# Supplementary material for: Oxidative stress from DGAT1 oncoprotein inhibition in melanoma suppresses tumor growth when ROS defenses are also breached
Source: Cell Rep. 2022 Jun 21;39(12):110995. doi: 10.1016/j.celrep.2022.110995 (PMC9638004; doi:10.1016/j.celrep.2022.110995)
Supplement: Table S3. Positive ion total lipidomics dataset for parental 888MEL cells (n = 3) and DGAT1-over-expressing 888MEL Clone 3 (n = 3), related to Figure 4 [file mmc4.xlsx]

## Sheet: pqn_normalised_matrix
	M040	M034	M094	M093	M096	M037	M036	M035	M095	M033	M039	M038
M150T338	4.84679e+06	1.02951e+07	1.04331e+07	4.29765e+06	9.91956e+06	8.72947e+06	8.20782e+06	5.67994e+06	5.284e+06	4.8664e+06	8.4277e+06	4.81229e+06
M152T40_1	1.55273e+06	2.29439e+06	2.68127e+06	1.3824e+06	2.51433e+06	3.37139e+06	2.25151e+06	1.19261e+06	1.46665e+06	991962	3.70471e+06	1.27161e+06
M152T40_2	983157	1.00896e+06	875565	875846	964871	866082	621429	771184	880972	575121	593574	1.01239e+06
M154T39	1.10592e+07	1.15424e+07	1.28167e+07	1.03209e+07	1.22715e+07	1.37796e+07	1.06254e+07	1.10191e+07	1.02803e+07	1.09972e+07	1.51823e+07	1.12257e+07
M156T39	3.49124e+06	1.34112e+07	1.50406e+07	2.63023e+06	1.38054e+07	2.193e+07	1.22442e+07	2.5644e+06	2.83928e+06	2.27986e+06	1.0545e+07	3.93447e+06
M157T621_1	1.16124e+06	3.21916e+06	2.73781e+06	955472	2.53058e+06	2.66675e+06	2.50528e+06	976881	966068	1.08445e+06	2.89645e+06	818211
M159T37	5.85715e+06	5.10473e+06	5.41829e+06	7.17863e+06	4.53461e+06	3.04809e+06	4.694e+06	6.98205e+06	6.52467e+06	7.25473e+06	2.35615e+06	6.63886e+06
M160T39	2.54142e+06	2.25091e+06	1.86383e+06	1.90405e+06	1.83271e+06	2.20378e+06	1.78992e+06	2.04794e+06	2.22102e+06	2.26516e+06	1.80178e+06	2.2721e+06
M160T38	1.40109e+06	2.65827e+06	3.21013e+06	1.46936e+06	2.62107e+06	2.54427e+06	2.22663e+06	1.40059e+06	1.17692e+06	1.09301e+06	2.26355e+06	1.32648e+06
M162T39	1.11579e+06	1.75667e+06	1.42225e+06	2.4411e+06	1.3657e+06	1.3632e+06	1.32838e+06	2.42926e+06	2.29465e+06	2.25148e+06	1.37991e+06	2.62268e+06
M162T38	6.3889e+07	7.74396e+07	8.49769e+07	6.11107e+07	6.47762e+07	6.06217e+07	5.96874e+07	5.49148e+07	5.09262e+07	6.09446e+07	5.44916e+07	5.28079e+07
M163T38	4.72054e+06	5.72863e+06	6.11099e+06	4.40648e+06	4.90602e+06	4.75574e+06	4.48869e+06	4.06835e+06	3.62926e+06	4.54536e+06	4.13926e+06	3.61837e+06
M164T38	4.63052e+06	2.87677e+06	2.75881e+06	4.15884e+06	2.80102e+06	2.57194e+06	2.61664e+06	4.08981e+06	4.02673e+06	4.22429e+06	2.65324e+06	4.26762e+06
M165T40	2.33198e+06	841053	972078	1.53555e+06	797268	868250		1.3975e+06	1.33472e+06		800241	1.45693e+06
M166T40	2.41645e+07	1.57594e+07	1.55522e+07	1.98452e+07	1.34373e+07	1.60436e+07	1.22257e+07	1.85645e+07	1.88163e+07	1.76996e+07	1.47786e+07	2.00924e+07
M167T338	1.29391e+07	2.46403e+07	2.62298e+07	1.05445e+07	2.39032e+07	2.13285e+07	2.07681e+07	1.39455e+07	1.31048e+07	1.21161e+07	2.16141e+07	1.16123e+07
M167T40	2.28484e+06	1.2224e+06	1.43316e+06	1.80037e+06	1.07079e+06	1.30561e+06	998254	1.83332e+06	1.60629e+06	1.21725e+06	1.38175e+06	1.86407e+06
M168T621	1.1791e+06	1.61602e+06	1.42495e+06	1.24897e+06	1.39287e+06	1.46528e+06	1.346e+06	865931	950007	1.1484e+06	1.21605e+06	914844
M168T338	915157	1.91814e+06	2.16553e+06	839664	2.0694e+06	1.7023e+06	1.7667e+06	1.15708e+06	1.09118e+06	923844	1.68615e+06	883174
M169T611	1.50661e+06	6.7109e+06	574711	1.22727e+06	6.37199e+06	3.57433e+06	6.3192e+06	1.26175e+06	1.35451e+06	1.23012e+06	6.45855e+06	1.19897e+06
M169T39	3.18511e+06	1.40675e+06	1.23623e+06	3.13578e+06	950215	513369	417859	2.51807e+06	2.1151e+06	2.42576e+06	405716	2.3595e+06
M170T38	7.10877e+06	7.12146e+06	7.21278e+06	7.09191e+06	6.55751e+06	6.68335e+06	5.92546e+06	5.70482e+06	6.02214e+06	6.25808e+06	2.76075e+06	6.73811e+06
M170T39_1	1.7522e+07	2.51892e+07	2.93132e+07	1.51566e+07	2.65422e+07	3.68785e+07	2.27119e+07	1.30466e+07	1.45837e+07	1.39294e+07	4.05922e+07	1.47156e+07
M170T40_2	1.22568e+07	1.12207e+07	1.14743e+07	1.01059e+07	1.11344e+07	9.22488e+06	8.95618e+06	1.03335e+07	9.80502e+06	9.43399e+06	9.04475e+06	1.34465e+07
M174T39	807608	1.26365e+06	1.13944e+06	390690	1.24811e+06	1.16597e+06	1.06978e+06	589507	689595		1.16637e+06	996675
M175T39	804947	1.57845e+06	1.25936e+06	440014	1.56731e+06	1.14411e+06	1.48758e+06	637362	562377		1.37469e+06	1.14487e+06
M176T39	1.13452e+07	3.00889e+06	6.39731e+06	1.04771e+07	6.54871e+06	5.94392e+06	6.11126e+06	1.0643e+07	1.03279e+07	1.02364e+07	6.03005e+06	1.20809e+07
M177T583	136324	110304	105119	74891.9	110623	119933		95533.6	79618.8	89947.4	116197
M178T42	6.2025e+06	3.62277e+06	3.34365e+06	6.72273e+06	2.84842e+06	2.34576e+06	2.45706e+06	6.441e+06	5.95399e+06	5.88686e+06	1.72558e+06	6.46745e+06
M178T39	3.14676e+07	3.16343e+07	3.21704e+07	2.85971e+07	3.00323e+07	2.68206e+07	2.60462e+07	2.86087e+07	2.90789e+07	2.60754e+07	2.45367e+07	3.89662e+07
M179T39	3.26004e+06	3.16131e+06	1.32738e+06	2.88871e+06	3.12341e+06	2.68344e+06	2.54592e+06	2.90553e+06	2.54266e+06	2.24036e+06	2.26843e+06	3.69594e+06
M181T611	716467	1.80121e+06	1.42389e+06	638214	1.47532e+06	1.80722e+06	1.5833e+06	469896	237423	527764	1.2303e+06	560021
M182T583	142635	186412	121226	76641.1	175758	149425	143493	118703	133273	88795.5	136429	82023.7
M182T40	5.60616e+06	3.04667e+06	3.62982e+06	4.65865e+06	1.45271e+06	3.20232e+06	2.13774e+06	3.99111e+06	4.27066e+06	3.77881e+06	2.56098e+06	4.57374e+06
M182T38	5.73725e+07	5.12923e+06	1.19202e+07	5.77376e+07	1.18124e+07	1.1414e+07	9.91037e+06	6.08676e+07	2.47347e+07	5.69324e+07	8.99262e+06	6.38811e+07
M183T38	5.2638e+06	783529	860168	264457	969386	640578	620188	440649	2.12061e+06	285165	652287	5.89786e+06
M184T527	1.20515e+08	5.09987e+07	7.20947e+07	1.02115e+08	3.81382e+07	5.06196e+07	3.44522e+07	1.06366e+08	9.84565e+07	7.14339e+07	3.41578e+07	1.23212e+08
M184T477	2.99515e+08	2.24471e+08	2.32461e+08	2.78585e+08	2.21733e+08	2.17697e+08	1.97749e+08	2.95291e+08	2.69353e+08	2.77925e+08	2.01482e+08	2.45714e+08
M184T45	9.58203e+08	1.56845e+09	1.49779e+09	1.3561e+09	1.33631e+09	1.6691e+09	1.62028e+09	1.41181e+09	1.28121e+09	1.36611e+09	1.64848e+09	1.61331e+09
M188T40	7.27375e+06	4.15136e+06	3.95002e+06	6.2473e+06	3.50358e+06	4.03955e+06	2.98071e+06	5.53823e+06	5.81239e+06	5.6018e+06	3.82874e+06	5.88288e+06
M189T40	3.67596e+06	3.70232e+06	3.91561e+06	2.26359e+06	4.01725e+06	4.05054e+06	3.10117e+06	2.70812e+06	2.49947e+06	2.25572e+06	4.11473e+06	3.94763e+06
M190T338	2.7411e+06	4.9838e+06	5.49602e+06	2.10846e+06	4.87368e+06	4.08588e+06	3.68813e+06	2.50297e+06	2.52895e+06	2.27995e+06	4.13677e+06	2.11716e+06
M191T37	2.44898e+07	1.42322e+07	1.34325e+07	2.34238e+07	1.18944e+07	1.24354e+07	1.24981e+07	2.33831e+07	2.22206e+07	2.27387e+07	1.18315e+07	2.48233e+07
M191T338	1.23008e+07	2.15065e+07	2.38851e+07	9.03424e+06	1.94292e+07	1.76461e+07	1.75121e+07	1.17329e+07	1.07605e+07	9.97725e+06	1.70812e+07	9.25348e+06
M192T39	7.66283e+06	6.10978e+06	6.69918e+06	7.41808e+06	5.76962e+06	5.7252e+06	4.98497e+06	6.79039e+06	6.87541e+06	6.76261e+06	5.86121e+06	7.3361e+06
M192T338	1.40531e+06	2.55213e+06	2.82645e+06	1.04563e+06	2.30728e+06	2.07244e+06	2.01395e+06	1.3734e+06	1.31155e+06	988650	1.87723e+06	893597
M192T42	1.16839e+06	1.12843e+06	972260		1.08247e+06	789575	702642	1.0594e+06	922661	902996	560050	1.25404e+06
M194T39	1.37906e+06	649984	538327	648701	431549	529244	382105	1.04698e+06	940269	745989	601085	976302
M197T37	2.62581e+06	1.98777e+06	1.49627e+06	3.70888e+06	1.6848e+06	500145	1.75779e+06	4.0135e+06	3.13132e+06	4.02009e+06	293078	3.69308e+06
M197T583	5.778e+06	5.76561e+06	6.15929e+06	3.63119e+06	6.34393e+06	6.40755e+06	7.95827e+06	5.83668e+06	5.24154e+06	4.30111e+06	6.53745e+06	4.25239e+06
M198T583	475455	521958	648207	367108	654677	651502	649714	410934	380026	404897	583760	510737
M199T37	2.74997e+06	1.99972e+06	1.74201e+06	3.60359e+06	1.708e+06	436434	1.62189e+06	4.16384e+06	3.07042e+06	3.78749e+06	396231	3.22968e+06
M200T40	1.62435e+06	971161	892909	752648	1.0585e+06	961787	932978	2.21774e+06	1.81542e+06	1.86917e+06	713346	2.49348e+06
M201T528	855956	1.08711e+06	1.04959e+06	1.61486e+06	794231	863622	980512	1.70203e+06	1.57492e+06		759026	1.71988e+06
M201T37	598255	462294	365167	761533	437996		423524	1.09264e+06	456153	899479		748724
M203T39		3.3413e+06	3.39887e+06	680479	3.03409e+06	3.61899e+06	2.84024e+06		539444	441458	3.8732e+06	444512
M204T39	7.17159e+07	1.07217e+08	1.307e+08	6.75227e+07	1.15316e+08	1.05183e+08	8.98575e+07	5.59226e+07	5.94521e+07	5.61089e+07	1.065e+08	6.23768e+07
M205T40	2.5248e+06	1.43177e+06	1.22776e+06	2.30704e+06	1.0669e+06	1.35443e+06	997849	1.83001e+06	1.83657e+06	1.85831e+06	1.07234e+06	2.32135e+06
M205T39	6.78104e+06	1.03748e+07	1.19699e+07	6.45996e+06	1.1222e+07	1.01362e+07	8.6025e+06	5.30146e+06	5.52789e+06	5.3781e+06	1.03668e+07	5.79347e+06
M206T44	8.42152e+07	2.22472e+08	1.97729e+08	1.65765e+08	2.07549e+08	1.60024e+08	2.56415e+08	2.2049e+08	1.95421e+08	1.92318e+08	1.71984e+08	2.54138e+08
M207T37	6.92147e+06	5.87349e+06	4.73954e+06	9.29362e+06	4.91809e+06	2.56787e+06	5.0833e+06	9.67951e+06	8.42574e+06	1.04553e+07	2.02838e+06	8.61838e+06
M209T37	4.5357e+06	3.86435e+06	3.20516e+06	6.08531e+06	3.29747e+06	1.76899e+06	3.18503e+06	6.41577e+06	5.3785e+06	6.13844e+06	1.28995e+06	5.98325e+06
M209T338	1.59174e+07	2.90608e+07	3.13635e+07	1.28798e+07	2.75828e+07	2.47181e+07	2.3744e+07	1.57121e+07	1.53096e+07	1.39442e+07	2.41779e+07	1.31664e+07
M210T39	9.53844e+06	6.52698e+06	5.90653e+06	8.83522e+06	5.21611e+06	4.84738e+06	5.48054e+06	9.32464e+06	8.70287e+06	8.70885e+06	4.76206e+06	1.05702e+07
M210T338	1.88364e+06	3.54495e+06	4.17861e+06	1.5078e+06	3.35103e+06	2.73228e+06	2.74355e+06	1.9843e+06	1.82567e+06	1.66008e+06	2.9085e+06	1.5407e+06
M213T38	124489	512384		307731	406322		491934	481320
M214T39	1.63908e+07	1.45998e+07	1.51312e+07	1.99615e+07	1.42961e+07	1.2193e+07	1.30382e+07	1.89949e+07	1.90677e+07	1.95656e+07	1.17411e+07	2.13864e+07
M215T38	569589	569835	479835	345196	439396	316052	559263	328082	430965	494695		368825
M215T39	576142	469470	392235	663876	453878		289833	654689	787267	519715	382660	690221
M217T37	3.37264e+07	2.84391e+07	2.69866e+07	4.21752e+07	2.54444e+07	1.46244e+07	2.51009e+07	4.50446e+07	4.04361e+07	4.54174e+07	1.1949e+07	4.10761e+07
M217T300	184958	174814	166272	284411	163933		172104	322507	285752	165403	151741	213332
M217T362	327288	312450	334193	375405				537981	517272	316062	295790	386743
M218T39	2.52845e+07	4.46496e+07	5.12095e+07	2.28587e+07	4.38172e+07	4.02732e+07	3.63044e+07	2.13313e+07	2.18203e+07	2.24155e+07	3.91904e+07	2.14587e+07
M219T37	1.07972e+07	9.27241e+06	8.38615e+06	1.35084e+07	8.73238e+06	5.03248e+06	7.83084e+06	1.482e+07	1.30416e+07	1.49026e+07	3.92485e+06	1.39307e+07
M219T39	2.4559e+06	2.39279e+06	5.52665e+06	2.28866e+06	4.55679e+06	4.12256e+06	3.75088e+06	1.85538e+06	2.10274e+06	2.08285e+06	4.16652e+06	1.00821e+06
M220T39	1.19327e+06	2.18593e+06	2.00964e+06	864343	1.98299e+06	1.77093e+06	1.88578e+06	695918	728839	488699	2.0412e+06	775011
M220T40	1.88753e+07	2.53604e+07	2.57347e+07	1.4585e+07	2.29437e+07	2.44585e+07	2.07037e+07	1.2912e+07	1.37968e+07	1.22797e+07	2.57615e+07	1.36233e+07
M220T503	6.28365e+06	4.80858e+06	9.38536e+06	9.26119e+06	7.82758e+06	9.17713e+06	7.85304e+06	9.15922e+06	1.00142e+07	8.91802e+06	8.11143e+06	5.98218e+06
M221T37	5.64672e+07	3.33543e+07	3.25682e+07	5.714e+07	2.69714e+07	3.59711e+07	2.65066e+07	5.9707e+07	5.50222e+07	5.90686e+07	3.22121e+07	6.05684e+07
M221T85	48145.9	75040.4	77485.6	55307.1	69536.5	69910.2	70281.8	48487	48030.3	43944.3	75115.8	50003.8
M221T40	1.83248e+06	2.40429e+06	946728	830869	2.09647e+06	967744	1.79111e+06	833396	1.02215e+06	743063	966181	1.0091e+06
M222T45_1	4.27833e+07	8.26708e+07	9.14793e+07	3.34627e+07	8.21469e+07	1.02074e+08	8.6122e+07	4.09848e+07	4.65244e+07	4.19189e+07	1.24456e+08	4.65671e+07
M223T38	2.86118e+06	3.1016e+06	3.0295e+06	2.5006e+06	2.97949e+06	2.34987e+06	2.73338e+06	2.19118e+06	2.35885e+06	2.09885e+06	2.09993e+06	2.51485e+06
M223T225	63796.6	233181	259189	58691.4	228327	209427	226542	62286.2	70136.6	60197.6	248349	64225.3
M225T38	1.67758e+06	2.03497e+06	1.93721e+06	647596	1.93272e+06	1.39027e+06	1.73049e+06	1.61108e+06	1.43352e+06	1.64368e+06	1.21587e+06	1.47736e+06
M226T38	4.07594e+06	2.4845e+06	2.48284e+06	3.43639e+06	2.17763e+06	2.32885e+06	1.91112e+06	3.6233e+06	3.63555e+06	3.78474e+06	2.17746e+06	4.06879e+06
M227T37	2.6381e+07	2.15625e+07	2.16143e+07	3.08216e+07	1.97116e+07	1.23531e+07	1.80276e+07	3.19365e+07	2.91022e+07	3.34214e+07	1.06522e+07	2.79357e+07
M230T39_1	1.84419e+06	2.00133e+06	2.30982e+06	899697	2.06058e+06	3.0172e+06	1.63516e+06	921649	1.21423e+06	752078	3.1503e+06	1.19307e+06
M232T39	1.88055e+07	6.5183e+07	7.04247e+07	1.79914e+07	5.89053e+07	5.35138e+07	5.07686e+07	1.65646e+07	1.50827e+07	1.63678e+07	5.09983e+07	1.63179e+07
M233T37	7.91151e+06	9.80612e+06	1.0592e+07	7.22908e+06	9.14517e+06	8.18182e+06	4.14859e+06	7.62113e+06	7.50442e+06	7.51089e+06	7.32347e+06	7.62639e+06
M235T38	2.8672e+06	1.61392e+06	3.46606e+06	2.54362e+06	3.36594e+06	3.07354e+06	1.50229e+06	2.60904e+06	2.88816e+06	2.84691e+06	2.61626e+06	2.40211e+06
M237T583	354029	343750	492321	261670	450484	469560	445067	310143	248644	298875	448123	291735
M240T343	325373	292311	194749	384068	188424	271555	274963	376902	355933	411104	258712	394008
M241T39	7.61118e+06	5.0487e+06	5.34854e+06	4.84037e+06	5.25093e+06	4.33125e+06	4.42334e+06	4.85619e+06	4.71815e+06	4.55214e+06	4.32616e+06	4.68532e+06
M242T39	1.77135e+06	3.67824e+06	3.4087e+06	1.78155e+06	3.38331e+06	2.98124e+06	3.13197e+06	1.77711e+06	1.77674e+06	1.44339e+06	2.86483e+06	1.99137e+06
M243T44_1	3.36628e+06	2.19981e+06	2.30067e+06	2.09859e+06	1.8874e+06	2.01168e+06	1.64901e+06	2.32384e+06	1.96378e+06	2.18563e+06	1.86467e+06	1.44091e+06
M243T37	3.97868e+06	4.5222e+06	5.42566e+06	3.38749e+06	4.81473e+06	4.43953e+06	3.79013e+06	3.07409e+06	3.15679e+06	3.82973e+06	4.11408e+06	3.42217e+06
M244T67	469602	335366	328638	465713	503592	458540	462813	533370	482692	600570	310959	479147
M244T74		135820		186073	138160	133160	133058	216830	172498	154231	138911	186880
M246T59	719921	23867.4	98098.9	828237	86986.6		68462.5	730178	798074	464972	146451	283292
M246T43	8.52455e+06	4.13946e+06	5.3861e+06	7.54379e+06	3.88297e+06	4.86996e+06	3.32931e+06	7.20578e+06	7.7286e+06	6.45369e+06	4.69002e+06	5.92154e+06
M249T39	3.34884e+06	1.9693e+06	1.97783e+06	3.04938e+06	1.55173e+06	1.50235e+06	1.62975e+06	3.21872e+06	3.18158e+06	3.14096e+06	1.46454e+06	3.65277e+06
M250T44	1.96554e+07	8.10473e+06	1.15545e+07	9.56363e+06	9.54623e+06	5.56106e+06	1.10156e+07	1.05244e+07	1.1554e+07	7.44045e+06	8.04035e+06	7.83919e+06
M252T111	460944	549721	487088	313186	401866	440214	529017	377835	320504	324042	519774	392530
M254T75	845247	723024	695073	632179	626765	598957	735000	666764	631903	551879	713273	669018
M255T37	3.33202e+06	2.98717e+06	2.23781e+06	4.76817e+06	2.05991e+06	829675	2.36716e+06	5.3949e+06	4.30109e+06	4.98979e+06	454627	4.56723e+06
M255T282	81889.4	56459	51916.2	94698.7	54703.7	49497.7	59921.2	86059.4	89476.6	83659.1	53049.4	83789.6
M257T37	4.49712e+06	3.3665e+06	2.72828e+06	6.03854e+06	3.01301e+06	1.42284e+06	3.18896e+06	6.63812e+06	5.50537e+06	7.009e+06	719002	5.98801e+06
M258T39	4.20849e+08	1.39616e+08	1.43771e+08	3.7083e+08	1.06154e+08	1.35872e+08	9.82818e+07	3.75699e+08	3.4768e+08	3.57019e+08	1.22208e+08	3.44321e+08
M259T37	2.09762e+06	1.6033e+06	979145	2.73658e+06	1.32153e+06	483041	1.35547e+06	3.20959e+06	2.74229e+06	2.71963e+06		2.99671e+06
M259T39	3.50832e+07	1.16079e+07	1.31633e+07	3.28454e+07	9.14737e+06	1.15652e+07	8.57716e+06	3.26679e+07	2.90826e+07	3.02887e+07	9.95159e+06	2.89728e+07
M260T68	762659	47561.2	71170.3	603688	52742.4	81444.1	65206.2	631414	642551	501703	89945.3	531512
M261T338	1.16465e+06	4.17097e+06	4.65547e+06	1.86241e+06	4.10999e+06	1.90786e+06	3.79037e+06	2.84219e+06	2.52755e+06	2.03825e+06	4.38771e+06	2.13848e+06
M263T39	855850	1.202e+06	1.23493e+06	455931	1.29508e+06	819963	903151	509804	579447	330714	812215	1.42704e+06
M263T583	89987.4			85507.5	110344	110233	189179	105469		95856.3	190549	104658
M264T39	7.39058e+06	1.19445e+07	1.11994e+07	6.56052e+06	1.15514e+07	9.54932e+06	1.08911e+07	6.791e+06	7.14772e+06	2.80801e+06	9.99401e+06	7.46113e+06
M264T549	5.60227e+06	8.89678e+06	8.3681e+06	5.64313e+06	7.9322e+06	9.01856e+06	8.16656e+06	6.03205e+06	5.81608e+06	5.61447e+06	8.11563e+06	5.64863e+06
M264T111	200892	272613	247706	156786	216161	237699	279860	171736	166779	182254	330151	221747
M265T37	1.3431e+06	1.24468e+06	1.12169e+06	2.54633e+06	1.20739e+06		1.41083e+06	2.43855e+06	2.50094e+06	2.73678e+06		2.43641e+06
M265T39_2	1.31585e+08	1.38375e+07	1.56984e+07	1.04604e+08	1.49439e+07	2.27992e+07	1.22654e+07	9.83309e+07	1.03634e+08	9.24436e+07	1.89799e+07	1.09126e+08
M267T37	1.5494e+06	1.60288e+06	1.15109e+06	2.19887e+06	1.04841e+06		1.22832e+06	2.21298e+06	2.08397e+06	2.71629e+06	356080	2.6317e+06
M269T550	1.10934e+06	3.59215e+06	3.75359e+06	981543	3.59601e+06	3.88767e+06	3.38903e+06	732744	752419	739821	3.40081e+06	893589
M271T38	1.06452e+06	1.2474e+06	854773	845375	1.08707e+06		1.01759e+06	1.01203e+06	1.0131e+06	910453	524268	860979
M271T40	1.26931e+06	3.13141e+06	2.44157e+06	1.06907e+06	2.78353e+06	1.99825e+06	2.97386e+06	605615	1.24631e+06	928080	1.6714e+06	1.86485e+06
M272T38	6.88918e+06	6.09898e+06	6.37729e+06	9.19955e+06	6.06182e+06	4.85912e+06	5.69147e+06	9.43527e+06	9.26778e+06	8.71842e+06	4.18331e+06	9.41694e+06
M272T75	350515	277260	326870	192971	181091	260277	222432	211340	208876	186303	198854	364804
M273T38	1.74632e+06	1.72369e+06	1.36439e+06	1.36257e+06	1.61087e+06	872905	1.37993e+06	1.36846e+06	1.41488e+06	1.11376e+06	853517	1.38555e+06
M274T38	1.85637e+06	1.77143e+06	1.59608e+06	2.68796e+06	1.70212e+06	1.42464e+06	1.71947e+06	2.90777e+06	2.82555e+06	2.84763e+06	1.40669e+06	2.91949e+06
M274T61	680873	468535	526395	667594	463620	500172	492923	733396	669275	1.40657e+06	500495	673498
M275T38		807033	526452	501409	616707		506673	747504	524581	569379		195765
M275T61	71110.2	40889		78532.2	49728.4	36322.2	41896.3		77034.2	216211	48390.6	87457.2
M279T338	2.69797e+07	4.97293e+07	5.43039e+07	2.14934e+07	4.94178e+07	4.5877e+07	4.31318e+07	2.87053e+07	2.68624e+07	2.4608e+07	4.50753e+07	2.33771e+07
M280T36	5.45777e+08	3.03236e+08	3.11244e+08	5.41825e+08	2.48834e+08	3.45791e+08	2.54434e+08	5.63003e+08	5.30585e+08	5.57604e+08	3.15756e+08	5.74281e+08
M280T338	4.40185e+06	8.98846e+06	9.25143e+06	3.71884e+06	8.11455e+06	7.9414e+06	7.25128e+06	4.86283e+06	4.62226e+06	4.38638e+06	7.81969e+06	4.10313e+06
M281T37_2	4.69697e+07	2.53131e+07	2.67629e+07	4.65687e+07	2.17217e+07	3.01342e+07	2.11617e+07	4.91123e+07	4.52522e+07	4.79642e+07	2.72985e+07	4.98558e+07
M281T82		219101	195114	269228	186531	146173	204078	264970	355478		136749	74821.2
M282T39	680505	1.00752e+06	904570	899568	917142	451566	723041	1.02544e+06	1.28136e+06	1.15591e+06	734144	1.33099e+06
M282T111	1.0899e+07	1.16621e+07	9.85866e+06	8.95292e+06	9.21785e+06	9.54231e+06	1.19757e+07	8.02407e+06	9.50842e+06	6.86769e+06	1.13933e+07	1.01586e+07
M283T514	543474	5.04092e+06	4.77252e+06	1.772e+06	1.37071e+06	4.08145e+06	2.08423e+06	536894	645671	2.08008e+06	1.76728e+06	1.20288e+06
M283T111	2.05339e+06	2.27152e+06	1.91229e+06	1.65923e+06	2.09238e+06	1.86236e+06	2.3386e+06	1.54239e+06	1.76409e+06	1.28823e+06	2.17616e+06	1.83883e+06
M284T111	135252	195145	154536	109871	148485	158108	205047	126451	118374	107796	186905	137641
M284T127	784029	1.11203e+06	1.06777e+06	685589	966560	1.03247e+06	1.07131e+06	746569	724657	648823	1.16211e+06	754387
M284T309	664698	430580	617924	1.22146e+06	608615		531985	943096	1.20114e+06	406993
M285T127	143669	208047	199386	118173	190702	192713	198182		123798	106188	206081	136565
M286T270	26531.7	66125.7	125834		106718	42200	59853	21880	63995.1	15816	71276.9	28830.3
M286T151	761623	1.05517e+06	933952	700632	852746	1.38768e+06	1.04948e+06	724722	673444	659453	1.01902e+06	711252
M288T39	1.94269e+06	2.42511e+06	2.3347e+06	1.39171e+06	2.25474e+06	2.75714e+06	1.88596e+06	1.21299e+06	1.6643e+06	1.15295e+06	3.24546e+06	1.49125e+06
M294T118	86304	44082.1	36258.8	101381	14486.1	37905.8	33172	121717	96228	94761.8	38377.6	104225
M294T85	47332.4	69357	71235.7	52248.5	69708.1	63576.1	73831.4	41730.3	49382.8	36600	69724.5	50785.3
M296T37	2.0296e+08	1.62702e+08	1.8715e+08	1.66976e+08	1.48019e+08	2.64563e+08	1.4238e+08	1.06696e+08	1.68691e+08	1.68164e+08	2.6187e+08	1.75339e+08
M296T104	735998		524771	1.46745e+06	527732		564471	1.27296e+06	2.35729e+06	545613
M297T37	1.70529e+07	1.38905e+07	1.59996e+07	1.42417e+07	1.27526e+07	2.33665e+07	1.18153e+07	8.63866e+06	1.42711e+07	1.49744e+07	2.26099e+07	1.50259e+07
M297T526	808888	4.84399e+06	4.81822e+06	2.28654e+06	2.34804e+06	4.13025e+06	2.23093e+06	428740	1.02585e+06	2.40834e+06	2.09505e+06	2.01245e+06
M298T37	1.33959e+06	1.11061e+07	1.21746e+07	1.08223e+07	1.0445e+07	1.76845e+07	9.44009e+06	1.08666e+07	1.13478e+07	5.5879e+06	1.85004e+07	1.24301e+07
M298T105	328198	1.18163e+06	606242	862155	439745	740782	782425	1.65435e+06	1.20362e+06
M298T323	156765	109679	115250	87533.2	96878	74451.3	132596	194790	136723	114237	87805.7	139794
M298T234	52997.5		53848.3	87444.4	68056.2	55557.4	47277.9	62638.6	94003.5	60870.2		78176.1
M299T88_1	126120	31849.9	23534.2	121329	30083.5	34084.8	32136.6	176301	133865	103514	11185.2	246202
M300T38	380049	984907	980334		899862	570334	879774	438311	186051		564952	505246
M300T311	117066	101068	208897	146978	174809	94032.6	118558	253973	571655	156340	141982	204722
M301T338	412550	461860	883995	316596	522781	576278	594609	413876	261680		631575	367197
M301T211	26323.6	35661.2	36038.4	20100.8	37078.5		43147.8			27540.7	48067.4	27561.4
M302T123	772634	11786.5	45316.6	611620		66464.8	59471.6	734195	695037	473758	64929.6	519602
M302T127	2.50959e+06	3.47901e+06	3.25459e+06	2.14534e+06	3.00306e+06	3.19762e+06	3.45724e+06	2.26197e+06	2.23665e+06	1.95937e+06	3.6817e+06	2.28236e+06
M303T127	475203	313507	626614	396425	578125	606611	641688	443201	428432	372579	697757	430246
M309T515		1.19281e+06	1.03347e+06	1.06461e+06	337696	666094	541884			855232		881772
M311T440	4.18458e+06	1.29248e+07	7.98959e+06		1.33425e+07	1.32167e+07	1.45702e+07	5.48373e+06	4.68344e+06	4.76622e+06	1.44908e+07	4.94572e+06
M311T96	1.53506e+06	3.64742e+06	3.36507e+06	1.27841e+06	3.26208e+06	3.61795e+06	3.94265e+06	1.47117e+06	1.29477e+06	1.31362e+06	4.1284e+06	1.24217e+06
M312T96	286727	721249	662289	232292	643620	726242	793127	296430	244327	214150	806629	233617
M313T37	1.89025e+06	1.58396e+06	1.0838e+06	2.9138e+06	1.1125e+06		1.29903e+06	2.72682e+06	2.8234e+06	2.85108e+06		2.48161e+06
M313T442	7.1843e+06	5.58216e+06		8.76397e+06	5.94101e+06	6.536e+06	6.48426e+06	8.18947e+06	7.27295e+06	6.79819e+06	6.52188e+06	8.45868e+06
M313T135	2.02963e+06	1.3308e+06	1.12129e+06	3.27402e+06	952828	1.11524e+06	1.0494e+06	3.84454e+06	1.65512e+06	3.30462e+06	1.08908e+06	3.5361e+06
M313T67	486950	253365	264856	483762	262157	257127	263853	504917	457430	431714	261178	514836
M314T41	972006	561774	1.195e+06	803098	1.20294e+06	943700	988949	973037	849163	747088	939451	859029
M314T67	80224.8	26104.2	33946.6	65671.7	30642	34319.6		70697.1	82183.2	81687.2	27927.5	86080.9
M315T37	3.24976e+06	2.46484e+06	2.29846e+06	4.5068e+06	2.07104e+06	728656	2.25224e+06	5.14772e+06	4.21172e+06	5.35137e+06	651286	4.5085e+06
M316T53	1.61723e+06	727188	685388	1.43265e+06	735195	763772	677597	1.52676e+06	1.16174e+06	1.5589e+06	662961	1.52125e+06
M317T37	2.0989e+06	1.72768e+06	1.18381e+06	2.86565e+06	1.1579e+06		1.38995e+06	1.52509e+06	2.78706e+06	2.98676e+06		2.67113e+06
M318T102	408461	251265	285804	214822	245479	321861	404089	384767	395788	260281	401093	296240
M319T100	75114.5		50066.8	101306	88614.3	56763.8	63093	87918.9	98855.9	175105	87816.2	78870.3
M322T39	633301	825605	710975		727927	327747	739524	560425	542562		385442	549793
M322T85	68293.5	49327.7	135603	84463.4	128360	117738	113130	77948.1	79234.9	79622.2	110978	73231.7
M323T37	1.72207e+06	1.20001e+06	858718	2.34965e+06	1.15283e+06		1.14919e+06	2.58076e+06	2.04256e+06	2.42466e+06		2.21496e+06
M325T37	2.23674e+06	1.82663e+06	1.64311e+06	3.29039e+06	1.40446e+06	413260	1.57887e+06	3.49421e+06	2.67355e+06	3.34308e+06		3.20392e+06
M325T119	246681	129830	133681	190649	121749	141057	139321	241629	203069	200873	148348	191840
M325T546		321382	386520	316349		296204	115532			256793		245537
M326T226	469140	421754	335895	429671	402441	423541	362310	487959	493642	452151	379512	479351
M326T343	124508	78420	89919.9	40752.2	90969.4		105630	176690	77265.4		54649.7	52404.7
M327T37	852084	780847		1.28338e+06	653102		199762	1.30353e+06	1.21469e+06	1.42028e+06		1.22965e+06
M327T584	168791	232309		106693	213147	268288	216996	163585	67132.7	108391	242114	78490.5
M327T226	89845.1			71929.5	51503.6	50133.6	51690.1	89749.7	94837.3	74180.9	40364.3	94413.2
M330T40	2.27725e+07	3.76115e+07	3.7257e+07	1.77132e+07	3.43607e+07	3.36906e+07	3.14078e+07	1.67478e+07	2.22227e+07	1.22563e+07	3.56691e+07	1.60666e+07
M330T199	3.37324e+06	1.01208e+06	1.12949e+06	2.11248e+06	1.29631e+06	809955	882605	3.31294e+06	2.93755e+06	2.09398e+06	1.41599e+06	2.61237e+06
M331T38	1.06329e+06	729885	727821	1.02146e+06	713520	431431	824276	858553	887639	676630	317858	888987
M331T40	2.3783e+06	3.84375e+06	3.53764e+06	1.13399e+06	3.56898e+06	3.22341e+06	2.90141e+06	1.28948e+06	1.93139e+06		3.6439e+06	849382
M331T584	221366	167057	188682	170806	153288	218250	252906	212228	210665	139416	286824	180902
M331T62	492639	381327	379539	460360	378700	357270	380102	487297	485976	454307	375573	491464
M331T199	376152	189213	201974	417126	264327	151073	301110	673271	521675	383481	265721	493775
M332T40	1.24091e+06	2.2736e+06	1.82535e+06	701921	2.02783e+06	1.65284e+06	1.74711e+06	714004	977285	647050	1.88357e+06	773387
M332T62	75437.7	50174.6		74652	54107.9	58435		70888.2	68968.9	64994	47028	61918.8
M333T37	1.56679e+06	1.45662e+06		2.11238e+06	1.20499e+06		1.21803e+06	2.47209e+06	2.07155e+06	2.4287e+06		2.00398e+06
M335T37	1.45963e+06	1.32721e+06	914266	1.98362e+06	415435		1.27747e+06	2.09168e+06	2.05769e+06	2.50089e+06		1.94901e+06
M335T225	338636	1.31523e+06	1.46484e+06	341469	1.28882e+06	1.24699e+06	1.29851e+06	352927	369534	293387	1.3915e+06	356324
M337T441	1.01931e+07	6.24599e+06	6.73305e+06	9.07541e+06	6.74732e+06	6.83328e+06	7.20365e+06	1.16197e+07	9.77699e+06	9.93933e+06	6.5415e+06	1.00426e+07
M337T109	1.16137e+06	697310	657850	987696	618512	727750	724880	1.09719e+06	938507	1.0008e+06	723815	977228
M338T441	1.83825e+06	627334	1.04602e+06	1.88898e+06	988201	1.12745e+06	1.1019e+06	2.42474e+06	1.84922e+06	1.4917e+06	853958	1.49541e+06
M338T109	232993	140600	126063	204364	56837.5	144984	148297	236486	196004	215431	153562	205521
M339T110	203748	764866	979400	140331	1.06795e+06	670488	1.13101e+06	258207	192313	162374	1.03116e+06	150579
M339T527	8.49408e+06	1.1031e+07	1.10415e+07	8.29315e+06	1.30021e+07	1.17932e+07	1.15985e+07	8.56402e+06	8.01435e+06	7.83757e+06	1.16057e+07	7.80774e+06
M339T508	1.32641e+07	2.1096e+07	2.08933e+07	1.27399e+07	2.10339e+07	2.13275e+07	1.91546e+07	1.41623e+07	1.22885e+07	1.35779e+07	2.091e+07	1.35344e+07
M339T441	2.39897e+07	2.1871e+07	2.22035e+07	2.78684e+07	2.17211e+07	2.31521e+07	2.50307e+07	3.35048e+07	3.09018e+07	3.07041e+07	2.38827e+07	3.06748e+07
M339T150	4.94088e+06	3.69397e+06	3.38753e+06	4.14521e+06	3.29544e+06	3.60885e+06	3.90633e+06	4.97166e+06	4.22921e+06	4.34343e+06	3.95718e+06	4.08685e+06
M339T122		740848	688318	470302	611527	646215	661884	476214	451483	495039	686506	577261
M339T112	1.8363e+06	2.01979e+06	1.55454e+06	1.1601e+06	1.19931e+06	1.27835e+06	1.4792e+06	1.67552e+06	2.44241e+06	1.2398e+06	1.7037e+06	1.11631e+06
M339T599		1.02998e+07	4.31713e+06	7.42609e+06		8.72427e+06		6.36614e+06	6.05899e+06	6.087e+06	9.75403e+06	6.58109e+06
M339T611		1.26622e+07	1.35596e+07	1.38439e+07	1.4816e+07	1.47689e+07	1.31511e+07	1.34966e+07			2.60331e+07	1.32643e+07
M340T97	69923.1	171070	157176	46307.5	146252	146780	168873	66810.1	63627.5	42398.3	181463	55312.2
M340T441	6.07467e+06	4.34944e+06	4.41796e+06	6.06055e+06		4.67169e+06		8.07638e+06	6.12928e+06	5.63894e+06	4.63216e+06	6.70682e+06
M340T150	1.08244e+06	829794	733591	922271	718364	806916	861516	1.13042e+06	942243	980130	888505	889832
M341T37	583890	940503	875918	738490		414860	798069	715246	554048	654735	325262	547987
M341T150	111072	50845.9		88738.1	47989.1			111551	84982	85339.6	67592.8	78224.2
M341T543	1.61981e+06	751293		701931	876877	723916		1.04934e+06	703038	966461	1.04744e+06	989438
M341T231	546922	3.01423e+06	2.87149e+06	487466	2.49502e+06	2.74552e+06	3.0507e+06	585457	523468	980067	2.93098e+06	564729
M341T176	2.37136e+06	3.11581e+06	3.14696e+06	2.24263e+06	2.7649e+06	3.00177e+06	4.44219e+06	2.40724e+06	2.34776e+06	2.22358e+06	3.34611e+06	2.55499e+06
M341T468	1.45719e+07	8.64741e+06	9.89659e+06	1.44615e+07	9.22763e+06	8.85196e+06	8.67728e+06	1.61524e+07	1.4825e+07	1.45021e+07	9.02603e+06	1.84769e+07
M341T159		886643	640281	555389	593122	684697	684922	448191	409099	546085	651938	695788
M342T231	90713.8	1.00832e+06	643180	87740	549845	622524	653130	127253	85896.2	126523	647526	100979
M342T176	520974	670695	710583	518151	613165	656659	763370	540697	507605	455610	747188	573770
M342T468	2.71296e+06	1.47623e+06	1.29851e+06	2.48677e+06	1.35458e+06	1.39119e+06	1.89955e+06	2.96087e+06	2.98105e+06	2.42459e+06	1.3647e+06	2.59297e+06
M342T167	86655.4	26306.8		113824	26076.7		40877.6	88772.2	93458.9	122749		100400
M343T37	2.69935e+06	2.22896e+06	2.4433e+06	3.68222e+06	2.18695e+06	777305	1.95187e+06	1.60463e+06	3.46632e+06	3.96198e+06	514997	3.92027e+06
M344T243	1.28242e+07	380871	427646	6.4687e+06	435232	506157	599013	1.16151e+07	9.57651e+06	5.90016e+06	594692	6.81544e+06
M344T70	3.45274e+06	601597	612804	3.05333e+06	540870	500741	537021	3.46978e+06	2.91913e+06	2.86606e+06	532353	3.21923e+06
M344T217	54096.5	209002	223978	49059.7	187278	206300	221544	65983.8	49494.6		220110	53298.4
M345T37	1.63108e+06	1.32152e+06	1.25797e+06	2.24292e+06	1.13755e+06		1.22732e+06	2.24275e+06	2.11209e+06	2.28953e+06		1.86121e+06
M345T243	2.7432e+06			1.28406e+06	72725.1	95221.6	120707	2.28144e+06	1.96688e+06	1.22077e+06	116448	1.47959e+06
M345T70	671185	93915.5	71212.6	635917	82875	95097.4	76470.7	688262	581863	568819	83695	647300
M352T40	9.49464e+06	1.88243e+07	1.83054e+07	1.02008e+07	1.93335e+07	1.60129e+07	1.79503e+07	1.06468e+07	1.24286e+07	7.63742e+06	1.8066e+07	9.38685e+06
M352T122	587792	228087	252876	290561	367969	78676.5	410885	594869	463420	325212	224067	400925
M352T44	1.97504e+06		829656	4.07934e+06	984118		645205	1.876e+06	3.01259e+06	2.31041e+06
M353T37	3.87481e+06	2.85717e+06	2.82044e+06	4.6004e+06	2.84477e+06	1.5074e+06	2.51616e+06	4.72482e+06	4.20614e+06	5.0243e+06	1.05506e+06	4.48498e+06
M353T440	2.31943e+06			2.31008e+06	200457		214810	2.54578e+06	2.3772e+06	1.97924e+06	173185	2.75524e+06
M354T393	133624	96003.8	75799.4	34033.8	90038.3	34574.9	94849.7	184665	73356.4	46608	56805	61944.4
M356T217	791727	110017	247803	413871	335149	86111.1	420444	795043	629826	405635	357798	559471
M357T225	157408	606121	706579	145903	639208	578241	631556	164973	179282	130407	659012	159870
M357T88	84002	770483	772494	382010	672057	675691	724260			83757.6	715194	72412.4
M358T210	84215.5	57758.7	32909.3	98646.4	51665.1	92222	82072.1	81466.8	110676	66574.3	119686	199190
M358T284	1.17529e+06	111768	271800	657685	284174	214310	352729	1.19802e+06	933469	662436	308048	800380
M358T77	345515	109627	123805	394178	120829	116549	142235	334461	267434	240148	112534	293285
M359T37	594739	463478	886375		1.10667e+06		866671	493642	604385	663050	713448	653994
M359T466	2.54372e+06	1.65123e+06	1.7428e+06	2.06175e+06	1.39691e+06	1.54652e+06	1.73987e+06	2.3112e+06	2.28847e+06	2.1782e+06	1.55025e+06	2.17182e+06
M359T83	849375	228607	99060.7	730785	211017	101463	238116	779370	705095	667465	249961	724298
M359T285	242602		33346.5	109622		20464.1	55151.3	268564	205216	126073	45356.1	165670
M361T484	6.02918e+06	4.07931e+06	4.24478e+06	7.41257e+06	3.98482e+06	4.50948e+06	3.81201e+06	6.99085e+06	7.3768e+06	6.50574e+06	3.96682e+06	6.67774e+06
M361T105	3.21862e+06	895648	863752	2.74166e+06	828426	913904	916884	3.0528e+06	2.63468e+06	2.52702e+06	915137	2.6302e+06
M362T105	802358	99594.2	186348	672884	189021	206624	215067	739062	650633	595176	214530	649201
M363T37	1.81213e+06	1.25655e+06	1.57087e+06	2.01032e+06	1.40689e+06		1.12131e+06	2.27824e+06	2.02881e+06	2.56375e+06		1.73176e+06
M363T441	7.18465e+06	4.20518e+06	3.67754e+06	7.57001e+06	3.70848e+06	4.46982e+06	4.28384e+06	9.15002e+06	7.91077e+06	8.75e+06	3.81124e+06	7.6874e+06
M363T126	594324	299493	291646	490631	262687	284854	295674	575117	511359	496264	300736	504520
M363T103				282222	181938		195575	236475	222474	458170	231556	222870
M364T484	1.07775e+07	1.75597e+07	1.84223e+07	1.01071e+07	1.82967e+07	1.93366e+07	1.73389e+07	1.41246e+07	1.03226e+07	9.63776e+06	1.79159e+07	1.03045e+07
M365T126	114548	59192.6	146339	80970.8	167040	97440.6	175517	167275	115885	92874.3	148506	96856
M367T175	600592	600776	773206	459657	846644	527653	894906	722808	542707	581581	776129	497244
M367T322	312649	121671	126474	324432	110974	121031	124559	325488	350608	302257	126906	353417
M368T40	1.0381e+06	3.40185e+06	3.9306e+06		3.42118e+06	5.30275e+06	2.75978e+06		530685		6.00545e+06	443045
M368T176	128760	123114	155655		83073.4	106490	186504	153891	109474	101936	167741	79234.8
M368T322	83910.7	5903.9		87239	23900.6	19607.5		80195.5	85881.2	77348.5	23705.1	90258.7
M369T37	639910	879728	924540		1.17026e+06	632602	847838	528349	595627		593694	705651
M369T41	3.80526e+06	3.94421e+06	4.07449e+06		3.8991e+06	4.19272e+06	3.18693e+06	2.96036e+06	3.28023e+06	2.98417e+06	4.15707e+06	2.9415e+06
M369T441	4.45015e+07	3.31466e+07	3.66815e+07	4.50891e+07	3.51992e+07	3.57727e+07	3.3586e+07	4.43747e+07	3.87702e+07	4.56135e+07	3.12515e+07	4.28194e+07
M369T315	71438.1	53954.2	67289.3	77283.3	64632.2	64872.1	79236.1	96443.4	97045.9	87251.1	65837.4	99554.5
M369T620	4.51761e+07	2.11371e+07	2.74826e+07	6.48169e+07	2.14358e+07	2.24857e+07	2.25739e+07	7.40521e+07	6.73976e+07	6.50074e+07	2.08311e+07	7.03624e+07
M369T632	1.2265e+07	6.95574e+06	6.72583e+06	1.00309e+07		7.29179e+06		1.17438e+07	9.61104e+06	1.04061e+07		1.1443e+07
M369T608	2.80369e+07	2.13485e+07	1.70947e+07	2.26544e+07	2.14579e+07	1.76138e+07	1.55261e+07	2.44141e+07	2.44631e+07	2.17919e+07	1.66396e+07	2.37701e+07
M369T642	5.1671e+06	8.17124e+06	7.58897e+06	4.62065e+06	7.50421e+06	7.30947e+06	7.37905e+06	5.27178e+06	1.14596e+07	5.3004e+06	8.42851e+06	5.17869e+06
M370T258	2.21927e+06	42352.8		1.08836e+06	59792.3	92038.6	108163	2.05564e+06	1.79031e+06	476626	58549.8	1.32372e+06
M370T441	6.22836e+06	9.61508e+06	1.10395e+07	1.2593e+07	5.27697e+06	9.7596e+06	4.253e+06	1.31784e+07	1.14522e+07	1.30534e+07	8.91703e+06	1.24694e+07
M370T620	2.1588e+07	3.23563e+06	7.59207e+06	1.03762e+07	5.45238e+06	5.91669e+06	5.63997e+06	2.01362e+07	1.64596e+07	9.83182e+06	3.70152e+06	9.29476e+06
M372T322	1.81337e+06			875182	66677.5	82165.9	104911	1.75283e+06	1.48842e+06	937284	108974	1.08715e+06
M372T154	210018	180328	204546	207725	82621.4	133969	176305	217048	233966	153239	174732	200782
M372T103	6.93736e+06	618950	593628	6.19923e+06	522915	504106	634453	7.06816e+06	6.03832e+06	5.99742e+06	602850	6.36475e+06
M373T43	869760	493095	537069	1.04202e+06	605961		615960	1.53918e+06	1.26729e+06	1.41224e+06		1.16424e+06
M373T584	237207	228209	216410	149671	241358	178345	253849	231552	147483	184086	297609	208630
M373T103	1.5795e+06	111242	79452.4	1.39268e+06	87002.6	41092.3	123331	1.65093e+06	1.3129e+06	1.31211e+06	112332	1.40214e+06
M374T39	8.74372e+06	1.92895e+07	1.89214e+07	9.45077e+06	1.80219e+07	1.52374e+07	1.78737e+07	1.1859e+07	1.17148e+07	8.33553e+06	1.64749e+07	9.42848e+06
M377T313	86727.4	224053	120020	75463.3	223471	228290	238589	108829	91686.5	71936.8	230977	62527.7
M380T225	73584.7	296655	367824	83152.3	366063	314242	312287	91052.9	105917	63160.1	313281	90299
M381T37	1.0483e+06	734921	597169	1.69438e+06	667285		604352	1.73172e+06	1.69937e+06	1.65876e+06		1.12179e+06
M383T37	1.9536e+06	1.60014e+06	1.04227e+06	2.60531e+06	1.09289e+06		1.40205e+06	3.11183e+06	2.65736e+06	3.00258e+06		2.69743e+06
M385T37	1.19031e+06	906363	194822	2.04382e+06	691905		828212	1.5315e+06	1.4942e+06	1.84102e+06		1.47186e+06
M385T390	3.40602e+07	2.88914e+06	3.0771e+06	2.45295e+07			2.99707e+06	3.12119e+07	3.2419e+07	2.57638e+07		3.04687e+07
M385T99	2.26469e+06	473704	551363	1.80595e+06	406719	460834	468810	2.67702e+06	1.77491e+06	1.69475e+06	485189	1.77447e+06
M385T430	563664	280032	292425	308856	303717	286537		499431	512930	305631	317016	491759
M385T136	165768	625064	617604	149195	561262	546191	616934	160877	153205	134677	586642	171542
M386T390	9.33648e+06	1.05024e+06	821813	6.64641e+06	840035	798802	810255	8.35324e+06	8.75127e+06	7.31116e+06	748281	8.18528e+06
M386T99	776751	113664	116246	497529	109962	127508	123068	549261	484874	459988	126688	469611
M386T136	30253.2	135006	143042	29343.2	125164	118600	138125	26947.4	22438.7		130993	26196.7
M387T92	87020.6	27979.1	32602.9	43989.3	49219.4	19559.1	41422.3	87330.1	54496.2	57083.9	34426	59308.9
M387T113	2.48046e+06	484411	439706	2.0447e+06	448187	487238	507246	2.38821e+06	1.98441e+06	1.92631e+06	499216	2.03593e+06
M388T113	658725	54748	52451.7	548491	113371	117978	119292	633475	550920	509577	115614	538614
M389T38		1.05675e+06	681869	864537	806896		708282	630038	858218			916256
M389T120	331451	139003	154130	226343	186183	104483	185267	373519	285849	249598	164806	229495
M389T227	151421	254901	250864	163528	226297	228690	236322	168428	161931	151713	227551	174238
M389T212	178109	225902	196892	214373	192859	211465	175200	227817	210618	197142	207705	227919
M389T150	386433	31836.1	25732.9	264942	26585.3	45560.3	44159.2	381267	266800	314112	50425.1	318871
M390T39	1.09635e+06	4.23064e+06	4.45865e+06	716289	4.39016e+06	5.14989e+06	3.61286e+06	767770	844329		6.82248e+06	432553
M390T133	39996.1	26968.2	35450.4	32669.3	27970.6	25196.5	28848	26074.6	32364.8	24755.7	27008.1	43224.7
M390T120	77940.9	19319.5	24648	41801.2	37588	13240.1	32869	81326.5	64063.7	54098.9	33534.4	36387.5
M391T38	571416	660969	448592		426588		642788	636764	649080
M391T37	2.63506e+06	2.05862e+06	1.69292e+06	3.59958e+06	1.88801e+06		1.75348e+06	3.71864e+06	3.50211e+06	4.20572e+06		3.18921e+06
M391T338	2.37742e+08	4.35663e+08	4.85248e+08	1.9311e+08	4.1919e+08	4.13283e+08	3.88311e+08	2.5899e+08	2.40047e+08	2.09248e+08	4.09969e+08	2.09233e+08
M392T338	6.30183e+07	1.13347e+08	1.27873e+08	5.14021e+07	1.09468e+08	1.07856e+08	1.01881e+08	6.78315e+07	6.33759e+07	5.42836e+07	1.06969e+08	5.45172e+07
M393T37	3.45032e+06	2.9522e+06	2.34646e+06	4.36078e+06	2.33761e+06	807914	2.69912e+06	2.23475e+06	4.33598e+06	5.44337e+06	562088	4.62963e+06
M393T338	4.20519e+06	7.66101e+06	1.82747e+07	7.02643e+06	1.52847e+07	1.5611e+07	1.48576e+07	9.78381e+06	9.17441e+06	7.65477e+06	1.51031e+07	7.84764e+06
M394T338	1.04048e+06	1.62933e+06	1.99456e+06	704191	1.51219e+06	1.50083e+06	1.61738e+06	1.023e+06	906668	596387	1.59924e+06	898912
M394T348	65968.1	18573.3	110027	644929	60927.9	18359.3	47388.9	159562	514564	308626	24169	103654
M395T37	1.61165e+06	1.34568e+06	708803	2.45559e+06	1.06093e+06		929542	2.25751e+06	1.81547e+06	2.19594e+06		1.73902e+06
M395T313	41973.9	33455.4	31630.4	27639.7	22018.3		38211.2	89128.3	51146.5	27468.3	24860.8	32508.5
M395T583	224831	245739	242402	177367	226763	207106	339207	164284		226225		111279
M398T112	1.14821e+06	169243	145174	913548	187943	118625	230658	1.07277e+06	987502	825183	255132	964858
M399T37	1.07391e+06	1.3184e+06	969575	1.08619e+06	518864		987123	431803	796854		428878	963694
M399T44	6.81553e+07	1.47646e+07	2.07657e+07	3.64742e+07	1.88472e+07	1.27763e+07	1.60305e+07	4.09035e+07	3.51939e+07	2.88581e+07	1.70809e+07	2.59944e+07
M399T584	483535	535563	647260	355825	555041	677068	643309	441002	414240	368574	519590	417735
M399T313	181938	378599	437459	124695	363280	380253	375029	204475	179776	150261	365585	160446
M399T282	308276	248181	247271	339323	221995	124854	274956	339882	353035	316578	233936	336790
M400T44	1.03811e+07	2.31143e+06	3.03858e+06	5.38449e+06	2.76506e+06	1.8572e+06	1.31538e+06	7.1628e+06	6.15515e+06	3.88296e+06	2.26164e+06	4.04502e+06
M400T282	88358.3	53530.3	60698.6	88874.3	63216.4	51143.8	74222.4	77736.1	101093	70914.2	62450.4	95405.1
M400T164	4.30434e+06	459566		3.99851e+06	446734	319254	528445	4.62051e+06	3.99153e+06	4.0471e+06	622722	4.25485e+06
M401T37_1	686229	762449	580451		604024			635684	596640			533067
M401T37_2	3.53664e+06	2.93699e+06	2.56464e+06	5.02766e+06	2.39004e+06	1.29014e+06	2.74222e+06	5.24171e+06	4.74336e+06	5.73874e+06	712678	4.80889e+06
M401T326	1.54875e+06	311177	332874	1.47669e+06	314162	331043	321325	1.41803e+06	1.47764e+06	1.21495e+06	301433	1.66906e+06
M402T326	463736	73840	93539.1	415227	75138.8	89304.2	84666.3	398328	423522	352800	76123.7	509377
M402T203	12479.7	15128				68900.9		41007.7	170995	12362.3	49515.9	52228.4
M403T37	3.78103e+06	2.86917e+06	2.46748e+06	5.0033e+06	2.73427e+06	1.12266e+06	2.79859e+06	5.51302e+06	4.50809e+06	5.42172e+06	341550	4.4703e+06
M405T37	1.1568e+06	804146	599247		724973		568538	1.32928e+06	1.29426e+06	1.55816e+06		1.23828e+06
M407T37	968369	1.46705e+06	1.32702e+06	982528	1.06131e+06	586706	1.16613e+06	872966	924420	716153	385622	942291
M407T169	1.19032e+06	1.40085e+06	1.26759e+06	1.25452e+06	1.21547e+06	1.3018e+06	1.32039e+06	1.37957e+06	1.21216e+06	1.23675e+06	1.31539e+06	1.3306e+06
M407T106	150357	88868.3	123340	218020	126005		91912.6	179418		421872	186604	161257
M408T169_2	311336	341723	329976	311116	146082	329932	320725	163529	299551	138364	162692	323277
M408T210	379119	221018	183857	312878	423680	437409	514768	224924	355690	365232	446923	404648
M408T258	62740.7	150679	94351.6	78733.9	85422.1	109430	87100	75109.1	73680.8	77730.4	107928	99411
M409T37	1.6596e+06	2.01889e+06	1.79465e+06	1.29457e+06	1.64393e+06	987687	1.68188e+06	1.40325e+06	1.51806e+06	1.36669e+06	875176	1.54576e+06
M409T210	86779.3	114347	96423.6	81390.9	111491	54236.2	129719	118276	84958.7	85876.6	117422	87312.8
M411T37_1		936399	668575	594191	748947			461682	541314
M411T37_2	4.08629e+06	3.08408e+06	2.90169e+06	5.39436e+06	3.03136e+06	1.38398e+06	3.05503e+06	5.79415e+06	4.75508e+06	5.38324e+06	1.07e+06	4.89213e+06
M411T229	39144.3	32030.7	31504.4	34265.9	29710.7	35215.3	44882	38127.6	29659	30640.5	44744.7	30277.5
M411T151	518592	2.48428e+06	2.47347e+06	433208	2.25436e+06	2.18491e+06	2.51051e+06	470990	459390	412296	2.30623e+06	508889
M412T97	93705	60658.2	66758.7	86970.6	52217.7	60723.5	70487.8	85925.7	85180.1	80207.1	64036.5	92282.9
M412T43	1.29219e+06	682288	732875	1.36611e+06	805576	382327	891105	1.72938e+06	1.48558e+06	1.35983e+06		1.2376e+06
M412T151	100714	600684	618053	90498.2	562475	572379	609013	105109	88019.4	82812.9	566854	115859
M413T37	2.58687e+06	1.93463e+06	1.74771e+06	2.8881e+06	1.82132e+06		1.68252e+06	3.43464e+06	2.98939e+06	3.90205e+06		3.12486e+06
M413T112	295189	100759	123465	201579	124942		131847	293379	253523	204492	133087	219898
M413T338	2.4677e+08	3.55051e+08	4.13173e+08	2.03594e+08	3.56835e+08	3.58601e+08	3.43275e+08	2.67694e+08	2.53523e+08	2.28141e+08	3.35406e+08	2.32103e+08
M413T216	60151.2	53215.5	45834.9	53854	43505.1	53460.2	55480.7	69893.6	59578.9	41635.8	60694.9	59021.3
M414T338	6.30574e+07	9.25791e+07	1.07325e+08	5.22912e+07	9.19241e+07	9.25339e+07	8.92218e+07	6.89476e+07	6.68254e+07	5.8513e+07	8.70514e+07	5.89034e+07
M414T75	219492	112716	105772	164906	97942.4	43519	111905	73867.2	163503	143777	118282	171509
M415T338	9.3355e+06	1.32641e+07	1.52095e+07	7.92895e+06	1.3396e+07	1.30372e+07	1.28957e+07	9.93203e+06	9.33494e+06	8.63169e+06	1.23907e+07	8.87877e+06
M415T129	292173	82058.3	102852	190197	115333	70505.3	111958	309733	231141	208303	113712	198336
M415T261	262790	195006	193515	285167	177081	201663	184782	284112	288156	223504	195563	274195
M415T167	131464	65390.7		108079	57907.8	56975.1	63844.4	125305	97544.9	122918	53186.9	113335
M415T227	48062.2	132746	141715	36785.2	120991	109357	132280	48972.1	53899.4	53154.1	128534	57223.3
M416T338	899476	1.35003e+06	1.59359e+06	672719	1.24334e+06	658557	1.43185e+06	1.08153e+06	930094	667860	1.43393e+06	826850
M416T261	61874.1	50413	45455	61483.3	37942.8	53847.1	48707.5	72183.1	69051.3	45166.7	50680.1	59051.5
M416T102	214375	122357	119350	188693	105629	119989	119984	221200	215792	175387	115145	220856
M416T348	48607.4		70999.2	480719	43263.8		20916.2	99810.6	340024	212205	11101.3	73844.1
M417T37	1.1841e+06	1.78524e+06	1.7844e+06	1.09815e+06	1.66044e+06	932037	1.14508e+06	1.24427e+06	1.05709e+06	1.32085e+06	842989	1.30884e+06
M417T282	1.45564e+06	978774	1.06034e+06	1.59066e+06	973662	1.01027e+06	1.08868e+06	1.564e+06	1.57526e+06	1.37588e+06	995933	1.56472e+06
M417T102	47736.6	18097.3		42320.3	16232.7	22483	16726	31218.7	42506.7	31523.1	25288.5	47788
M418T282	408805	277719	305671	451520	295486	276533	327593	462255	476824	407767	287782	459046
M419T37	1.22696e+06	1.54337e+06	1.55527e+06	1.051e+06	1.50752e+06	1.04453e+06	1.24339e+06	1.14791e+06	1.11707e+06	1.183e+06	711458	1.04238e+06
M421T37	2.94916e+06	2.57105e+06	2.3938e+06	4.16829e+06	2.34347e+06	1.37376e+06	2.2477e+06	3.62243e+06	3.55608e+06	4.68604e+06	947133	3.60394e+06
M425T348	97871.6	23520.6	50145.2	85307.1	18862.1	28027		86606.1	95615.6	59167.8	25571.3	93077.3
M426T179	1.75511e+06	201660	200513	1.54428e+06	237866	90052.8	354772	1.70229e+06	1.5337e+06	1.34561e+06	320115	1.57142e+06
M427T37	962036	1.64156e+06	681262	721549	1.26615e+06	913252	1.17952e+06	968346	980691	815261	932371	774781
M427T190	169728	94674.5	90742.3	149107	90459.9	89889.9	102766	161837	157029	134107	90935	168958
M428T247	1.05382e+06	239010	244557	1.08124e+06	224893		257554	1.15934e+06	1.05904e+06	1.01125e+06	243655	1.12607e+06
M429T37_1	1.82192e+06	1.44915e+06	878835	2.72412e+06	1.22692e+06		1.25148e+06	3.35079e+06	2.55555e+06	3.23814e+06		2.56231e+06
M429T37_2	889078	878026	988112		822986	669024	785134	545221	499894	443226	420131
M429T338	9.83828e+07	1.30201e+08	7.01223e+07	8.15575e+07	1.28901e+08	1.27978e+08	1.2353e+08	1.04034e+08	9.85265e+07	8.89268e+07	1.15822e+08	8.8681e+07
M429T227	273309	385341	433315	289420	361267	391294	408550	293526	286808	271619	384051	288216
M429T169	3.81671e+06	4.50045e+06	5.03531e+06	4.15832e+06	4.10652e+06	4.23284e+06	4.32503e+06	4.7354e+06	4.22089e+06	4.39991e+06	4.48142e+06	4.6679e+06
M429T106	61229	45433.2	65515.8	111927	65976.2	53060.3	61701.6	96722.2	78839.4	256224	81648.1
M429T411	7.05544e+06	8.99606e+06	7.92463e+06	5.95769e+06	7.45343e+06	8.2202e+06	8.83012e+06	7.75328e+06	6.96739e+06	6.75845e+06	7.9089e+06	6.85266e+06
M430T338	2.57907e+07	3.34872e+07	3.87819e+07	2.10913e+07	3.37065e+07	3.35608e+07	3.25744e+07	2.7259e+07	2.53448e+07	2.40121e+07	3.04464e+07	2.30617e+07
M430T169	995725	1.18704e+06	1.32463e+06	1.08539e+06	1.07224e+06	1.14331e+06	1.1258e+06	1.26878e+06	1.12289e+06	1.16348e+06	1.15777e+06	1.20058e+06
M430T411	4.44466e+06	5.17657e+06	2.4368e+06	3.90513e+06	4.60299e+06	4.82893e+06	5.08434e+06	4.32659e+06	4.03769e+06	3.74104e+06	4.47092e+06	4.00538e+06
M431T37	4.28831e+06	3.24896e+06	2.45208e+06	7.07697e+06	2.90123e+06	897234	2.80559e+06	7.84025e+06	6.26866e+06	8.17985e+06	471291	6.71923e+06
M431T338_1	5.5791e+06	7.00747e+06	8.31634e+06	4.89052e+06	6.9004e+06	7.1862e+06	6.78567e+06	5.72007e+06	5.51447e+06	5.14011e+06	6.27881e+06	4.69589e+06
M431T411	1.18225e+06	1.36633e+06	1.42167e+06	1.06254e+06	1.2387e+06	1.27827e+06	1.29249e+06	1.17654e+06	1.05988e+06	973749	1.1266e+06	1.0839e+06
M432T39	1.44598e+06	3.52776e+06	3.72586e+06	1.54843e+06	3.65333e+06	3.07004e+06	3.6228e+06	1.90132e+06	2.32665e+06	1.02744e+06	2.89915e+06	1.9226e+06
M432T338	1.66764e+06	2.31933e+06	2.40467e+06	1.41941e+06	1.92089e+06	2.15259e+06	2.13251e+06	1.82914e+06	1.5994e+06	1.57578e+06	1.95383e+06	1.57218e+06
M432T411	164779	210112	230126	160714	174790	190882	190993	170675	145401	148605	161646	164325
M433T37	4.47928e+06	3.27233e+06	2.45304e+06	6.49163e+06	2.7443e+06	856015	2.85805e+06	7.28538e+06	6.3081e+06	7.68691e+06		6.42101e+06
M433T151	51686.7	325584	125671	24452.8	257173	254250	310256	39058.1	27116		291391	31323.9
M433T107	121687	149441	57042.9	107398	122766	116668	143640	119703	117975	114306	127501	129112
M434T133	22678.2	20823.5	19788.1	22237.1	20043.1	23356.2	22166.9	25564.7	24659.8	21403.9	11798.1	29183.7
M435T37	2.4855e+06	1.5487e+06	951936	3.66036e+06	1.1304e+06		1.54887e+06	3.57025e+06	3.2919e+06	4.10165e+06		3.37954e+06
M436T91	141204	14309.9	18765.9	134313		16857.2	22910	137350	129216	125552	17201.2	136289
M436T148	181407	1.73639e+06	1.72903e+06	97023.7	1.51358e+06	1.61154e+06	1.79446e+06	195660	159243	158857	1.73071e+06	182227
M436T338	2.19163e+07	3.32117e+07	3.91692e+07	2.70707e+07	3.37177e+07	3.43319e+07	3.34411e+07	3.12837e+07	2.83301e+07	2.71254e+07	3.1188e+07	2.74125e+07
M437T148	13571.4	173520	375322	19153.8	344422	376909	401750	24735.2	16912.7		364719	19504.6
M437T338_2	5.90821e+06	8.91116e+06	1.10442e+07	7.59653e+06	9.12519e+06	9.5046e+06	9.53555e+06	8.72515e+06	8.14299e+06	7.67475e+06	9.19131e+06	7.91812e+06
M438T176	3.19233e+06	1.27173e+07	1.28366e+07	5.66405e+06	1.07336e+07	1.14767e+07	1.2479e+07	6.1335e+06	5.68793e+06	5.63444e+06	1.18963e+07	6.01711e+06
M438T338	951908	1.2682e+06	1.871e+06	1.07055e+06	1.48897e+06	1.49569e+06	1.46761e+06	1.19757e+06	1.13835e+06	1.09841e+06	897659	1.18386e+06
M439T37	1.02787e+06	863530		1.65664e+06	733335		865672	2.08948e+06	1.78946e+06	1.64417e+06		1.63879e+06
M439T176	678640	2.88831e+06	2.93869e+06	1.30381e+06	2.43575e+06	2.58409e+06	2.83804e+06	1.4236e+06	1.27309e+06	1.33912e+06	2.73168e+06	1.43544e+06
M439T369	49544.5	29444.8	21197	17020.3		11221.9	40702.3	89166.4	53624.2	31919	24964	36591
M439T598	411483	1.07569e+06	1.57413e+06	546223	1.01812e+06	1.64917e+06	871451		335773	550300
M440T175	158310	338642	297772	136503	282412	301786	312622	169656	149967	155454	309496	173640
M440T181	125428	606649	285833	108598	477716	252546	547023	133268	111130	110289	502641	125415
M441T37	2.66206e+06	1.99485e+06	1.39918e+06	3.52484e+06	1.58791e+06		1.87315e+06	4.14566e+06	3.71294e+06	3.98405e+06		3.84766e+06
M441T584	411635	472918	466011	313261	455067	545639	531947	354576	342025	329588	489684	388760
M441T243	79087.5	251913	278825	175172	255965	231101	272584	187446	165787	150663	258670	183963
M443T37	2.10997e+06	1.5106e+06	1.19576e+06	3.08861e+06	1.25047e+06		1.21646e+06	3.71652e+06	2.6549e+06	3.45471e+06		2.98083e+06
M443T201	38211.8		70071.8	35317.7	61659.7	66076		49238.6	39470.4		67600.6
M445T38	714455	1.01348e+06	200665	1.12415e+06	719492		848628	786086	772759	780126
M445T169	3.81528e+06	4.67388e+06	4.55635e+06	4.06928e+06	3.99441e+06	4.13507e+06	4.23864e+06	4.59642e+06	4.08472e+06	4.17182e+06	4.43335e+06	4.44152e+06
M445T103	132194	121812	121446	152156	124567	122317	102488	173481	166186	150809	109989	185739
M445T81	91942.1	79562	76576.1	225300	36169	68781.7	27811.9	121996	100303	172674	27206.7	247938
M446T169	1.01567e+06	1.20468e+06	1.15517e+06	1.05564e+06	1.05644e+06	1.07765e+06	1.10762e+06	1.20222e+06	1.06808e+06	1.10383e+06	1.14778e+06	1.16182e+06
M447T38	2.40375e+06	2.63514e+06	2.35371e+06	2.43657e+06	1.89805e+06	1.06417e+06	2.09721e+06	2.56263e+06	2.49865e+06	2.06026e+06	791918	974745
M448T38	505360	176409	548149	1.00072e+06	610188		605727	1.12623e+06	994621	1.02808e+06		1.15218e+06
M448T411	887296	967836	1.03029e+06	784926	852147	894668	952591	776574	800884	686652	823336	776267
M449T38	2.32229e+06	2.71915e+06	2.09432e+06	2.36303e+06	2.01156e+06	1.26324e+06	1.92812e+06	2.54357e+06	2.45609e+06	2.31797e+06	690703	2.64912e+06
M449T37	1.19174e+06	1.03093e+06	709976	1.62384e+06	695269		856026	1.7391e+06	1.62913e+06	2.04043e+06		1.62569e+06
M449T411	285478	311399	366575	237813	268513	282334	279169	240788	224445	201233	231263	211455
M450T201	121237	285274	293024	170570	295139	282448	263600	181843	148370	172196	254011	170349
M450T177	282423	807953	864179	410872	793122	834807	794828	414124	348260	371594	792003	386768
M450T235		525708	552384	225563	535452	518950	475390	258304	250485	221678	455576	243797
M451T38	940939	1.35814e+06	1.20885e+06	1.23882e+06	928567		1.0717e+06	1.18732e+06	1.40062e+06	1.08822e+06		1.44613e+06
M451T37	2.00804e+06	1.79988e+06	1.42238e+06	2.98746e+06	1.41936e+06		1.37286e+06	3.47478e+06	2.74983e+06	3.15175e+06		2.83746e+06
M451T169	352627	438323	392894	347329	398132	402589	412474	378101	349505	364502	420490	380880
M452T96	2.77123e+06	6.39535e+06	6.0247e+06	2.23283e+06	5.70943e+06	6.36257e+06	6.91753e+06	2.41214e+06	2.19292e+06	2.18316e+06	7.15858e+06	1.9707e+06
M452T104	652312	4.5177e+06	3.78691e+06	902355	3.70051e+06	4.2418e+06	4.22443e+06	863098	724848	1.10849e+06	4.61481e+06	1.22944e+06
M452T219	218170	342124		201449		278104	197864	203885	210252	196749	308959	240809
M452T169	3.50881e+06	5.38831e+06	5.0934e+06	4.80284e+06	5.10584e+06	5.59441e+06	5.34869e+06	5.08177e+06	4.62004e+06	4.41989e+06	5.13202e+06	4.92526e+06
M453T37	1.3265e+06	1.136e+06	767883	1.35463e+06	931148		902669	2.24324e+06	1.7257e+06	2.20558e+06		2.03179e+06
M453T96	619049	1.47471e+06	1.38664e+06	495282	1.29799e+06	1.43899e+06	1.5558e+06	569861	502661	513224	1.61845e+06	469210
M453T169	1.07178e+06	1.55847e+06	1.49477e+06	1.42945e+06	1.48368e+06	1.63515e+06	1.57015e+06	1.45714e+06	1.3162e+06	1.32698e+06	1.53495e+06	1.45051e+06
M453T604	1.75199e+06	6.23825e+06	6.21295e+06	1.97788e+06	8.82787e+06	6.09752e+06	5.10991e+06	1.43103e+06	1.54336e+06	2.26146e+06	5.31364e+06	2.03762e+06
M454T96	81819.8	213978	191609	62680.3	203122	219074	235819	68570.5	68967.7	67746.6	244696	62143.7
M454T148	3.20314e+06	3.14111e+07	3.06722e+07	3.09514e+06	2.7248e+07	2.81032e+07	3.06106e+07	3.90974e+06	2.96538e+06	3.24862e+06	3.04362e+07	6.58939e+06
M454T135	3.32616e+06	1.85191e+06	1.56644e+06	2.60438e+06	1.29497e+06	1.50168e+06	1.42144e+06	2.94911e+06	2.52511e+06	2.57809e+06	1.46058e+06	2.61232e+06
M454T169	155518	239876	236993	214898	221577	242522	240781	215358	208018	180711	237638	209410
M455T338	1.69755e+06	2.30384e+06	2.62327e+06	1.15723e+06	1.84071e+06	1.78718e+06	1.7382e+06	1.43223e+06	1.47645e+06	1.30187e+06	1.59511e+06	1.20854e+06
M455T148	717370	7.19451e+06	7.05556e+06	686078	6.28279e+06	6.47194e+06	7.02613e+06	773357	312483	770048	6.97426e+06	840884
M455T584	329552	410977	478474	336717	440883	391437	552288	299612	308008	325624	500399	350873
M456T43	1.34627e+06	767244	737866	1.46867e+06	867043		1.01421e+06	1.88527e+06	1.54573e+06	1.75938e+06	333348	1.29726e+06
M456T148	103871	1.14684e+06	1.11503e+06		1.01673e+06	1.0026e+06	1.12153e+06	48961.2	159739		1.14871e+06	49874.9
M457T37	1.23691e+06	1.56228e+06	1.31044e+06	1.0298e+06	884030		1.19368e+06	1.19892e+06	1.40334e+06	1.35558e+06		989585
M459T37_1	991231	1.16227e+06	719523	978320	967384		811860	904696	824611	411171		892568
M459T37_2	1.51532e+06	1.22095e+06	1.17532e+06	1.71479e+06	1.22359e+06		1.08341e+06	2.5857e+06	2.21213e+06	2.41466e+06		1.84126e+06
M461T37	1.87122e+06	1.7967e+06	1.29037e+06	3.07216e+06	1.51627e+06		1.35113e+06	3.28166e+06	2.45693e+06	3.42127e+06		2.96976e+06
M461T103	123982	142353	135317	147872	130614	130685	123355	85950.2	139093	143451	154417	165499
M461T351			34896.2	32583.6	29548.1	12796.8	55394.4	113024			29385.3	34254.2
M462T164	146978	908168	876315	156132	822929	940752	873469	283299	169901	314688	1.02912e+06	333986
M462T508	6.47682e+06	1.06415e+07	1.12057e+07	6.11623e+06	1.0535e+07	1.14452e+07	1.08346e+07	6.8716e+06	6.21625e+06	6.64369e+06	1.02447e+07	6.36281e+06
M463T362	1.60004e+06	1.64537e+06	1.93726e+06	1.54045e+06	1.72249e+06	1.51652e+06	1.7113e+06	1.96272e+06	1.6039e+06	1.62018e+06	1.54171e+06	1.77736e+06
M464T231	427220	2.50269e+06	2.4097e+06	366842	2.06862e+06	2.30665e+06	2.46582e+06	447215	418823	383636	2.52318e+06	434307
M464T192	1.05606e+06	2.16348e+06	2.12263e+06	955167	1.89282e+06	1.91003e+06	2.0637e+06	1.12005e+06	1.03264e+06	1.01645e+06	2.04879e+06	1.03642e+06
M464T362		473177	554865	215605	447287	444058	582713	603079	534499	424308	434507	441277
M464T432	231985	171373	185942	482001	153393	189375	189211	531318	623047	464179	194690	659492
M465T191	241560	534602	521312	226739	471615	484243	496275	261271	254121	246768	522069	269865
M466T263	2.53192e+06	3.47008e+06	3.422e+06	2.55038e+06	2.95575e+06	3.38867e+06	3.3132e+06	2.79515e+06	2.4726e+06	2.39964e+06	3.25443e+06	2.67024e+06
M466T169	952235	1.35005e+06	1.25559e+06	1.32168e+06	1.29002e+06	1.47385e+06	1.07142e+06	1.11878e+06	1.41222e+06	1.42687e+06	1.49557e+06	1.6884e+06
M466T155	1.3282e+06	1.74282e+06	1.21689e+06	1.78803e+06	1.48554e+06	1.14415e+06	1.03635e+06	1.8326e+06	1.52783e+06	1.47714e+06	1.45367e+06	1.67805e+06
M467T37		1.19942e+06	1.04213e+06	750684	981198	463110	884865	941311	762385			757089
M467T584	295152	778585	802516	451801	809281	945601	892523	611635	521806	674232	852942	561308
M467T263	636207	848574	816141	629612	692910	810994	778691	683327	630096	595806	768523	698336
M467T589	3.41469e+06	2.60346e+07	4.0882e+07	3.77061e+06	2.31791e+07	2.55005e+07	2.34163e+07	3.59941e+06	3.70463e+06	3.68678e+06	2.31668e+07	3.69788e+06
M467T609	991288	716113	1.08946e+06	1.38037e+06		555958	699656	857985	999731	1.42247e+06	439793	1.44666e+06
M468T99	2.37948e+07	2.27486e+07	1.8659e+07	2.02233e+07	1.72521e+07	1.88671e+07	2.0315e+07	2.10102e+07	1.91913e+07	1.34115e+07	1.92259e+07	1.54628e+07
M468T90	8.09661e+06	2.91458e+06	2.70322e+06	4.56891e+06	2.46215e+06	2.70694e+06	2.77957e+06	5.68826e+06	4.9885e+06	4.0887e+06	2.81929e+06	4.36443e+06
M468T583	112569	182402	220789	73676.9		176030	193949	162436	113662	148299	261191	163393
M468T262	16622.1	86024.8	85274.2	30722.8	70013.3	71432.3	77516.2	47978.2	37936	25399.6	68568.9	37296.1
M468T268	50299.6	71112.6	139823	58854.7	90400.8	107590	133233	54055.3	44657.2	47857.4	107425	27222.4
M468T589	1.00941e+06	7.50784e+06	7.34388e+06	1.00767e+06	6.90987e+06	6.74962e+06	7.0161e+06	1.0954e+06	1.00883e+06	1.09228e+06	7.63329e+06	1.20118e+06
M469T37_2	1.7685e+06	1.2182e+06	1.34531e+06	2.25832e+06	1.23556e+06		1.19657e+06	2.94298e+06	2.45044e+06	2.57847e+06		2.50657e+06
M469T99	5.6329e+06	5.44492e+06	4.44276e+06	3.28584e+06	4.09471e+06	4.53625e+06	4.84539e+06	5.05015e+06	4.62373e+06	3.2676e+06	4.53207e+06	3.78149e+06
M469T90	1.92753e+06	703666	664602	1.06455e+06	583855	637916	670130	1.36012e+06	1.1947e+06	1.0084e+06	683801	1.01452e+06
M469T188	37404.8	223163	301830	44835.3	256112	201196	212083		58724.3	53993.5	204271	63177.7
M469T297			21113.3		21247.4		51008.2	105829		40857.6	37918.2	13612.1
M469T585	1.27441e+06	479603	519263	1.58293e+06	389794	546870	396876	1.45168e+06	1.32968e+06	1.65534e+06	332923	1.53257e+06
M470T98	880204	456923	390307	220847	674720	700864	806880	211499	731974	715660	714167	582497
M471T37	1.94001e+06	1.41466e+06	1.35139e+06	2.19285e+06	1.3703e+06		1.2376e+06	2.4776e+06	2.09978e+06	2.69844e+06		2.21385e+06
M474T96	381159	914244	898341	305541	846523	915403	1.01006e+06	363733	323300	326802	1.04787e+06	277206
M475T348			16030.3		15411.1		42933.1	107837		27055.2	34308.3	29126.5
M475T96	72256.9	178608	191575	51378.3	202908	207221	236644	75010.3	70371.6	63376.6	240762	66140.8
M476T148	348691	3.66784e+06	3.69964e+06	354002	3.2868e+06	3.44862e+06	3.76277e+06	410879	391928	398452	3.76568e+06	457642
M477T37	709799	1.04258e+06	765336	630048	1.05706e+06	500699		603115	724340			453166
M477T148		846288	824546	60458.9	776012	785009	875449		74507.1	76234.2	850230	49446.8
M478T109	1.54246e+06	1.89757e+06	888090	2.62618e+06	1.66767e+06	964522	1.96707e+06	3.03153e+06	2.5177e+06	2.6025e+06	1.94162e+06	2.56422e+06
M478T118		698728	522352	823458	543834	581289	641263	724984	609265	893535	670370	1.07572e+06
M478T156	579201	1.79649e+06	1.57219e+06	708852	1.37014e+06	1.41612e+06	1.75025e+06	634936	639920		1.60089e+06	581365
M479T37	1.89415e+06	1.50102e+06	996046	2.24559e+06	1.39653e+06		1.22415e+06	2.48146e+06	2.11912e+06	2.01911e+06		2.01727e+06
M479T109	396632	490911	458563	679991	406539	473296	502587	726537	634384	678583	475731	663565
M479T394		430243	472256	38878.7	356032	418914	357699		22268.9		309417	33204.4
M479T605	1.25641e+06	4.79667e+06	4.5768e+06	1.54349e+06	3.95233e+06	4.65492e+06	4.55357e+06	1.42192e+06	1.2052e+06	1.36372e+06	2.02132e+06	1.589e+06
M480T111	515812	1.8073e+06	2.2361e+06	358941	2.41458e+06	1.5415e+06	2.51284e+06	560696	404613	400635	2.2608e+06	345637
M480T508	7.96329e+06	1.49e+07	1.31647e+07	9.10733e+06	1.36148e+07	1.46294e+07	1.31759e+07	8.68177e+06	8.21193e+06	9.0483e+06	1.38766e+07	8.65879e+06
M480T150	1.22902e+07	9.11847e+06	8.37689e+06	1.02691e+07	7.86944e+06	8.65038e+06	9.27609e+06	1.18756e+07	1.0054e+07	1.03478e+07	9.57203e+06	9.77675e+06
M480T164	5.09796e+06	2.54181e+07	2.36839e+07	6.10687e+06	2.19508e+07	3.42194e+07	3.50835e+07	6.37356e+06	5.65527e+06	6.88968e+06	2.54635e+07	7.71925e+06
M480T632	1.31042e+07	8.22086e+06	6.16812e+06	1.07538e+07	5.89981e+06	9.98932e+06	9.10503e+06	1.23365e+07	9.72532e+06	1.25697e+07	9.95289e+06	1.22796e+07
M480T641	2.36231e+06	1.26538e+06	894863	1.97093e+06	882149	1.49936e+06			1.6426e+06	2.12942e+06	1.71751e+06	2.30838e+06
M481T37		667754	724698	999734	702515		486595	1.53713e+06	917346			810838
M481T110	101688	198869	278898	56596.8	574960	385769	567531	118674	83140.1	77902.4	552030	61564.1
M481T150	3.04091e+06	2.30449e+06	2.12359e+06	2.54823e+06	2.05786e+06	2.22073e+06	2.35013e+06	3.01712e+06	2.55963e+06	2.63929e+06	2.45602e+06	2.51623e+06
M481T164	1.2968e+06	6.44878e+06	5.89016e+06	1.5895e+06	5.41639e+06	5.877e+06	8.91256e+06	1.59812e+06	1.44665e+06	1.76292e+06	6.6705e+06	2.06318e+06
M481T632	3.30912e+06	1.91584e+06	1.22915e+06	2.24293e+06	992024	2.34435e+06	2.23808e+06	3.31758e+06	2.21999e+06	3.47733e+06	2.26271e+06	2.78371e+06
M481T594	550502	4.15404e+06	3.11595e+06	448191	2.90052e+06	4.80095e+06	3.03805e+06	492123	621630	532754	4.39468e+06	527673
M481T615	5.87508e+06	1.2381e+07	1.09652e+07	7.43846e+06	1.10167e+07	1.1939e+07	1.0439e+07	5.34206e+06	5.78909e+06	8.61914e+06	1.01886e+07	6.47508e+06
M482T176	168896	309119	731110	417151	646880	730333	393913	443156	377527	387759	769866	407944
M482T465	804109	1.31796e+06	1.25378e+06	1.57936e+06	792922	971265	1.17486e+06	2.25714e+06	1.65461e+06	1.69424e+06	817543	2.10676e+06
M482T164		1.01614e+06	1.11759e+06		902757	938221	925947	209825	169887		1.01233e+06	281016
M482T231	9.29154e+06	5.49072e+07	5.27659e+07	8.46842e+06	4.39787e+07	4.91409e+07	5.3378e+07	9.64619e+06	8.70694e+06	8.4691e+06	5.27465e+07	9.22124e+06
M482T112	1.50656e+06	544654	476676	1.12746e+06	406032	431100	522434	1.2547e+06	1.17124e+06	1.00117e+06	456980	1.10993e+06
M482T123	4.13309e+06	2.3658e+06	2.17551e+06	3.72557e+06	1.91985e+06	2.00734e+06	2.16678e+06	3.95831e+06	3.83391e+06	3.51057e+06	2.09116e+06	2.37324e+06
M482T214	414186	3.25312e+06	2.6e+06		2.14113e+06	2.54464e+06	2.46041e+06	516931			2.43852e+06	677451
M482T201	6.28404e+06	1.103e+07	9.73274e+06	5.60761e+06	8.25725e+06	1.07677e+07	1.25281e+07	7.90375e+06	6.44025e+06	5.84664e+06	1.07672e+07	5.91027e+06
M482T615	1.69729e+06	3.56832e+06	3.30605e+06	2.28219e+06	3.72143e+06	3.78295e+06	3.31103e+06	1.67892e+06	1.51443e+06	1.89224e+06	3.17795e+06	2.32786e+06
M483T231	2.36861e+06	1.38766e+07	1.34163e+07	2.10653e+06	1.11588e+07	1.25074e+07	1.35812e+07	2.51123e+06	2.2043e+06	2.12984e+06	1.35383e+07	2.30535e+06
M483T201	1.69061e+06	2.85393e+06	2.59893e+06	1.4425e+06	2.19008e+06	2.79901e+06	2.86178e+06	2.18093e+06	1.57735e+06	1.61102e+06	2.80871e+06	1.61066e+06
M484T43	3.73112e+06	3.7952e+06	4.52265e+06	3.65889e+06	4.06827e+06	5.04996e+06	3.64862e+06	3.46842e+06	3.29575e+06	3.73204e+06	4.37255e+06	3.87873e+06
M484T484	5.61472e+06	3.36279e+06	4.8439e+06	5.65191e+06	3.15746e+06	4.003e+06	3.15055e+06	5.71054e+06	5.79628e+06	6.19616e+06	2.28673e+06	5.53314e+06
M484T232	386473	2.34668e+06	918501	342009	1.87839e+06	2.05009e+06	2.27497e+06	402026	365296	352737	2.2274e+06	381692
M486T192	52048.9	129627	218001		95379.8	206015	228673	120599	100410	76582.8	230426	114755
M488T263	295238	208126	453957	310704	316736	361965	357213	336985	203445	252322	405257	220599
M489T37_1	2.25348e+06	1.52557e+06	981538	3.50974e+06	1.11776e+06		1.31157e+06	3.61508e+06	3.02443e+06	4.00983e+06		3.25319e+06
M491T37	2.69098e+06	1.77699e+06	1.03494e+06	3.91354e+06	1.67976e+06		1.40164e+06	3.85045e+06	3.54101e+06	4.18788e+06		3.72131e+06
M493T37	1.4261e+06	870672	712355	2.29578e+06	935403		854223	2.63126e+06	2.14272e+06	2.73391e+06		2.29025e+06
M493T590	6.02708e+06	1.36071e+08	9.11583e+07	6.04158e+06	8.41398e+07	9.61552e+07	8.60395e+07	6.31602e+06	6.62102e+06	5.93414e+06	9.07114e+07	5.97022e+06
M493T441	2.96327e+07	2.77471e+07	2.9855e+07	2.40429e+07	2.53359e+07	2.92215e+07	3.21412e+07	3.01009e+07	2.94403e+07	2.62052e+07	2.89796e+07	2.88886e+07
M494T138	54687.3	55323.7	62912.6	24701.1	78861.6	43149.6	78872.1	71539.5	46334.9	47607.2	76172.9	35317.3
M494T108	1.46946e+07	4.58617e+07	5.46702e+07	2.5081e+07	3.36408e+07	3.81406e+07	3.81961e+07	1.48355e+07	2.42159e+07	2.50779e+07	5.47202e+07	2.72885e+07
M494T99	1.19778e+07	1.0994e+07	1.07942e+07	6.36494e+06	1.014e+07	1.09748e+07	1.17774e+07	9.33278e+06	9.10157e+06	5.59672e+06	1.24776e+07	6.01559e+06
M494T339	3.51429e+06	2.97627e+06	3.11213e+06	2.86213e+06	2.8521e+06	2.98731e+06	3.09232e+06	3.38796e+06	3.16212e+06	2.82888e+06	3.06498e+06	3.03047e+06
M494T589	1.9387e+06	4.5187e+07	4.42314e+07	1.79322e+06	2.87949e+07	4.78972e+07	2.80204e+07	1.87528e+06	2.27763e+06	1.70043e+06	4.68151e+07	1.99202e+06
M495T108	3.87743e+06	1.19206e+07	9.65796e+06	6.5626e+06	8.85752e+06	9.9061e+06	1.01043e+07	4.21995e+06	6.3987e+06	6.64996e+06	9.60794e+06	7.23242e+06
M495T99	3.2134e+06	2.87468e+06	2.78626e+06	1.65633e+06	2.72321e+06	2.83467e+06	3.07102e+06	2.44865e+06	2.37715e+06	1.4556e+06	3.22194e+06	1.5791e+06
M495T339	728048		712197	689718	620472	756214	703207	667485	713807	581234	699526	816386
M495T601	2.62302e+07	5.48863e+07	5.41721e+07	4.39322e+07	5.31885e+07	5.43095e+07	5.30055e+07	3.70172e+07	4.20551e+07	2.76548e+07	5.26289e+07	2.70441e+07
M495T589	9.1229e+06	5.80456e+07	5.49914e+07	9.99028e+06	5.18352e+07	5.69552e+07	5.31645e+07	9.21983e+06	9.79614e+06	9.95831e+06	5.5813e+07	9.69704e+06
M495T619	933117	1.21604e+06		589211	1.06419e+06	300402	1.04386e+06	1.09007e+06		869433	2.32454e+06	883806
M496T83		377053	342206	96867.1	250728	374598	390661	107695	95953.8	86240.7	363468	128531
M496T105	701455	173440	229843	445729	223413	119341	193267	640824	439371	441618	194248	523432
M496T108	630199	2.01789e+06	1.63952e+06	1.03497e+06	1.46544e+06	1.72082e+06	2.44315e+06	1.01728e+06	1.0183e+06	1.06224e+06	2.39068e+06
M496T99	577923	471319	458947	290283	444325	480531	502588	375770	391041	270936	556293
M496T141	4.00097e+07	2.47224e+07	1.97546e+07	3.05457e+07	1.57573e+07	1.95709e+07	1.95928e+07	3.53456e+07	3.10304e+07	2.79786e+07	1.87506e+07	3.03289e+07
M496T156	1.37505e+08	3.79401e+08	3.24992e+08	1.30457e+08	3.17347e+08	3.13936e+08	3.49167e+08	1.47676e+08	1.31201e+08	1.30798e+08	3.38282e+08	1.44311e+08
M496T601	8.94548e+06	1.81046e+07	1.81901e+07	9.03486e+06	1.72784e+07	1.74614e+07	1.70434e+07	7.73013e+06	9.1554e+06	9.34954e+06	1.60359e+07	1.27167e+07
M497T141	1.05833e+07	6.48326e+06	5.13666e+06	7.64128e+06	4.10452e+06	5.15054e+06	5.17623e+06	9.29602e+06	8.32354e+06	7.419e+06	4.91812e+06	8.02984e+06
M497T156	3.69454e+07	1.01406e+08	8.66601e+07	3.31291e+07	8.45391e+07	8.44526e+07	9.61371e+07	3.58066e+07	3.49239e+07	3.48992e+07	8.79933e+07	3.95044e+07
M497T598	7.29164e+06	2.33386e+06	2.14335e+06	9.40107e+06	1.62153e+06	2.31933e+06	1.7433e+06	9.65989e+06	7.38152e+06	8.9986e+06	1.65086e+06	9.217e+06
M498T148		1.94309e+06	919777	202545	1.67498e+06	1.7371e+06	1.91014e+06	230285	190334	208215	1.91272e+06	259140
M498T113	327644	1.1013e+06	965290	280294	918070	1.04047e+06	1.09675e+06	324759	321160	134006	1.09648e+06	308006
M498T141	1.76475e+06	1.10443e+06	875354	1.29265e+06	691249	862056	853728	1.54039e+06	1.33742e+06	1.23186e+06	827682	1.33727e+06
M498T156	5.97435e+06	1.6656e+07	1.49379e+07	5.89767e+06	1.45175e+07	1.41421e+07	1.6558e+07	6.71338e+06	5.86918e+06	5.90996e+06	1.52545e+07	7.00728e+06
M498T598	2.88942e+06	701975	248590	2.92739e+06	419857	568670		2.57395e+06	2.48688e+06	2.95346e+06	321206	2.88228e+06
M499T37	1.58929e+06	1.22056e+06	878038	2.27725e+06	638441		873677	2.77839e+06	2.3946e+06	2.60254e+06		1.9336e+06
M499T156	918868	2.21947e+06	2.22353e+06	797190	1.83077e+06	1.67126e+06	2.19533e+06	876560	773766	809377	2.0695e+06	1.02665e+06
M500T83	4.29469e+06	1.30182e+06	1.18944e+06	3.78765e+06	1.15473e+06	1.22248e+06	1.26969e+06	3.9018e+06	3.56178e+06	3.85879e+06	1.23704e+06	4.46936e+06
M500T109	380551	222198	221471	363821	200195	235603	257171	407619	322229	374553	259235	378789
M501T37	1.54238e+06	1.01764e+06		2.73392e+06	328979		914085	2.45469e+06	2.20678e+06	2.5906e+06		1.93856e+06
M501T83	1.19319e+06	370936	320747	1.00708e+06	317178	354088	365244	1.06624e+06	958738	951862	357972	1.25089e+06
M501T115	118083	61905.1	61846.7	84781.4	68072.2	59789.2	74621.2	107466	97870.2	83190.7	66653.2	96743.2
M501T397	116200		84227.4	96218.4		82597.5	88999.3	123343	134340	94272.1		130543
M501T221	704449	119950	251476	641796	98099.5	398094	273731	742531	728276	613611	263371	668577
M502T83	88332.8	34501.6	28002.6	162408	36418.6	33150.9	49667.8	184424	147285	149329	41080.6	190959
M502T484	7.00935e+06	3.83138e+06	3.28028e+06	6.36838e+06	3.86588e+06	4.15511e+06	3.41332e+06	6.11137e+06	6.25167e+06	5.25622e+06	3.17188e+06	5.85061e+06
M502T105	1.50202e+07	2.06536e+06	4.03801e+06	1.25305e+07	3.73989e+06	4.1155e+06	4.19759e+06	1.38175e+07	1.20296e+07	1.16062e+07	4.26801e+06	1.21063e+07
M502T150	1.69247e+06	1.25842e+06	1.18199e+06	1.48193e+06	1.15178e+06	1.27175e+06	1.35992e+06	1.90567e+06	1.48946e+06	1.60115e+06	1.41348e+06	1.52403e+06
M502T164	609457	2.82818e+06	3.96279e+06	762040	2.51844e+06	2.89447e+06	4.39762e+06	853038	696732	870505	3.03514e+06	982097
M502T113		1.26099e+06		3.48643e+06	1.04841e+06	1.08701e+06	1.18921e+06			3.71868e+06	1.27101e+06	5.26433e+06
M502T312	24979.1	27224.1		40225.5	24051.5	33115.8	33455	32807	37722.2	28829.9	28299.5	31925.1
M503T105	4.09478e+06	1.13288e+06	1.10374e+06	3.35684e+06	1.0384e+06	1.12372e+06	1.16369e+06	3.82871e+06	3.26818e+06	3.1728e+06	1.1673e+06	3.26428e+06
M503T113		365882		950513	293132	280363	331809			1.03112e+06	337360	1.43561e+06
M503T311	39415.7	16517		31748.5	17094	14309.5	18665.5	51020.6	34370.7	32827		36897.4
M504T105	707354	171542	192309	610465	184888	191159	188339	649131	588705	553842	194920	566617
M504T231	1.25554e+06	7.4244e+06	3.7771e+06	1.20761e+06	5.91651e+06	6.80679e+06	7.666e+06	1.4178e+06	1.2057e+06	1.22327e+06	7.50482e+06	1.3557e+06
M504T126	2.4714e+06	1.22974e+06	1.18368e+06	2.06184e+06	1.09957e+06	1.19987e+06	1.24472e+06	2.33415e+06	2.05632e+06	1.98185e+06	1.25951e+06	2.08222e+06
M504T143	405769	514993	414184	686502	458870	487540	492644	433948	338693	734382	521985	379088
M504T432	812476	302967	263942	623992	126422	289835	307431	775289	802429	661315	294264	734931
M505T38	2.14517e+06	1.99502e+06	1.50285e+06	1.67333e+06	1.426e+06	467098	1.16752e+06	1.89652e+06	1.93882e+06	1.74501e+06	617233	1.70247e+06
M505T231	151369	1.91508e+06	1.88414e+06	287027	1.51136e+06	1.77969e+06	1.92258e+06	355592	315109	293507	1.83406e+06	333889
M505T127	683457	339728	335741	565917	294153	341261	323652	630329	575033	537534	346543	577548
M506T125	238707	472769	589349	366901	634441	368596	608189	565118	442541	402839	559288	393558
M506T231	37901.1	330949	321381	19976.1	234810	287922	307749	31750.3	30570.7		312019	27111.6
M506T346_2			26591.5		20849.9		47025.9	115629		24304	39937.1	16593
M507T38	2.00812e+06	2.03046e+06	1.66828e+06	2.14378e+06	1.77989e+06	891993	1.6989e+06	2.23007e+06	2.37466e+06	2.22441e+06	614384	1.486e+06
M507T125	125810	116994	150584	78839.5	87753.9	104224	164152	137447	103062	97683.2	152751	95824.9
M507T595	931676	7.73016e+06	7.83315e+06	1.38758e+06	7.26914e+06	8.09246e+06	7.42801e+06	1.27366e+06	1.29976e+06	1.12929e+06	7.99603e+06	1.20433e+06
M507T615	6.98979e+06	2.37855e+07	2.45702e+07	7.29543e+06	2.31594e+07	2.50547e+07	4.06011e+07	6.19994e+06	7.2869e+06	6.98375e+06	2.50645e+07	7.41278e+06
M508T176	1.01591e+06	1.00347e+06	1.31864e+06	1.47273e+06	2.55045e+06	1.72245e+06	2.77207e+06	2.36106e+06	1.69817e+06	1.78178e+06	2.48052e+06	1.59553e+06
M508T245	334902	1.4265e+06	1.3627e+06	294379	1.21831e+06	1.35468e+06	1.40792e+06	541950	516439	333972	1.43915e+06	334267
M508T136	1.88189e+06	1.93065e+06	1.75393e+06	3.5397e+06	1.52354e+06	1.63374e+06	1.68931e+06	3.57388e+06	1.95769e+06	2.01851e+06	1.58315e+06	2.30993e+06
M508T123	1.49589e+06	420564	426919	1.0902e+06	435745	414891	420295	1.29426e+06	1.27414e+06	859981	430516	905712
M508T363	208675	268909	290013	261144	293762	263087	301912	295349	123610	267723	263261	316245
M508T376	69123.2	50638.6		31498.8	53197.5	89653.1	191374	135062	56379.2	77656.6	63432.1	190175
M508T615	1.66477e+06	7.84975e+06	7.88822e+06	2.04865e+06	8.24195e+06	1.29545e+07	8.04727e+06	1.61555e+06	1.72606e+06	1.93037e+06	8.12752e+06	1.87492e+06
M509T38	1.36244e+06	1.26794e+06	1.10014e+06	1.20188e+06	1.17948e+06		894283	1.13877e+06	1.0701e+06	1.30927e+06		1.23323e+06
M509T37	1.80495e+06	1.14058e+06	793144	2.36793e+06	446845		1.22596e+06	2.83538e+06	2.15751e+06	2.97382e+06		2.23772e+06
M509T176	247013	219338	651179	416355	671322	435084	762286	618243	455584	474119	682981	425150
M509T136	505042	507803	431351	567435	397119	445186	430335	509516	444353	929415	426121	635135
M509T123	423349	101325		300187	114475	106393	106575	358042	375065	228066	115633	284626
M509T584	349302	498706	424351	350093	475391	557115	577644	380611	358496	350990	451205	328964
M509T605	5.44491e+06	8.09514e+06	1.06026e+07	6.62789e+06	1.25283e+07	7.87079e+06	1.1968e+07	3.83629e+06	3.81539e+06	4.40901e+06	6.92094e+06	4.64009e+06
M509T625	4.49644e+07	6.71951e+07	6.18861e+07	4.70406e+07	6.43729e+07	6.76581e+07	6.25214e+07	4.24631e+07	4.23833e+07	4.934e+07	6.67596e+07	2.97571e+07
M509T615	1.22928e+07	7.09249e+07	6.91233e+07	1.36859e+07	6.97059e+07	7.04399e+07	6.68663e+07	1.2463e+07	1.30701e+07	1.35532e+07	7.20212e+07	1.26619e+07
M510T263	211269	169752	341411		258927	297172	304915	176587	242472	200174	309437	240112
M510T310	114120	605895	619449	113928	538298	572257	602250	123106	107746	104968	589430	117625
M510T184	1.25881e+06	1.4327e+06	1.52891e+06	1.4591e+06	1.24967e+06	1.37517e+06	1.40895e+06	1.6021e+06	1.51609e+06	1.43535e+06	1.36954e+06	1.62538e+06
M510T198	2.94894e+06	2.90009e+06	4.62029e+06	4.7242e+06	3.73734e+06	2.46608e+06	2.60249e+06	3.03685e+06	5.51437e+06	3.15563e+06	4.28605e+06	3.13053e+06
M510T288	751871	714974		722260	353077	456695		1.01657e+06	815142	891578
M510T441	1.61546e+07	1.47818e+07	1.5209e+07	1.33496e+07	1.39185e+07	1.5723e+07	1.69644e+07	1.61618e+07	1.58331e+07	1.4056e+07	1.41535e+07	1.50799e+07
M510T625	1.47264e+07	2.46254e+07	2.20316e+07	1.65422e+07	2.28866e+07	2.39026e+07	2.2502e+07	9.10822e+06	1.35112e+07	1.5551e+07	2.4218e+07	1.01331e+07
M511T37_2	1.19275e+06	972125	601296	2.02619e+06	641153		761767	2.22263e+06	1.63554e+06	2.07674e+06		1.76618e+06
M511T315	147229	50492.9	125177	139269	97119.6	112487	55955.4	173950	174389	148872	124761	170812
M511T198	888198	778744	1.26328e+06	1.31667e+06	1.05146e+06	1.21227e+06	1.28517e+06	962712	1.46701e+06	686558	626072	1.43133e+06
M511T625	1.74856e+06	4.34435e+06	3.08162e+06	1.99458e+06	3.777e+06	3.91191e+06		1.55674e+06	1.59197e+06	2.18554e+06		1.52955e+06
M512T315	41553.9	22623.2	28368.4	27245.9		29687.7	34612.5	47160.7	48918.7	32419.4	33530	42919
M513T527		4.51591e+06	4.21559e+06	1.82449e+06	1.86412e+06	4.07366e+06	1.52369e+06	804160	967465	2.12924e+06	1.94726e+06	1.59187e+06
M515T37	808990	710552	874326	1.18984e+06	859284		791487	912338	1.01149e+06	1.0139e+06		881229
M517T37_1		971278	928689	934011	647605		736485	882413	980645	1.01185e+06		1.00417e+06
M517T37_2	1.35774e+06	871634	552464	1.79181e+06	682668			1.46464e+06	1.3034e+06	1.96688e+06		1.49816e+06
M517T221	487173	197613	176668	418939	154920	288901	189073	529930	506321	394063	198607	452156
M518T94	254666	145434		409764	68109.2	139036	104866	181333	217622	342349	140128	442332
M518T141	2.2297e+06	1.41365e+06	1.13722e+06	1.43859e+06	887477	1.11058e+06	1.21045e+06	1.6943e+06	1.50346e+06	1.2871e+06	1.04467e+06	1.53794e+06
M518T156	8.13554e+06	2.50452e+07	2.03707e+07	5.67589e+06	1.80506e+07	1.97037e+07	2.12929e+07	6.81013e+06	6.31882e+06	6.42316e+06	1.98805e+07	7.65447e+06
M518T467	1.87635e+07	9.0483e+06	9.34721e+06	1.83484e+07	8.15911e+06	8.72589e+06	9.86526e+06	2.04686e+07	1.83856e+07	1.68853e+07	9.63419e+06	1.96271e+07
M519T37_2	2.04699e+06	1.48818e+06	1.05988e+06	2.72482e+06	1.04449e+06		1.31844e+06	2.95634e+06	2.75653e+06	3.20932e+06		2.63833e+06
M519T156	1.80441e+06	6.50888e+06	5.66468e+06	1.75532e+06	4.82587e+06	5.17839e+06	5.78504e+06	2.05459e+06	1.75364e+06	1.67508e+06	5.365e+06	1.84799e+06
M519T141	584247	382118	298146	374992	204116	266560	293210	442516	361905	350596	276142	399794
M519T590	5.16602e+06	8.25262e+07	5.2069e+07	4.32578e+06	7.9864e+07	8.8803e+07	5.10101e+07	3.06013e+06	3.23709e+06	2.66568e+06	5.47664e+07	2.84249e+06
M520T232	100423	389236	710044	94772.8	610032	661500	744169	112989	93819.1	96286.2	747771	101938
M520T113	4.23534e+06	648996	645641	1.55542e+06	622946	620453	698864	3.19228e+06	3.08346e+06	2.35069e+06	725106	2.85663e+06
M520T123	3.01454e+06	1.467e+06	2.33028e+06	3.4432e+06	2.26783e+06	2.15436e+06	1.10108e+06	3.32106e+06	5.46684e+06	3.67542e+06	1.13354e+06	4.24346e+06
M521T435	4.79798e+07	5.26303e+07	5.86287e+07	4.88739e+07	5.77598e+07	6.28304e+07	6.29049e+07	5.52265e+07	5.42726e+07	4.94092e+07	6.21716e+07	5.01643e+07
M521T471	1.54969e+08	1.68378e+08	1.75108e+08	1.60016e+08	1.55609e+08	1.88597e+08	1.75829e+08	1.71404e+08	1.68665e+08	1.56504e+08	1.78296e+08	1.6774e+08
M521T490	2.51338e+08	8.99773e+07	9.40681e+07	2.40137e+08	8.44265e+07	9.56303e+07	8.60487e+07	2.54264e+08	2.48373e+08	2.32138e+08	9.0909e+07	2.37238e+08
M521T37	1.17533e+06		715505	1.51639e+06	349291		705127	2.0625e+06	1.65701e+06	1.78241e+06		1.33237e+06
M521T123	768884	715795	377627	1.02225e+06	491349	337586	284029	955405	1.31069e+06	963127	311781	1.15427e+06
M521T113	378603	176186	184493	803641	191211	185523	191787	919225	903972	730124	206848	807231
M521T443	1.87385e+06	1.33684e+07	1.37008e+07	1.48867e+06	1.19084e+07	1.39066e+07	1.41949e+07	1.98513e+06	2.11052e+06	1.48527e+06	1.31931e+07	1.88685e+06
M521T601	5.6282e+07	3.09487e+08	5.61721e+08	9.30382e+07	5.46752e+08	3.19473e+08	2.90208e+08	5.54727e+07	9.7194e+07	5.68508e+07	5.64449e+08	5.68077e+07
M521T612	1.56587e+07	5.96036e+07	5.91179e+07	1.4594e+07	5.64138e+07	5.08032e+07	5.41268e+07	1.31696e+07	1.34754e+07	1.43754e+07	5.53207e+07	1.39292e+07
M521T590	2.06163e+07	2.14324e+08	2.11825e+08	2.15113e+07	2.03666e+08	2.26348e+08	2.07017e+08	2.25346e+07	2.34612e+07	2.21872e+07	2.18909e+08	2.22768e+07
M522T490	9.28417e+07	3.24353e+07	3.37792e+07	8.88143e+07	3.33399e+07	3.44905e+07	3.24767e+07	9.53205e+07	9.22344e+07	8.80369e+07	3.43327e+07	9.08903e+07
M522T435	1.85625e+07	1.95301e+07	2.1288e+07	1.74126e+07	2.08312e+07	2.16697e+07	2.28837e+07	1.97968e+07	1.97723e+07	1.77572e+07	2.46828e+07	1.88815e+07
M522T83	435694	123678	115222	404867	113978	119688	128611	434819	376781	386050	141869	490730
M522T109	66337.4	80605.1	71973.6	132197	82549.7	93021.2	85697.6	156600	140653	160508	92992.6	139096
M522T115	917713	288926	785443	382294	773021	563830	768677	944724	729457	588886	677883	694523
M522T172	4.6885e+07	7.17733e+07	6.8606e+07	9.05507e+07	5.66708e+07	6.16605e+07	6.82556e+07	5.03388e+07	4.76409e+07	9.10615e+07	6.56204e+07	5.66646e+07
M522T156	4.16052e+07	1.64982e+07	1.56581e+07	2.73251e+07	1.49254e+07	1.59025e+07	1.68507e+07	3.75627e+07	3.43576e+07	2.45321e+07	1.61871e+07	2.52824e+07
M522T394	363370	359351	363298	353987	340973	367199	398409	396356	383154	355965	357989	364291
M522T601	2.10824e+07	1.07158e+08	2.00621e+08	3.23637e+07	1.98065e+08	1.15519e+08	1.05203e+08	3.08168e+07	3.29348e+07	3.14723e+07	2.00216e+08	3.27016e+07
M523T490	1.71109e+07			1.68056e+07	5.19615e+06	6.39763e+06	6.04948e+06	1.85246e+07	1.7093e+07	1.6428e+07		1.65818e+07
M523T116	126016	157965	124857	125272	105893	148676	89324.6	246004	193779	128310	105085	90138.6
M523T172	1.31714e+07	2.07891e+07	1.70285e+07	2.60035e+07	1.67362e+07	1.81475e+07	1.96966e+07	1.42846e+07	2.55565e+07	2.60968e+07	1.84699e+07	1.6111e+07
M523T156	1.19661e+07	4.71667e+06	4.45688e+06	7.91368e+06	4.28349e+06	4.48973e+06	4.82921e+06	1.07283e+07	9.80513e+06	6.91283e+06	4.69316e+06	7.34458e+06
M523T584	270538	363418	386551	210489	329489	212236	512454	312821	257371	285501	509298	230804
M523T600	4.5005e+07	1.19291e+08	1.21419e+08	4.99122e+07	1.1645e+08	1.21786e+08	1.12483e+08	4.12632e+07	4.75151e+07	4.6567e+07	1.13174e+08	4.48304e+07
M523T611	9.2051e+07	1.08758e+08	1.08494e+08	1.04253e+08	1.06399e+08	1.08609e+08	1.03353e+08	1.00528e+08	9.79517e+07	1.58643e+08	9.99582e+07	1.5291e+08
M523T624	2.31704e+07	2.43787e+07	2.34881e+07	2.43723e+07	2.2754e+07		2.03555e+07	2.14284e+07	2.09914e+07	2.41388e+07	2.38882e+07	2.28454e+07
M524T630	4.61197e+06	5.11319e+06	8.39112e+06	5.04562e+06		5.1912e+06	5.29604e+06	3.92963e+06	4.50535e+06	5.97115e+06	5.51846e+06	5.7862e+06
M524T105	1.68428e+06	482802	508640	1.4976e+06	451132	483168	476263	1.69922e+06	1.40032e+06	1.43916e+06	511442	1.45898e+06
M524T150	853943	594362	543607	828432	548057	588212	645170	1.00913e+06	807618	874161	686744	809125
M524T125	447396	573339	732733	582754	395051	436213	450513	512737	476772	604435	422779	698614
M524T113_2	605064	213826	262541	384236	236563	267194	295878	511376	509309	346911	274551	378305
M524T166	4.03364e+06	412453	681382	2.93359e+06	599669	553116	611572	4.26301e+06	3.17865e+06	2.63127e+06	498697	2.73175e+06
M524T172	2.35991e+06	3.61008e+06	3.48001e+06	4.47832e+06	2.90328e+06	3.07286e+06	3.35147e+06	2.55571e+06	2.4798e+06	4.61588e+06	3.26771e+06	4.91934e+06
M524T156	2.13963e+06	748157	740918	1.48522e+06	677403	788066	837277	1.88047e+06	1.72866e+06	1.20701e+06	863512	1.3705e+06
M524T241	3.9503e+07	4.46834e+07	4.22345e+07	3.89567e+07	3.18194e+07	3.54091e+07	4.48853e+07	4.32062e+07	4.21974e+07	3.67116e+07	3.73644e+07	4.19687e+07
M524T223	2.3646e+06	3.08368e+06	2.39985e+06	2.57559e+06	1.83944e+06	2.18284e+06	2.34839e+06	2.46187e+06	2.56759e+06	2.47145e+06	1.82091e+06	2.81188e+06
M524T611	5.59524e+07	3.86862e+07	3.78806e+07	3.75291e+07	3.72731e+07	4.03773e+07	3.66504e+07	3.26578e+07	3.48687e+07	5.66587e+07	3.69127e+07	5.4754e+07
M524T601	1.68161e+07	4.58071e+07	4.28493e+07	1.80115e+07	4.20764e+07	4.50354e+07	4.15005e+07	1.59776e+07	1.68599e+07	1.68492e+07	4.10888e+07	1.61276e+07
M525T630	1.28914e+06	1.7273e+06	1.77636e+06	1.03994e+06	1.7144e+06		2.63696e+06	579841	1.53877e+06	1.8287e+06		1.41223e+06
M525T37	734182	1.18621e+06	894584		857429		584960	911478	637239
M525T105	447609	112692	125349	396807	115264	121510	125764	477705	394082	387741	127986	420189
M525T125		153077	107814	223504		108979	148553		104826	210020	102476	242603
M525T223	710531	888152	690295	750788	389205	584719	696936	705286	693001	737121	505812	842492
M525T241	1.15389e+07	1.28909e+07	1.2098e+07	1.11351e+07	9.1532e+06	1.22868e+07	1.29791e+07	1.22869e+07	1.23501e+07	1.09175e+07	1.09662e+07	1.22667e+07
M525T611	4.54835e+06			8.90532e+06	5.92854e+06	6.38615e+06	5.43915e+06	7.12513e+06	5.47e+06	5.5486e+06	5.92262e+06	7.70976e+06
M526T231	858674	4.66895e+06	4.71013e+06	863869	3.50514e+06	4.33728e+06	4.76758e+06	993806	902086	860898	4.66159e+06	930204
M526T617	1.52137e+07	2.27067e+06	1.58429e+06	1.29564e+07	1.38516e+06	3.14875e+06	2.59226e+06	1.38631e+07	9.53085e+06	1.22082e+07	2.97193e+06	1.22286e+07
M526T99	1.40434e+07	1.54788e+06	2.83572e+06	1.1385e+07	2.59421e+06	2.89576e+06	2.98382e+06	1.30036e+07	1.08285e+07	1.04394e+07	3.07544e+06	1.06196e+07
M526T180	2.51223e+06	1.90106e+06	3.2708e+06	2.44337e+06	3.08398e+06	3.47281e+06	3.7575e+06	2.64533e+06	2.53766e+06	2.2751e+06	3.67547e+06	2.71082e+06
M526T241	1.29615e+06	2.36732e+06	2.19804e+06	1.89495e+06	1.7719e+06	2.11348e+06	2.32645e+06	2.20016e+06	2.11647e+06	1.65486e+06	1.93054e+06	2.20693e+06
M527T37_2	1.34178e+06	996377	902819	1.85042e+06	916352		891187	2.11241e+06	1.62217e+06	2.24452e+06		1.55625e+06
M527T315	45289.4	37141.5	38999.7	39281.8	35552	37672.6	45676.7	65360.5	66338.1	36987.3	40786.1	59389.3
M527T231	98704.1	1.20181e+06	1.18406e+06	201356	891488	1.08442e+06	1.21107e+06	224551	219177	199850	1.1806e+06	213733
M527T99	4.20265e+06	392313	841816	3.35756e+06	755002	834361	873315	3.88662e+06	3.23494e+06	3.1555e+06	871781	3.05911e+06
M527T180	666216	1.00446e+06	899417	627662	825760	936900	1.02347e+06	705612	702745	604383	979636	706103
M527T242	260837	266770	279643	230800	212723	215237	189297	182224	236488	179081	178013	234493
M528T92	736821	260652	323675	422342	358315	199645	364106	682312	494757	466436	301902	419965
M528T99	766882	66230.8	140986	620950	126653	75150.2	161966	684714	593974	568493	162048	584580
M528T113	1.39938e+07	1.35003e+06	2.5732e+06	1.16064e+07	2.45764e+06	2.63958e+06	2.78303e+06	1.30022e+07	1.12938e+07	1.07945e+07	2.7817e+06	1.12742e+07
M528T619	1.50892e+07	1.59801e+06	1.1675e+06	1.04337e+07	875193	1.87825e+06	1.66253e+06	1.36247e+07	9.33872e+06	1.30566e+07	1.80756e+06	1.21044e+07
M528T122		670015		2.67103e+06	555631	593116	657154	2.41154e+06	2.09647e+06	2.98353e+06	684539	3.98238e+06
M528T180	100531	172712	78876.4	99221.8	79767.3	74598.7	190411	114990	106246	89820.8	180225	105654
M529T37	1.7814e+06	1.4006e+06	1.17579e+06	2.58392e+06	1.10037e+06	383008	1.15022e+06	2.89823e+06	2.48498e+06	2.83612e+06		2.5474e+06
M529T92	196568	62269	91883.9	109513	87369.2	44959.2	95833.8	98365.4	134239	126148	88874.7	106488
M529T113	1.94891e+06	332175	384337	3.44568e+06	731316	809294	815418	3.87212e+06	3.30318e+06	3.2482e+06	828500	3.32981e+06
M529T122		190147	130181	793937	153883	174233	189295	693316	607642	876587	217380	1.20057e+06
M529T182	826644	56860.9	139942	339640	149159	138511	154707	816745	727515	651403	138589	760146
M530T176	207215	206111	273558	153507	284156	179359	320474	277575	184881	181724	264448	155121
M530T120	2.31951e+06	993365	1.21199e+06	1.66239e+06	1.35372e+06	785845	1.3424e+06	2.61521e+06	2.00388e+06	1.7401e+06	1.17782e+06	1.61107e+06
M530T113	739769	140114	120713	621011	123310	146644	141300	709222	591659	587124	133920	642377
M530T150	2.53321e+06	579549	512731	2.12963e+06	543211	581714	635056	2.38587e+06	2.12832e+06	2.06819e+06	655010	2.10612e+06
M530T299	72101.8	58976.1			49184.4	39156.3	81748.8	176442	136796	89940.6	57808.1	101438
M530T182	247252		30007.8	218932	28014.8	23610.9	30039.6	255929	243714	217991	34344.7	238921
M531T120	667051	278439	336499	461088	397521	215895	386455	750527	591730	497286	344039	469894
M531T150	764762	133782	140578	625080	132739	140124	154988	737019	635945	618943	155884	645576
M532T120	109893	30258.1	62924.3	82515.9	54624.5		52682.6	131639	89744.2	69465.4	55078.2	77521.8
M532T146	409502	332607	382293	270388	403270	246169	434113	446292	323543	302016	378617	271102
M532T205	426545	213414	204780	250636	156909	212498	179201	270823	94371.4	326951	128828	98753.2
M532T464	2.52703e+07	3.74085e+06	9.47228e+06	2.37855e+07	9.05677e+06	9.34845e+06	8.76759e+06	2.54249e+07	2.61868e+07	2.37098e+07	8.5859e+06	2.18811e+07
M533T146	93942.3	77575.2	85656.1	64888.4	108577	61234.5	99153.3	102885	72154.4	77861.2	97300	65144.6
M533T464	8.90379e+06	2.9419e+06	3.29414e+06	8.29634e+06	3.11042e+06	3.26586e+06	2.74922e+06	8.63227e+06	9.02866e+06	8.17269e+06	3.0731e+06	7.64202e+06
M533T486	3.25738e+06	2.74458e+07	2.82623e+07	3.60562e+06	2.60082e+07	2.83475e+07	2.55091e+07	4.17564e+06	4.36427e+06	4.14928e+06	2.94595e+07	4.16858e+06
M535T37	573379	993559	717953	685612	995016		876893	858535	854919	685188		646267
M535T584	692634	736690	899413	526919	932864	856419	865749	264895	550425	627735	948096	638199
M535T606	1.13658e+07	3.27151e+07	3.10442e+07	1.17684e+07	3.07815e+07	3.14175e+07	4.90148e+07	1.12018e+07	1.17284e+07	1.14199e+07	3.03313e+07	1.22556e+07
M536T625	7.64413e+07	2.04497e+08	1.90468e+08	5.57958e+07	3.481e+08	2.06965e+08	2.01287e+08	7.41191e+07	7.52043e+07	8.00543e+07	2.14046e+08	5.38031e+07
M536T615	1.78169e+07	1.30095e+08	1.31342e+08	1.78323e+07	1.31405e+08	1.3942e+08	1.32633e+08	1.85325e+07	1.76145e+07	1.89194e+07	1.4062e+08	1.78306e+07
M536T318	197121	194746	396555	158342	453844	395185	404646	206416	184413	184843	401860	191569
M536T213	841054	617056	693358	805886	554460	660134	616673	877652	887461	774576	669572	859955
M536T584	229701		290424	160168	249024	259349	330104	244958		137004	316710	147643
M536T606	3.56549e+06	1.22721e+07	1.69824e+07	3.79338e+06	1.13357e+07	1.20882e+07	1.11562e+07	3.9444e+06	3.69786e+06	4.06595e+06	1.12855e+07	5.62709e+06
M537T466	5.00229e+06	2.23523e+06	2.32376e+06	4.3147e+06	1.89135e+06	1.95957e+06	2.35938e+06	4.33204e+06	4.52961e+06	4.05161e+06	2.17949e+06	4.41778e+06
M537T625	2.12517e+07	7.85555e+07	7.02029e+07	2.08236e+07	1.31651e+08	7.81046e+07	7.53459e+07	2.69533e+07	2.82406e+07	2.75446e+07	8.12079e+07	2.03528e+07
M537T37_2		1.3429e+06		2.17251e+06	776462		1.04715e+06	2.29598e+06	1.6851e+06	2.05211e+06		1.98874e+06
M537T213	234761	184478	175734	234677	85731.2	161514	178406	256511	246119	219853	54532.7	265660
M537T615	1.81839e+07	1.2269e+07	1.23031e+07	1.84442e+07	1.30642e+07	1.36091e+07	1.20606e+07	1.32155e+07	1.69809e+07	1.78966e+07	1.30172e+07	2.00817e+07
M538T515	4.43695e+06	6.35432e+06	6.49407e+06		5.62019e+06	6.1905e+06	6.52178e+06	4.22855e+06	4.31721e+06	4.35507e+06	6.1321e+06	4.53248e+06
M538T634	9.69053e+07	1.22319e+08	1.08858e+08	1.06914e+08	1.11761e+08	1.12957e+08	1.23164e+08	1.10263e+08	9.22739e+07	1.05782e+08	1.26593e+08	9.44396e+07
M538T625	5.38915e+07	1.65608e+08	1.50457e+08	5.83171e+07	1.59573e+08	1.61125e+08	1.5656e+08	5.12332e+07	5.41917e+07	5.91888e+07	1.68041e+08	5.6913e+07
M538T541	1.36959e+06	2.34265e+06	2.33984e+06	1.29581e+06	2.05518e+06	2.53035e+06	2.2792e+06	1.42707e+06	1.56557e+06	1.8882e+06	2.14834e+06
M538T195	799835	5.50388e+06	4.89139e+06	334886	3.83487e+06	6.03305e+06	5.47609e+06	604982	411257	598244	6.47163e+06	928501
M538T371	220837	355980	794476	189210	669720	738882	775701	249569	214250	198264	752704	105587
M538T283	855626	684581	513980	481822	485565	522354	616888	609608	602541	476161	737952	564067
M538T269	225920	243147	242130	161363	180383	188540	180046	235614	139435	165237	179804	204039
M538T615	5.50617e+06	4.85834e+06	4.70488e+06	6.14707e+06	4.84132e+06	4.6222e+06	4.31319e+06	4.84724e+06	5.58653e+06	6.05481e+06	4.13123e+06	5.73287e+06
M539T490	6.21427e+07	1.99383e+07	2.1514e+07	5.17778e+07	1.78633e+07	2.10016e+07	1.79798e+07	2.47441e+07	5.3107e+07	5.21514e+07	1.92605e+07	5.37224e+07
M539T634	3.69092e+07	4.76161e+07	4.1488e+07	4.02291e+07	4.34779e+07	4.32411e+07	4.62481e+07	3.31527e+07	3.53216e+07	4.04462e+07	4.76118e+07	3.58525e+07
M539T541	381129	780728	853970	354075		859041	728917	310760	342267	475203	720337
M539T625	1.94382e+07	6.36503e+07	5.67594e+07	2.23625e+07	6.0075e+07	6.12638e+07	6.06472e+07	1.91616e+07	2.11001e+07	2.26935e+07	6.3027e+07	2.09215e+07
M539T37	1.44187e+06	1.17491e+06	797668	2.20051e+06	1.00094e+06		991891	1.9686e+06	1.9332e+06	1.74806e+06		1.7511e+06
M539T195	179748	1.50878e+06	1.2609e+06	53076.4	1.03965e+06	1.71827e+06	1.51126e+06	116270			1.83396e+06	237236
M539T371	66199.6	206770	203235	35176.1	178501	218997	230299	38842.3	47810.7	48699.7	218436	52329.4
M540T634	6.98697e+06	8.77194e+06	7.66228e+06	7.78031e+06	8.066e+06	7.9456e+06	8.73483e+06	6.47545e+06	6.76073e+06	7.66738e+06	8.88138e+06	6.7562e+06
M540T625	3.65161e+06	1.22547e+07	1.06302e+07	4.05263e+06	1.14956e+07	1.16734e+07	1.11466e+07	3.21469e+06	3.3128e+06	3.76531e+06	1.20295e+07	3.62233e+06
M540T105	269707	52093.4	42633.7	178020	39936.9	45775.9	55536	202157	153315	171605	54919.4	187338
M541T490	4.34415e+06		1.08036e+06	3.7046e+06		949166		3.61201e+06	3.46759e+06	3.24245e+06	808445	3.59135e+06
M541T443	2.67867e+07	2.17592e+07	2.28978e+07	2.75875e+07	2.07564e+07	2.65571e+07	2.52004e+07	3.11867e+07	3.1765e+07	2.98362e+07	2.45332e+07	3.35999e+07
M542T546		534934	429166	459824	115236	361806	120865			283225		237854
M542T498	4.08245e+06	1.83148e+06	2.94912e+06	5.97482e+06	2.40702e+06	2.84987e+06	1.67217e+06	5.76928e+06	6.31538e+06	5.90622e+06	2.36531e+06
M542T231	60459.2	939076	921862	145382	641931	948499	983558	163019	161069	141209	913025	146686
M544T83	63436.1	22598.9	15767	131481		32132	26505.9	159544	131749	154553	33930.9	160437
M544T108	2.13841e+06	687458	437569	2.83341e+06	688591	817440	734455	3.39534e+06	2.87898e+06	2.64684e+06	857410	2.95882e+06
M544T117	1.8658e+06	1.80932e+06	958369	2.51336e+06	848417	854838	723325	1.36684e+06	2.32622e+06	2.39236e+06	805779	2.87922e+06
M544T156	2.2739e+06	943552	894057	1.35717e+06	775401	836522	862343	1.8413e+06	1.66337e+06	1.27533e+06	839240	1.34793e+06
M545T108	1.19415e+06	202804	253203	910789	216011	111222	220920	1.02634e+06	985943	824977	241813	899379
M545T117	568973	364662	278940	782657	278289	289552	235597	666412	687135	745925	236637	815576
M545T172	686839	1.10929e+06		729788	984244	924394	988971	524814	342845	805766	910514	772021
M546T105	622191	179986	179941	644111	169652	192230	191866	735546	616149	688955	212608	614548
M546T88		422802	1.09431e+06	1.03999e+06	1.37739e+06	365542	463655	241613	820437	262541	736251	597923
M546T139_1		267938	194059	174880	179726	189518	183425	86814.2		149333	203955	141919
M546T241	1.91054e+06	2.03169e+06	1.92269e+06	1.62969e+06	1.60761e+06	1.6385e+06	2.35332e+06	1.9858e+06	1.91137e+06	1.90108e+06	2.0749e+06	2.23873e+06
M547T105_2	157787	34098.6	38218.4	156938	37063.5	37599.1	37758.1	194382	153068	177131	42944.3	164827
M547T88		108639	256793	346974	293652		127189	29847.1	269492	29057	196602	174602
M547T285	69614.8	48574.9	46710.9	67690.9	24243.8	22450.9	51634.1	76710	66959.2	70950.2	46115.2	73692.3
M547T241	555904	672353	572607	613366	453073	306361	646591	519401	644681	452016	468790	666836
M547T590	4.85066e+07	2.45159e+08	2.48075e+08	5.04757e+07	2.43926e+08	2.63905e+08	2.49793e+08	5.8019e+07	5.8627e+07	5.44425e+07	2.56451e+08	5.60928e+07
M547T601	5.97708e+07	2.5701e+08	3.07975e+08	4.80701e+07	2.58303e+08	2.78404e+08	2.55857e+08	4.75712e+07	4.81992e+07	4.65917e+07	2.67018e+08	4.6972e+07
M547T613	1.50162e+07	5.10575e+07	5.07617e+07	1.13715e+07	4.8469e+07	4.99936e+07	4.84903e+07	1.14447e+07	1.20287e+07	1.16269e+07	4.50307e+07	1.14128e+07
M547T447	940599	1.52017e+07	1.58366e+07		1.57536e+07	1.72155e+07	1.72392e+07	1.86112e+06		1.13019e+06	1.78336e+07	1.4255e+06
M548T99	1.42854e+06	297577	317013	1.22992e+06	298128	302820	312719	1.42683e+06	1.1949e+06	1.17374e+06	315882	1.13907e+06
M548T180	423541	609175	595287	427259	547921	608478	696703	498484	423388	388440	638530	488957
M548T131	392681			268246	76503.5		67795.6	237772	345567	252031	71970.8	222303
M548T464	8.04481e+06	2.53806e+06	1.45255e+06	8.086e+06	2.80747e+06	3.45458e+06	2.80719e+06	8.49533e+06	8.33137e+06	8.38375e+06	2.88608e+06	6.6367e+06
M548T590	1.81358e+07	9.27989e+07	9.62805e+07	1.95075e+07	9.22221e+07	1.03377e+08	9.67827e+07	2.27146e+07	2.26854e+07	2.07249e+07	9.91304e+07	2.10956e+07
M548T601	1.9601e+07	1.09616e+08	1.14672e+08	1.84255e+07	9.74463e+07	1.05904e+08	1.04803e+08	1.72511e+07	1.83216e+07	1.79223e+07	1.03747e+08	1.80979e+07
M549T513	8.67618e+06	2.43192e+06	2.76334e+06	8.17667e+06	2.09723e+06	2.83307e+06		1.08129e+07	7.64996e+06	7.25869e+06	2.61989e+06	7.93588e+06
M549T99	410668	74697.1	80857.9	365122	69112.4	82701.2	84471.8	420062	356293	350112	93549.7	349099
M549T180	99301.8	145827	144963	106407	145410	155901	171006	51931.4	107170	92331.9	174168	118274
M549T464	2.75455e+06	721297	433011	2.72471e+06	847300	987729	825531	2.65054e+06	2.71678e+06	2.49446e+06	819988	2.34794e+06
M549T442	9.54674e+07	2.60265e+08	2.80064e+08	7.73026e+07	2.66061e+08	2.66831e+08	2.68698e+08	8.8292e+07	8.13295e+07	8.18501e+07	2.52163e+08	8.04259e+07
M549T600	1.07386e+08	4.84183e+08	4.89752e+08	1.15886e+08	4.85127e+08	5.1765e+08	4.69295e+08	1.06728e+08	1.16302e+08	1.09863e+08	4.91833e+08	1.12335e+08
M549T472	1.81855e+07	1.05152e+08	1.09369e+08	1.62612e+07	1.07617e+08	1.12873e+08	1.07971e+08	1.83901e+07	1.87473e+07	1.76566e+07	1.12703e+08	1.89026e+07
M549T611	2.62483e+08	1.25302e+09	1.26427e+09	4.40121e+08	1.23187e+09	6.9227e+08	1.18542e+09	2.69265e+08	2.84633e+08	2.77321e+08	6.64604e+08	2.88793e+08
M549T622	7.65045e+07	1.38775e+08	1.39862e+08	7.14813e+07	1.38906e+08	1.40912e+08	1.30992e+08	6.71452e+07	6.55932e+07	7.03667e+07	1.48931e+08	6.96643e+07
M549T589	1.3906e+07	9.75408e+07	9.61671e+07	1.44003e+07	9.14597e+07	1.04972e+08	9.58934e+07	1.47126e+07	1.54021e+07	1.42772e+07	9.78788e+07	1.53558e+07
M550T630	1.19649e+07	1.19676e+07	1.1161e+07	1.04099e+07	1.2264e+07	1.1465e+07	1.57269e+07	1.23256e+07	9.73084e+06	1.11127e+07	1.18999e+07	1.02689e+07
M550T513	3.45929e+06	885184	955408	2.99178e+06		1.02075e+06		2.88393e+06	2.46457e+06	2.49889e+06	803654	2.87376e+06
M550T113	1.51295e+06	298329	298079	1.31167e+06	286974	283341	310352	1.51512e+06	1.30188e+06	1.30099e+06	316168	1.31108e+06
M550T122				277723		48207.3	55754.3	259917		319440	66689.4	411070
M550T183	2.61086e+06	770500	1.14184e+06	1.95076e+06	1.0289e+06	908747	1.00719e+06	3.17432e+06	2.48197e+06	1.98449e+06	976194	2.25468e+06
M550T254	2.33261e+06	3.42726e+06	3.6663e+06	2.27205e+06	1.58383e+06	3.58573e+06	3.59294e+06	2.70231e+06	2.26491e+06	2.41777e+06	3.56831e+06	2.47218e+06
M550T237		383278	294026	347881		321184	316934	350204	322336
M550T442	3.28257e+07	9.89382e+07	1.04811e+08	2.86801e+07	1.01928e+08	1.01707e+08	1.01201e+08	3.44478e+07	3.11909e+07	3.16427e+07	9.70992e+07	3.03711e+07
M550T600	4.16525e+07	1.87675e+08	1.97004e+08	4.29973e+07	1.84346e+08	1.9536e+08	1.80767e+08	4.26172e+07	4.44203e+07	4.33442e+07	1.91202e+08	4.24307e+07
M550T611	1.02368e+08	4.79949e+08	4.85814e+08	1.65158e+08	2.55289e+08	2.67398e+08	4.59876e+08	1.00989e+08	1.09605e+08	1.0846e+08	2.51927e+08	1.16022e+08
M550T622	2.87051e+07	5.3439e+07	5.30613e+07	2.65358e+07	5.20554e+07	5.41834e+07	5.22209e+07	2.53239e+07	2.66768e+07	2.7688e+07	5.73603e+07	2.60398e+07
M551T630	3.90246e+06	4.66386e+06	4.46201e+06	3.99319e+06	5.78984e+06	4.0042e+06	4.46281e+06	3.83405e+06	3.88949e+06	4.37893e+06	6.19302e+06	3.94301e+06
M551T113	461407	73729.8	77224.1	388128	74478.5	67685.7	82426.4	449205	362568	371974	96629.8	376789
M551T183	445304	227647	116029	578232	274637	257039	255002	934925	750938	631171	313534	608376
M551T254	770452	1.12504e+06	1.20172e+06	624228	903601	1.11518e+06	1.01092e+06	667782	735351	666122	1.10428e+06	784633
M551T442	6.71835e+06	1.93175e+07	2.26894e+07	5.10083e+06	1.96763e+07	2.00531e+07	2.00482e+07	6.55096e+06	6.09444e+06	6.7001e+06	2.12365e+07	5.5516e+06
M552T621	1.49452e+08	1.14783e+08	1.16421e+08	1.63415e+08	1.22607e+08	1.23348e+08	1.05684e+08	1.50218e+08	1.70838e+08	1.63313e+08	1.11544e+08	1.54551e+08
M552T611	7.41991e+07	1.08585e+08	1.14793e+08	8.56028e+07	1.07578e+08	1.15519e+08	1.04593e+08	7.37212e+07	8.00779e+07	8.23311e+07	1.03831e+08	7.91537e+07
M552T633	4.55189e+07	2.23454e+07	2.06443e+07	4.06214e+07	1.94273e+07	2.08853e+07	2.10081e+07	3.27834e+07	3.35185e+07	3.48468e+07	2.25071e+07	3.37624e+07
M552T638	5.44142e+06	4.78999e+06	4.05815e+06	6.08449e+06	4.50488e+06	4.58282e+06	4.70056e+06	4.84925e+06	8.3703e+06	8.92283e+06	5.23709e+06	5.45026e+06
M552T120	106389	38635.2	55856.4	158717	131020	38775.1	119698	272400	190517	172471	113294	165006
M552T176	102696	84676.2	100447	68901	144067	72646.1	158349	133388	84760.1	88976.6	149257	72531.4
M552T150	269410	36075.1		224974		20456.3	50391.1	279445	230510	250272	26915.4	237641
M552T315	108616	80060.4	87421.2	99074.9	64952.7	89084.9	38955.1	111605	122312	96074.9	82996.9	118498
M552T319	1.03787e+06	1.23367e+06	1.35868e+06	861399	996105	1.11013e+06	1.17159e+06	959986	897314	752687	1.04544e+06	882318
M553T621	7.02854e+07	4.53733e+07	4.54527e+07	6.38193e+07	4.39842e+07	4.86273e+07	4.16547e+07	5.46548e+07	6.98748e+07	6.81987e+07	4.1854e+07	7.08726e+07
M553T611	2.69097e+07	4.49136e+07	4.40918e+07	3.57271e+07	4.37861e+07	4.35841e+07	3.95512e+07	2.95119e+07	3.12596e+07	3.14263e+07	4.19968e+07	3.1844e+07
M553T633	1.75897e+07	8.44339e+06		1.54899e+07	7.35024e+06	8.35258e+06		1.27295e+07	1.28412e+07	1.43959e+07		1.25722e+07
M553T639	2.17761e+06		1.48062e+06	2.25052e+06	1.65753e+06	1.57279e+06	1.69578e+06	2.45659e+06	2.7799e+06	2.1712e+06	1.93089e+06	3.1114e+06
M553T120	60070.1			26829.7	24586.9		25820.1	61700.8	36781.5	33199.9	22283.2	26708.6
M553T81	93534.5	367103	274631	147369	293558	299921	297150	66642.7	121599	156314	324568	166180
M553T315	29252.4	14948.3		23561.2	12056.9	20636.3	20433.1	25419.9	31256.7	22189.2	15473.8	32703.2
M553T319	277934	381831	196293	215945	331150	366957	426002	265777	261387	188350	132047	253385
M554T621	1.31965e+07	7.53994e+06	8.3074e+06	1.43274e+07	8.543e+06	8.30212e+06	7.84751e+06	1.13015e+07	1.17831e+07	1.1731e+07	7.45358e+06	1.15751e+07
M554T638	346302	262600	248816	338842	202263	226381	190260	299712	252882	351272		224859
M554T112	2.0695e+06	667974	759600	1.42507e+06	883278	521668	926972	2.21091e+06	1.64536e+06	1.53078e+06	793647	1.40309e+06
M554T135	180644	89351.3	75842.3	149136	72933.5	88013.2	90779.7	170831	148345	152568	97951.6	153343
M555T111	1.05426e+06	512689	1.04353e+06	862809	1.00981e+06	925963	1.15192e+06	1.11342e+06	909554	894743	1.102e+06	884035
M555T204	291817	171986	187847		150741	169963	120070	334736	330912	133917	190472	200761
M556T515	2.11355e+06	3.00278e+06	2.99121e+06	1.64664e+06	2.82026e+06	2.64804e+06	2.81976e+06	1.60572e+06	1.60627e+06	1.81444e+06	2.79461e+06	1.90969e+06
M556T111	225662	264555	275918	210964	116562	237507	288616	234641	191258	188644	281047	189956
M556T129	1.94394e+06	583643	720054	1.29424e+06	816302	466823	834287	2.14722e+06	1.59631e+06	1.44248e+06	738600	1.34028e+06
M556T167	515782	551818	521313	879036	505646	602915	589403	1.01597e+06	879635	855785	608793	877676
M557T129	605231	179416	96892.6	403366	248970	137344	250222	659797	505896	463794	221900	406659
M557T167	317098	165636	141750	248250	144423	155396	192206	293537	277479	258121	197478	271016
M558T129	91935.4	15144		43516.3	33368.2	16544	26774.5	102807	65165.8	67545.4		52539.6
M558T173	379315	101165	123364	259630	172097	91890.1	176832	442809	316367	310924	139216	282195
M558T219	253289	87147.8	73548.9	204782	64537.8	86436.5	94663.6	245249	233239	208619	91654.1	217927
M558T466	5.999e+06	3.27362e+06	1.71222e+06	5.59784e+06	3.1465e+06	2.84683e+06	2.94918e+06	6.21344e+06	6.26129e+06	6.27164e+06	2.6877e+06	5.58062e+06
M559T173	110145	21331		60298.3	30314.9		42938.8	61254		73367.8	28835.9	69295.9
M559T466	2.1908e+06	944936	1.17385e+06	1.91926e+06	1.10571e+06	1.2365e+06	862818	1.85517e+06	2.08423e+06	2.13059e+06	666505	1.86457e+06
M560T489	5.65953e+06	1.31034e+07	1.42455e+07	5.18564e+06	1.2953e+07	6.91112e+06	1.31456e+07	5.36334e+06	5.91442e+06	5.22058e+06	1.3773e+07	5.71932e+06
M561T490	9.56615e+07	2.75838e+07	3.1312e+07	9.97433e+07	2.91737e+07	2.76251e+07	2.2214e+07	4.12133e+07	9.70603e+07	9.6031e+07	2.42633e+07	8.51916e+07
M561T595	1.00118e+07	1.56228e+07	1.55013e+07	1.15515e+07	1.54155e+07	1.70454e+07	1.59459e+07	1.18373e+07	1.10934e+07	1.10508e+07	1.6612e+07	1.13506e+07
M561T607	1.09522e+07	2.37127e+07	2.24216e+07	8.9499e+06	2.14617e+07	2.40497e+07	2.32205e+07	8.87441e+06	9.70612e+06	9.28066e+06	2.13728e+07	9.50871e+06
M562T490	3.51335e+07	9.23331e+06	1.12773e+07	3.74959e+07	1.09365e+07	1.05049e+07	7.68925e+06	3.3629e+07	3.57896e+07	3.45374e+07	9.23956e+06	3.05069e+07
M562T508	9.41474e+06	3.17479e+07	3.0998e+07	1.86913e+07	2.96772e+07	3.17678e+07	2.98335e+07	9.87898e+06	1.95285e+07	1.94942e+07	3.06225e+07	1.8223e+07
M562T626	3.48352e+07	5.42088e+07	8.34527e+07	3.36965e+07	5.46319e+07	8.7342e+07	5.25677e+07	3.34439e+07	2.60436e+07	2.59879e+07	5.78837e+07	3.3793e+07
M562T105	133426	27169.4	29482.7	122432	28136.1	31217.8	39012.6	137389	134037	132091	37818	130252
M562T242	513930	526705	461417	375727	179041	385415	589151	392939	422900	389934	320364	464913
M562T607	3.73604e+06	8.77053e+06	8.87517e+06		1.3165e+07	9.24449e+06	9.01634e+06	2.78039e+06	3.24415e+06	3.18454e+06	8.51849e+06	3.05323e+06
M563T490	6.75613e+06		1.93322e+06	6.792e+06	1.26376e+06	1.43511e+06	1.30058e+06	5.64885e+06	6.14591e+06	6.71361e+06	496246	5.59574e+06
M563T508	7.56293e+06	1.24222e+07	5.97359e+06	7.74379e+06	1.13286e+07	1.31414e+07	1.19084e+07	8.56749e+06	7.18552e+06	7.61074e+06	1.19787e+07	6.55619e+06
M563T626	1.14115e+07	2.29096e+07	3.31179e+07	1.23339e+07	2.21157e+07	3.50008e+07	2.10057e+07	1.12598e+07	1.25218e+07	1.29052e+07	2.33862e+07	1.04031e+07
M563T122	50215.6	139050	143447	68217.1	122023	128014	139182	81922.8	61354.2	72124.5	145019	90819.9
M564T455	5.39407e+06	7.68302e+06	7.95076e+06	4.57903e+06	1.12019e+07	7.56642e+06	8.72134e+06	6.02395e+06	4.91853e+06	4.5924e+06	1.18497e+07	5.31657e+06
M564T616	4.51781e+07	5.81032e+07	5.63559e+07	5.38159e+07	5.5735e+07	5.77368e+07	5.42893e+07	5.46498e+07	6.26412e+07	4.98878e+07	9.87608e+07	4.86895e+07
M564T606	1.75045e+07	3.75081e+07	3.73589e+07	2.03045e+07	3.56908e+07	3.92061e+07	3.74671e+07	1.99922e+07	1.94205e+07	1.87696e+07	3.71069e+07	1.97372e+07
M564T634	2.18679e+08	2.32802e+08	2.06844e+08	1.55898e+08	2.18063e+08	2.13421e+08	4.16192e+08	2.09412e+08	2.16645e+08	2.2411e+08	2.38067e+08	1.51453e+08
M564T625	5.76678e+07	1.84012e+08	1.69816e+08	5.96109e+07	1.74817e+08	1.84554e+08	1.71514e+08	5.51708e+07	5.86043e+07	6.11609e+07	1.86044e+08	5.90272e+07
M564T99	252463	29840.9		143552	13921.4	30591.6	14926.8	159775	133360	128350		165188
M564T109	707479	650458	317287	589114	636809	771129	745174	719828	660070	588032	745147	648518
M564T375	236173	454919	1.26034e+06	274172	969834	1.0049e+06	1.11409e+06	270158	243313	229203	1.08828e+06	270478
M565T616	2.35126e+07	2.35134e+07	2.15499e+07	1.86628e+07	2.14091e+07	2.2854e+07	2.1736e+07	1.78455e+07	1.8586e+07	1.98681e+07	3.78121e+07	1.96495e+07
M565T634	8.60092e+07	9.42299e+07	8.3283e+07	6.31983e+07	8.78128e+07	8.66014e+07	1.68736e+08	8.19948e+07	8.74405e+07	9.34448e+07	9.71706e+07	6.18031e+07
M565T625	2.1972e+07	7.32266e+07	6.89449e+07	2.33296e+07	7.10911e+07	7.37472e+07	6.91076e+07	2.20117e+07	2.3446e+07	2.38976e+07	7.60734e+07	2.35751e+07
M565T176	279133	720825	341173	517315	654561	713429	805530	304986	556701	487937	823082	596022
M565T109	225062	106117	235241	189907	221942	260334	234534	238674	221996	156775	239166	217941
M565T375	64586.1	309687	400862		294524	309725	361596	69849.7	56984.5	60998.3	333650
M566T625	1.92535e+07	1.231e+07	1.44517e+07	1.8672e+07		9.28037e+06		1.12367e+07	1.22456e+07	1.32622e+07	1.22368e+07	1.67968e+07
M566T558	437750	200755	204485	500605	173147		124845	386722	407774	393202	161162	428930
M566T634	1.56184e+07	2.60082e+07	2.31989e+07	1.73326e+07	2.45428e+07	1.27672e+07	2.67585e+07	1.28968e+07	1.60176e+07	1.69968e+07	8.91703e+06	1.30871e+07
M566T644	2.67171e+07	1.40048e+07	1.16342e+07	2.37867e+07	1.27654e+07	1.23108e+07	1.44939e+07	1.94721e+07	1.99977e+07	2.53332e+07	1.37531e+07	2.0867e+07
M566T113	93649.6	23569.5		171742	19888			184282	142333	134111	29350.1	151786
M566T176	152501	198430	221280	147295	198489	103266	124837	183787	169531	138187	239234	180360
M566T418	267195	1.68172e+06	1.77334e+06	268362	1.44359e+06	795570	1.72058e+06	291863	273092	252097	1.67375e+06	288111
M567T625	4.23888e+06	3.34071e+06	5.3652e+06	6.35554e+06	3.19911e+06			3.80047e+06	5.76882e+06	5.68347e+06		6.2737e+06
M567T635	6.15014e+06	1.05538e+07	9.26183e+06	6.30708e+06	9.38244e+06	9.44376e+06	1.02415e+07	5.38975e+06	5.66546e+06	6.64017e+06	1.03541e+07	6.4857e+06
M567T644	1.62717e+07	5.81294e+06	4.7359e+06	9.62803e+06	5.12122e+06	5.06486e+06	5.63579e+06	1.38403e+07	7.93095e+06	8.93543e+06	5.63007e+06	8.41334e+06
M567T418	35437.9	251899	245538	57905.8	463757	509706	551246	74480.6	69132.5	60560.8	521902	64896.9
M568T109	2.38319e+06	2.35604e+06	2.27378e+06	2.80226e+06	2.0046e+06	2.13989e+06	1.13351e+06	2.16027e+06	2.30621e+06	2.76836e+06	1.21826e+06	3.3278e+06
M568T101	3.64643e+06	827790	794124	2.57818e+06	721419	848129	927398	3.28409e+06	2.9037e+06	2.29012e+06	903363	2.47097e+06
M569T644	251561		81525.8	231027	101360		91328.2	175345	186413	156944		193023
M569T315	28596		22724.4	23412.5		21197.8	26013.5	31338.3	30632.9	40832.6	25786.6	43665.4
M569T139	81936.7	77611.3	77073.2	77022.9	69810.3	62634.6	83310	38985.2	83231.6	80082.3	86061.2	87313.2
M569T108	596637	753360	763868	878726	647728	707200	344152	774683	818479	912705	355353	1.00271e+06
M570T99	224922	53600	106710	505228	102678	116066	120157	317643	480722	513903	128073	454680
M570T180	242906	339952	140564	246496	144991	312679	157590	132073	250696	214450	344772	268912
M570T84	53764.2	104870		147642	85195.3	98858.2	69347.6	93581.3		161460		189740
M570T126	1.69724e+06	792341	746429	1.78805e+06	688094	612789	655981	1.73182e+06	1.86203e+06	1.79589e+06	632357	2.15724e+06
M570T116	3.14439e+06	608444	607589	2.25287e+06	545066	638995	663771	2.56041e+06	2.27468e+06	2.11261e+06	598900	2.3233e+06
M571T117	354569	191702	220271	760382	192664	189282	213612	810609	770370	722855	205847	726397
M571T126	569155	259438	257456	598452	250593	224665	231970	595002	568227	545522	222436	694595
M572T113	508714	48833.2	105476	567550	107695	113015	124922	680004	589880	587173	122199	532432
M572T123	729732	220668	331821	544751	319310	291992	280330	798913	707244	429459	278392	665182
M573T111	86340.6	89970.5	197564	81204.7	171065	173487	192723	81349.1	71689.2	83203.8	186215	91512.1
M573T123	223168			169146		76666.4	67584	290780	221486	112020	89418.4	219697
M573T591	4.18645e+07	8.05057e+07	3.87821e+07	4.79799e+07	3.89781e+07	4.2619e+07	3.81499e+07	5.63336e+07	5.23059e+07	5.03399e+07	8.31788e+07	5.74462e+07
M573T601	3.6741e+07	2.53325e+07	2.76422e+07	2.90185e+07	2.65252e+07	2.84897e+07	2.68551e+07	2.92049e+07	2.94015e+07	2.82963e+07	2.41839e+07	3.19867e+07
M574T120	86574.8	29664	42473.6	68070.7	43061.7	20560.7	53836.9	121703	77078.8	75397.5	38203.4	65068.2
M574T466	2.06216e+06	1.05765e+06	1.41228e+06	1.85345e+06	1.0211e+06	808613	967254	1.95923e+06	1.98589e+06	2.592e+06	911631	2.06712e+06
M574T591	1.76573e+07	1.61355e+07	2.46081e+07	1.92871e+07	1.56772e+07	1.65165e+07	1.62011e+07	2.29232e+07	2.1288e+07	1.96984e+07	1.57637e+07	2.35348e+07
M574T601	1.50246e+07		8.23088e+06	1.25065e+07	7.23257e+06	8.96232e+06	7.18354e+06	1.22518e+07	1.20842e+07	1.11776e+07		1.3473e+07
M576T444	8.19824e+07	2.32826e+08	2.44935e+08	7.35619e+07	2.34105e+08	2.49434e+08	2.69019e+08	9.01282e+07	8.97607e+07	8.19512e+07	2.57101e+08	8.32334e+07
M576T622	6.02087e+07	1.03214e+08	1.04548e+08	4.41952e+07	9.89549e+07	1.03046e+08	9.28964e+07	4.37425e+07	4.21467e+07	4.32664e+07	1.09253e+08	4.36585e+07
M576T611	2.52424e+08	5.9789e+08	5.03941e+08	2.24947e+08	4.85954e+08	6.00132e+08	4.75566e+08	2.27852e+08	2.3629e+08	2.2012e+08	5.01904e+08	2.27955e+08
M576T475	2.47193e+07	6.83229e+07	7.35247e+07	2.32953e+07	7.60254e+07	7.45422e+07	7.34501e+07	2.76775e+07	2.73134e+07	2.36068e+07	7.59861e+07	2.40493e+07
M576T599	2.37607e+08	5.35806e+08	5.43495e+08	2.37889e+08	5.3672e+08	5.85849e+08	5.35242e+08	2.38066e+08	2.44408e+08	2.32271e+08	5.63969e+08	2.44948e+08
M576T589	5.03557e+07	1.57554e+08	1.62484e+08	6.2903e+07	1.54928e+08	1.74566e+08	1.73153e+08	7.41446e+07	7.16444e+07	6.87308e+07	1.69747e+08	7.00456e+07
M576T630	3.32259e+06	2.69929e+06	2.48013e+06	3.78841e+06	2.49895e+06	1.72738e+06	2.528e+06	3.25049e+06	3.19866e+06	3.43337e+06	2.86143e+06	1.31252e+06
M576T112	84229.1	40720.3	62751.9	121043	74062.2	30137.4	67103.7	207895	149883	136583	65321.6	118563
M576T490	1.91967e+07	5.91293e+06	7.15979e+06	2.05508e+07	7.45248e+06	6.26405e+06	4.30039e+06	1.82014e+07	1.81058e+07	1.94792e+07	4.77764e+06	1.53836e+07
M577T444	3.23752e+07	9.29624e+07	9.97635e+07	2.94938e+07	9.49219e+07	9.82367e+07	1.07602e+08	3.56948e+07	3.73961e+07	3.38664e+07	1.03727e+08	3.37179e+07
M577T622	2.44332e+07	4.13187e+07	4.37669e+07	1.80453e+07	4.02384e+07	4.0841e+07	3.86764e+07	1.75727e+07	1.77677e+07	1.80526e+07	4.31477e+07	1.7391e+07
M577T611	9.92275e+07	2.38908e+08	2.08348e+08	8.9217e+07	2.3628e+08	2.12228e+08	2.28159e+08	8.93552e+07	9.43608e+07	8.84315e+07	2.43787e+08	9.16257e+07
M577T599	1.0511e+08	2.18121e+08	2.19974e+08	9.53356e+07	2.1583e+08	2.35341e+08	2.22141e+08	9.58706e+07	9.95721e+07	9.72255e+07	2.25175e+08	9.92618e+07
M577T589	2.0238e+07	6.15741e+07	6.60882e+07	2.55799e+07	6.35608e+07	7.01654e+07	6.81315e+07	2.99242e+07	2.92325e+07	2.81254e+07	6.7641e+07	2.86949e+07
M577T630	936329	1.115e+06	869764	964750	968028	414728	969976	1.0977e+06	907991	1.05268e+06	690025	926942
M577T532	3.72146e+06	1.39299e+06		3.50054e+06	1.23899e+06	1.70674e+06	1.44515e+06	3.55533e+06	3.44624e+06	3.60559e+06	1.21546e+06	3.13311e+06
M577T37	1.31022e+06	1.11543e+06		1.7011e+06	839769		920640	2.08624e+06	2.04576e+06	2.23216e+06		2.03805e+06
M577T584	432188	522513	609494	286082	567318	551806	626797	413939	352373	351253	557390	372803
M577T490	6.98265e+06	2.0164e+06	2.50886e+06	6.56495e+06	2.01975e+06	1.96933e+06	1.65501e+06	6.03841e+06	6.76985e+06	6.51997e+06	1.67887e+06	5.59526e+06
M578T444	6.42731e+06	1.94922e+07	2.08775e+07	6.07165e+06	8.74973e+06	2.19898e+07	2.25266e+07	7.42854e+06	3.55174e+06	6.74194e+06	2.22216e+07	6.65797e+06
M578T467	1.49421e+08	4.05601e+08	3.97834e+08	1.40504e+08	3.795e+08	4.06894e+08	4.28536e+08	1.65597e+08	1.51434e+08	1.46797e+08	4.50078e+08	1.52642e+08
M578T496	9.36793e+07	1.91009e+08	1.99334e+08	8.77609e+07	1.87856e+08	2.01973e+08	1.89727e+08	9.51312e+07	9.53193e+07	8.74217e+07	1.93279e+08	9.46747e+07
M578T474	1.46336e+08	1.4268e+08	1.5439e+08	1.41729e+08	1.52088e+08	1.59941e+08	1.4478e+08	1.6018e+08	1.52949e+08	1.48386e+08	1.56711e+08	1.65507e+08
M578T621	8.34009e+08	1.14245e+09	6.29256e+08	1.29028e+09	1.12113e+09	1.19521e+09	5.68319e+08	6.90392e+08	6.98395e+08	7.71639e+08	1.12882e+09	1.32476e+09
M578T632	3.00033e+08	1.23731e+08	1.07236e+08	2.28184e+08	1.12456e+08	1.19373e+08	1.17378e+08	2.02813e+08	2.01905e+08	2.20698e+08	1.25236e+08	2.15458e+08
M578T639	3.28691e+06	5.84825e+06	5.04436e+06	7.51733e+06		5.20014e+06	5.76431e+06	6.68489e+06	6.95236e+06	7.65631e+06		7.59297e+06
M578T532	1.31455e+06	364929	411744	1.11606e+06		460360	363416	843302	930156	1.05892e+06		973324
M578T129	175882	44866.1	62473.2	112918	66582.7	16410.5	73346	201067	154351	136824	58509.7	124349
M578T167	98606.9			49568.2	30526.4	33283.4	43037.3	76822.6	81326.6	65145.3	36741.7
M578T327	559655	459105	477974	432889	408073	463129	463731	451652	421244	483052	313686
M579T467	6.12971e+07	1.61369e+08	1.60287e+08	5.63982e+07	1.5341e+08	1.65166e+08	1.68974e+08	6.54749e+07	6.09143e+07	5.88749e+07	1.80957e+08	5.92144e+07
M579T496	3.77457e+07	7.79187e+07	7.90728e+07	3.44749e+07	7.58509e+07	8.05667e+07	7.39608e+07	3.81596e+07	3.89041e+07	3.59013e+07	7.77514e+07	3.687e+07
M579T474	6.02135e+07	6.26173e+07	6.40758e+07	5.9523e+07	6.26271e+07	6.79208e+07	6.1784e+07	6.66214e+07	6.33785e+07	5.99835e+07	6.24823e+07	6.714e+07
M579T621	3.31128e+08	4.60553e+08	2.55266e+08	5.29341e+08	4.52069e+08	4.86091e+08	2.31494e+08	2.77944e+08	2.87812e+08	3.0365e+08	4.54344e+08	5.39549e+08
M579T632	1.23273e+08	4.96236e+07	4.39482e+07	9.2865e+07	4.61439e+07	4.86584e+07	4.84652e+07	8.50077e+07	8.13828e+07	9.23612e+07	5.04883e+07
M579T639	3.01812e+06	2.40467e+06	2.07044e+06	3.17428e+06	2.30802e+06			2.78355e+06	2.88334e+06	3.41223e+06	2.78742e+06	3.92981e+06
M579T315	84953.9	59355.6	69902.2	81255.4	54079.6	79549.3	74798.8	99821.5	104012	77934.9	59790.8	95217.8
M579T429	149927	128350	139118	78290.5	48275.7	157966	176334	150117	118271	85579.4	140822	134828
M580T467	1.28537e+07	3.96811e+07	3.45968e+07	1.18394e+07	3.27774e+07	3.44588e+07	3.64728e+07	1.35211e+07	1.35922e+07	1.30785e+07	3.46761e+07	1.23028e+07
M580T474	1.11416e+07			1.06568e+07	1.12048e+07	1.17779e+07	1.16884e+07	1.29718e+07	1.28182e+07		1.29274e+07	1.234e+07
M580T621	1.07517e+08	9.0499e+07	5.1121e+07	5.19702e+07	8.76643e+07	5.77929e+07	4.78211e+07	5.69003e+07	4.96674e+07	8.68995e+07	5.34936e+07	5.12198e+07
M580T631	7.57292e+07	2.9323e+07	2.8449e+07	8.80391e+07	2.59744e+07	3.05494e+07	2.7733e+07	4.65827e+07	5.06438e+07	5.53197e+07	2.79246e+07	6.21221e+07
M580T639	612018	601693	611592	412948	726783	765559	728476	477203	610169		718634	545555
M580T379	472875	522468	549071		508718	551828	566082	576609		446092	547142	505397
M581T630	2.85523e+07	1.33032e+07		2.59542e+07		1.1537e+07	1.13471e+07	2.17672e+07	2.38727e+07	2.34267e+07		3.97457e+07
M581T122	921234	844334	1.56075e+06	995813	748347	923193	1.54341e+06	969095	852043	1.00583e+06	757984	1.12392e+06
M581T379			133772	99196.4	79511.2		137743	140424	131202			126842
M581T466	5.91054e+06	3.8358e+06	4.02074e+06	5.3632e+06	1.57073e+06	4.14236e+06	4.19701e+06	6.41117e+06	5.622e+06	5.42032e+06	3.92569e+06	5.77796e+06
M582T631	4.68004e+06	2.91319e+06	2.13909e+06	8.254e+06	1.94986e+06	2.41955e+06		6.68752e+06	4.63338e+06	4.76933e+06		7.54143e+06
M582T122	210570	254157	467960	265148	439924	218304	462650	246759	228614	144851	472406	322796
M582T465	1.99422e+06	1.03627e+06	1.25689e+06	1.55048e+06	1.20552e+06	1.54145e+06	1.39183e+06	1.95779e+06	1.67462e+06	1.58523e+06	956653	2.33091e+06
M583T176	6.18402e+06	7.93585e+06	7.92734e+06	5.67262e+06	7.03722e+06	7.51523e+06	8.6278e+06	6.21321e+06	5.90567e+06	5.38889e+06	8.59351e+06	6.33998e+06
M583T468	3.05547e+06	1.23822e+06	1.30046e+06	2.73383e+06	1.16575e+06	1.424e+06	1.37798e+06	2.40262e+06	2.65523e+06	2.93761e+06	1.15392e+06	2.95497e+06
M584T484	8.17926e+06	9.67807e+06	4.58653e+06	1.4748e+07	9.47222e+06	1.10564e+07	9.69891e+06	1.53526e+07	1.55644e+07	1.56043e+07	9.21993e+06	1.43412e+07
M584T231	62395.9	187555	270486	64233.1	311288	387167	416173	76211.3	38167.8	77396.4	457606	80587
M584T176	1.9013e+06	2.36438e+06	1.0677e+06	1.704e+06	2.0829e+06	2.24305e+06	1.29918e+06	1.82012e+06	1.73486e+06	1.62574e+06	2.55251e+06	1.91463e+06
M584T192	124063	106608	119985	82415.8	68805.3	85768.6	158175	131562	100621	97616.6	129429	83103.8
M585T484	6.70913e+06	2.81931e+06	3.99431e+06	5.97026e+06	3.66192e+06	4.04197e+06	4.06728e+06	6.47123e+06	6.46246e+06	5.32331e+06	3.31189e+06	6.25534e+06
M585T176	183310	470792	501454	345352	448286	492504	274503	379961	377259	337164	513383	389693
M585T192	13293.9	24785.7	30078.4	13844.9	34794.5	16757.9	40400.1	31837.4			34285.7	17484.2
M586T157	355357	1.19775e+06	1.04327e+06	340055	985636	1.01247e+06	880035	465409	430190	382802	987969	449958
M587T549	742948	196085				234157	178698	624710	718198	664357	172226	704550
M587T37	920610	1.16326e+06	799698	1.86165e+06	801586		954068	2.38727e+06	1.81455e+06	2.32435e+06		1.99323e+06
M588T626	6.09305e+06	4.45344e+06	3.80509e+06	7.10116e+06		4.05449e+06	3.08863e+06	6.63143e+06	5.53993e+06	6.20644e+06	4.35277e+06	6.87422e+06
M588T441	898486		593724	951999	380724	555568		1.13757e+06	953948		640548	1.36417e+06
M589T513	3.90953e+06	1.21279e+06	1.41365e+06	2.9457e+06	1.17742e+06	1.64299e+06	812014	2.37165e+06	2.31473e+06	2.5142e+06	578071	2.31332e+06
M589T626	2.35784e+06	968738	668275	2.14002e+06	966562	947074	1.27505e+06	2.06532e+06	2.33485e+06	1.42718e+06	840596	2.94963e+06
M590T458	8.03165e+06	6.77247e+06	6.92987e+06	7.08247e+06	7.12949e+06	7.4996e+06	6.97858e+06	8.15245e+06	7.98078e+06	6.99912e+06	7.21233e+06	7.63475e+06
M590T603	2.52662e+07	2.04788e+07	2.13971e+07	2.76257e+07	2.08488e+07	2.20398e+07	2.1857e+07	2.95321e+07	2.96726e+07	2.71019e+07	2.21679e+07	3.00998e+07
M590T616	3.96234e+07	3.28093e+07	5.54849e+07	2.90126e+07	2.98341e+07	3.11073e+07	5.20196e+07	2.61319e+07	3.43905e+07	3.1523e+07	3.17795e+07	3.15453e+07
M590T634	4.1668e+07	5.19095e+07	4.81922e+07	4.11295e+07	5.06892e+07	4.83809e+07	5.28207e+07	4.05698e+07	4.08606e+07	5.59445e+07	5.49458e+07	5.55222e+07
M590T528	2.20348e+06	7.77728e+06	8.52209e+06	4.39295e+06	8.46755e+06	8.58977e+06	8.00762e+06	4.45752e+06	4.22312e+06	5.09967e+06	7.91473e+06	4.00082e+06
M591T458	2.98934e+06	1.12138e+06	1.19618e+06	2.93333e+06	2.58018e+06	2.35283e+06	2.77228e+06		3.15092e+06	3.33794e+06	2.54818e+06	3.11467e+06
M591T634	1.81736e+07	2.19883e+07	2.01677e+07	1.7079e+07	2.11077e+07	2.01587e+07	2.22845e+07	1.68248e+07	1.72494e+07	2.31118e+07	2.33881e+07	1.72811e+07
M591T528		3.29925e+06	3.089e+06	1.23962e+06	3.12961e+06	3.02833e+06	3.23502e+06	568499	1.17086e+06	1.21037e+06	2.79046e+06	1.07714e+06
M591T541	1.52094e+06	631816	604372	1.24101e+06	535402	640738	616400	1.62889e+06	1.55744e+06	1.56021e+06	834186	1.67123e+06
M591T583	282891	293837	299128	210797	154220	380110	455739	305204	262898	293978	428935	249313
M591T524	3.96493e+06	1.43313e+07	1.80863e+07	4.52164e+06	1.65353e+07	1.76633e+07	1.37214e+07	5.73213e+06	5.3878e+06	8.34744e+06	1.57746e+07	4.81035e+06
M592T479	2.56654e+07	1.58014e+07	1.52255e+07	1.43107e+07	1.65482e+07	1.4519e+07	1.42391e+07	1.59872e+07	1.42288e+07		1.30895e+07	1.62726e+07
M592T625	7.04105e+07	4.63134e+07	2.3045e+07	7.18936e+07	2.34864e+07	2.45565e+07	2.32492e+07	6.7904e+07	4.44195e+07	4.55746e+07	4.308e+07	7.45761e+07
M592T616	2.08188e+07	1.78657e+07	1.76333e+07	2.602e+07	1.77055e+07	1.87039e+07	1.76037e+07	2.75939e+07	2.70625e+07	2.61242e+07	1.85731e+07	2.76147e+07
M592T634	1.09676e+07	2.77548e+07	2.49336e+07	1.11693e+07	2.64174e+07	2.60903e+07	2.82707e+07	1.06933e+07	1.09492e+07	1.16088e+07	2.85322e+07	1.17969e+07
M592T643	2.6304e+07	2.38687e+07	1.9666e+07	3.92192e+07	2.24921e+07	2.14807e+07	2.44361e+07	2.30711e+07	3.67669e+07	3.93674e+07	2.50479e+07	3.90455e+07
M592T541	588645	171619	188539	548059	142066		152790	587176	560310	479678	201641	566958
M592T524	901098	5.57709e+06	6.91399e+06	1.4112e+06	6.19054e+06	6.56568e+06	4.86974e+06	1.67988e+06	1.69423e+06	3.05158e+06	5.88187e+06	1.52733e+06
M593T625	2.85333e+07	1.00791e+07	9.41817e+06	2.2738e+07	1.81051e+07	9.6352e+06	1.00099e+07	2.64366e+07	1.874e+07	1.92824e+07	1.63797e+07	3.17003e+07
M593T643	1.11615e+07	1.03565e+07	8.33762e+06	1.64929e+07	9.59676e+06	9.12582e+06	1.05214e+07	9.72228e+06	1.53174e+07	1.65506e+07	1.06619e+07	1.59427e+07
M593T634	4.54637e+06	1.18987e+07	1.04494e+07	4.61628e+06	1.11261e+07	1.0925e+07	1.19643e+07	4.60399e+06	4.28228e+06	4.55712e+06	1.26405e+07	4.61726e+06
M593T542		962801	673796	529426	692715	657083	566845		216531	678774	508068
M594T634	3.33534e+06	1.04284e+06	935035	3.24234e+06	1.1021e+06		830128	2.88053e+06	3.3111e+06	2.86368e+06	1.09544e+06	3.38773e+06
M594T652	3.29138e+06	1.93644e+06		3.36357e+06	1.88414e+06	1.7924e+06	2.19013e+06	2.64988e+06	2.8395e+06	4.01181e+06		2.93165e+06
M594T232	86289.1	1.11303e+06	1.144e+06	190353	865733	1.07205e+06	1.15944e+06	235315	212573	188539	1.12519e+06	203401
M595T634	788924			1.1667e+06	305216	394171	268390			884363		891302
M595T652	1.28936e+06		659656	2.51548e+06		697496		1.90157e+06	1.14736e+06	1.46101e+06	786925	1.20587e+06
M595T37_2			514157	1.1054e+06	692496		539962	1.2524e+06	1.16142e+06	1.60638e+06		682759
M595T232	26764.5	266747	143642	38919.3	196974	258628	273185	20064.3	30021	36662.9	281281	38696.1
M595T111	87650.9	212389	202747	90758.8	186069	194468	210474	94363.7	88406.8	88660.6	223122	95581.8
M595T429	267362	104299	260351	194608	225798	225817	216674	197100	235252	212558	233425	269504
M596T115	602327	212191	594445	762007	553056	314572	490570	1.117e+06	1.02857e+06	519755	535187	1.03987e+06
M597T538	986396	363558	421989	1.16147e+06	408424	479933	333762	1.11354e+06	810712	890048	431631	1.00758e+06
M597T37	1.15526e+06	1.08296e+06	814983	1.61075e+06	891374		882141	1.88658e+06	1.59825e+06	1.92364e+06		1.3689e+06
M597T115	145341	138238	198761	263075	114356	175103	161593	365225	326337	168345	180350	359593
M597T452	2.18952e+06	3.46217e+06	4.14718e+06	1.92912e+06	4.06095e+06	4.69964e+06	3.84921e+06	1.89373e+06	1.70556e+06		4.39515e+06	2.41128e+06
M597T422	1.14886e+06	1.42304e+06	1.53047e+06	1.19922e+06	1.39339e+06	1.5776e+06	1.70499e+06	1.4197e+06	1.34297e+06	1.14055e+06	1.67042e+06	1.40731e+06
M598T134	309098	101022	328346	552330	305606	289122	278310	777349	587658	389180	307050	699311
M598T422	543153	579770	524938	417180	474492	579110	700844	458875	490561	460583		470750
M599T122	327189	541787	530473	267673	453740	394128	495399	229181	272928	268078	409549	282316
M599T134	220134		98603	154243	87866.6	98586.1	83410.5	258544	213211	114718	101146	207191
M599T422	43959	65901.5	75434.2	57487.2		66577.7	74119.4	83394.5	61364.9	60643.3	82256	84416.8
M600T442	1.04419e+08	5.77158e+07	6.6081e+07	9.7286e+07	5.62441e+07	6.28239e+07	6.0854e+07	1.10855e+08	1.02374e+08	1.01211e+08	5.80204e+07	1.06793e+08
M600T129	56423.9		12157.6	46724.8	20061.9	11221.3		86315.1	60972.7	46358.3		47098.6
M600T122		133648	127784	71116.4	112909	111428	117001	55694.7		74135.9	107002	77004.9
M601T442	4.55739e+07	2.48569e+07	2.74517e+07	4.23154e+07	2.33877e+07	2.60321e+07	2.55639e+07	4.72798e+07	4.46218e+07	4.39012e+07	2.40538e+07	4.41935e+07
M601T556		1.00497e+06	901187		794234	669591	710119	732510	444023		676559	495447
M601T176	1.65733e+06	2.12721e+06	1.04687e+06	1.4592e+06	1.82792e+06	1.90141e+06	2.0905e+06	1.48e+06	1.47339e+06	1.35335e+06	2.10135e+06	1.59412e+06
M602T442	9.49674e+06	5.25517e+06	5.45933e+06	8.41859e+06	5.09229e+06	5.33219e+06	5.2329e+06	1.0185e+07	9.6693e+06	8.8609e+06	4.46451e+06	9.67757e+06
M602T454	3.2924e+07	2.64396e+07	2.21541e+07	2.90222e+07	2.52054e+07	2.76715e+07	2.33928e+07	3.44034e+07	1.70421e+07	2.87808e+07	2.12592e+07	3.3507e+07
M602T600	1.38746e+08	3.50954e+07	4.10717e+07	1.37064e+08	6.38079e+07	4.48153e+07	4.02095e+07	1.33827e+08	1.36479e+08	1.33179e+08	6.50952e+07	1.43092e+08
M602T463	5.77772e+06	5.61587e+06	5.35614e+06	6.04179e+06	5.94117e+06	6.04415e+06	5.61163e+06	6.90205e+06	6.24186e+06	5.64998e+06	6.13088e+06	6.90837e+06
M602T556	154468	167775	156087		154630	209327	250221	222735		115624	194204
M602T176	490870	628891	659249	453256	543115	591087	318594	437112	438656	387654	630755	475892
M603T454	1.11984e+07	8.30362e+06	1.10612e+07	6.2562e+06	7.54843e+06	8.9189e+06	1.1896e+07	1.40256e+07	7.54714e+06	7.53672e+06	1.09899e+07	1.4021e+07
M603T600	5.75558e+07	1.46419e+07	1.68759e+07	5.79099e+07	2.71307e+07	1.91885e+07	1.63892e+07	5.70723e+07	5.85174e+07	5.76911e+07	1.4071e+07	6.44667e+07
M603T533	1.45199e+07	3.16228e+06	3.90108e+06	8.79327e+06	3.29195e+06	4.13588e+06	3.97164e+06	9.56356e+06	8.5522e+06	8.52992e+06	3.51006e+06	8.71257e+06
M603T88	261859	118265	80193.4	356510	97987.3	93721.8	104512	371891	121682	366798	91828.4	420265
M603T584	1.18974e+06	1.12454e+06	1.09232e+06	561590	1.27372e+06	1.22135e+06	1.1912e+06	1.34693e+06	1.13709e+06	1.31655e+06	1.24909e+06	1.13221e+06
M604T498	8.92676e+07	9.30251e+07	1.00522e+08	7.77454e+07	9.53219e+07	9.83579e+07	9.47597e+07	8.85801e+07	9.04255e+07	8.58623e+07	9.67402e+07	8.73663e+07
M604T470	1.73199e+08	2.02257e+08	2.05729e+08	1.60058e+08	1.97282e+08	2.06711e+08	2.1241e+08	1.84168e+08	1.75007e+08	1.64772e+08	2.09581e+08	1.76326e+08
M604T631	9.92558e+07	6.39727e+07	5.89601e+07	7.56053e+07	6.06942e+07	6.25932e+07	6.04752e+07	7.16803e+07	7.09488e+07	7.3876e+07	6.78288e+07	7.65375e+07
M604T599	2.85542e+07	7.29403e+07	5.43163e+07	3.25701e+07	5.17887e+07	5.28595e+07	4.49216e+07	3.35841e+07	3.4739e+07	3.254e+07	5.44091e+07	3.41157e+07
M604T611	2.3307e+08	1.93546e+08	2.01519e+08	1.90265e+08	1.97722e+08	2.16907e+08	1.99377e+08	1.88469e+08	1.61792e+08	1.7041e+08	2.24568e+08	1.77954e+08
M604T639	1.47944e+06	972757	842626	1.4525e+06	841188	881224	945309	1.47238e+06	1.44369e+06	1.55692e+06	1.01018e+06	1.66193e+06
M604T533	4.4481e+06	1.23065e+06	1.57038e+06	4.68383e+06	1.17618e+06	1.64577e+06	1.55769e+06	4.16471e+06	5.24691e+06	2.4536e+06		3.78853e+06
M604T88	74210.5	21793.6	15348.7	109143	19170.6	16989.3	23571.4	87670.4	95236.2	100897	22492.2	145293
M604T583	333499	231889	290775	344906	349621	453126	349122	436683	350356	383545	407629	310073
M605T498	3.594e+07	3.97829e+07	4.10979e+07	3.45462e+07	4.00187e+07	4.1765e+07	4.06825e+07	3.64255e+07	3.9173e+07	3.4773e+07	4.2542e+07	3.70955e+07
M605T470	7.89335e+07	8.75719e+07	9.00822e+07	7.5877e+07	8.45326e+07	8.85779e+07	9.14211e+07	7.86301e+07	7.477e+07	7.07039e+07	9.05894e+07	7.69259e+07
M605T631	4.21687e+07	2.77439e+07	2.51617e+07	3.26216e+07	2.60942e+07	2.64939e+07	2.66897e+07	3.00634e+07	3.02454e+07	3.23774e+07	2.80187e+07	3.35761e+07
M605T599	1.15754e+07		3.1587e+07	1.39997e+07	1.8181e+07	2.27945e+07	1.86861e+07	1.4311e+07	1.42428e+07	1.3911e+07	2.13654e+07	1.44744e+07
M605T611	1.01138e+08	8.29252e+07	8.73815e+07	8.19715e+07	8.34883e+07	9.45324e+07	9.41679e+07	7.88829e+07	6.4491e+07	7.46453e+07	9.83399e+07	8.30713e+07
M605T639	682290	297002	297957	589055		287583	384392	523156	353854	690725	363115	671560
M605T549	3.19727e+07	1.35246e+07	1.37259e+07	3.33277e+07	1.30438e+07	1.44911e+07	1.35137e+07	3.31913e+07	3.20443e+07	3.07475e+07	1.37539e+07	3.2641e+07
M605T534	2.91145e+07	3.13898e+07	3.08676e+07	2.86079e+07	2.91343e+07	3.48494e+07	3.43538e+07	2.70425e+07	2.86794e+07	2.70815e+07	3.22872e+07	3.18432e+07
M606T470	1.61653e+07	1.92042e+07	1.87122e+07	1.50467e+07	8.56005e+06	8.3846e+06	1.99213e+07	1.69792e+07	1.72743e+07	1.48165e+07	1.99203e+07	1.79237e+07
M606T517	1.0132e+08	8.97034e+07	9.36731e+07	9.40998e+07	8.59128e+07	8.94722e+07	9.00821e+07	1.01694e+08	9.68254e+07	9.95079e+07	8.47484e+07	9.67612e+07
M606T490	2.62543e+08	4.74703e+08	4.67324e+08	2.53606e+08	4.4834e+08	4.77492e+08	4.63188e+08	2.83762e+08	2.59875e+08	2.59359e+08	4.77793e+08	2.62651e+08
M606T631	3.45604e+08	1.0861e+08	9.78123e+07	2.00928e+08	1.12464e+08	1.25042e+08	1.74701e+08	1.79094e+08	1.93816e+08	1.86762e+08	1.06302e+08	2.00014e+08
M606T621	1.32105e+08	6.64567e+07	6.67104e+07	1.79404e+08	6.54524e+07	7.1119e+07	6.04821e+07	1.77251e+08	1.81022e+08	1.85253e+08	6.76254e+07	2.13997e+08
M606T648	1.27833e+06		758523	1.41043e+06		823735	1.09336e+06	1.19495e+06	1.39445e+06	1.35548e+06	951701	1.29613e+06
M606T549	1.39478e+07	5.7397e+06	6.01132e+06	1.46476e+07	5.53383e+06	6.44365e+06	6.13652e+06	1.44455e+07	1.42593e+07	1.37051e+07	5.94639e+06	1.4271e+07
M606T383	886451	939445	1.09352e+06	991096	859793	987194	1.10194e+06	1.22901e+06	1.05561e+06	908611	993964	1.05081e+06
M607T517	4.43707e+07	3.82835e+07	3.81512e+07	4.12666e+07	3.74649e+07	3.92036e+07	3.80467e+07	4.36328e+07	4.25089e+07	3.94484e+07	3.69177e+07	4.27281e+07
M607T490	1.1266e+08	2.0807e+08	1.97047e+08	1.0944e+08	1.85594e+08	2.02306e+08	2.0902e+08	1.19193e+08	1.2283e+08	1.10065e+08	1.99832e+08	1.11822e+08
M607T631	8.65485e+07	4.64686e+07	4.16782e+07	8.80731e+07	4.23269e+07	4.3894e+07	7.15643e+07	7.52851e+07	8.27892e+07	7.77286e+07	4.4689e+07	8.39803e+07
M607T621	4.94397e+07	2.74837e+07	2.84189e+07	7.82013e+07	2.63112e+07	2.93438e+07	2.43793e+07	7.83456e+07	8.03508e+07	8.01083e+07	2.78903e+07	9.34492e+07
M607T37_1	1.90414e+06	1.38658e+06	939287	1.31078e+06			1.17837e+06	3.98095e+06	2.812e+06	3.82587e+06		3.14382e+06
M607T546	1.29041e+06	1.1576e+06	1.17808e+06	1.29662e+06	1.23283e+06	1.31553e+06	1.52242e+06	1.26616e+06	1.06811e+06	992972	1.34388e+06	1.37212e+06
M607T383	364597	346748	192882	292789	301622	337944	375343	169582	121754	242857	332987	313130
M607T524		3.02781e+06	4.44816e+06	887875	3.54085e+06	4.06395e+06	3.09467e+06	1.04358e+06	1.247e+06	1.7177e+06	3.34477e+06	944116
M608T475	9.70754e+06		2.29314e+06	8.38006e+06	2.13234e+06		2.51628e+06	9.34961e+06	8.50515e+06	8.08484e+06		8.20876e+06
M608T490	2.46414e+07	4.70857e+07	4.3418e+07	2.34425e+07	4.33905e+07	4.58512e+07	4.61396e+07	2.62289e+07	2.52428e+07	2.50603e+07	4.52889e+07	2.41513e+07
M608T631	3.35748e+07	1.51591e+07	8.36993e+06	2.31285e+07	9.17297e+06	1.5147e+07	8.91509e+06	1.75168e+07	1.92707e+07	3.60312e+07	9.87362e+06	1.95309e+07
M608T639		2.43684e+06		4.44999e+06	2.42602e+06	1.95507e+06	2.90858e+06	2.47927e+06	3.46151e+06	3.91352e+06		3.16226e+06
M608T546	498390	399376	493575	335144	413749	618908	510742	418762	206220		653024	420825
M609T490	3.45719e+06	5.93304e+06	5.74244e+06		6.36609e+06	6.3145e+06	6.98016e+06	3.29935e+06	2.58827e+06		6.68714e+06	3.66454e+06
M609T639	1.86718e+06		961908	2.05874e+06			724856	1.35288e+06	1.84131e+06	1.59181e+06	597171
M609T37	1.62794e+06	449704		974735	871236		1.11469e+06	3.18974e+06	2.61585e+06	2.94135e+06		2.60011e+06
M609T541	564341			385770		281561	163465	232069	149676	344362	162105	434092
M609T561	2.45535e+06	2.12161e+06	2.24545e+06	2.44649e+06	1.94684e+06	2.42061e+06	2.08149e+06	2.50626e+06	2.53678e+06	2.41948e+06	2.23614e+06	2.60985e+06
M609T59					79905.2	89504.4	109214	190361		35294.8		70089
M610T484	1.4718e+07	6.98883e+06	7.68992e+06	1.46415e+07	6.91987e+06	7.6109e+06	7.45781e+06	1.45662e+07	1.68443e+07	1.48026e+07	6.56531e+06	1.4498e+07
M610T618	1.76262e+06	2.2459e+06	1.97694e+06	1.90057e+06	2.19759e+06	2.28613e+06	2.08858e+06	2.6792e+06	2.1266e+06	1.67128e+06	2.20253e+06	2.00407e+06
M610T561	1.04688e+06	898401	904940	1.03606e+06	848911	1.03728e+06	851707	1.13754e+06	1.05282e+06	1.08661e+06	1.0024e+06	1.23367e+06
M611T484	4.20729e+06	1.9829e+06	1.92182e+06	5.87848e+06	2.45671e+06	2.3386e+06	2.19502e+06	6.67696e+06	6.79325e+06	5.86399e+06	763362	6.28589e+06
M613T526	2.90929e+06	3.97054e+06	4.78298e+06	2.01713e+06	5.08705e+06	4.40628e+06	4.25661e+06	3.19987e+06	2.21196e+06	2.38001e+06	4.32007e+06	1.9801e+06
M614T456	3.93161e+06	2.57668e+06	1.06201e+06	8.18091e+06	2.42629e+06	927101	2.36561e+06	9.24053e+06	8.93861e+06	7.55464e+06	2.44674e+06	9.42054e+06
M614T628	3.17564e+06	1.31513e+06	960307	2.44655e+06	1.08151e+06	1.23534e+06	1.50301e+06	2.80796e+06	2.56062e+06	2.57792e+06	846995	2.59623e+06
M615T456	3.7458e+06	826563	727542	3.06043e+06		605557		3.806e+06	3.31384e+06	3.14806e+06	810913	3.9954e+06
M615T551	2.73685e+06	6.40011e+06	6.88813e+06	2.65424e+06	6.0288e+06	7.04835e+06	6.48214e+06	2.88228e+06	2.65001e+06	2.52531e+06	6.3173e+06	2.7214e+06
M615T598	335282				428456	259556	264643	906191				460577
M616T636	2.26759e+06	577366		2.37412e+06	1.273e+06	520609	948175	2.26014e+06	2.10454e+06	2.32932e+06	1.11911e+06	2.69049e+06
M617T532	2.62685e+06	1.11357e+06	1.18423e+06	1.97322e+06	1.19823e+06	937412	930082	1.79102e+06	1.63846e+06	1.84175e+06	765317	1.6689e+06
M617T636	816575	310977		944558	129969			395874	1.01094e+06	847409	196936	969462
M617T541	7.67556e+06	2.21556e+06	2.22066e+06	7.57761e+06	2.13534e+06	2.38543e+06	2.21382e+06	8.31985e+06	1.21677e+07	7.68064e+06	2.17353e+06	8.48783e+06
M617T111	19112.2	93818.6	97989.7	34508.6	82134.2	77401.1	98176.4	36312.6	42282.7	35936.5	93022.3	13311.5
M618T525	1.0867e+07	2.97291e+07	3.99233e+07	8.99137e+06	3.93907e+07	4.08103e+07	3.36942e+07	1.28544e+07	1.14157e+07	1.6247e+07	3.96156e+07	1.00057e+07
M618T481	6.99698e+06		3.11949e+06	5.78183e+06			3.10827e+06	5.55707e+06	6.75142e+06	4.04755e+06	2.42833e+06
M618T626	1.63776e+07	8.07637e+06	7.41246e+06	1.45545e+07	1.23337e+07	8.12677e+06	7.66885e+06	1.27671e+07	1.53981e+07	1.48613e+07	1.24539e+07	1.08028e+07
M618T643	5.49677e+06	7.13307e+06	5.71946e+06	5.35539e+06	6.71681e+06	5.87674e+06	7.79035e+06	6.85856e+06	5.24106e+06	5.29699e+06	7.63556e+06	5.44161e+06
M618T541	3.72793e+06	835589		3.25008e+06		426675	1.0388e+06	3.65327e+06	3.47095e+06	3.50791e+06		3.53751e+06
M619T525	3.77435e+06	1.24651e+07	1.6569e+07	3.21974e+06	1.53911e+07	1.57039e+07	1.34421e+07	2.47512e+06	4.47447e+06	6.10498e+06	1.60569e+07	4.3647e+06
M619T626	5.6583e+06	5.50519e+06	3.00936e+06	4.06228e+06	4.12575e+06	3.33501e+06	4.86548e+06	5.77513e+06	6.22426e+06	5.60935e+06	3.43533e+06	6.52678e+06
M619T538	827175	356715	545720	701006	358878	473931	422901	691305	583971	273200	373510	514896
M619T541	406034	4.57734e+06	4.77493e+06	4.07745e+06	4.22218e+06	5.25958e+06	5.24808e+06	599152	458794	433746	5.26946e+06	4.99703e+06
M619T557	7.11449e+06	3.00878e+06	3.063e+06	7.02133e+06	2.77e+06	3.11774e+06	2.97533e+06	7.47957e+06	6.57391e+06	1.12297e+07	3.1907e+06	7.55286e+06
M620T542	6.46454e+06	6.10601e+06	6.95313e+06	7.32986e+06	5.77202e+06	6.68868e+06	5.45869e+06	8.7306e+06	6.56842e+06	1.02505e+07	6.10428e+06	7.2214e+06
M620T499		3.81952e+06	3.62235e+06	2.06563e+06	4.12679e+06	3.76245e+06	3.85898e+06	2.12043e+06	2.2446e+06	3.03281e+06	3.59948e+06
M620T634	4.48728e+06	2.11902e+06		7.83118e+06	1.53322e+06		2.49148e+06	4.08721e+06	4.44283e+06	4.1365e+06		4.62891e+06
M620T652	6.39448e+06	6.36561e+06	5.25941e+06	1.05512e+07	6.31231e+06	5.65232e+06	7.32117e+06	5.6304e+06	6.2047e+06	6.61583e+06	6.86646e+06	1.02135e+07
M620T643	3.46228e+06	7.60592e+06	6.58412e+06	3.30041e+06	7.33177e+06	6.8537e+06	8.13897e+06	3.04289e+06	3.15288e+06	3.28222e+06	8.15273e+06	3.25869e+06
M620T557	3.2635e+06	1.25058e+06	1.23545e+06	3.26709e+06	1.15979e+06	1.51079e+06	1.26379e+06	4.71972e+06	2.92944e+06	2.95147e+06	1.38292e+06	5.08648e+06
M621T542	2.66871e+06	2.37183e+06	2.65282e+06	2.90874e+06	2.31299e+06	2.49168e+06	2.35673e+06	3.32604e+06	2.33507e+06	3.95335e+06	2.45825e+06	2.89768e+06
M621T38	323005	1.07256e+06		427858	798953		836231	1.07755e+06	1.0215e+06	1.05947e+06		996167
M621T635	2.71678e+06	770165	452427	1.81832e+06	781063	970241	799285	1.70466e+06	2.48718e+06		884520	2.82088e+06
M621T533	3.46075e+06		1.45176e+06	3.13303e+06	953849	1.11629e+06	1.11694e+06	3.22964e+06	3.22917e+06	2.09758e+06	1.52266e+06	3.3336e+06
M621T652	4.56377e+06	2.72863e+06	2.27415e+06	4.62137e+06	2.79461e+06	2.53269e+06	3.28222e+06	2.54767e+06	2.7583e+06	4.54515e+06	2.97186e+06	4.42061e+06
M621T557	619760	232188	277907	745364	219415	226582	213516	699777	626055	815257	222094	687882
M621T554	712335	344882	370018	598183	338946	313854	367884	558621	679695	567682	442300	555140
M621T122	176429	453262	411632	402742	501476	396594	413974		224757	268891	597016	295229
M621T355	544138	1.16754e+06	577740	946439	1.46536e+06	1.4376e+06	1.23639e+06	1.00538e+06	1.04433e+06	914117	1.22222e+06	1.3363e+06
M621T88		34571.4		66580.1		21859.5				164926	31209.2	195599
M621T439	471391	972473	1.06186e+06	432609	901272	1.16864e+06	1.3995e+06	546957	491183	427055	1.12575e+06	567415
M622T542	365953	480721	432748	512097	383587	518750	381167	528743	354078	671319	348872	504096
M622T533	1.23524e+06			953793		252731	277020	951531		1.01633e+06	266208	799636
M622T652	749298		109373	584420	1.40758e+06	239122			802585	687144		451716
M622T662	1.1285e+06	820564	644467	1.99175e+06	769991	661832	912165	1.00874e+06	1.66139e+06	1.42798e+06	833323	1.72722e+06
M622T122		114114	106705	57503.9	136933	119327	137901			61921.8	126801	81483.1
M622T355	432649	444194	445632	336694	534696	503040	446128	337357	371377	325652	430992	460128
M623T38	1.56605e+06	1.34456e+06	1.32603e+06	1.80271e+06	1.44711e+06	400260	1.23415e+06	1.64889e+06	1.70327e+06	1.6261e+06		1.79477e+06
M623T549	1.25473e+07	4.83267e+06	5.0131e+06	2.15894e+07	4.79405e+06	5.5152e+06	4.82741e+06	1.2272e+07	2.00871e+07	1.19918e+07	5.00681e+06	1.16615e+07
M623T661	537878		251982	580134	329693	272478	373663	491634	474061	835483	341208	563010
M623T568	682679	604789	568900	662171	536988	603608	638389	699667	701583	648784	565751	692037
M623T176	1.66548e+06	1.01917e+06	2.27398e+06	1.60258e+06	966430	1.0945e+06	2.37456e+06	1.83617e+06	1.68898e+06	1.54225e+06	2.40341e+06	1.84662e+06
M623T355	85277.5	76828.8	95478.6	65759.6	108322	104648	44280.5	70964.5	72640.2	60481.9	95302.1	96129.9
M624T434	4.62755e+06	3.05148e+06		4.32412e+06	2.70099e+06	3.13129e+06	3.14332e+06	5.15776e+06	4.61935e+06	4.45606e+06	3.28481e+06	4.97528e+06
M624T440	5.9163e+06	1.2003e+07	1.21256e+07	9.88556e+06	7.65889e+06	1.21209e+07	1.23535e+07	1.10743e+07	5.56154e+06	5.64817e+06	1.22242e+07	1.15584e+07
M624T463	8.27041e+06	1.22834e+07	1.03701e+07	5.8002e+06	1.14777e+07	1.04822e+07	9.98019e+06	6.82161e+06	5.44017e+06	5.66966e+06	1.27694e+07	8.34988e+06
M624T549	8.62123e+06		2.20444e+06	5.13646e+06	1.7234e+06	2.26621e+06	1.95884e+06	5.36655e+06	5.07289e+06	5.11573e+06	2.18896e+06	5.09406e+06
M624T568	287512	187666	219796	281712	129337	177444	199771	292539	276057	244952	202193	289296
M624T176	254481	686726	656372	492943	592750	626823	696914	553137	532696	459519	730537	565920
M625T463		4.16613e+06	4.44929e+06	2.28481e+06	4.2938e+06	4.74707e+06	4.59533e+06	2.43945e+06	2.43081e+06	2.03947e+06	4.22054e+06	2.76747e+06
M625T37_1	1.23969e+06	1.2089e+06	967722	1.60351e+06	1.16461e+06		943825	1.61551e+06	1.32056e+06	1.43072e+06		1.2744e+06
M625T549	1.09589e+06	375764	441343	1.54171e+06	311709	391062	278799	1.15446e+06	972180	1.08284e+06	325320	1.03338e+06
M625T555	5.22718e+06	1.82923e+06	2.04512e+06	2.32636e+06	2.02797e+06	2.51267e+06	1.96153e+06	5.57452e+06	4.97896e+06	5.69985e+06	2.13701e+06	5.27108e+06
M626T444	1.05756e+08	6.42373e+07	8.12891e+07	9.88732e+07	6.16906e+07	6.70446e+07	6.8674e+07	1.11762e+08	1.1062e+08	1.01252e+08	6.90775e+07	1.16048e+08
M627T444	4.76602e+07	2.90887e+07	3.30788e+07	4.65418e+07	2.71539e+07	2.96385e+07	3.19802e+07	5.10576e+07	5.04546e+07	4.6183e+07	2.99129e+07	5.29063e+07
M628T444	4.21992e+06	5.92737e+06	6.50834e+06	1.01346e+07	6.13791e+06	6.72394e+06	7.0995e+06	1.15868e+07	3.99418e+06	1.01993e+07	6.63225e+06	1.4598e+07
M628T456	1.95611e+07	1.38033e+07	1.51042e+07	1.79214e+07	1.3224e+07	1.51975e+07	1.52879e+07		2.07348e+07		1.42715e+07	2.19421e+07
M628T468	5.74129e+08	2.50138e+08	2.53003e+08	5.42305e+08	2.40393e+08	2.75348e+08	2.60661e+08	5.96526e+08	5.84678e+08	5.22736e+08	2.54025e+08	5.9213e+08
M629T444	1.0274e+06			1.05581e+06	421212		327042	1.49989e+06	1.39951e+06	1.35463e+06	605191	1.78061e+06
M629T456		6.29886e+06	6.36258e+06	8.00947e+06		6.22506e+06	6.76027e+06	9.24369e+06	8.95154e+06	8.17226e+06	6.61387e+06	9.60623e+06
M629T468	2.60011e+08	1.12224e+08	1.14011e+08	2.43407e+08	1.08541e+08	1.13741e+08	1.17897e+08	2.71817e+08	2.62945e+08	2.3815e+08	1.15768e+08	2.63187e+08
M629T533	1.32254e+07	4.14491e+06	6.94114e+06	1.18949e+07	4.16875e+06	3.76681e+06	4.03823e+06	1.23591e+07	1.20456e+07	1.09808e+07	6.88536e+06	1.15221e+07
M630T468	6.02403e+07	2.67455e+07	2.69055e+07	5.55019e+07	2.4336e+07	2.58728e+07	2.62047e+07	6.20105e+07	6.10463e+07	5.46947e+07	2.77301e+07	6.15589e+07
M630T486	4.95731e+07	3.0804e+07	3.1198e+07	4.83374e+07	2.95842e+07	3.11151e+07	2.93993e+07	5.03399e+07	4.72924e+07	4.59505e+07	3.13143e+07	4.86561e+07
M630T478	1.4787e+08	7.09772e+07	7.42145e+07	1.48809e+08	6.78523e+07	7.23522e+07	6.91982e+07	1.53851e+08	1.40883e+08	1.36523e+08	6.38033e+07	1.46965e+08
M630T533	5.82072e+06	2.00859e+06	1.65623e+06	4.97522e+06	2.21722e+06		1.64921e+06	5.96032e+06	5.26367e+06	4.64069e+06	3.19589e+06	5.21621e+06
M631T468	9.1821e+06	3.53215e+06	3.85117e+06	8.98945e+06	3.84248e+06	3.82554e+06	3.9017e+06	9.19931e+06	9.12466e+06	7.75831e+06	3.36843e+06	9.69725e+06
M631T486	2.08864e+07	1.2879e+07	1.2784e+07	2.02033e+07	1.20215e+07		1.33872e+07	2.15997e+07	2.04885e+07	2.03332e+07	1.29812e+07	2.17461e+07
M631T478	6.42446e+07	3.18488e+07	3.38071e+07	6.50813e+07	3.09087e+07	3.24508e+07	3.02124e+07	6.82193e+07	6.84321e+07	6.30325e+07	2.74926e+07	6.69736e+07
M631T541	2.67307e+06	1.14553e+06	1.16246e+06	2.57538e+06	1.13296e+06	1.25979e+06	1.16205e+06	2.79279e+06	2.89885e+06	2.84262e+06	997005	2.54524e+06
M631T549	8.43729e+07	3.64449e+07	3.84629e+07	8.39816e+07	3.69672e+07	3.9822e+07	3.96447e+07	8.86143e+07	8.61833e+07	1.39272e+08	4.04641e+07	8.33152e+07
M631T534	5.58263e+07	7.41014e+07	6.88123e+07	5.58527e+07	6.55142e+07	7.25436e+07	7.3075e+07	5.50577e+07	5.46281e+07		7.24203e+07	5.56518e+07
M632T478	1.5451e+07	5.85479e+06	8.82515e+06	1.44368e+07	2.50987e+06	6.26213e+06	6.06625e+06	1.51258e+07	1.39721e+07	1.27725e+07	6.30955e+06	1.74392e+07
M632T492	3.83542e+07	4.08437e+07	4.19916e+07	3.88908e+07	3.86916e+07	4.30543e+07	4.27745e+07	4.34841e+07	4.00497e+07	4.00723e+07	4.15881e+07	3.91629e+07
M632T631	2.26912e+07	3.97882e+07	5.47638e+07	2.80636e+07	3.73235e+07	5.52871e+07	3.78683e+07	2.10089e+07	3.49105e+07	3.2816e+07	6.08375e+07	2.22779e+07
M632T541	972004	356662	329740	967782		333616	325574	985345	1.00805e+06	996206	279751	1.02351e+06
M632T648	505894	443796	376210	543107	358356	353986	485977	523136	520914	520914	451022	479851
M632T549	3.90657e+07	1.67762e+07	1.81525e+07	3.87382e+07	1.67864e+07	1.84537e+07	1.77232e+07	4.06039e+07	3.97104e+07	3.74121e+07	1.78551e+07	3.8239e+07
M633T492	1.69831e+07	1.80148e+07	1.69245e+07	1.72645e+07	1.76603e+07	1.83442e+07	1.85298e+07	1.7848e+07	1.76732e+07	1.76766e+07	1.87756e+07	1.73145e+07
M633T631	1.11499e+07	1.66879e+07	2.16998e+07	1.23607e+07	1.71868e+07	2.48467e+07	1.72117e+07	1.15668e+07	1.00199e+07	9.54001e+06	1.76888e+07	1.00186e+07
M633T534	6.21947e+06	7.08161e+06	6.93259e+06	5.29359e+06	6.97915e+06	7.6303e+06	7.78509e+06	5.37352e+06	5.52768e+06	5.45123e+06	7.58406e+06	5.94939e+06
M633T549	3.49569e+07	7.83705e+07	7.93406e+07	3.67857e+07	6.98575e+07	8.38682e+07	8.10732e+07	3.67222e+07	5.44932e+06	3.20266e+07	7.82822e+07	4.84529e+06
M633T564	4.14673e+07	3.23985e+07	3.28051e+07	4.25543e+07	3.01754e+07	3.46625e+07	3.25689e+07	4.29226e+07	4.19179e+07	4.12115e+07	3.46646e+07	4.34637e+07
M634T492	2.87331e+06	3.49881e+06	2.8711e+06	3.11284e+06	2.57979e+06	3.53002e+06	1.73386e+06	3.486e+06	2.60994e+06	2.58187e+06	3.47105e+06	2.3843e+06
M634T639	7.08709e+06	8.1629e+06	7.36877e+06	7.00103e+06	8.30426e+06	7.15936e+06	8.93273e+06	5.37275e+06	6.11107e+06	6.384e+06	8.15213e+06	6.97499e+06
M634T509	6.10204e+06	1.59896e+07	1.53869e+07	6.59184e+06	1.43747e+07	1.59265e+07	1.4727e+07		5.81343e+06	6.15365e+06	1.48152e+07
M634T657	797197	361135		610035	344998	365070	418595	717477	576186	581643		657939
M634T564	1.91114e+07	1.51178e+07	1.50407e+07	1.988e+07	1.39665e+07	1.58233e+07	1.48631e+07	1.93009e+07	1.91987e+07	1.88021e+07	1.56144e+07	2.02758e+07
M634T551	1.66694e+07	3.52699e+07	3.69959e+07	1.72627e+07	3.29534e+07	3.84543e+07	3.61097e+07	1.74045e+07	1.49598e+07	1.51959e+07	3.62238e+07	1.69131e+07
M634T428	807535	1.18872e+06	1.18411e+06	507450		1.2383e+06		491824
M634T525		4.70972e+06	6.65346e+06		6.23967e+06	5.9454e+06	5.51686e+06	1.70444e+06	1.69034e+06	2.15641e+06	5.45373e+06	1.12824e+06
M635T639	3.08915e+06	3.71285e+06	3.22073e+06	3.09852e+06	3.34404e+06	3.20835e+06	3.62824e+06	2.63102e+06	2.6716e+06	2.68178e+06	3.75173e+06	3.39791e+06
M635T564	4.08704e+06	3.32341e+06	3.29001e+06	4.27054e+06	3.00497e+06	3.25438e+06	2.90146e+06	4.38207e+06	4.18524e+06	4.20644e+06	3.18094e+06	4.36113e+06
M635T561	5.3922e+06	6.48888e+06	6.33364e+06	5.35236e+06	5.9638e+06	7.25867e+06	6.62592e+06	5.71594e+06	5.36153e+06	5.26913e+06	6.82972e+06	5.82027e+06
M636T542	2.93984e+06	2.56764e+06	3.33013e+06	3.56012e+06	2.57377e+06	2.86384e+06	2.40464e+06	3.99603e+06	2.88023e+06	4.28357e+06	2.5684e+06	2.8867e+06
M636T640	773007	1.22049e+06	1.04856e+06	538625	1.11274e+06	978390	1.13337e+06	706466	786139	812837	1.18227e+06	824540
M636T541	1.65861e+06	386256	354656	1.08895e+06	342578	328310	245591	1.56387e+06	1.24074e+06	1.27439e+06		1.43342e+06
M636T565	544745	344515	341150	543041			357492	634235	640693	600654		585387
M636T561	2.58695e+06	3.1215e+06	3.1823e+06	2.48719e+06	2.81013e+06	3.49222e+06	3.10653e+06	2.55017e+06	2.55637e+06	2.5454e+06	3.18031e+06	2.59794e+06
M636T311	60317	114403	113310	46965.7	121706	100548	145928	136466	57256.3	99591.5	130957	61797.5
M636T441_1	5.36238e+06	1.40783e+07	1.45898e+07	4.64943e+06	1.22063e+07	1.36621e+07	1.40218e+07	4.7641e+06	4.57723e+06	4.27832e+06	1.34956e+07	4.79806e+06
M637T542	1.1742e+06	1.11521e+06	1.25624e+06	1.28359e+06	996771	1.25212e+06	962419	1.51754e+06	1.01238e+06	1.75438e+06	945437	1.07784e+06
M637T561	565552	704414	656024	560362	656036	768780	658042	568803	518201	552693	654467	567241
M637T575	3.04818e+06	4.60844e+06	4.91334e+06	3.14489e+06	4.174e+06	4.693e+06	4.79126e+06	3.07285e+06	3.09088e+06	3.06676e+06	4.82556e+06	3.45863e+06
M637T441	1.67748e+06	5.3505e+06	4.88341e+06	1.2009e+06	4.89682e+06	4.57435e+06	4.75713e+06	1.88135e+06		1.21993e+06	5.04938e+06	1.56649e+06
M638T575	1.40376e+06	2.0698e+06	2.20317e+06	1.40791e+06	1.98765e+06	2.28982e+06	2.10594e+06	1.47782e+06	1.47012e+06	1.44874e+06	2.08296e+06	1.57443e+06
M638T355	203252	88519.6	97747.3	137652	220169	221904	190589	154163	168768	136332	186230	199651
M639T527	5.64046e+06	5.5454e+06	5.76182e+06	3.56279e+06	6.53315e+06	6.11641e+06	6.04495e+06	4.33188e+06	3.42807e+06	3.69699e+06	6.46301e+06	3.43392e+06
M639T562	1.40328e+06	520386	896587	1.09114e+06	449232	563071	577495	1.17752e+06	1.55258e+06	1.32116e+06	493368	1.14739e+06
M639T575	298720	406370	411943	323409	368899	473624	462637	321838	294587	292918	469780	311316
M639T176	189511	264089	241931	182400	235951	254518	276316	208205	184694	157241	286796	196440
M639T355	74691.9	63326.8	71185.4	47267	74729.8	76697.1	65135	51378.4	54197.6	38136.6	60690.9	62251.9
M640T457	1.77935e+06		560996	2.99149e+06		580472	473285	3.50255e+06	3.07034e+06	2.91043e+06		3.75395e+06
M640T630	3.83666e+06	2.31539e+06	1.99617e+06	4.06129e+06	2.21415e+06	2.38771e+06	2.10803e+06	3.33514e+06	3.83317e+06	3.85156e+06	2.53408e+06	3.57001e+06
M640T562	403704	163277	193551	539093		227455	178623	441860	387986	466098	152361	435151
M641T629	1.43964e+06	389909	669629	1.60931e+06	816577	612370	613285	1.24861e+06	1.43416e+06	1.18534e+06	955649	1.22619e+06
M641T543	1.47369e+06	1.18005e+06	1.24006e+06	1.00359e+06	1.18659e+06	1.08171e+06	1.5097e+06	1.42139e+06	925249	1.1352e+06	1.40341e+06	1.18806e+06
M642T637	1.2415e+06	324445	298762	1.11324e+06	371418	337572	527095	952118	1.01596e+06	1.0437e+06	327721	1.19407e+06
M643T533	7.52443e+06	2.69135e+06	3.057e+06	5.48244e+06	2.96333e+06	2.68083e+06	2.55268e+06	5.36052e+06	5.04746e+06	5.19371e+06	2.25928e+06	4.16285e+06
M643T122	82093.2	216175	270052	136432	235882	196642	210935	123032		175395	223605
M643T355	443125	431986	218185	318267	515265	535772	453840	364567	382919	342984	438953	508389
M644T490	1.51688e+07	4.81831e+06	5.21441e+06	1.38608e+07	5.55299e+06	6.06462e+06	5.94353e+06	7.04987e+06	1.50666e+07	1.37478e+07	5.48565e+06	1.5131e+07
M644T644	897738	280489	385529	869997	381017	452023	411789	796554	847811	806260		950175
M644T355	159292	141799	165127	114148	183525	173466	170550	125194	138097	115475	143859	161372
M644T210	80633.4	247295	191318	28774.1	236605	214984	215194	77391.6	84587.9	36662.3	252230	140398
M645T526	1.54275e+06	3.7435e+06	4.96351e+06	869393	5.37618e+06	4.78139e+06	4.72847e+06	1.61397e+06	973025	1.26655e+06	5.41276e+06
M645T490	6.34121e+06	2.25987e+06	1.92425e+06	5.57758e+06	2.19445e+06	2.12214e+06	1.68377e+06	6.14692e+06	7.06268e+06	6.04608e+06	1.93035e+06	6.35071e+06
M645T549	3.21763e+07	1.02725e+07	1.1216e+07	3.15814e+07	1.08783e+07	1.17043e+07	9.96227e+06	3.01288e+07	2.91456e+07	3.15803e+07	9.98485e+06	2.6496e+07
M645T557	1.65048e+06	761428	704743	1.58707e+06	778462	811894		1.49706e+06	1.48673e+06	1.50759e+06	744445	1.57966e+06
M645T176	935477	1.21573e+06	595849	996034	536419	1.168e+06	1.34278e+06	1.1044e+06	1.00902e+06	861594	1.36037e+06	1.07863e+06
M645T584	503089	590463	635306	351009	514126	651264	761267	458843	424649	477748	641639	405707
M646T543	1.09295e+07	1.07058e+07	1.07626e+07	8.96037e+06	1.1186e+07	9.84697e+06	1.39815e+07	1.17549e+07	8.28978e+06	1.12383e+07	1.24197e+07	9.20019e+06
M646T468	4.65739e+06	1.9133e+06	2.02409e+06	4.20988e+06	1.68956e+06	1.60138e+06	1.88568e+06	4.9206e+06	5.15431e+06	4.49682e+06	2.0824e+06	4.77485e+06
M646T549	1.43624e+07	1.82966e+06	4.93048e+06	1.3963e+07	4.46286e+06	5.10452e+06	4.30102e+06	1.3761e+07	1.31373e+07	1.38975e+07	4.31837e+06	1.21464e+07
M646T652	3.73051e+06	9.15334e+06	4.00383e+06	5.13985e+06	4.95843e+06	4.36865e+06	5.72391e+06	4.78144e+06	3.6089e+06	5.04801e+06	1.01766e+07	5.10468e+06
M646T557	822170	256685	259281	661685		373173	310408	668226	713300	648206		730682
M646T176_1	266801	370329	166832	290747	334857	335751	389710	317319	293740	265218	398578	305033
M646T583	187941	219621	262308	121921	237006	81495.4	262782	185034	123651	158954	280823	176771
M646T460	1.84047e+06	1.56938e+07	1.5159e+07	1.79358e+06	1.44345e+07	1.59459e+07	1.67776e+07	1.79546e+06	1.77748e+06	1.84807e+06	1.58622e+07	1.8444e+06
M647T543	4.83903e+06	4.57203e+06	4.58409e+06	3.95761e+06	4.7529e+06	4.55275e+06	6.36125e+06	5.38963e+06	3.82473e+06	4.95186e+06	5.33374e+06	4.12051e+06
M647T549	2.94792e+06	1.0661e+06	920417	2.91781e+06	848287	884870	778660	2.83371e+06	2.69056e+06	1.45137e+06	744535	2.70453e+06
M647T555	6.01997e+06	1.40254e+06	1.74052e+06	5.6478e+06	1.51228e+06	1.76432e+06	1.35571e+06	5.79634e+06	2.35814e+06	5.91703e+06	1.38792e+06	5.07487e+06
M647T533	6.09251e+06	2.12383e+06	1.57783e+06	5.1093e+06	1.74658e+06	1.7066e+06	1.38684e+06	5.07276e+06	5.12767e+06	4.6553e+06	1.41045e+06	4.36564e+06
M647T652	1.80956e+06	2.37926e+06	3.35052e+06	2.41667e+06	4.21153e+06	2.02547e+06	2.68107e+06	1.59047e+06	2.34533e+06	2.36481e+06	2.52641e+06	2.28101e+06
M647T571	1.06129e+06	663556	689280	899865	693975	729941	782550	793486	879848	1.09511e+06	853940	917861
M647T315	81144.7	64137.4	70778.8	72441.9	53027.5	68095.7	70264.7	99596.6	100818	83003.7	52054.4	92586.3
M648T402	1.46909e+06	705226	1.57518e+06	1.38632e+06	1.43627e+06	900111	1.61136e+06	1.59215e+06	1.72627e+06	1.34301e+06	1.41188e+06	1.57011e+06
M648T543	699314	969738	1.01872e+06		1.05079e+06	906400	1.36904e+06	703454	555052	1.2055e+06	1.20873e+06	549845
M648T555	1.02903e+06	546819	277348	2.437e+06	573693	647932	441057	2.52599e+06	967365	2.59145e+06	228036	2.2499e+06
M648T533	2.41688e+06	757809	665869	1.94471e+06	526071	455974	516335	1.95549e+06	2.05849e+06	1.63802e+06		1.87964e+06
M648T661	5.93677e+06	3.03193e+06	2.39381e+06	6.00998e+06	2.92949e+06	2.56223e+06	3.33618e+06	5.2411e+06	5.70708e+06	3.52811e+06	3.19432e+06	5.8263e+06
M648T652	1.95799e+06	3.95225e+06	3.31769e+06	1.94632e+06	4.13021e+06	3.69754e+06	4.70892e+06	1.78331e+06	1.92992e+06	2.04256e+06	4.41959e+06	1.96199e+06
M648T571	397066	209341	238479	377468	280893			403972	375171	409897	352167
M649T549	4.00243e+07	1.63526e+07	1.72561e+07	3.59934e+07	1.6297e+07	1.7439e+07	1.67218e+07	3.86974e+07	3.70648e+07	5.03275e+07	1.75543e+07	4.14367e+07
M649T661	2.74354e+06	1.4647e+06	1.13129e+06	2.81198e+06	1.38031e+06	1.26001e+06	1.64943e+06	1.69221e+06	2.68672e+06	1.67005e+06	1.48058e+06	2.65184e+06
M649T652	955893	1.90696e+06	1.5126e+06	967971	1.94495e+06	1.68026e+06	2.27367e+06	862958	933365	921047	2.08192e+06	915603
M650T465	6.82051e+06	6.31773e+06	6.74137e+06	5.49408e+06	6.46415e+06	6.79919e+06	6.73871e+06	6.21792e+06	6.21332e+06	5.37313e+06	6.78812e+06	6.53762e+06
M650T440	8.60003e+06	5.8823e+06	6.2566e+06	8.26402e+06	5.28873e+06	5.82073e+06	6.42753e+06	7.55762e+06	8.78304e+06	7.32182e+06	6.11453e+06	9.00472e+06
M650T549	1.83332e+07	7.52733e+06	8.11048e+06	1.66256e+07	7.47955e+06	7.9237e+06	8.04179e+06	1.84594e+07	1.7129e+07	1.63597e+07	8.11368e+06	1.6684e+07
M650T661	432072	513522	288388	423531	321115	301528	387420	314671	441973	464543		350777
M650T252	4.58841e+06	5.61568e+06	5.79918e+06	3.17597e+06	5.11539e+06	4.27498e+06	5.86532e+06	5.65346e+06	4.23051e+06	4.54271e+06	6.06924e+06	3.90472e+06
M650T411	3.30965e+06	2.07756e+07	1.1482e+07	3.10405e+06	9.55576e+06	2.06729e+07	2.02413e+07	3.3676e+06	3.26639e+06	2.99634e+06	1.91957e+07	3.72291e+06
M651T564	1.86101e+07	1.40837e+07	1.38495e+07	1.83415e+07	1.30255e+07	1.4587e+07	1.41161e+07	1.82592e+07	1.74578e+07	1.73703e+07	1.50996e+07	1.85926e+07
M651T252	1.68181e+06	1.82626e+06	2.1429e+06	1.20229e+06	1.97848e+06	1.55771e+06	2.13294e+06	2.42498e+06	1.49692e+06	1.91493e+06	2.28567e+06	1.48954e+06
M651T411	604853	4.13901e+06	8.31833e+06	1.16403e+06	6.74287e+06	7.46407e+06	7.67662e+06	1.19934e+06	1.21835e+06	1.16241e+06	7.35129e+06	1.24873e+06
M652T460	5.16845e+07	3.44095e+07	3.44658e+07	4.90424e+07	3.1855e+07	3.44125e+07	3.62593e+07	5.69902e+07	5.28623e+07	4.8214e+07	3.38817e+07	5.62885e+07
M652T487	1.34938e+07	1.36419e+07	1.39897e+07	1.32772e+07	1.37427e+07	1.35615e+07	1.3797e+07		1.23473e+07	1.235e+07	1.44418e+07	1.3355e+07
M652T564	8.52217e+06	6.50257e+06	6.75373e+06	8.21328e+06	6.14856e+06	6.74683e+06	6.75905e+06	8.64788e+06	8.23195e+06	8.31015e+06	6.8354e+06	8.63301e+06
M652T411	229055	933473	774791		1.57658e+06	971130	1.70283e+06	220833			1.63691e+06	259771
M653T460	2.43275e+07	1.61121e+07	1.60413e+07	2.35391e+07	1.4811e+07	1.58855e+07	1.71195e+07	2.73731e+07	2.5148e+07	2.29281e+07	1.65838e+07	2.65481e+07
M653T487	5.80779e+06		6.5211e+06	5.63177e+06	6.30954e+06	6.28653e+06	6.0012e+06	5.99692e+06
M653T564	1.95053e+06	1.50018e+06	1.4206e+06		1.23257e+06	1.45666e+06	1.42685e+06	1.95587e+06		1.813e+06	1.52966e+06	2.02835e+06
M653T569	5.42907e+06	2.913e+06	3.4064e+06	7.74858e+06	2.88422e+06	3.6557e+06	2.61416e+06	5.92594e+06	5.56015e+06	7.93818e+06	3.2419e+06	5.42299e+06
M653T422	168275	158011	167676	159858	135025	164680	190748	178267	164367	156376	139952	162958
M654T460	5.6055e+06	3.94243e+06	4.05133e+06	4.9164e+06	3.20213e+06	3.77325e+06	4.27229e+06	6.06507e+06	6.04308e+06	5.32287e+06	3.56814e+06	5.32021e+06
M654T468	6.85512e+07	2.76809e+07	2.6584e+07	6.41993e+07	2.47602e+07	2.63844e+07	2.69124e+07	7.26737e+07	6.73821e+07	6.37426e+07	2.66266e+07	7.04596e+07
M654T569	2.53794e+06	1.38556e+06	1.59803e+06	3.76011e+06	1.33969e+06	1.56256e+06	1.14935e+06	2.69077e+06	2.66974e+06	3.8029e+06	1.54029e+06	2.50264e+06
M654T306	170996	59011.7	67527.7	128238	84967.6	72191.5	64598.8	210312	161639	154833	62082.2	165799
M655T441	2.29519e+08	2.1979e+08	2.33233e+08	2.03234e+08	2.04439e+08	2.28459e+08	2.41461e+08	2.34166e+08	2.34651e+08	2.06832e+08	2.27588e+08	2.29053e+08
M655T468	3.15527e+07	1.13456e+07	1.23711e+07	3.01191e+07	1.1287e+07	1.1439e+07	1.39404e+07	3.50355e+07	3.13967e+07	2.97479e+07	1.20675e+07	3.38186e+07
M655T546	1.0093e+06	1.01899e+06	1.08336e+06	673158	1.00256e+06	1.04148e+06	1.01804e+06	693130	706004	778214	994720	666362
M655T569	667067	216506	239565	813960	259721	248790		600485	506384	778185	298197	547220
M655T37		763099	605368	1.29048e+06	554356		622127	1.2424e+06	1.24246e+06	1.3833e+06		1.01987e+06
M656T441	9.51598e+07	9.36546e+07	9.6749e+07	8.5724e+07	8.83257e+07	9.6061e+07	1.00803e+08	9.63155e+07	9.96098e+07	8.64122e+07	9.40363e+07	9.44416e+07
M656T468	6.61329e+06	2.05528e+06	2.28544e+06	6.39403e+06	2.12615e+06	2.54651e+06	2.50087e+06	7.43624e+06	7.17258e+06	5.61885e+06	2.28133e+06	7.67962e+06
M656T570	933516	1.4491e+06	1.31087e+06		1.21434e+06	1.51303e+06	1.42026e+06	848097	1.0452e+06	827223	1.13023e+06	955466
M656T484	4.3853e+07	1.20952e+07	1.1548e+07	4.16069e+07	1.14971e+07	1.15823e+07	1.19801e+07	4.411e+07	4.38091e+07	4.31121e+07	1.17292e+07	4.71495e+07
M657T570	417170	649599	546548	395829	451925	619348	570636	387641	425894	402541	457552	438405
M657T484	2.18449e+07	4.71464e+06	5.55646e+06	2.04472e+07	5.66203e+06	5.27004e+06	5.00804e+06	2.09969e+07	2.17517e+07	1.90269e+07	5.16592e+06	2.01385e+07
M657T541	1.59072e+07	4.30496e+06	4.71914e+06	1.44297e+07	4.50564e+06	2.12121e+06	4.49468e+06	1.65461e+07	1.54405e+07	1.5645e+07	4.19734e+06	1.45406e+07
M657T561	2.77092e+06	931664	2.2131e+06	2.52627e+06	1.90347e+06	2.10906e+06	1.90339e+06	2.58451e+06	2.56879e+06	2.54427e+06	1.86818e+06	2.77409e+06
M658T541	6.63884e+06	1.78822e+06	897204	6.265e+06	2.02303e+06	2.01179e+06	1.85888e+06	7.23672e+06	6.47762e+06	2.76597e+06	2.03481e+06	6.49116e+06
M658T561	587152	881768	895909	1.08772e+06	815136	989491	378685	1.21091e+06	1.11122e+06	1.09922e+06	378449	1.24624e+06
M659T541	1.42945e+06	386099	426807	1.24141e+06	349959	367296	361853	1.49335e+06	1.30313e+06	1.61802e+06	354943	1.289e+06
M659T557	7.35669e+06	4.68589e+06	4.52914e+06	1.42898e+07	4.85037e+06	4.35399e+06	4.56235e+06	1.48324e+07	1.36523e+07	1.46283e+07	3.97621e+06	1.43892e+07
M659T561	214504	129060	142821	193120	108800			209383	208964	190000	95556.7	182371
M659T575	1.40483e+06	1.0495e+06	1.01389e+06	1.3407e+06	1.02922e+06		908636	643784	1.37246e+06	1.36801e+06
M659T564	1.1347e+06	1.7224e+06		1.06023e+06		1.92875e+06	1.89058e+06	1.08418e+06		984762	2.02127e+06	1.12312e+06
M659T355	782851	810811	370635	575170	933245	959795	814969	684185	689480	594410	771251	837675
M660T583	288756	297492	413832	203902	306357	409930	420553	297947	185100	239420	281027	195735
M660T639	4.43287e+06	9.82254e+06	8.19913e+06	4.4137e+06	9.29115e+06	8.65014e+06	9.91772e+06	2.70007e+06	4.33592e+06	2.93554e+06	1.01706e+07	4.82432e+06
M660T557	7.05372e+06	2.08637e+06	1.8826e+06	6.24092e+06	2.00064e+06	1.84962e+06	1.79555e+06	6.75218e+06	6.30781e+06	6.45398e+06	1.71269e+06	6.3054e+06
M660T656	486188	265052	194018	392369	110979	221833	287039	463581	506884	524442		529860
M660T355	295858	285971	281706	209429	346448	324920	294384	218585	237872	205307	271319	302898
M661T549	9.8613e+06	1.05814e+06	2.68445e+06	9.57068e+06	2.61861e+06	2.63106e+06	2.14935e+06	4.13767e+06	4.05852e+06	4.49148e+06	2.23239e+06	7.69007e+06
M661T639	1.35103e+06	4.75702e+06	3.83229e+06	1.37162e+06	4.49986e+06	6.53702e+06	4.51289e+06	1.29002e+06	1.5688e+06	1.25903e+06	4.86939e+06	1.35415e+06
M661T557	1.52603e+06	342959	432291	1.40589e+06	353412	347534	369137	1.47091e+06	1.32343e+06	1.38567e+06	315993	1.36687e+06
M661T562	1.34649e+06	396535	176594	1.26313e+06	369975	390159	298117	1.25786e+06	1.2737e+06	1.32757e+06	256097	1.18526e+06
M661T656	192949		70767.9	202913	130824	120041	144698	160227	185356	210649	99153.1	179638
M661T579	187449	760829		313830	449668	752183		244739	278713	307424		273991
M661T176	195872	139945	117029	205901	113338	240575	293006	231950	203456	89492.1	290865	216439
M661T355	80046.8	79303	74743	53164.7	102301	101352	78621.6	62904.6	65859.2	61508.1	76221.9	91867.8
M662T543	7.29533e+06	6.29467e+06	6.82418e+06	5.38509e+06	7.5599e+06	6.2018e+06	8.57211e+06	7.46291e+06	5.36431e+06	7.57786e+06	7.39148e+06	5.39372e+06
M662T549	4.2073e+06	860228	983178	3.63584e+06	974050	965310	797923	3.95412e+06	3.60506e+06	4.04575e+06	729978	1.37954e+06
M662T639	1.37775e+06	4.5206e+06	3.7928e+06	1.74224e+06	4.2193e+06	3.91448e+06	4.58362e+06	1.45646e+06	1.56545e+06	1.66528e+06	4.56045e+06	1.73659e+06
M662T648	1.82471e+06	4.11179e+06	3.29422e+06	1.60636e+06	3.83213e+06	3.43534e+06	4.49836e+06	1.30395e+06	1.44123e+06	1.51445e+06	4.20473e+06	1.53912e+06
M662T232	118449	755215	761786	137676	588692	769452	797989	82694.5	153260	126390	759663	150012
M662T443	1.33919e+07	8.2664e+07	8.80932e+07	1.21942e+07	7.42546e+07	8.31425e+07	8.37668e+07	1.31736e+07	1.35736e+07	1.12979e+07	8.37473e+07	1.34852e+07
M663T543	2.97761e+06	2.75818e+06	2.98976e+06	2.48606e+06	3.29379e+06	2.50028e+06	3.74551e+06	2.94638e+06	2.30524e+06	3.26268e+06	3.18237e+06	2.21882e+06
M663T423	911640	833092	919780	776288	838848	970904	935728	987944	1.00969e+06	353814	858904	1.02487e+06
M663T549		259930	260033	1.03e+06	245926	301901		947682	807697	1.08631e+06	187010	743697
M663T554	1.02991e+06	352505	348224	1.94736e+06	348438	378089	265134	2.18279e+06	1.70716e+06	2.05768e+06	266983	1.69297e+06
M663T648	784360	1.96248e+06			1.70047e+06	1.54022e+06	1.916e+06	606457		719446	1.84869e+06	739484
M663T557	743806	304091	319157	576533	289087	367905	337588	757158	632204	599613		677133
M663T575	148868	231653	324496	149412	296920	267114	289529	175372	165692	118831	224290	165617
M663T443	5.01863e+06	3.08893e+07	3.21711e+07	4.64362e+06	2.85884e+07	3.36446e+07	3.26793e+07	4.98849e+06	4.84185e+06	4.09128e+06	3.34977e+07	5.29213e+06
M664T543	839784	703458	667149	492852	839422	635165	861802	562006	327002	530922	876439
M664T558	665573	144332	171701	585009	133805	130978	130652	731360	512687	629704	136070	463477
M664T470	7.32302e+06	1.10607e+07	1.16217e+07	6.39942e+06	9.8055e+06	1.1175e+07	1.07374e+07	7.61643e+06	6.61553e+06	6.1639e+06	1.06855e+07	5.78109e+06
M665T472	2.66241e+07	1.49635e+07	1.4603e+07	2.74927e+07	1.30354e+07	1.32748e+07	1.28497e+07	2.45767e+07	2.60291e+07	2.29394e+07	1.25914e+07	2.68374e+07
M665T355	207705	218134	234569	182471	286360	281614	237991	173823	188699	160621	228565	268471
M666T355	650739	959315	499075	861737	1.36982e+06	1.25029e+06	1.10013e+06	834638	942020	790180	1.07051e+06	1.23003e+06
M667T416	1.90425e+06	544926	605706	2.76506e+06	209426	509321	402204	2.14025e+06	1.92041e+06	2.4887e+06	158585	3.73985e+06
M667T544	709128	463441	507998		534949	427550	667801		379673	437100	520371	417362
M667T549	1.8915e+06	570972	601143	1.59581e+06	549598	555273	415298	1.58014e+06	1.49481e+06	1.51666e+06	489109	1.34427e+06
M667T355	258747	364264	425472	338091	549986	483997	440053	334247	366650	319484	416192	483678
M668T523	3.15359e+06	2.25756e+06	1.30556e+06		3.18013e+06	1.08471e+06	5.65372e+06	2.34387e+06		774203	3.98063e+06	1.70618e+06
M668T638	997152		98219.5	470674		135396		820362	954121	866262	224732	1.02211e+06
M668T583	216960		274004			195567		192673	119229	159626	241497	124279
M668T355	44795.4	73486.7	69937.5	61207.7	109922	96152.8	89179.1	65221.1	79618.8	62849.2	82019.2	97614.8
M668T281_2			29871.9		19860.6		53445.8	127912		35602.7	44850	17157
M669T457	7.01244e+06	7.84775e+06	8.79778e+06	6.734e+06	7.17651e+06	7.77719e+06	8.17811e+06	7.53809e+06	7.47888e+06	6.61192e+06	7.67333e+06	7.67126e+06
M670T306	164370	51257.4	52634.4	105266	72858.9	65978.5	56232.6	208825	155627	129711	63135.9	161901
M671T549	1.07773e+08	3.75127e+07	4.00359e+07	9.85821e+07	3.90977e+07	4.0374e+07	3.74405e+07	1.01412e+08	9.65532e+07	9.74618e+07	3.75016e+07	8.73602e+07
M671T306	60242.7	11659.8	17844.4	34855.7	22650.9	19689.5	15579.7	67397.9	49653.5	40263.5	14352.3	53465.4
M672T584	575551	793618	796917	460142	809592	853582	977915	582121	559747	600348	879129	566561
M672T543	2.6069e+06	2.31771e+06	2.43364e+06	1.8931e+06	2.60448e+06	2.49417e+06	1.31625e+06	2.5857e+06	2.06035e+06	2.26099e+06	2.84357e+06	2.04177e+06
M672T549	5.01297e+07	1.70791e+07	1.92477e+07	4.59346e+07	1.77788e+07	1.83853e+07	1.70288e+07	4.72897e+07	4.53278e+07	4.65639e+07	1.7766e+07	3.99387e+07
M672T652	568782	313172	186620	560569	174498	247925	264886	508385	545508	560574		513477
M673T583	200141		319392			272128	350841	203436	205921		309495
M673T441	2.06918e+08	2.0111e+08	2.11912e+08	1.78339e+08	1.80539e+08	2.01513e+08	2.12973e+08	2.06127e+08	2.00758e+08	1.77591e+08	1.98911e+08	2.00697e+08
M673T541	5.80806e+06	2.08673e+06	1.95949e+06	4.53033e+06	2.26588e+06	2.1246e+06	2.18502e+06	5.89298e+06	5.1301e+06	5.46496e+06	2.12611e+06	5.04869e+06
M673T560	663306	525661	372705	640816	176657	501388	456036	715626	611586	603583	337216	658064
M673T564	7.90914e+07	3.25221e+07	3.50857e+07	7.5674e+07	3.71736e+07	3.44801e+07	3.21109e+07	8.7897e+07	7.51426e+07	7.7153e+07	3.47411e+07	8.52404e+07
M673T652	271454	38475.2		240292		55390.3		216825	271207	205791	75447.5	250667
M674T407	2.21431e+06	2.5891e+06	3.00601e+06	2.80248e+06	2.8232e+06	3.14966e+06	3.00681e+06	2.95923e+06	3.04044e+06	2.292e+06	2.75434e+06	2.96922e+06
M674T441	8.62951e+07	8.38185e+07	8.81482e+07	7.42984e+07	7.70221e+07	8.52382e+07	9.10506e+07	8.772e+07	8.56633e+07	7.52616e+07	8.6131e+07	8.53411e+07
M674T561	372188	132983	98828.7	266385		139128	130466	294023	289427	321698		319098
M674T549	1.75654e+06	507035	604563	1.41624e+06	525240	549194	543284	1.58938e+06	1.48333e+06	1.53198e+06	561531	1.45324e+06
M674T564	3.62572e+07	1.49491e+07	1.62848e+07	3.50123e+07	1.59322e+07	1.56157e+07	1.46341e+07	4.08197e+07	3.42398e+07	3.56958e+07	1.60553e+07	3.95436e+07
M674T661	3.109e+06	2.14597e+06	1.71544e+06	2.2154e+06	2.17388e+06	1.78304e+06	2.45019e+06	2.88436e+06	3.03652e+06	3.16091e+06	2.26687e+06	2.15835e+06
M675T486	1.06433e+08	5.81644e+08	6.00863e+08	1.0156e+08	5.58182e+08	6.05306e+08	5.71149e+08	1.07738e+08	1.0983e+08	1.10264e+08	5.99996e+08	1.01899e+08
M675T407	977961	958187	1.18578e+06	1.00024e+06	1.15526e+06	1.13698e+06	1.24616e+06	1.30196e+06	1.23947e+06	999833	1.00699e+06	1.17769e+06
M675T441	2.11734e+07	2.0594e+07	2.11227e+07	1.83264e+07	1.78156e+07	2.04214e+07	2.22062e+07	2.14646e+07	2.0524e+07	1.87208e+07	2.0383e+07	2.1336e+07
M675T557	6.23459e+06	1.45244e+06	1.57922e+06	5.47759e+06	1.44422e+06	1.54382e+06	1.44847e+06	5.89058e+06	2.42326e+06	5.63977e+06	1.4182e+06	5.39316e+06
M675T565	8.21942e+06	3.5467e+06	3.6579e+06	8.16855e+06	3.60484e+06	3.70912e+06	3.40263e+06	7.98886e+06	8.14079e+06	8.11643e+06	3.77089e+06	8.65933e+06
M675T569	2.92357e+06	815444	2.60224e+06	6.80805e+06	2.27638e+06	2.43257e+06	1.77987e+06	7.14158e+06	6.64765e+06	7.29363e+06	2.04377e+06	2.97782e+06
M675T661	1.4598e+06	1.05712e+06	835776	1.50054e+06	1.02319e+06	906735		1.02001e+06	1.45488e+06	1.46651e+06	1.11701e+06	1.454e+06
M676T486	4.44956e+07	2.35553e+08	1.15285e+08	4.26074e+07	1.04576e+08	2.43091e+08	2.37061e+08	4.31817e+07	4.38086e+07	4.42649e+07	2.41362e+08	3.98164e+07
M676T441	4.80208e+08	4.45344e+08	4.66247e+08	4.18266e+08	4.11622e+08	4.65075e+08	4.72491e+08	4.62418e+08	4.47482e+08	3.63313e+08	4.42782e+08	4.78862e+08
M676T557	2.89703e+06	609796	615790	2.31888e+06	578736	590602		1.21005e+06	2.45189e+06	2.42528e+06	538763	2.28614e+06
M676T652	80947.2		133262		182793	155414		50148.9	71901	70242
M676T564	1.31446e+06	455913	522824	1.35515e+06	427454	530234	445332	1.32374e+06	1.27871e+06	1.34137e+06	489228	1.31366e+06
M676T569	3.26852e+06	779750	1.05978e+06	3.08078e+06	862807	1.08547e+06	790643	1.35145e+06	3.04891e+06	1.59098e+06	889377	2.97446e+06
M676T661	154087	795685	544911	397351	742618	646379	852978	373998		347524	783373	415824
M676T670	676714		339412	557465	441689		487294	535077	503923	252527		989423
M676T262	1.48664e+06	1.13316e+06	1.15446e+06	1.09983e+06	1.34441e+06	716622	1.43977e+06	2.20366e+06	1.12941e+06	1.6776e+06	1.30878e+06	1.15075e+06
M676T417	6.5801e+06	6.31298e+07	3.72138e+07	5.84757e+06	6.08039e+07	7.41772e+07	7.03812e+07	7.89099e+06	7.17339e+06	8.85941e+06	7.25103e+07	6.18681e+06
M677T507	7.63494e+07	7.52524e+06	8.10862e+06	7.17058e+07	6.4761e+06	1.27395e+07	6.41279e+06	7.20101e+07	7.58819e+07	6.93916e+07	6.90677e+06	7.3216e+07
M677T486	9.31548e+06	5.2486e+07	5.63879e+07	1.08104e+07	5.48867e+07	5.63906e+07	5.24528e+07	9.98213e+06	9.94281e+06	1.01207e+07	5.82736e+07	1.0112e+07
M677T441	9.87816e+07	1.85889e+08	9.31417e+07	1.73013e+08	1.67608e+08	1.90874e+08	1.92845e+08	1.92114e+08	1.8875e+08	1.50293e+08	1.81948e+08	1.95439e+08
M677T557	776074	102994	143429	620688		145542		756185	581393	630496	94583.5	609150
M677T569	339107	120775	150870	663273		134443		704260	670031	706487	129870	634581
M677T564	586929		908166	477035	826119		871037	746475	429417	340595	955764	596308
M677T670	305278	202846		243941		158585	230001	230471	305005	111942	215755	304477
M677T262	543765	416732	377171	144596	528077	375520	622346	899602	482494	612777	645042	529615
M677T416	2.66824e+06	1.4963e+07	2.76844e+07	2.29226e+06	2.51006e+07	2.90678e+07	2.58708e+07	2.6743e+06	2.89098e+06	2.17064e+06	2.88045e+07	2.47802e+06
M678T507	3.16089e+07	1.92281e+06		2.97381e+07	1.92383e+06	5.0474e+06	2.07699e+06	2.83144e+07	2.87525e+07	2.69382e+07	1.99977e+06	2.92761e+07
M678T441	2.22605e+07	4.15057e+07	4.39059e+07	3.91256e+07	3.77221e+07	4.37793e+07	4.39431e+07	4.3563e+07	4.35478e+07	3.43912e+07	4.11635e+07	4.50494e+07
M678T564	232501	380484	266618	217988	285710	303967	316774	194109	224237	177842	407853	229506
M678T670	40169.6	61623.3		43164.7	36238.2		41709.4				47436	44742.7
M678T316	796842	544729	619305	542827	480936	405640	635657	1.12227e+06	699400	814118	601635	865662
M678T299	1.06122e+06	542211	306310	635759	661062	487713	729702	1.38079e+06	848434	985374	672893	980198
M679T447	6.95426e+08	1.76469e+09	1.75186e+09	1.04001e+09	1.48244e+09	1.61728e+09	1.63994e+09	1.1258e+09	1.10735e+09	9.88792e+08	1.64248e+09	1.10772e+09
M679T441	6.02513e+06	4.56574e+06	4.93363e+06	5.24092e+06	4.39548e+06	5.19774e+06	5.10995e+06	6.29732e+06	6.1495e+06	4.7319e+06	4.95396e+06	6.10733e+06
M679T561	508585	349073	325183	455016	387148	348865	361230	210784	414962	437502	349934	419365
M680T447	4.63732e+08	6.94272e+08	2.65717e+08	4.16048e+08	5.86886e+08	6.48388e+08	6.57447e+08	4.49474e+08	4.20151e+08	4.11871e+08	6.51205e+08	4.54271e+08
M680T561	210547		132474	149189		111053	65301.6	172231	152123	153753		177179
M680T355	377671	378853	190981	327957	220549	499736	412964	325361	350444	287577	445240	441760
M680T268	60143.5	43975.3	40159		48097	33175.3	72494.7	79877.2	26716.7	62179.9	32422.7	34560.7
M681T447	1.05787e+08	1.57053e+08	1.60515e+08	9.71521e+07	1.38246e+08	1.50041e+08	1.49428e+08	9.69264e+07	1.02137e+08	9.00462e+07	1.50276e+08	1.04855e+08
M681T443	1.961e+07	3.24516e+07	3.51236e+07	1.99424e+07	3.07698e+07	3.52734e+07	3.64696e+07	2.32536e+07	2.42758e+07	2.05318e+07	3.57331e+07	2.63235e+07
M681T557	620246	146074	101921	530788			123963	564765	435792	498888	151479	516131
M681T575	93551.5	176604	162838	199910	149531	121960	129519	160270	173348	166025	137974	175736
M681T355	163555	165213	181179	129011	224965	206173	187253	124947	150333	126417	186917	183831
M682T447	8.28088e+06	2.85549e+07	2.61929e+07	1.67287e+07	2.34055e+07	2.40532e+07	2.84722e+07	1.83348e+07	1.62365e+07	1.63627e+07	2.43903e+07	1.65436e+07
M682T443	9.12623e+06	1.43359e+07	1.52694e+07	8.96303e+06	1.49572e+07	1.5165e+07	1.64354e+07	1.05923e+07	1.10526e+07	9.45709e+06	1.62782e+07	1.12599e+07
M682T570	683341	1.04885e+06	894980	651100	805469	1.03447e+06	927404	705624	779571	674506	850745	622640
M682T571	415101	743769	594752	439864	592078	679051	573175	400988	432858	377010	639747	484573
M682T549	2.72413e+06	604237	634431	2.58252e+06	613771	627591	547167	2.06156e+06	2.37093e+06	2.38079e+06	510728	1.961e+06
M682T355	39552.7	37966	41982.7	28590.9	54124.3	53390.2	49354.6	37416.8	36466.7		47971.2	47675.4
M683T471	4.215e+08	4.68133e+08	4.8395e+08	4.26061e+08	4.51137e+08	4.99907e+08	4.79213e+08	4.71708e+08	4.73322e+08	4.26275e+08	4.884e+08	4.62717e+08
M683T569	290051		279559	301722	288568	358857	328220	280269	306150	240029		236703
M683T571	189053	382244	323248	228354	326813	363215	332886	214781	214841	196919	142333	259659
M684T471	1.85202e+08	2.02124e+08	2.07476e+08	1.87367e+08	1.96052e+08	2.20851e+08	2.13545e+08	2.06951e+08	2.09373e+08	1.8987e+08	2.10352e+08	1.99344e+08
M685T471	4.5224e+07	4.8128e+07	5.0182e+07	4.60367e+07	4.74361e+07	5.33772e+07	5.00925e+07	4.89526e+07	4.90792e+07	4.62792e+07	5.02131e+07	4.97043e+07
M685T557	4.05223e+06	1.00042e+06	1.09756e+06	3.50611e+06	1.14121e+06	1.1366e+06	479667	3.7227e+06	3.46066e+06	1.67858e+06	1.09278e+06	1.59291e+06
M686T554	573746	375806	478293	517349	368514	507414	415335	496127	531089	353297	385921	592103
M686T472	9.08995e+06	8.78081e+06	9.87753e+06	8.64179e+06	8.51002e+06	9.99767e+06	1.012e+07	1.0312e+07	1.03934e+07	1.02897e+07	9.3198e+06	1.00972e+07
M686T557	767763	446868	497703	1.56151e+06	537309	549977	538400	1.68743e+06	1.45944e+06	1.51756e+06	501892	1.5154e+06
M687T549	3.60916e+07	1.11142e+07	1.14768e+07	3.28255e+07	1.141e+07	1.10788e+07	4.65861e+06	3.35042e+07	3.18452e+07	3.31329e+07	1.07658e+07	2.74922e+07
M687T557	507868	159970	92295.2	478367		162377	118074	405818	361083	415733	89070.6	434062
M687T571	1.81718e+06	876627	962668	1.87769e+06	910064	922164	880608	1.70655e+06	1.80431e+06	1.79591e+06	852219	1.93469e+06
M688T544	2.10545e+06	1.46024e+06	1.76315e+06	1.35985e+06	1.98109e+06	1.78307e+06	1.91182e+06	1.79168e+06	1.32362e+06	1.75882e+06	1.78905e+06	1.15515e+06
M688T562	676218	536489	740351	1.00481e+06	466054	601362	466941	976460	958483	595363	539088	961376
M688T549	1.67269e+07	4.40686e+06	4.94552e+06	1.51082e+07	4.86677e+06	4.38201e+06	4.40466e+06	6.39364e+06	1.48396e+07	1.56198e+07	4.14932e+06	1.26443e+07
M688T648	1.40682e+06	6.00051e+06	4.91359e+06	1.37674e+06	5.62784e+06	4.9855e+06	6.63525e+06	1.20026e+06	1.44291e+06	1.4111e+06	6.42971e+06	1.52455e+06
M688T571	910032	365159	246805	786058	301213	209027	315473	756197	866604	743435	278572	869686
M688T665	98862.3	45931.5	25731.3	122407		58658.1	39012.5	111952	105170	119747	38945.8	105951
M688T448	1.39979e+07	1.28242e+08	1.34139e+08	1.20277e+07	1.24662e+08	1.34679e+08	1.4305e+08	1.42107e+07	1.48076e+07	1.22863e+07	1.43567e+08	1.39566e+07
M689T497	2.65697e+07	4.23643e+07	4.29114e+07	2.66778e+07	4.11153e+07	4.33389e+07	3.92731e+07	2.79726e+07	2.95284e+07	2.7902e+07	4.20472e+07	2.76478e+07
M689T561	165538	260905	175452	195206	189954	243575	188305	193558	197555		176319	292103
M689T549	4.9322e+06	1.48917e+06	1.58192e+06	4.44352e+06	1.38978e+06	1.37994e+06	1.20804e+06	4.70086e+06	4.41693e+06	4.46721e+06	1.19456e+06	3.6819e+06
M689T565	2.9514e+07	7.25878e+06	8.00331e+06	2.7619e+07	7.47511e+06	7.36278e+06	7.06924e+06	3.22286e+07	2.7811e+07	2.84522e+07	6.64961e+06	3.01591e+07
M689T539	1.07968e+06	474181	402705	1.04999e+06	585176	503033	490749	1.11686e+06	883253	865481	451076	729403
M689T648	1.01421e+06	3.03572e+06	2.45714e+06	889983	2.94001e+06	2.50139e+06	3.19946e+06	571200	912301	990798	3.06563e+06	626418
M689T448	5.96315e+06	5.28884e+07	5.45753e+07	4.80385e+06	4.99643e+07	5.39186e+07	5.85823e+07	5.94304e+06	6.00416e+06	4.87474e+06	5.92965e+07	5.61739e+06
M690T497	1.04831e+07	1.65674e+07	1.82323e+07	1.0585e+07	1.55202e+07	1.75554e+07	1.71659e+07	1.04623e+07	1.07454e+07	9.94509e+06	1.74785e+07	9.59106e+06
M690T558	983116	354633	390248	670726	446052		426272	988971	725608	756735	375573	663114
M690T458	1.30048e+08	7.48285e+07	7.74807e+07	1.39166e+08	7.06041e+07	8.35141e+07	7.59773e+07	1.28032e+08	1.19945e+08	1.27222e+08	7.49279e+07	1.29702e+08
M690T549	1.30867e+06	355144	341701	1.00679e+06	397363	325383	462814	1.09862e+06	1.16997e+06	1.2503e+06	301373	846340
M690T565	1.41083e+07	3.65725e+06	3.72232e+06	1.26285e+07	3.67777e+06	3.70084e+06	3.38193e+06	1.53883e+07	1.53471e+07	1.31941e+07	3.24543e+06	1.25982e+07
M690T657	514832	1.79895e+06	1.48263e+06	535547		1.468e+06	1.89049e+06	453702	467430		1.71901e+06	537541
M690T648	444737	2.37209e+06	1.90272e+06	468822	2.22094e+06	1.93003e+06	2.50204e+06	406490	425030	454959	2.40476e+06	486005
M690T566	311590	406756	419993	326836	341422	427507	433331	381034	288925	325861	311716	379795
M691T472	1.30547e+08	7.00548e+08	7.4649e+08	1.22301e+08	7.07671e+08	7.334e+08	6.99007e+08	1.39009e+08	1.32896e+08	1.24385e+08	7.30788e+08	1.2886e+08
M691T494	1.09468e+08	5.48754e+07	5.41344e+07	9.75236e+07	5.19573e+07	5.42482e+07	4.94931e+07	1.0111e+08	1.01398e+08	9.87873e+07	4.98582e+07	1.04765e+08
M691T459	2.02334e+07	3.10444e+07	3.31527e+07	5.59445e+07	1.35515e+07	3.30779e+07	3.34055e+07	5.56053e+07	5.12038e+07	5.13603e+07	3.6928e+07	5.33949e+07
M691T565	4.00341e+06	991647	979236	3.60202e+06	1.03516e+06	902573	943586	4.14503e+06	4.1647e+06	3.88175e+06	972411	3.77043e+06
M691T569	2.55374e+06	483024	564458	2.28576e+06	484501	457337	313126	2.53646e+06	2.16534e+06	2.56592e+06	329822	2.0314e+06
M691T556	641494		168143	516823		154011	99071.3	598300	531667	505017	127385	615393
M691T657	368190		666457	367544		708908	919773	224925	336257	231971	838534
M691T306	182305	65923.7	80930.7	113097	90818.9	84201.3	76076	251891	195556	170100	69359	201852
M692T472	5.43326e+07	2.8422e+08	3.01598e+08	4.88161e+07	2.89903e+08	3.0347e+08	2.8638e+08	5.66071e+07	5.57805e+07	5.28331e+07	2.97929e+08	5.12594e+07
M692T494	4.3055e+07	2.24323e+07	2.2134e+07	4.09836e+07	2.01649e+07	2.22555e+07	2.1133e+07	3.92563e+07	4.24507e+07	3.745e+07	1.96239e+07	4.27695e+07
M692T565	1.10151e+06	182322	233680	1.03243e+06		206857		1.09344e+06	684016	1.08387e+06		981491
M692T657	36227.9	270625	201023	36711	204375	231361	287977		36916.5	31017.2	250388	28730.4
M692T306	61751.4	22859.3	21741.6	44916.8	30142.2	27450.1		82377.6	67858.2	45410.2	22486.9	73335.5
M693T464	3.50965e+08	2.60345e+08	2.70995e+08	3.35767e+08	2.47226e+08	2.92564e+08	2.69684e+08	3.51785e+08	3.34454e+08	3.507e+08	2.87402e+08	3.52292e+08
M693T499	1.97556e+08	1.18365e+08	1.24054e+08	1.88637e+08	1.27316e+08	1.26673e+08	1.27021e+08	1.82107e+08	1.83174e+08	1.89878e+08	1.16304e+08	1.7602e+08
M693T549	6.82102e+06	2.23266e+06	2.62669e+06	6.32935e+06	2.31677e+06	2.4201e+06	2.50088e+06	6.34416e+06	5.938e+06	5.75001e+06	2.10277e+06	4.84258e+06
M694T464	1.43777e+08	1.07633e+08	1.11946e+08	1.33387e+08	1.0218e+08	1.10601e+08	1.13636e+08	1.41711e+08	1.37848e+08	1.28932e+08	1.20542e+08	1.45039e+08
M694T499	8.50934e+07	5.04459e+07	5.52231e+07	7.86233e+07	5.08584e+07	5.6218e+07	4.90255e+07	8.10676e+07	7.82851e+07	7.51223e+07	5.07268e+07	7.84777e+07
M694T541	1.07762e+06	194823	211370	876377	206627	201198		464391	1.01079e+06	1.09034e+06	200484	861541
M694T549	3.62667e+06	1.06275e+06	1.1524e+06	2.82218e+06	1.00895e+06	1.05564e+06	1.01792e+06	2.93013e+06	2.73687e+06	2.5702e+06	1.02497e+06	2.32377e+06
M694T561	738193	370357	390791	657818	344789	382266	260431	641281	688305	669243	354960	729080
M695T441	1.81275e+08	3.25683e+08	3.73076e+08	3.79278e+08	3.21811e+08	3.38923e+08	3.39679e+08	4.04508e+08	3.85635e+08	3.49957e+08	3.32452e+08	4.16895e+08
M695T464	3.44718e+07	2.5688e+07	2.58464e+07	3.3233e+07	2.52806e+07	2.57509e+07	2.64525e+07	3.49553e+07	3.37805e+07	2.98636e+07	2.67737e+07	3.52547e+07
M695T499	1.83913e+07	1.15463e+07	1.16948e+07	1.88564e+07	1.01559e+07	1.17141e+07	1.08649e+07	1.72588e+07	1.73451e+07	1.92526e+07	1.05789e+07	1.86301e+07
M695T565	3.56241e+06	1.51379e+06	1.62992e+06	3.49435e+06	1.56314e+06	1.64641e+06	1.55832e+06	4.02919e+06	3.35758e+06	3.33768e+06	1.72065e+06	3.50872e+06
M695T561	295897	131190	149512	307493	129113		136697	263842	295902	254808		298442
M696T441	7.62886e+07	5.41458e+07	6.79795e+07	1.57881e+08	1.35142e+08	1.40678e+08	1.40356e+08	1.71628e+08	1.62499e+08	1.47278e+08	1.41079e+08	1.72668e+08
M696T557	505722	201830	226125	1.01137e+06	228413	211336	228487	1.11064e+06	985703	1.0582e+06	148477	1.16155e+06
M696T565	1.70934e+06	739041	751783	1.67149e+06	674089	720487	663476	1.63129e+06	1.55202e+06	1.46665e+06	745181	1.72102e+06
M696T486	1.09854e+07	5.30542e+07	2.77637e+07	1.07866e+07	5.48615e+07	5.33338e+07	4.64925e+07	9.9835e+06	9.63273e+06	9.50998e+06	4.87085e+07	8.26176e+06
M697T441	1.78253e+07	3.31838e+07	3.73103e+07	3.70597e+07	3.15425e+07	3.38293e+07	3.3883e+07	4.01728e+07	3.95856e+07	3.56277e+07	3.2708e+07	4.10239e+07
M697T306	52047.2			41147.9	37283.3	18862.7	21128.1	93498.3	70857.3	45852.4	22291.6	62380.2
M697T452	2.88364e+06	1.52519e+06	1.73429e+06	2.4491e+06	1.74098e+06	1.45652e+06	1.49742e+06	3.06644e+06	2.39147e+06	2.62283e+06	1.28647e+06	2.66389e+06
M697T486	3.42733e+06	2.10931e+07	2.31363e+07	3.22721e+06	2.20179e+07	2.16965e+07	1.8177e+07	3.13704e+06	2.98918e+06		1.8616e+07	2.63594e+06
M698T441	2.72574e+07	4.63004e+07	5.21249e+07	4.8282e+07	4.56537e+07	5.08971e+07	5.42804e+07	5.36219e+07	5.25451e+07	4.33603e+07	5.17978e+07	5.91929e+07
M698T346	31914.2	22931.2	34475.2	25331.6	7737.08	32225.4	29994	47781.7	34539		30942.4	30577.1
M699T471	9.74532e+06	1.57918e+07	1.62423e+07	9.13894e+06	1.6214e+07	1.6767e+07	1.58445e+07	1.1937e+07	1.0143e+07	1.10699e+07	1.59744e+07	1.01469e+07
M699T442	8.27389e+06	1.66845e+07	1.96714e+07	1.81066e+07	1.69272e+07	1.94802e+07	1.79809e+07	1.97467e+07	1.97125e+07	1.56729e+07	1.84054e+07	2.19999e+07
M699T443	2.26438e+07	3.55254e+07	3.59242e+07	2.04724e+07	3.2938e+07	3.5574e+07	3.82269e+07	2.4429e+07	2.56574e+07	2.17954e+07	3.79518e+07	2.60143e+07
M699T564	2.68733e+06	1.98389e+06	2.26442e+06	2.26814e+06	2.29001e+06	2.30945e+06	2.09416e+06	2.46779e+06	2.51547e+06	983801	2.13111e+06	2.29799e+06
M699T306	119019	55416.4	69699.1	144154	94476.1	61561.5	66776.7	210462	155945	141897	62852.8	172055
M700T438	302644	390031	393692	410965	159713	247796	208553	231485		396634		504527
M700T471	3.62598e+06	5.66082e+06	6.35481e+06	3.3046e+06	5.94964e+06	6.71592e+06	5.68339e+06	3.57149e+06	4.35543e+06	3.01703e+06	5.58482e+06	1.57338e+06
M700T443	1.00424e+07	1.45544e+07	1.59879e+07	9.11322e+06	1.46038e+07	1.57129e+07	1.73018e+07	1.10506e+07	1.05337e+07	9.60172e+06	1.7191e+07	1.18333e+07
M700T564	1.22281e+06	996376	956827	1.1017e+06	1.09807e+06	1.09922e+06	896267	1.28247e+06	534368	1.09744e+06	1.06409e+06	1.19272e+06
M700T447	1.66598e+08	1.90797e+08	2.09881e+08	1.44803e+08	1.89618e+08	1.89011e+08	1.76167e+08	1.60293e+08	1.55968e+08	1.46178e+08	1.74206e+08	1.75372e+08
M701T490	1.66788e+08	3.52938e+08	3.55705e+08	1.59497e+08	3.41969e+08	3.59324e+08	3.4076e+08	1.74247e+08	1.66939e+08	1.64559e+08	3.59059e+08	1.67159e+08
M701T471	4.1514e+08	4.32507e+08	4.65782e+08	3.97243e+08	4.14534e+08	4.57639e+08	4.52532e+08	4.35135e+08	4.3192e+08	4.02821e+08	4.55023e+08	4.20238e+08
M701T564	329267	269511	366009	348986		380184	113911	266136	292057	316215	240964	257776
M701T579	767612	353981		684391	440908	328104		771593	587424	591249	367242	657934
M701T446	6.76643e+07	7.78402e+07	8.51609e+07	6.0971e+07	7.31854e+07	7.62966e+07	6.9441e+07	6.56425e+07	5.96855e+07	5.65887e+07	6.96183e+07	7.14065e+07
M702T490	7.28718e+07	1.54188e+08	1.49118e+08	6.8448e+07	1.48583e+08	1.51642e+08	1.48026e+08	7.37929e+07	7.10631e+07	7.06124e+07	1.52528e+08	6.9946e+07
M702T443	1.13278e+08	1.96548e+08	2.08733e+08	2.31197e+08	1.72596e+08	2.00715e+08	1.93018e+08	2.30619e+08	2.33484e+08	1.83455e+08	1.68123e+08	2.51566e+08
M702T467	4.74871e+07	2.83993e+07	2.76659e+07	5.75416e+07	3.25583e+07	2.42457e+07	2.28341e+07	6.71752e+07	6.68648e+07	4.60205e+07	2.39578e+07	6.91899e+07
M702T471	1.84327e+08	1.88332e+08	2.00019e+08	1.72602e+08	1.79979e+08	2.05655e+08	1.96674e+08	1.92204e+08	1.88567e+08	1.79738e+08	1.94602e+08	1.81437e+08
M702T447	6.54938e+06	1.67282e+07	6.33457e+06	1.15265e+07	1.42107e+07	1.62241e+07	1.60149e+07	1.26233e+07	1.13663e+07	1.16132e+07	1.336e+07	1.27407e+07
M703T441	4.06218e+07	2.86717e+07	2.96696e+07	3.84682e+07	2.73853e+07	3.16424e+07	3.36245e+07	4.22878e+07	4.13761e+07	3.71343e+07	3.30203e+07	4.72564e+07
M703T422	9.55531e+06	6.43e+07	6.79807e+07	7.82969e+06	6.1697e+07	6.98532e+07	7.09007e+07	9.48382e+06	9.5166e+06	7.90894e+06	6.94872e+07	2.56326e+06
M703T490	1.89178e+07	3.53541e+07	3.7368e+07	1.67992e+07	3.48361e+07	3.9184e+07	3.4654e+07	1.89684e+07	1.79619e+07	1.69787e+07	3.64013e+07	1.79963e+07
M703T508	4.89142e+08	7.34132e+08	7.24455e+08	4.66571e+08	6.79502e+08	7.29694e+08	7.00828e+08	4.89642e+08	4.77932e+08	4.73077e+08	7.06509e+08	4.59708e+08
M703T632	2.04828e+07	1.32337e+07	1.02095e+07	1.55973e+07	8.58966e+06	1.55403e+07	1.44583e+07	1.92534e+07	1.48514e+07	1.94227e+07	1.5215e+07	1.76307e+07
M703T443	1.15674e+08	8.38275e+07	3.80612e+07	9.83149e+07	7.47028e+07	8.32528e+07	8.14229e+07	9.83486e+07	9.85046e+07	7.76739e+07	7.25045e+07	1.07203e+08
M703T471	4.53862e+07	4.6942e+07	4.85605e+07	4.59704e+07	4.54005e+07	5.12779e+07	4.86012e+07	4.92808e+07	4.8651e+07	4.49779e+07	4.86662e+07	4.64374e+07
M703T572	767137	244362		744400		224422	244255	743641	750741	767355		755734
M703T669	77601.3	78658.4	88905.7	65703.9	71041.4	54421.8		66350.8	59110.2	75748.3		88651.2
M704T441	1.74084e+07	1.10964e+07	1.33235e+07	1.61055e+07	1.12434e+07	1.25766e+07	1.45121e+07	1.89456e+07	1.84226e+07	1.67493e+07	1.34407e+07	2.15094e+07
M704T508	2.05427e+08	3.15114e+08	3.12039e+08	1.99488e+08	2.91511e+08	3.15707e+08	3.01609e+08	2.14258e+08	2.02018e+08	2.06362e+08	3.01219e+08	1.99448e+08
M704T632	8.88086e+06	6.06711e+06	3.65646e+06	6.6402e+06	3.43284e+06	6.76919e+06	6.11386e+06	7.94198e+06	6.05584e+06	8.6844e+06	6.55797e+06	7.5885e+06
M704T473	2.62852e+09	1.42894e+09	1.49116e+09	2.38483e+09	1.38063e+09	1.62818e+09	1.41734e+09	2.51751e+09	2.46724e+09	2.19728e+09	1.37491e+09	2.53158e+09
M704T305	533799	335521	333960	362902			430348	794258	439022	494794	404990	438921
M705T485	5.05537e+07	9.03977e+07	1.08434e+08	4.6932e+07	1.09746e+08	1.09682e+08	1.05873e+08	5.58427e+07	5.30588e+07		1.12102e+08	5.21981e+07
M705T451	1.58645e+09	3.35261e+09	3.50087e+09	1.31674e+09	3.19902e+09	3.38296e+09	3.58459e+09	1.56711e+09	1.47421e+09	1.30818e+09	3.28571e+09	1.51493e+09
M705T508	9.15841e+07	8.31241e+07	8.20878e+07	6.92686e+07	7.52652e+07	8.43434e+07	7.89519e+07	8.79475e+07	8.90521e+07	8.12182e+07	7.83893e+07	8.27375e+07
M705T443	3.21201e+06	1.58221e+06	2.02995e+06	3.01208e+06	1.62379e+06	1.64903e+06	1.76917e+06	3.03695e+06	2.45103e+06	1.49845e+06	1.53042e+06	3.09982e+06
M705T473	5.90441e+08	6.11799e+08	6.37488e+08	1.03968e+09	5.9653e+08	7.07823e+08	6.0811e+08	1.09099e+09	1.07794e+09	9.57784e+08	5.94396e+08	1.102e+09
M705T305	96292.3				115913		153895	258475	133437	171655	130288	148397
M706T451	6.63038e+08	1.41068e+09	1.47159e+09	5.74527e+08	1.32946e+09	1.41414e+09	1.49572e+09	6.53682e+08	6.16861e+08	5.52379e+08	1.37359e+09	6.27175e+08
M706T527	1.71919e+07	2.45096e+06	2.40835e+06	2.02252e+07		3.28498e+06	2.4578e+06	1.69025e+07	1.7261e+07	1.1853e+07		2.16711e+07
M706T473	1.27258e+08	1.45287e+08	1.56551e+08	2.48073e+08	1.45563e+08	1.72834e+08	1.46422e+08	2.62309e+08	2.62913e+08	2.39992e+08	1.40964e+08	2.61896e+08
M706T484	3.5973e+08	2.68785e+08	2.66687e+08	3.22264e+08	2.47672e+08	2.96858e+08	2.58639e+08	3.32827e+08	3.25241e+08	3.04381e+08	2.60742e+08	3.68058e+08
M706T417	95053.6	3.51048e+06	1.66783e+06	89151.5	3.41122e+06	2.01021e+06	1.91822e+06	95828.9	109036	71658.2	3.82005e+06	107356
M707T451	8.81867e+07	3.38441e+08	1.77129e+08	6.77666e+07	1.60726e+08	1.54393e+08	3.4495e+08	1.53835e+08	8.31969e+07	1.41731e+08	1.79776e+08	9.10075e+07
M707T476	4.78606e+09	2.71836e+09	2.90871e+09	4.72042e+09	2.74905e+09	2.85089e+09	2.59854e+09	4.87571e+09	4.62091e+09	4.64785e+09	2.51236e+09	4.71101e+09
M707T467	3.79742e+07	6.7455e+07	7.4553e+07	3.67451e+07	7.9647e+07	8.45551e+07	9.35386e+07	4.16142e+07	3.96529e+07	3.76738e+07	9.42798e+07	3.91344e+07
M707T512	8.44152e+07	9.55082e+06	2.36659e+07	7.84341e+07	2.18159e+07	2.45374e+07	2.50304e+07	1.01787e+08	7.55994e+07	4.4297e+07	2.19037e+07	7.81646e+07
M707T472	2.56961e+07	1.36937e+07	1.2573e+07	2.24532e+07	1.22028e+07	1.5745e+07	1.2302e+07	2.66047e+07	2.56572e+07	1.99205e+07	1.26255e+07	2.63461e+07
M707T484	1.45366e+08	1.07956e+08	1.072e+08	1.36661e+08	1.07916e+08	1.22788e+08	1.08455e+08	1.28069e+08	1.3289e+08	1.27413e+08	1.08897e+08	1.43766e+08
M708T460	1.98172e+06	965234	1.05088e+06	2.0799e+06	989671	1.05572e+06	862124	2.07184e+06	1.74426e+06	2.25027e+06		1.45005e+06
M708T451	1.40236e+07	3.02706e+07	6.34298e+07		3.2176e+07	6.32373e+07	5.966e+07	1.56204e+07	2.71513e+07		5.84523e+07	2.89525e+07
M708T476	2.00974e+09	1.13693e+09	1.19699e+09	1.96749e+09	1.14283e+09	1.20798e+09	1.10331e+09	2.04362e+09	1.92058e+09	1.95936e+09	1.07012e+09	1.99786e+09
M708T512	3.57454e+07	1.02221e+07	9.76199e+06	3.19835e+07	9.61952e+06			3.59547e+07	3.34243e+07	3.35256e+07	7.04633e+06	3.77052e+07
M708T549	1.20835e+07	3.44223e+06	3.45024e+06	1.12278e+07	3.59273e+06	3.38627e+06	3.24071e+06	1.13486e+07	5.14601e+06	5.22694e+06	3.34646e+06	8.86924e+06
M708T182	107078			192176	30437.3	47685	54092.7	171103	209482	132705	59767.6	197925
M709T457	4.16738e+07	4.16738e+07	4.31871e+07	3.80589e+07	4.25616e+07	3.75806e+07	3.7341e+07	4.07053e+07	4.09204e+07	3.80526e+07	3.63681e+07	4.036e+07
M709T476	4.84173e+08	2.73709e+08	2.83717e+08	4.67055e+08	2.67696e+08	2.87128e+08	2.5936e+08	4.87397e+08	4.68866e+08	4.66843e+08	2.54713e+08	4.80163e+08
M709T549	5.78894e+06	1.27047e+06	1.44227e+06	5.11795e+06	1.32555e+06	1.10861e+06	940819	2.20307e+06	2.44188e+06	5.18857e+06	779456	4.39766e+06
M710T457	1.77237e+07	1.66573e+07	1.7347e+07	1.59171e+07	1.5705e+07	1.47874e+07	1.51122e+07	1.67543e+07	1.73533e+07	1.58746e+07	1.37877e+07	1.68694e+07
M710T476	8.42783e+07	4.96188e+07	5.22429e+07	8.8314e+07	4.70987e+07	5.09527e+07	4.90467e+07	8.82029e+07	8.35083e+07	7.84856e+07	4.5953e+07	7.93002e+07
M710T549	1.07377e+06	324792	316295	1.21226e+06	309847		95857.4	967800	1.06373e+06	1.27524e+06	232491	770454
M710T565	6.42003e+06	1.50092e+06	1.79613e+06	6.32351e+06	1.60404e+06	704054	1.48009e+06	6.3408e+06	6.09024e+06	6.17162e+06	1.57642e+06	7.15433e+06
M710T441	2.41073e+07	4.61298e+07	5.36649e+07	5.20563e+07	4.70839e+07	4.92474e+07	4.89693e+07	5.34779e+07	5.11696e+07	4.90218e+07	4.92954e+07	5.45683e+07
M711T433	1.90693e+06	1.44585e+06	1.50302e+06	1.60524e+06	1.28942e+06	1.46343e+06	1.61314e+06	1.89606e+06	1.79055e+06	1.66425e+06	1.37693e+06	1.8156e+06
M711T495	1.60651e+07	8.82504e+06	9.38625e+06	1.60619e+07	8.90743e+06	9.83856e+06	8.31692e+06	1.63502e+07	1.61734e+07	1.59375e+07	9.14953e+06	1.73069e+07
M711T564	2.04304e+06	1.51636e+08	1.44788e+08	2.10605e+06	1.52906e+08	1.6322e+08	1.38888e+08	1.90306e+06	1.82729e+06	1.82899e+06	1.79595e+08	1.99635e+06
M711T145	260904	225792	217153	210471	196218	239687	228712	223336	200493	183073	233110	215270
M711T441	2.28195e+07	2.19303e+07	2.39208e+07	2.25444e+07	2.15176e+07	2.1973e+07	2.17129e+07	2.30665e+07	2.18033e+07	2.15135e+07	2.08063e+07	2.33586e+07
M712T459	3.41148e+07	1.96163e+07	2.15513e+07	3.15177e+07	1.87119e+07	2.18862e+07	1.99201e+07	3.42983e+07	3.40673e+07	2.77966e+07	1.91794e+07	3.58276e+07
M712T495	7.51975e+06	4.1679e+06	3.74059e+06	6.95648e+06	3.35342e+06	4.58862e+06	4.29698e+06	7.3315e+06	7.85011e+06	6.64925e+06	3.93713e+06	8.16534e+06
M712T306	57488	19822.1		34878.3	29914	22824.2	24925.7	62300.5	50339.9	49629.3	19146.5	56694.1
M712T472	7.67153e+06	3.14885e+07	3.70404e+07	8.0283e+06	3.62413e+07	3.47832e+07	2.87052e+07	8.54192e+06	1.00192e+07	9.08186e+06	3.28653e+07	8.05095e+06
M712T443	6.16404e+06	1.63431e+07	2.0776e+07	1.32872e+07	1.90495e+07	1.49717e+07	1.72212e+07	6.20183e+06	8.24658e+06	7.46638e+06	1.84573e+07	8.13751e+06
M713T492	6.45036e+06	4.11943e+06	4.18696e+06	5.72163e+06	3.65238e+06	3.85637e+06	3.38739e+06	6.07526e+06		5.55697e+06	2.99353e+06	4.20659e+06
M713T459	1.44242e+07	8.057e+06	8.44867e+06	1.22173e+07	7.54041e+06	8.71077e+06	7.76638e+06	1.4022e+07	1.33269e+07	1.14211e+07	7.483e+06	8.46449e+06
M713T176	177034	232325	114813	195919	219666	243216	266076	224794	221683	192782	258246	211845
M713T472		1.31447e+07	1.56309e+07	2.04201e+06	1.41867e+07	1.36763e+07	1.21134e+07	2.5411e+06	2.92683e+06	3.03341e+06	1.31362e+07	2.68266e+06
M713T443	1.67481e+07	2.18201e+07	2.24505e+07	1.35679e+07	2.04069e+07	2.21153e+07	2.22056e+07	1.80768e+07	1.78046e+07	1.42356e+07	1.99352e+07	1.88016e+07
M714T584	640480	865197	927877	458191	890885	954293	1.19254e+06	674055	541819	609738	962883	676276
M715T464	6.48657e+07	3.34782e+07	3.51233e+07	4.66925e+07	3.0497e+07	3.11563e+07	2.84097e+07	4.31707e+07	3.94945e+07	5.4313e+07	2.82523e+07	4.00668e+07
M715T499	1.77344e+07	1.4206e+07	1.74644e+07	1.84001e+07	1.64233e+07	1.74695e+07	1.50126e+07	1.69493e+07	1.76106e+07	1.84172e+07	1.69847e+07	1.69665e+07
M715T583	275920	391454	426425	251335	386229	369067	587224	310424	270897	260778	398513	317368
M715T564		447245	443016	894393	402503		440646	827220	1.02244e+06	904299	314657	906053
M715T596	3.51317e+06	2.4349e+06	2.3174e+06	3.12494e+06	2.25931e+06	2.12004e+06	2.32595e+06	3.44654e+06	3.24334e+06	3.19011e+06	1.87297e+06	3.05594e+06
M715T576	391474	7.41915e+06	6.74802e+06	416430	6.72178e+06	7.60999e+06	6.83737e+06	375351	360093	433923	7.32921e+06	405727
M715T572	984509	542964	562970	1.26786e+06		552978	334918	1.06135e+06	1.00133e+06	1.09485e+06	380270	1.23988e+06
M715T315	40486.7	30026.5	31743.7	36012.6	28149.2	37702.4	34102	56739.4	48168.1	48590.6	30314.6	48125.3
M716T464	2.75889e+07	1.40629e+07	1.25311e+07	1.79905e+07	1.19758e+07	1.21178e+07	1.35146e+07	2.57037e+07	1.97075e+07	1.63901e+07	1.10071e+07	1.7319e+07
M716T453	6.95171e+06	3.29468e+07	2.04786e+07	6.7912e+06	1.89217e+07	2.00325e+07	1.98748e+07	8.12724e+06	8.18525e+06	7.01172e+06	1.95476e+07
M716T498	5.95103e+06	4.72472e+06	6.33744e+06	5.97892e+06	6.13054e+06	5.97492e+06	6.11932e+06	5.53147e+06	5.9109e+06	6.03918e+06	5.77054e+06	6.48111e+06
M716T559	595532	209100	285504	392396	316397	241545	224014	585064	380572	464134	184732	456059
M716T596	1.99578e+06	959490	1.69217e+06	1.55584e+06	1.61352e+06	988374	1.02955e+06	1.46803e+06	1.71979e+06	1.65299e+06	866448	1.66381e+06
M716T656	282002	1.31519e+06	1.0646e+06		1.31651e+06	1.14968e+06	1.57049e+06	220821	230654	192047		240404
M716T447	6.00075e+07	5.93152e+07	6.86526e+07	5.59193e+07	6.05127e+07	6.12887e+07	2.25122e+07	6.13924e+07	5.67931e+07	5.54865e+07	2.5837e+07	5.94952e+07
M716T463	9.82752e+06	1.80644e+07	1.81797e+07	9.86157e+06	1.6716e+07	2.12098e+07	2.03188e+07	7.96823e+06	1.10834e+07	9.11051e+06	1.8899e+07
M717T475	2.35109e+08	5.97227e+08	6.5113e+08	2.12752e+08	6.35111e+08	6.38938e+08	6.16564e+08	2.45008e+08	1.05798e+08	2.23379e+08	6.45804e+08	2.22489e+08
M717T518	4.26494e+07	3.5687e+07	4.73113e+07	4.01681e+07	4.31168e+07	3.56197e+07	3.7261e+07	5.26097e+07	4.52144e+07	5.29048e+07	4.24131e+07	5.01429e+07
M717T496	1.39314e+08	1.34743e+08	1.6057e+08	1.31295e+08	1.5301e+08	1.40146e+08	1.80729e+08	1.3924e+08	1.3254e+08	1.26268e+08	1.23079e+08	1.43273e+08
M717T656	87573.8	691866	560568	82463.3	656961	546992		67730.7	63866	80530.8	710235	93580.8
M717T447	1.00861e+07	1.32875e+07	2.66497e+07	2.59358e+07	1.18416e+07	2.66206e+07	2.39026e+07	2.66399e+07	2.5362e+07	2.34571e+07	2.13678e+07	2.72473e+07
M718T475	1.0248e+08	2.54228e+08	2.81279e+08	9.15039e+07	2.73339e+08	2.75882e+08	2.64717e+08	4.95333e+07	1.0028e+08	9.91261e+07	2.75812e+08	9.74868e+07
M718T432	8.52876e+06	4.04991e+06	4.38007e+06	8.90325e+06	3.83098e+06	4.82361e+06	4.90771e+06	1.00486e+07	7.16788e+06	8.24633e+06	4.19558e+06	7.58586e+06
M718T496	6.1158e+07	6.01267e+07	5.81853e+07	5.2804e+07	6.20667e+07	5.81244e+07	5.45816e+07	5.71533e+07	5.62497e+07	5.39739e+07	6.56176e+07	5.79695e+07
M718T487	6.58931e+07	7.23698e+06	1.61606e+07	5.93713e+07	1.57701e+07	1.92011e+07	1.58026e+07	6.21591e+07	5.87206e+07	5.16218e+07	1.53394e+07	6.34659e+07
M718T447	9.08575e+06	7.62952e+06	7.75866e+06	7.91364e+06	6.93332e+06	6.76571e+06	7.26136e+06	8.59019e+06	8.43593e+06	7.75238e+06	6.72232e+06	9.30784e+06
M719T496	7.37425e+08	1.47e+09	1.52844e+09	6.92508e+08	1.43023e+09	1.50625e+09	1.40809e+09	7.24994e+08	7.52084e+08	6.92638e+08	1.46456e+09	7.0491e+08
M719T467	6.20119e+08	6.55218e+08	6.66859e+08	5.47245e+08	6.45905e+08	6.59588e+08	6.75792e+08	6.03015e+08	5.90976e+08	5.22677e+08	6.61228e+08	6.38472e+08
M719T500	3.62664e+08	6.34563e+08	6.53866e+08	3.2626e+08	6.46122e+08	6.6015e+08	6.02777e+08	3.42935e+08	3.31951e+08	3.47052e+08	6.17457e+08	3.13603e+08
M719T521	1.20876e+09	1.96304e+08	3.67414e+08	5.47449e+08	3.42311e+08	2.34349e+08	3.68242e+08	6.24461e+08	5.79404e+08	5.37546e+08	3.55698e+08	5.84504e+08
M719T487	1.32338e+07	2.69159e+06	6.50093e+06	2.68784e+07	5.60601e+06	6.8774e+06	1.88021e+06	2.3569e+07	2.5879e+07	2.25636e+07	4.76765e+06	2.67887e+07
M720T496	3.19136e+08	6.42939e+08	6.67842e+08	2.99665e+08	6.20814e+08	6.49633e+08	6.04411e+08	3.14226e+08	3.20582e+08	3.01421e+08	6.38119e+08	3.06447e+08
M720T467	2.70185e+08	2.83237e+08	2.93978e+08	2.37048e+08	2.96262e+08	2.76635e+08	2.83569e+08	2.63276e+08	2.83031e+08	2.52576e+08	2.90934e+08	2.74739e+08
M720T596	4.61332e+06		767838	3.90972e+06	1.50155e+06	1.06996e+06		5.93869e+06	3.96536e+06	2.79528e+07		2.71447e+07
M720T500	1.59867e+08	2.76649e+08	2.86127e+08	1.57755e+08	2.81094e+08	2.88705e+08	2.69473e+08	1.53051e+08	1.4777e+08	1.56954e+08	2.77517e+08	1.41804e+08
M720T521	2.45286e+08	1.75373e+08	1.78635e+08	2.38435e+08	1.69329e+08	1.9102e+08	7.33776e+07	2.58639e+08	2.82872e+08	2.45303e+08	7.63181e+07	2.64335e+08
M721T444	6.47684e+07	8.53988e+07	4.12038e+07	6.18616e+07	8.58699e+07	8.72092e+07	8.99344e+07	6.93472e+07	6.70457e+07	6.22085e+07	8.68634e+07	6.9045e+07
M721T515	4.39489e+07	2.23776e+07	2.22577e+07	4.4666e+07	2.27328e+07			4.67537e+07	4.6892e+07	4.75698e+07	2.24812e+07	4.81864e+07
M721T490	1.148e+09	6.46795e+08	6.26419e+08	1.07443e+09	5.33837e+08	6.60913e+08	6.46256e+08	1.07549e+09	1.07367e+09	1.036e+09	6.74193e+08	1.08858e+09
M721T500	2.69352e+07	5.77909e+07	6.48148e+07	2.89995e+07	6.10521e+07	6.24862e+07	5.90243e+07	3.06643e+07	2.63082e+07	3.02205e+07	6.09498e+07	2.40038e+07
M721T518	4.27725e+07	1.39913e+07	1.55343e+07		1.77321e+07	2.8814e+07	1.47924e+07	3.04345e+07	3.20296e+07	2.97101e+07	1.63048e+07	3.82725e+07
M721T526	1.07369e+09	3.18342e+08	4.06736e+08	9.88517e+08	2.98239e+08	4.24228e+08	4.00062e+08	1.16527e+09	1.10895e+09	1.11203e+09	3.6943e+08	1.15544e+09
M722T444	2.90331e+07	3.78445e+07	4.07776e+07	2.79315e+07	3.83618e+07	3.91863e+07	4.11554e+07	3.03669e+07	2.96384e+07	2.8615e+07	3.90564e+07	2.94529e+07
M722T467	1.11035e+07	1.112e+07	1.13384e+07	9.33556e+06	1.16255e+07	1.06902e+07	1.18836e+07	1.07979e+07	1.11559e+07	8.38309e+06	1.1355e+07	1.00285e+07
M722T490	5.00742e+08	3.1286e+08	3.24146e+08	4.67853e+08	2.9294e+08	3.13436e+08	2.92364e+08	4.53272e+08	4.68981e+08	4.46597e+08	2.94456e+08	4.6772e+08
M722T525	4.79814e+08	1.41512e+08	1.80673e+08	4.37363e+08	1.31422e+08	1.85382e+08	1.38531e+08	5.09272e+08	4.89702e+08	5.01468e+08	1.5803e+08	5.10933e+08
M723T466	1.9883e+08	1.32499e+08	1.3489e+08	1.82625e+08	1.23781e+08	1.3693e+08	1.35699e+08	2.08101e+08	1.92746e+08	1.79179e+08	1.30613e+08	2.02684e+08
M723T440	5.2642e+06	3.85965e+06	4.48119e+06	4.77546e+06	4.29836e+06	7.47496e+06	5.24239e+06	5.29522e+06	4.53898e+06	3.65987e+06	4.63924e+06	5.7454e+06
M723T404	1.03737e+06	9.75682e+06	1.04296e+07	1.5817e+06	9.01844e+06	7.67981e+06	1.07239e+07	1.92802e+06	1.89173e+06	1.60393e+06	9.92692e+06	1.81223e+06
M723T444	6.64904e+06	8.54775e+06	1.01787e+07	5.89957e+06	9.26333e+06	9.31793e+06	9.0248e+06	6.39586e+06	6.47967e+06	6.68299e+06	9.47943e+06	7.08074e+06
M723T470	4.46067e+08	4.77247e+08	5.70662e+08	5.48482e+08	5.46797e+08	5.55957e+08	4.75984e+08	5.79683e+08	6.02761e+08	6.14398e+08	4.8757e+08	5.30474e+08
M723T490	1.20988e+08	6.32919e+07	7.58915e+07	1.13489e+08	7.22429e+07	7.41044e+07	6.99951e+07	1.09206e+08	1.15186e+08	1.12086e+08	7.02898e+07	1.15641e+08
M723T526	1.12771e+08	4.1891e+07	3.52334e+07	1.07048e+08	3.94044e+07	4.52459e+07	4.41871e+07	1.19223e+08	1.21251e+08	1.23469e+08	3.94329e+07	1.34362e+08
M724T466	9.32503e+07	6.02034e+07	6.09049e+07	8.18993e+07	5.59162e+07	6.18558e+07	6.02559e+07	9.31619e+07	8.49829e+07	8.08649e+07	5.97135e+07	9.15222e+07
M724T445	4.53222e+07	3.18142e+07	3.48762e+07	4.47141e+07	3.16278e+07	3.57002e+07	3.32565e+07	5.01119e+07	4.855e+07	3.90409e+07	3.11742e+07	5.59762e+07
M724T470	2.0218e+08	2.11612e+08	2.49969e+08	2.45329e+08	2.45365e+08	2.46617e+08	2.06616e+08	2.56457e+08	2.64729e+08	2.7173e+08	2.18156e+08	2.31398e+08
M724T490	2.04129e+07	1.08413e+07	1.17962e+07	1.86413e+07	9.21744e+06	5.61362e+06	1.04723e+07	1.74415e+07	1.95819e+07	1.93327e+07	1.01029e+07	2.01128e+07
M724T526	8.53802e+06	6.79276e+06	7.18966e+06	1.84504e+07	6.55262e+06	6.8701e+06	6.64827e+06	1.67172e+07	1.87342e+07	1.97597e+07	6.65916e+06	2.15917e+07
M724T584	933633	623811	543168	847686	538474	551151	561019	871766	801972	799249	492776	852025
M725T456	1.88944e+07	1.85526e+07	2.00453e+07	1.78084e+07	1.72278e+07	1.60199e+07	1.60769e+07	1.85915e+07	1.89576e+07	1.73424e+07	1.51081e+07	1.68093e+07
M725T466	2.21556e+07	1.5725e+07	1.58066e+07	2.46768e+07	1.42212e+07	1.5218e+07	1.48896e+07	2.51842e+07	2.18014e+07	2.06642e+07	1.56641e+07	2.2629e+07
M725T484	5.38644e+08	3.38367e+08	3.63418e+08	5.01348e+08	3.32453e+08	3.57857e+08	3.16175e+08	5.22553e+08	5.12797e+08	5.01322e+08	3.23645e+08	5.17731e+08
M725T445	1.93706e+07	1.37048e+07	1.44133e+07	1.92558e+07	1.37307e+07	1.50678e+07	1.38566e+07	2.03718e+07	1.964e+07	1.6677e+07	1.12174e+07	2.36416e+07
M725T470	4.77269e+07	5.36913e+07	6.16437e+07	6.14595e+07	6.04158e+07	2.73572e+07	5.25943e+07	6.38363e+07	6.68536e+07	6.80389e+07	5.40405e+07	6.06009e+07
M726T457	8.04371e+06	7.0991e+06	7.90687e+06	7.52123e+06	6.76595e+06	6.80566e+06	5.25505e+06	7.28875e+06	7.49719e+06	7.1691e+06	5.4249e+06	7.06669e+06
M726T465	3.48871e+06	2.47118e+06	2.74481e+06	3.69298e+06	2.01587e+06	2.40779e+06	2.84879e+06	4.494e+06	3.86793e+06	3.09521e+06	2.1144e+06	3.57508e+06
M726T484	2.4223e+08	1.55108e+08	1.62047e+08	2.23805e+08	1.46805e+08	1.59227e+08	1.43374e+08	2.28558e+08	2.28781e+08	2.23103e+08	1.43133e+08	2.32914e+08
M726T445	4.34353e+06	2.3569e+06	2.92831e+06	3.9497e+06	2.70705e+06	1.2118e+06	2.14799e+06	3.92591e+06	4.34043e+06	3.37454e+06	2.18755e+06	4.60388e+06
M726T472	1.64057e+08	5.83744e+07	7.33161e+07	1.80521e+08	6.19003e+07	6.76607e+07	4.95475e+07	1.67744e+08	1.79539e+08	1.67439e+08	4.91206e+07	1.54412e+08
M727T451	2.41381e+08	4.10614e+08	4.49973e+08	1.94356e+08	4.0219e+08	4.0159e+08	3.84306e+08	2.16415e+08	2.10899e+08	1.85564e+08	3.77564e+08	2.1736e+08
M727T484	6.86711e+07	3.89199e+07	3.92877e+07	6.46855e+07	4.15835e+07	3.89414e+07	3.80336e+07	6.60212e+07	6.43095e+07	6.34741e+07	3.6347e+07	6.60533e+07
M727T626	3.90861e+06	1.7114e+06	724150	2.59771e+06		1.69087e+06	1.51068e+06	3.82935e+06	2.49889e+06	3.43975e+06	1.71555e+06	3.45069e+06
M727T472	6.80164e+07	2.26785e+07	2.79662e+07	7.45081e+07	2.3604e+07	2.78455e+07	1.87e+07	7.24141e+07	7.30725e+07	7.02935e+07	1.79365e+07	6.49885e+07
M728T451	1.0368e+08	1.65775e+08	1.85059e+08	8.36438e+07	1.74297e+08	1.73845e+08	1.71744e+08	9.00527e+07	9.10409e+07	7.58907e+07	1.58388e+08	9.11235e+07
M728T495	6.07451e+07	6.75542e+07	7.93731e+07	5.67816e+07	6.16069e+07	6.73535e+07	6.31424e+07	5.53199e+07	5.21901e+07	5.9806e+07	6.25168e+07	5.73283e+07
M728T472_1	1.61384e+07	4.77517e+06	5.77248e+06	1.49117e+07	4.94494e+06	5.33444e+06	1.59496e+06	1.61978e+07	1.63467e+07	1.62045e+07	3.49666e+06	1.20953e+07
M728T583	298607	180352		217824	328053		425199	294202	215775	265001	361317	230358
M728T484_2	1.55125e+07	1.77641e+07	2.2436e+07	3.44727e+07	2.27512e+07	2.41498e+07	1.77942e+07	3.06731e+07	3.28482e+07	3.36648e+07	1.81005e+07	2.9251e+07
M729T476	1.343e+08	4.36026e+07	4.76063e+07	2.08153e+08	5.03486e+07	8.73332e+07	3.52365e+07	1.98169e+08	1.93922e+08	2.08768e+08	3.44909e+07	1.7803e+08
M729T495_1	1.28208e+07	1.55212e+07	1.57119e+07	1.27514e+07	1.49382e+07	1.65804e+07	1.55507e+07	1.30398e+07	1.15089e+07	1.12057e+07	1.43551e+07	1.31267e+07
M729T510	1.40853e+08	1.99313e+08	2.00951e+08	1.30116e+08	1.91535e+08	2.01492e+08	1.94556e+08	1.43685e+08	1.37555e+08	1.39052e+08	1.97202e+08	1.32395e+08
M729T495_2	1.66258e+07	8.46051e+06	9.04615e+06	1.64528e+07	7.58332e+06	9.18493e+06	8.23015e+06	1.60314e+07	1.57943e+07	1.58368e+07	8.39069e+06	1.56204e+07
M730T476	5.60212e+07	1.75078e+07	2.0784e+07	6.09587e+07	1.94958e+07	2.02825e+07	1.38106e+07	8.34418e+07	7.78512e+07	8.85749e+07	1.47919e+07	7.45661e+07
M730T510	6.34629e+07	8.97646e+07	3.93098e+07	6.03551e+07	8.4609e+07	4.79547e+07	8.92222e+07	6.3003e+07	6.32849e+07	2.8785e+07	8.8394e+07	6.06977e+07
M730T474	2.73456e+07	1.04586e+07	1.17303e+07	6.30488e+07	1.16814e+07	1.57517e+07	1.08793e+07	6.86421e+07	6.84273e+07	5.95194e+07	1.00177e+07	6.97581e+07
M730T360			36523.2	43365.8	39036.7	17279.5	56417.6	100222		46788.6	35088.1	52429.7
M730T495	7.55998e+06	3.46199e+06	3.80236e+06	7.41226e+06	3.30644e+06	3.69112e+06	3.4111e+06	7.37996e+06	6.75371e+06	6.37926e+06	3.83944e+06	6.90843e+06
M731T468	4.07296e+08	7.10726e+08	7.16433e+08	3.3757e+08	7.13014e+08	7.76473e+08	8.08973e+08	4.4283e+08	4.33084e+08	3.9504e+08	7.17431e+08	4.46055e+08
M731T455	1.18007e+09	2.75495e+09	2.84628e+09	9.14199e+08	2.71006e+09	2.84248e+09	2.81464e+09	1.11985e+09	1.10938e+09	9.00551e+08	2.89353e+09	1.51348e+09
M731T528	1.33639e+08	2.14187e+08	2.20719e+08	1.75266e+08	2.07288e+08	2.20125e+08	2.19263e+08	1.4136e+08	1.35197e+08	1.42798e+08	2.15136e+08	1.3969e+08
M731T641	2.67547e+06	1.61669e+06	1.20839e+06	2.03308e+06	1.10854e+06	1.78972e+06	1.89862e+06	2.42064e+06	1.79345e+06	2.33763e+06	1.92506e+06	2.44194e+06
M731T475	2.91863e+07	3.31409e+06	3.6076e+06	2.91816e+07	3.36594e+06	3.45397e+06	1.4192e+06	3.17794e+07	2.71991e+07	2.57092e+07	3.05789e+06	3.13015e+07
M732T468	1.81636e+08	3.24579e+08	3.14704e+08	1.66266e+08	3.31226e+08	3.40804e+08	3.53428e+08	1.98308e+08	1.91222e+08	1.74237e+08	3.14847e+08	1.99204e+08
M732T455	5.29084e+08	1.22124e+09	1.26817e+09	4.06512e+08	1.18725e+09	1.2538e+09	1.24175e+09	4.93056e+08	4.94904e+08	4.05978e+08	1.26394e+09	5.43318e+08
M732T641	1.13813e+06	635698	456720	920902		729674	635809	1.01177e+06	720346	1.04331e+06	773846	555618
M732T528	6.10641e+07	9.79608e+07	1.01638e+08	6.16185e+07	9.29531e+07	1.01705e+08	9.97849e+07	6.62384e+07	6.06621e+07	6.57883e+07	9.65461e+07	6.37872e+07
M732T499	1.94165e+08	4.90887e+07	5.53618e+07	1.78304e+08	4.89417e+07	6.427e+07	4.64039e+07	1.72177e+08	1.80508e+08	1.59924e+08	4.48037e+07	1.82304e+08
M733T478	9.81528e+09	1.63057e+10	1.73096e+10	9.46834e+09	1.64631e+10	1.67016e+10	1.5802e+10	1.04701e+10	9.77967e+09	9.74252e+09	1.53592e+10	9.64352e+09
M733T507	2.38485e+08	3.91801e+08	4.07964e+08	2.28643e+08	3.81646e+08	3.91306e+08	3.89459e+08	2.46467e+08	2.46901e+08	2.34072e+08	3.78768e+08	2.34397e+08
M733T529	9.31823e+07	3.4974e+07	3.60814e+07	8.53966e+07	3.43346e+07	3.81291e+07	3.85681e+07	9.20489e+07	9.00381e+07	8.56714e+07	3.6777e+07	9.72412e+07
M733T514	1.46286e+08	6.71817e+07	6.97981e+07	1.3315e+08	6.49273e+07	6.5747e+07	6.46915e+07	1.53675e+08	1.42369e+08	1.44096e+08	5.97893e+07	1.44295e+08
M733T499	8.86301e+07	1.98257e+07	2.09619e+07	8.05224e+07	2.07469e+07	2.83395e+07	1.90223e+07	7.78492e+07	8.3845e+07	7.64884e+07	1.91417e+07	8.09667e+07
M734T507	1.07444e+08	1.81031e+08	1.84438e+08	1.02404e+08	1.69734e+08	1.7421e+08	1.63332e+08	1.10408e+08	1.08908e+08	1.02483e+08	1.602e+08	1.02225e+08
M734T478	4.44234e+09	7.29189e+09	7.66493e+09	4.21088e+09	7.20198e+09	7.43201e+09	7.01929e+09	4.60771e+09	4.29784e+09	4.33169e+09	6.9052e+09	4.2874e+09
M734T530	4.26774e+07	1.19728e+07	1.23304e+07	3.59567e+07	1.18064e+07	1.33196e+07	1.18205e+07	4.05603e+07	4.10203e+07	3.93744e+07		3.881e+07
M734T514	7.05845e+07	3.0754e+07	3.30787e+07	5.87848e+07	3.05464e+07	4.75799e+07	2.96778e+07	6.63709e+07	6.12419e+07	1.10663e+08	4.30084e+07	7.01431e+07
M734T499	2.01179e+07	3.66721e+06	5.04252e+06	1.96002e+07		5.59998e+06		1.7841e+07	1.939e+07	1.75561e+07	2.93236e+06	1.9929e+07
M734T276_2			36993.5	47022	35412.3	20844.8	85612.1	173800		49775.6	54934.6	43933.4
M735T479		1.79249e+09	1.90959e+09		8.47225e+08	1.80678e+09	1.74104e+09	6.3454e+08	1.08005e+09	1.08596e+09	7.68079e+08	1.05005e+09
M735T501	3.90431e+09	2.09896e+09	2.27351e+09	3.76954e+09	2.14622e+09	2.54342e+09	1.96099e+09	3.57271e+09	3.81297e+09	3.97002e+09	2.19314e+09	3.81663e+09
M735T496		5.00403e+08	5.16199e+08		4.96969e+08	5.65325e+08	1.39343e+08	2.51482e+08		2.67212e+08	1.28441e+08	2.72251e+08
M735T537	8.71179e+07	1.87842e+07	1.12963e+07	7.85421e+07	9.54566e+06	1.8297e+07	1.82044e+07	8.69578e+07	8.1626e+07	8.05099e+07	1.72547e+07	9.10112e+07
M736T596	3.57927e+06	617871	549015	3.29111e+06		411481		3.45673e+06	2.95318e+06	3.70493e+06		2.77796e+06
M736T479	9.32647e+07	3.18269e+08	3.57393e+08	9.89449e+07	3.16726e+08	3.33037e+08	3.18301e+08	2.17551e+08	2.07143e+08	2.0532e+08	3.0815e+08	1.92621e+08
M736T501	1.69996e+09	9.29137e+08	1.01192e+09	1.67304e+09	9.59002e+08	1.10125e+09	8.71097e+08	1.61209e+09	1.65766e+09	1.76491e+09	9.72916e+08	1.70782e+09
M737T444	1.06954e+07	2.38137e+07	2.77249e+07	2.21305e+07	2.67833e+07	2.48152e+07	2.59558e+07	2.44215e+07	2.42826e+07	2.27637e+07	2.29208e+07	2.32387e+07
M737T478	2.20123e+07	1.40389e+07	5.14389e+07	3.00466e+07	4.51273e+07	4.78778e+07	2.29516e+07	3.08619e+07	2.0355e+07	2.86877e+07	2.54646e+07	2.04026e+07
M737T501	4.21633e+08	2.25701e+08	2.53572e+08	4.15772e+08	2.33527e+08	2.76583e+08	2.16747e+08	4.04933e+08	4.04314e+08	4.36933e+08	2.59097e+08	4.42837e+08
M738T444	9.86692e+06	1.10242e+07	1.2811e+07	1.02037e+07	1.1655e+07	1.08924e+07	1.13085e+07	1.05999e+07	1.04574e+07	1.05516e+07	1.10362e+07	1.05287e+07
M738T447	6.62679e+06	9.55005e+06	1.19131e+07	1.09185e+07	1.0593e+07	1.06526e+07	9.71592e+06	1.13743e+07	1.12976e+07	1.04676e+07	1.00424e+07	1.15567e+07
M738T501	7.57538e+07	5.01924e+07	4.45387e+07	8.121e+07	4.04608e+07	5.2463e+07	3.92124e+07	6.9939e+07	7.25068e+07	7.75375e+07	4.09075e+07	7.13956e+07
M739T475	1.08723e+07	1.73486e+07	2.24934e+07	1.11399e+07	2.29475e+07	2.11485e+07	1.81656e+07	1.34709e+07	1.28523e+07	1.18327e+07	1.91908e+07	1.07294e+07
M739T452	4.40649e+07	8.41201e+07	8.05158e+07	4.53509e+07	7.9906e+07	8.28967e+07	8.92191e+07	3.24351e+07	4.75982e+07	3.79215e+07	8.78499e+07	4.77416e+07
M739T470	8.05629e+07	8.79752e+07	1.05827e+08	1.04172e+08	9.87585e+07	1.00487e+08	8.30337e+07	1.09078e+08	1.12244e+08	1.16038e+08	8.81859e+07	9.55696e+07
M739T494	4.00275e+07	1.62139e+07	1.7461e+07	3.81481e+07	1.52161e+07	1.61189e+07	1.40283e+07	3.78194e+07	3.94188e+07	3.73681e+07	1.42542e+07	3.82967e+07
M739T448	3.69433e+06	3.15331e+06	3.42675e+06	3.82514e+06	3.3467e+06	3.10168e+06	2.95235e+06	3.05051e+06	3.68232e+06	3.77093e+06	3.14208e+06	3.13946e+06
M739T516	3.06741e+06	7.15761e+06	6.51699e+06	7.39244e+06	7.13789e+06	7.14453e+06	8.58913e+06	7.73545e+06	7.69373e+06	7.64002e+06	8.05781e+06	7.67159e+06
M739T455	968928	4.13483e+06	4.4457e+06	2.04207e+06	3.91895e+06	3.76911e+06	4.02928e+06	2.47161e+06	2.57061e+06	2.0071e+06	2.90253e+06	2.16149e+06
M740T475	2.70173e+06	6.05709e+06	8.70912e+06	3.51143e+06	9.30563e+06	8.53798e+06	6.52216e+06	3.98984e+06	4.74271e+06	3.32293e+06	7.3603e+06
M740T452	2.23973e+07	5.7801e+07	5.01023e+07	1.74118e+07	5.51733e+07	5.83954e+07	5.75484e+07	2.01736e+07	2.25761e+07	1.92558e+07	3.2884e+07	2.65737e+07
M740T445	1.26249e+07	1.67682e+07	1.76773e+07	1.39147e+07	1.75353e+07	1.7039e+07	1.70792e+07	1.38265e+07	1.52035e+07	1.29226e+07	1.71681e+07	1.55423e+07
M740T470	3.55803e+07	3.76888e+07	4.63134e+07	4.60714e+07	4.53893e+07	4.50424e+07	3.64902e+07	4.75246e+07	5.07532e+07	5.25329e+07	3.82224e+07	4.15915e+07
M740T495	1.6987e+07	5.77787e+06	7.01344e+06	1.62521e+07	5.95862e+06	5.61785e+06	4.98534e+06	1.58913e+07	1.67371e+07	1.4821e+07	5.14098e+06	1.54696e+07
M740T464	3.71441e+06	1.98832e+06	2.06862e+06	3.57568e+06	2.27158e+06	2.45528e+06	2.3125e+06	4.07533e+06	3.88212e+06	3.78218e+06	2.02818e+06	4.03825e+06
M740T515	1.07931e+07	2.26541e+07	2.36267e+07	1.07124e+07	2.28221e+07	2.0427e+07	2.03419e+07	9.74901e+06	9.09483e+06	1.0853e+07	1.82248e+07	7.64226e+06
M740T583	300047	353917	418004	262531	349840	427427	468306	337103	243973	266123	506475	250111
M740T577	2.53681e+06	2.18429e+08	2.12801e+08	5.43043e+06	1.87545e+08	2.33242e+08	2.00462e+08	5.26763e+06	2.65834e+06	5.32686e+06	2.23547e+08	5.52183e+06
M741T496	5.52228e+07	1.00411e+08	1.12038e+08	5.74604e+07	1.10617e+08	1.07221e+08	9.07942e+07	5.71087e+07	5.83309e+07	5.99925e+07	9.65822e+07	4.95372e+07
M741T471	1.91347e+08	1.97746e+08	2.17443e+08	1.23283e+08	1.93879e+08	2.07286e+08	2.28536e+08	1.62456e+08	1.31607e+08	1.29172e+08	1.95154e+08	1.31503e+08
M741T515		7.19869e+06	6.78387e+06		6.63661e+06	6.20519e+06	5.37969e+06	2.30701e+06	1.80407e+06	2.33356e+06	5.05852e+06
M741T577	1.53639e+06	5.88676e+07	5.69685e+07	1.57311e+06	5.11325e+07	6.40821e+07	5.60329e+07	1.27108e+06	1.47491e+06	1.46287e+06	6.01403e+07	1.32178e+06
M742T496	2.44552e+07	4.33165e+07	4.94352e+07	2.44992e+07	4.90556e+07	4.82549e+07	3.78907e+07	2.32662e+07	2.49265e+07	2.62688e+07	4.14837e+07	2.19203e+07
M742T472	1.1001e+08	9.56172e+07	1.04961e+08	1.07505e+08	9.59543e+07	1.00908e+08	9.06463e+07	8.08306e+07	8.31298e+07	1.0878e+08	9.391e+07	1.03654e+08
M742T589	1.36708e+07	6.50371e+07	6.11783e+07	1.5828e+07	5.77079e+07	6.2969e+07	5.89477e+07	1.31022e+07	1.4606e+07	1.51848e+07	5.7225e+07	1.48378e+07
M743T479	1.38689e+08	1.38697e+08	1.46348e+08	1.27412e+08	1.38269e+08	1.39586e+08	1.299e+08	1.37585e+08	1.32165e+08	1.22334e+08	1.32239e+08	1.32468e+08
M743T491	8.96529e+07	5.09878e+07	5.35584e+07	8.6684e+07	5.01829e+07	5.12537e+07	4.639e+07	8.25815e+07	8.23562e+07	8.19711e+07	4.71167e+07	7.54721e+07
M743T498	5.67372e+07	2.19918e+07	2.1765e+07	5.28421e+07	2.07143e+07	2.19538e+07	2.30939e+07	5.27554e+07	5.14133e+07	4.85942e+07	1.86374e+07	5.38656e+07
M743T525	1.11557e+08	4.91387e+07	4.90829e+07	1.33716e+08	4.09327e+07	4.61995e+07	4.2928e+07	1.26892e+08	1.243e+08	1.25619e+08	3.86672e+07	1.1789e+08
M743T589	3.59786e+06	1.69298e+07	6.28561e+06	4.19983e+06	1.51545e+07	1.63446e+07	1.53476e+07	2.88092e+06	3.97403e+06	3.6193e+06	1.50733e+07	3.70434e+06
M743T585	6.35174e+06	2.80115e+06	2.87116e+06	7.3867e+06	1.95601e+06	2.80577e+06	1.87874e+06	6.57105e+06	5.90653e+06	7.50843e+06	2.04074e+06	7.4813e+06
M743T451	1.70545e+07	5.98525e+07	6.73169e+07	3.39521e+07	3.09114e+07	2.82109e+07	5.53563e+07	3.82352e+07	2.17157e+07	3.36573e+07	5.27733e+07	3.63704e+07
M744T472	5.13354e+06	4.91803e+06	5.27387e+06	5.10635e+06	4.05278e+06	4.76205e+06	3.98324e+06		4.68942e+06	5.96577e+06	3.94274e+06	4.40492e+06
M744T479	6.75423e+07	6.61622e+07	6.99181e+07	5.97619e+07	6.56717e+07	6.45401e+07	5.96484e+07	6.20076e+07	6.26971e+07	5.9471e+07	6.30861e+07	6.37153e+07
M744T491	3.10797e+07	2.31611e+07	2.46857e+07	4.09761e+07	2.31696e+07	2.41179e+07	2.13401e+07	3.81654e+07	3.77197e+07	4.1918e+07	2.23642e+07	3.47437e+07
M744T525	6.13272e+07	2.23624e+07	2.35034e+07	5.91297e+07	1.77601e+07	2.10777e+07	1.97379e+07	5.49785e+07	5.77428e+07	5.21753e+07	1.6852e+07	5.25539e+07
M744T577	9.63272e+06	1.66824e+08	1.6642e+08	9.4616e+06	1.55201e+08	1.71187e+08	1.49433e+08	4.32604e+06	9.6012e+06	9.57228e+06	7.54152e+07	4.51616e+06
M744T585	3.18631e+06	1.32331e+06	1.39186e+06	3.67949e+06	850784	1.3861e+06	800736	3.0439e+06	3.03334e+06	3.50922e+06	830858	3.82114e+06
M744T451	7.56848e+06	2.14548e+07	2.20623e+07	1.16984e+07	1.98715e+07	2.01392e+07	1.99584e+07	1.26181e+07	1.15769e+07	1.07409e+07	1.07332e+07	1.38828e+07
M745T498	8.72259e+08	9.18136e+08	9.80003e+08	8.06953e+08	9.42975e+08	9.68381e+08	9.02602e+08	8.78606e+08	9.01348e+08	8.33176e+08	9.59709e+08	8.59212e+08
M745T468	3.98552e+08	3.71573e+08	3.77405e+08	3.72978e+08	3.37934e+08	3.70501e+08	3.51862e+08	3.90139e+08		3.60543e+08	3.67194e+08	3.96918e+08
M745T502	1.53992e+08	1.18789e+08	1.23258e+08	1.6826e+08	1.25638e+08	1.22458e+08	1.17762e+08	2.29833e+08	2.23314e+08	2.29029e+08	1.68174e+08	2.18839e+08
M745T586	793465	287422	256138	885342		196185		712431	694044	816921	178298	924438
M746T498	3.94527e+08	4.16019e+08	4.49188e+08	3.73095e+08	4.32911e+08	4.38404e+08	4.11166e+08	3.97469e+08	4.16424e+08	3.86821e+08	4.30636e+08	3.90485e+08
M746T468	1.87377e+08	1.61831e+08	1.63068e+08	1.53127e+08	1.54971e+08	1.6618e+08	1.59942e+08	1.87863e+08	1.73001e+08	1.61787e+08	1.575e+08	1.7979e+08
M746T502	1.06076e+08	5.17786e+07	8.15738e+07	9.92823e+07	8.06121e+07	5.80944e+07	5.47904e+07	1.05477e+08	8.22786e+07	1.02957e+08	5.34288e+07	8.07958e+07
M746T521	2.22573e+08	8.71952e+07	1.30524e+08	1.94185e+08	2.09803e+08	1.23656e+08	1.19974e+08	2.38859e+08	2.36446e+08	2.22193e+08	1.14508e+08	2.2089e+08
M747T484	4.54286e+07	2.86698e+07	3.43617e+07	4.79496e+07	2.80101e+07	3.08246e+07	2.45477e+07	4.21404e+07	4.32493e+07	4.75448e+07	2.49185e+07	4.02063e+07
M747T517	9.04644e+08	8.06059e+08	8.21778e+08	8.56354e+08	7.7869e+08	8.26385e+08	8.07962e+08	9.2245e+08	8.86061e+08	8.81632e+08	7.73812e+08	8.94584e+08
M747T493	2.7341e+09	1.82965e+09	1.8133e+09	2.49826e+09	1.7116e+09	1.74647e+09	1.66651e+09	2.60799e+09	2.61487e+09	2.46107e+09	1.68072e+09	2.67845e+09
M747T526	2.00162e+09	1.11561e+09	1.41718e+09	1.81984e+09	1.06051e+09	1.33741e+09	1.34957e+09	2.17851e+09	2.06815e+09	2.1111e+09	1.28634e+09	2.12281e+09
M748T484	1.99029e+07	1.3476e+07	1.44502e+07	2.16117e+07	1.398e+07	1.11599e+07	1.04231e+07	2.07687e+07	1.95797e+07	2.02105e+07	1.05032e+07	1.68131e+07
M748T517	4.13406e+08	3.69307e+08	3.71511e+08	3.91759e+08	3.54516e+08	3.76863e+08	3.66815e+08	4.22303e+08	4.02922e+08	4.05684e+08	3.50089e+08	4.08048e+08
M748T493	1.2329e+09	8.17853e+08	8.06387e+08	1.13643e+09	7.71198e+08	7.72698e+08	7.44249e+08	1.17355e+09	1.17371e+09	1.11541e+09	7.51907e+08	1.20847e+09
M748T526	9.17103e+08	6.16626e+08	6.5312e+08	8.5084e+08	4.89705e+08	6.18286e+08	6.22573e+08	1.0173e+09	9.5973e+08	9.83391e+08	5.92427e+08	9.89837e+08
M748T586	8.16835e+06	2.10696e+06	3.14879e+06	9.33692e+06	1.51405e+06	2.23841e+06	1.47241e+06	7.84573e+06	7.10454e+06	8.3676e+06	1.56395e+06	9.03018e+06
M749T475	4.00241e+08	1.82919e+08	1.68511e+08	3.98853e+08	1.56402e+08	1.83807e+08	1.85549e+08	4.49713e+08	4.0948e+08	4.22881e+08	1.80661e+08	4.79642e+08
M749T617	1.1175e+07	1.91334e+06		7.13738e+06	897635	2.26751e+06	1.82762e+06	1.04764e+07	7.0413e+06	9.94298e+06	1.79471e+06	9.0372e+06
M749T441	6.04791e+06	1.64842e+07	1.3484e+07	6.31419e+06	1.4242e+07	1.58795e+07	1.75468e+07	6.20209e+06	6.45282e+06	5.00298e+06	1.67815e+07	7.18438e+06
M749T493	3.15004e+08	1.02373e+08	1.00636e+08	2.92032e+08	1.91955e+08	1.9844e+08	1.81675e+08	2.98559e+08	3.06028e+08	2.84726e+08	1.88269e+08	3.10469e+08
M749T516	7.43014e+08	4.6575e+08	4.70611e+08	6.21013e+08	2.09892e+08	2.43112e+08	2.17334e+08	6.65128e+08	6.28506e+08	6.08437e+08	2.10981e+08	6.55197e+08
M749T526	1.22056e+08	1.51499e+08	1.54595e+08	2.11692e+08	1.4377e+08	1.49729e+08	1.24181e+08	2.31653e+08	2.21604e+08	2.38156e+08	1.35298e+08	2.27402e+08
M749T551	2.28629e+08	6.00389e+07	2.89717e+07	1.79561e+08	2.76539e+07	3.10406e+07	2.83621e+07	1.87166e+08	1.77241e+08	1.89814e+08	2.78018e+07	1.95422e+08
M749T585	2.95135e+06	926879	1.04632e+06	3.43539e+06		1.00848e+06	550728	2.93515e+06	2.86709e+06	3.3283e+06	546499	3.48866e+06
M750T475	2.02243e+08	9.19755e+07	9.92153e+07	1.99007e+08	7.87478e+07	8.9379e+07	9.09683e+07	2.55034e+08	2.33007e+08	2.08327e+08	9.00572e+07	2.35207e+08
M750T441	2.86633e+06	5.82446e+06	5.99858e+06	1.90122e+06	6.46812e+06	5.05983e+06	4.37565e+06	2.64005e+06	1.66859e+06		5.94693e+06
M750T493	2.93056e+07	1.94399e+07	1.97947e+07	5.43024e+07	1.68888e+07	1.85461e+07	3.30626e+07	5.34777e+07	5.29208e+07	5.12633e+07	3.31745e+07	5.33505e+07
M750T515	3.02852e+08	1.72534e+08	8.66108e+07	2.80804e+08	1.63358e+08	1.77811e+08	1.63257e+08	2.9124e+08	3.00232e+08	2.74306e+08	1.60033e+08	2.98518e+08
M750T526	3.47465e+07	2.11705e+07	2.13379e+07	3.66132e+07	2.52385e+07	2.66156e+07	2.65067e+07	4.06792e+07	4.18913e+07	4.31248e+07	1.95668e+07
M750T551	1.00733e+08	1.27059e+07	1.15489e+07	8.75587e+07	1.06882e+07	1.36483e+07	1.50466e+07	8.61903e+07	7.52416e+07	7.84877e+07	1.04288e+07	9.33854e+07
M751T441	9.92607e+06	4.76167e+06	6.17415e+06	8.83093e+06	7.74797e+06	5.02146e+06	4.99617e+06	1.35395e+07	9.3016e+06	7.24006e+06	5.16743e+06	9.16701e+06
M751T475	5.50905e+07		2.70026e+07	5.34124e+07	2.4423e+07	2.56181e+07	2.24632e+07	6.78701e+07	6.02584e+07	5.44726e+07	2.36846e+07	5.92539e+07
M751T484	6.02647e+08	2.81035e+08	3.0162e+08	5.57812e+08	2.77974e+08	2.95264e+08	2.73214e+08	5.87021e+08	5.73018e+08	5.57776e+08	2.72048e+08	5.6947e+08
M751T620	1.6244e+07	1.67623e+06	1.27726e+06	1.08193e+07	902458	2.10658e+06	1.93345e+06	1.66888e+07	1.08893e+07	1.4263e+07	1.87447e+06	1.44496e+07
M751T440	4.69425e+06	6.45183e+07	5.44602e+07	4.96055e+06	4.76683e+07	5.16598e+07	5.62046e+07	1.06681e+07	5.61141e+06	5.03925e+06	6.18795e+07	6.52542e+06
M751T467	1.69593e+07	1.3832e+07	1.39452e+07	1.67709e+07	1.83602e+07	1.42311e+07	1.44667e+07	1.79606e+07	1.64242e+07	1.4516e+07	2.20354e+07	1.85315e+07
M751T495	2.83007e+07	1.47904e+07	1.55191e+07	3.05668e+07	1.50035e+07	1.50777e+07	1.27272e+07	2.65875e+07	2.91162e+07	3.12732e+07	1.37675e+07	2.57331e+07
M751T515	7.84249e+07	4.337e+07	4.16426e+07	7.12992e+07	4.07541e+07	4.60453e+07	4.12982e+07	7.32805e+07	7.8002e+07	7.00698e+07	3.99233e+07	7.23595e+07
M751T551	2.61876e+07	3.67305e+06	3.20151e+06	2.09006e+07	2.90601e+06	4.38349e+06	2.86319e+06	2.45525e+07	1.91626e+07	2.09909e+07	3.66382e+06	2.0967e+07
M752T441	4.47632e+06	2.18278e+06	3.21936e+06	3.87239e+06	1.85516e+06	1.70977e+06	2.29914e+06	3.85215e+06	4.66628e+06	4.7244e+06	2.65854e+06	5.00086e+06
M752T475	1.00378e+07	3.51681e+06		1.0759e+07		2.58243e+06		9.83507e+06	9.63806e+06	1.32757e+07	2.97833e+06	9.55876e+06
M752T484	2.8275e+08	1.34226e+08	1.43391e+08	2.6759e+08	1.30476e+08	1.35344e+08	1.27661e+08	2.77247e+08	2.71001e+08	2.65879e+08	1.2848e+08	2.70603e+08
M752T440	1.82504e+06	2.27451e+07	2.4933e+07	2.07982e+06	2.08497e+07	2.34502e+07	2.41288e+07		2.41456e+06	2.00518e+06	2.3806e+07	3.90119e+06
M752T495	9.70485e+06	4.59873e+06	6.04024e+06	9.94332e+06	5.01061e+06	5.21878e+06	4.20526e+06	1.02479e+07	1.01481e+07	1.07562e+07	4.70631e+06	8.56506e+06
M753T454	1.91278e+08	3.43332e+08	3.73347e+08	1.65471e+08	3.42088e+08	3.79067e+08	3.6299e+08	1.9687e+08	1.92319e+08	1.57302e+08	3.56695e+08	1.82133e+08
M753T506	1.91343e+08	7.25933e+07	6.69978e+07	1.1275e+08	6.10844e+07	1.33508e+08	6.09981e+07	1.03071e+08	1.12022e+08	1.02322e+08	5.66891e+07	1.16102e+08
M753T630	7.03037e+06	1.23209e+06	592915	5.33356e+06		1.77404e+06		6.15765e+06	5.22673e+06	6.29947e+06	1.69754e+06	6.89243e+06
M753T528	1.89007e+07	2.55352e+07	2.58149e+07	1.92973e+07	2.45967e+07	2.65924e+07	2.58952e+07	1.99425e+07	1.8368e+07	1.99827e+07	2.30614e+07
M753T495	2.08872e+06	904307		1.7174e+06		1.09035e+06		2.55136e+06	2.15384e+06	2.60384e+06	881353	2.1182e+06
M753T605	1.48412e+06	1.25485e+07	1.30155e+07	1.57402e+06	1.11807e+07	1.21047e+07	1.18773e+07	1.37866e+06	1.24226e+06	1.62859e+06	1.18616e+07	1.44866e+06
M754T454	9.84498e+07	1.44999e+08	1.71072e+08	7.61209e+07	1.69941e+08	1.86711e+08	1.57338e+08	8.94728e+07	8.60624e+07	7.67726e+07	1.60511e+08	5.9541e+07
M754T528		1.15514e+07	1.14865e+07	8.05016e+06	1.08052e+07	1.23086e+07	1.1422e+07	7.76069e+06	7.91951e+06	8.48512e+06	1.03585e+07	7.6484e+06
M754T506	8.7084e+07	3.31781e+07	5.59057e+07	4.74328e+07	3.15561e+07	3.57777e+07	2.78662e+07	5.78682e+07	5.26862e+07	5.32914e+07	3.08816e+07	8.69606e+07
M754T498	6.20616e+06	1.10427e+06	1.83686e+06	6.95887e+06	1.56507e+06	1.98701e+06	899763	6.94955e+06	6.96855e+06	6.80908e+06		5.84294e+06
M754T583	2.43414e+06	4.68892e+07	4.664e+07	2.6671e+06	4.17147e+07	4.94414e+07	4.44131e+07	2.46369e+06	1.18188e+06	2.41057e+06	4.59891e+07	2.68416e+06
M754T605	543343	5.94593e+06	6.1609e+06	774980	6.04241e+06	6.16774e+06	5.55707e+06	400600			6.04788e+06
M755T448	1.20151e+08		6.96998e+07	9.19402e+07		5.38099e+07	3.98995e+07	9.95626e+07	1.5063e+08	1.31922e+08	7.25945e+07	1.03774e+08
M755T480_1	5.50916e+08	7.20407e+08	5.96018e+08	5.9904e+08	5.59971e+08	5.37113e+08	6.36245e+08	6.15034e+08	6.03327e+08	6.44009e+08	6.72057e+08	5.35972e+08
M755T516	5.97707e+07	3.37096e+07	6.30256e+07	6.74061e+07	4.26828e+07	3.77239e+07	3.71092e+07	7.07449e+07	5.0585e+07	4.69457e+07	3.34277e+07	4.7825e+07
M755T615	2.40802e+06	8.87901e+06	8.034e+06	2.59062e+06	8.47697e+06	7.7452e+06	7.90824e+06	1.93506e+06	2.23583e+06	2.93029e+06	7.88344e+06	2.6957e+06
M756T275_1			37384.7	41628.7	31141.1		71769.2	157597		37285.2	43942.1	54616.3
M756T480	2.4476e+08	3.20033e+08	2.57764e+08	2.6691e+08	3.61839e+08	3.43053e+08	2.87324e+08	2.74044e+08	2.72035e+08	2.841e+08	2.98225e+08	2.3508e+08
M756T516	2.28998e+07	1.74997e+07	2.19269e+07	2.11029e+07	1.68276e+07	2.07414e+07	1.7413e+07	2.83995e+07	2.07155e+07	2.496e+07	1.63942e+07	2.52113e+07
M756T615	1.04954e+06	4.20056e+06	3.6134e+06	1.53552e+06	3.91173e+06	4.04197e+06	3.91685e+06	460412	1.05372e+06	1.24624e+06	4.10757e+06	1.34938e+06
M756T275_2			26743.4		19077		46183.7	120133		15154.4	39769.5	31908.6
M756T496		1.95513e+07	2.29792e+07	1.10193e+07	2.14197e+07	2.09518e+07	1.73912e+07	1.07491e+07	1.09608e+07	1.13433e+07	1.95254e+07	8.74352e+06
M757T479		7.88673e+07	9.22779e+07	6.10143e+07	8.35375e+07	8.25918e+07	6.7715e+07	7.16114e+07	4.37142e+07		7.15976e+07
M757T501	1.17089e+08	9.54269e+07	1.09579e+08	1.28048e+08	1.00104e+08	1.04166e+08	8.02767e+07	1.00818e+08	1.03557e+08	1.16465e+08	8.62263e+07	9.35861e+07
M757T513	1.31103e+08	9.37979e+07	6.56664e+07	1.43498e+08	7.17446e+07	7.29861e+07	6.25036e+07	1.23753e+08	1.66294e+08	1.29099e+08	6.65897e+07	1.20951e+08
M757T465	2.75474e+08	1.58027e+08	5.58969e+08	6.79202e+08	5.21815e+08	5.45752e+08	5.56183e+08	7.66817e+08	4.33162e+08	6.56903e+08	5.36664e+08	7.62067e+08
M757T516	7.83383e+06	4.83973e+06	5.14645e+06	7.10774e+06	4.61808e+06	4.75391e+06	5.05038e+06	7.17382e+06	7.5325e+06	6.98794e+06	4.93442e+06	6.74767e+06
M757T591	2.53383e+06	3.35692e+06	2.65224e+06	4.35213e+06	3.24084e+06	5.7908e+06	4.0956e+06	2.73445e+06	2.49421e+06	3.4764e+06	3.83319e+06	3.72839e+06
M757T448	1.17231e+06	1.28457e+07	1.56448e+07	816839	5.92988e+06	1.40782e+07	1.40394e+07	1.23517e+06	1.26774e+06	1.18769e+06	1.35667e+07
M757T496		8.50389e+06	9.48506e+06		9.60758e+06	8.8311e+06	7.76013e+06	4.13278e+06	4.83653e+06		8.50938e+06	3.75307e+06
M758T501	5.36034e+07	3.84966e+07	4.85742e+07	4.87705e+07	4.37705e+07	4.48983e+07	3.52702e+07	4.77909e+07	4.47403e+07	5.13383e+07	3.81754e+07	4.69279e+07
M758T465_1	1.30659e+08	7.53177e+07	2.5959e+08	3.10781e+08	2.43964e+08	2.52141e+08	2.60214e+08	3.61498e+08	2.0286e+08	3.02497e+08	2.50207e+08	3.49041e+08
M758T499	1.46415e+07	1.9413e+06		1.30233e+07	1.64382e+06	2.65454e+06	1.91637e+06	1.45876e+07	1.49109e+07	1.29194e+07	1.67152e+06	1.46176e+07
M758T605	1.49928e+06	3.51481e+06	9.03083e+06	1.45191e+06	7.74586e+06	8.65818e+06	7.82263e+06	1.33628e+06	1.32566e+06	1.39582e+06	7.22214e+06	1.64319e+06
M759T508	1.46607e+08	1.14514e+08	1.19274e+08	1.36363e+08	1.23638e+08	1.16994e+08	1.24159e+08	1.52819e+08	1.45101e+08	1.41842e+08	1.33036e+08	1.3727e+08
M759T482	6.66284e+09	5.98813e+09	6.1872e+09	5.99384e+09	6.11053e+09	6.17272e+09	6.00365e+09	6.6605e+09	6.81637e+09	6.02636e+09	6.08345e+09	6.23643e+09
M759T545	1.77755e+07	2.20472e+07	1.80488e+07	1.7446e+07	1.76021e+07	1.92682e+07	1.99095e+07	1.96468e+07	1.97225e+07	1.94672e+07	1.91838e+07	2.05399e+07
M759T516	4.04046e+07	1.49759e+07	1.53508e+07	3.63544e+07	1.44528e+07	1.37227e+07	1.39984e+07	3.84321e+07	3.90311e+07	3.66226e+07	1.33981e+07	3.59677e+07
M759T583	1.70239e+06	2.19105e+07	2.21952e+07	1.78759e+06	2.03896e+07	2.25999e+07	1.91234e+07	1.71273e+06	1.69377e+06	1.74186e+06	9.29308e+06	1.69942e+06
M759T605	519560	4.07482e+06	3.85738e+06	515807	3.69997e+06	4.27481e+06	3.38366e+06	526778	452187		3.64475e+06	476296
M760T508	7.03946e+07	5.67446e+07	5.81666e+07	6.68716e+07	5.72052e+07	5.71601e+07	5.56521e+07	7.64261e+07	6.91034e+07	6.82568e+07	6.11144e+07	6.42641e+07
M760T482	3.20265e+09	2.73804e+09	2.86838e+09	2.83765e+09	2.89606e+09	2.85057e+09	2.75124e+09	3.13416e+09	3.17794e+09	2.79322e+09	2.83586e+09	2.90506e+09
M760T577	1.04853e+07	4.30049e+07	1.09548e+08	1.01708e+07	9.93991e+07	1.07907e+08	9.18769e+07	1.00282e+07	9.93415e+06	1.04831e+07	9.74615e+07	9.59407e+06
M760T545	8.26094e+06	9.111e+06	8.95331e+06	8.17358e+06	8.68274e+06	9.5851e+06	9.52344e+06		8.76462e+06	9.5104e+06	1.38998e+07	9.32707e+06
M760T470	1.15514e+07	3.48559e+07	3.82453e+07	3.18418e+07	1.67931e+07	1.80632e+07	3.72666e+07	1.62551e+07	3.71905e+07	3.81106e+07	3.84411e+07	3.14121e+07
M760T523	9.90198e+07	2.93252e+07	2.9832e+07	8.84628e+07	3.24332e+07	4.2169e+07	3.27031e+07	9.19643e+07	9.15172e+07	8.24308e+07	2.75276e+07	9.89993e+07
M760T615	2.5636e+06	6.34327e+06	6.67132e+06	2.67167e+06	6.8261e+06	6.66802e+06	5.90376e+06	2.54247e+06	2.13007e+06	2.76199e+06	5.92307e+06	2.00088e+06
M760T466	4.73248e+06	4.22301e+06	4.79653e+06	5.67191e+06	4.24588e+06	4.145e+06	3.82905e+06	5.70298e+06	5.02435e+06	4.9112e+06	4.31061e+06	5.32952e+06
M760T452	2.73405e+06	3.5356e+06	3.42939e+06	2.44448e+06				2.43037e+06	2.26447e+06	2.32316e+06	2.18914e+06	2.85202e+06
M761T452_1	1.70745e+07	4.61401e+07	5.16011e+07	1.38431e+07	4.66892e+07	5.02841e+07	5.38834e+07	1.74409e+07	1.55925e+07	1.36785e+07	2.26177e+07	1.6681e+07
M761T440	1.03452e+06	2.74827e+06	2.56167e+06	1.06822e+06	2.39613e+06	2.28444e+06	2.5008e+06	1.40193e+06	1.21071e+06	1.08091e+06	2.94757e+06	1.46869e+06
M761T483	4.13997e+08	4.01623e+08	7.49309e+08	7.04519e+08	4.37384e+08	3.9635e+08	3.61227e+08	3.88204e+08	8.5116e+08	7.68548e+08	7.17074e+08	7.4046e+08
M761T550	1.89934e+08	1.77807e+08	1.55705e+08	2.11183e+08	1.55455e+08	1.74412e+08	1.64735e+08	2.17881e+08	2.25481e+08	4.02635e+08	1.65696e+08	2.01108e+08
M761T502	1.8896e+10	1.52394e+10	1.58028e+10	1.91229e+10	1.49157e+10	1.53374e+10	1.45031e+10	1.99511e+10	1.9533e+10	1.89841e+10	1.44424e+10	1.8403e+10
M761T470	1.23109e+07	1.51364e+07	7.92051e+06	1.44527e+07	1.64541e+07	1.76909e+07	1.61913e+07	1.58719e+07	1.72297e+07	1.6822e+07	1.58148e+07	1.36812e+07
M761T539	7.25062e+07	2.41391e+07	1.38956e+07	6.93327e+07	2.20768e+07	2.19854e+07	2.0526e+07	7.2294e+07	6.42522e+07	6.86403e+07	1.99467e+07	7.30672e+07
M761T615_2	1.06669e+06	3.41941e+06	3.03878e+06	1.37708e+06	3.60214e+06	2.87282e+06	2.89447e+06		969490	808968	2.74256e+06
M761T466	1.7992e+06	1.52634e+06	1.50423e+06	2.05659e+06	1.5623e+06	2.07036e+06	1.99112e+06	2.22029e+06	2.19067e+06	2.19567e+06	1.43337e+06	977200
M762T452	6.95414e+06	1.98308e+07	2.02633e+07	5.81781e+06	2.14488e+07	2.3292e+07	2.37723e+07	7.57188e+06	7.11126e+06	5.71793e+06	2.24316e+07	7.29524e+06
M762T483		1.32288e+08	8.7318e+07	1.4007e+08	6.46752e+07	6.86976e+07	1.48281e+08	1.68494e+08	1.44836e+08	1.52172e+08	1.42339e+08	1.37136e+08
M762T502	8.88346e+09	7.20232e+09	7.38471e+09	8.99566e+09	7.00931e+09	7.15669e+09	6.80323e+09	9.40102e+09	9.23848e+09	8.73663e+09	6.86332e+09	8.6293e+09
M762T539	3.05476e+07	1.37781e+07	8.57121e+06	1.59253e+07	7.23598e+06	7.53452e+06	7.19657e+06	3.76713e+07	3.34469e+07	3.44058e+07	6.93386e+06	3.59708e+07
M762T484	5.31471e+06	3.09395e+06	3.17471e+06	4.93854e+06	2.53904e+06	2.88352e+06	1.87239e+06	4.15457e+06	3.44947e+06	4.02853e+06		4.57061e+06
M763T440	1.77329e+07	2.98731e+07	2.94889e+07	1.61759e+07	2.77255e+07	3.01903e+07	3.16811e+07	1.98999e+07	1.93517e+07	1.69014e+07	3.176e+07	1.94924e+07
M763T474	1.65086e+08	3.45658e+08	3.77688e+08	1.63935e+08	3.63822e+08	2.09135e+08	3.66472e+08	1.93185e+08	1.8445e+08	1.72101e+08	3.72221e+08	1.82579e+08
M763T502	2.31667e+09	1.85297e+09	1.94915e+09	2.32716e+09	1.8096e+09	1.88893e+09	1.758e+09	2.40834e+09	2.39191e+09	2.24455e+09	1.8018e+09	2.24738e+09
M763T527	2.32701e+09	5.07315e+08	4.27569e+08	2.15477e+09	3.58404e+08	4.49441e+08	3.92048e+08	2.09677e+09	2.14176e+09	2.09029e+09	3.77901e+08	2.33371e+09
M764T440	8.06602e+06	1.38839e+07	1.40736e+07	7.36495e+06	1.34215e+07	1.46786e+07	1.53756e+07	9.26698e+06	8.53974e+06	8.18763e+06	1.51759e+07	9.27522e+06
M764T474	7.38644e+07	1.51946e+08	1.68882e+08	7.28989e+07	1.59513e+08	1.71726e+08	1.64478e+08	8.34448e+07	8.26647e+07	7.71225e+07	1.67091e+08	8.22923e+07
M764T451	1.62283e+07	2.22871e+07	2.74653e+07	1.70676e+07	2.05455e+07	1.09987e+07	2.0984e+07	1.91264e+07	1.58616e+07	1.34703e+07	1.78127e+07	1.46417e+07
M764T503	4.51396e+08	3.49951e+08	3.46868e+08	4.48903e+08	3.47637e+08	3.44089e+08	3.27375e+08	4.49643e+08	4.5192e+08	4.31842e+08	3.265e+08	4.26502e+08
M764T520	8.02222e+07	6.68749e+07	9.26012e+07	6.95508e+07	6.69589e+07	8.52491e+07	6.93629e+07	9.4252e+07	6.31954e+07	1.02981e+08	6.78171e+07	1.02308e+08
M764T527	1.09315e+09	2.07214e+08	1.8482e+08	1.01387e+09	1.5792e+08	1.98379e+08	1.90482e+08	9.84538e+08	1.0017e+09	9.69396e+08	1.60545e+08	1.06286e+09
M764T615	1.24917e+06	1.05486e+07	9.46667e+06	1.57147e+06	9.99131e+06	9.96689e+06	9.50092e+06	884514	1.18585e+06	1.15809e+06	9.91207e+06
M765T440	2.49007e+06	3.51287e+06	3.96482e+06		3.44268e+06	3.33689e+06	4.27185e+06	2.83201e+06				2.66982e+06
M765T454	4.74011e+07	4.95077e+07	5.33337e+07	4.07907e+07	5.01317e+07	5.03534e+07	5.47187e+07	4.47473e+07	4.51915e+07	3.90291e+07	4.96182e+07	4.80566e+07
M765T463	1.09531e+08	2.24425e+08	2.32828e+08	1.02603e+08	2.20369e+08	2.29923e+08	2.32438e+08	1.1267e+08	1.07285e+08	1.42996e+08	2.22346e+08	1.1742e+08
M765T474	1.4507e+07	3.76843e+07	4.40356e+07	1.47878e+07	4.16935e+07	4.18604e+07	3.97913e+07	1.75788e+07	1.66318e+07	1.59745e+07	4.02429e+07	1.65797e+07
M765T379	1.04891e+06	1.86949e+06	3.7408e+06	2.17041e+06	3.83862e+06	2.70957e+06	2.72878e+06	1.24365e+06	1.67645e+06	982169	3.13789e+06	1.24733e+06
M765T494	3.3899e+07	5.83788e+06	6.28441e+06	3.09962e+07	6.03598e+06	6.20858e+06	5.2022e+06	3.01669e+07	3.30563e+07	3.01256e+07	5.31776e+06	3.58114e+07
M765T451	6.13738e+06	7.42835e+06	9.91123e+06	5.4032e+06	9.48156e+06	9.39648e+06	9.95971e+06	5.18882e+06	5.61054e+06	5.37326e+06	3.04549e+06	6.24467e+06
M765T503	3.2452e+07	5.22668e+07	5.34176e+07	6.59398e+07	5.13791e+07	5.16793e+07	2.62743e+07	5.70886e+07	7.06863e+07	6.97256e+07	4.96542e+07	5.90939e+07
M765T527	2.82273e+08	5.55439e+07	4.65932e+07	2.57701e+08	3.88014e+07	6.00668e+07	4.28264e+07	2.55853e+08	2.60929e+08	2.53909e+08	4.19201e+07	2.79448e+08
M765T517	1.68388e+07	1.47648e+07	1.47767e+07	1.39939e+07	1.43735e+07	1.53803e+07	1.59168e+07	1.61748e+07	1.66295e+07	1.46813e+07	1.4853e+07	1.5195e+07
M766T463	5.41593e+07	1.07886e+08	1.12081e+08	6.96905e+07	1.05388e+08	1.12373e+08	1.10444e+08	7.78616e+07	5.2357e+07	6.74659e+07	1.07316e+08	5.7941e+07
M766T454	2.40522e+07	2.3972e+07	2.57303e+07	1.94689e+07	2.39721e+07	2.49869e+07	2.49758e+07	2.18094e+07	2.20905e+07	1.90702e+07	2.41424e+07	2.30001e+07
M766T379	461238	1.02176e+06	2.04729e+06	719593	1.65739e+06	1.05759e+06	1.09658e+06	390688	753014	346308	1.02331e+06	405704
M766T495	1.44901e+07	2.44592e+06		1.27932e+07	1.23674e+06		1.74772e+06	1.31939e+07	1.43844e+07	1.31454e+07		1.49049e+07
M766T527	5.24967e+07	9.36494e+06	1.02007e+07	4.79511e+07	8.50634e+06	9.35719e+06	7.64142e+06	4.94671e+07	4.8365e+07	4.76724e+07	8.21625e+06	5.21041e+07
M766T625	2.2387e+06	1.82565e+06	3.42696e+06	2.56318e+06	3.86991e+06	3.87835e+06	3.75653e+06	1.55351e+06	2.19394e+06	2.59468e+06	3.69462e+06	2.00136e+06
M766T465	3.84993e+06	2.80574e+06	3.30594e+06	4.26626e+06	2.79076e+06	2.9122e+06	2.2822e+06	3.87678e+06	3.81226e+06	3.93498e+06	2.17443e+06	3.57998e+06
M767T498	5.67012e+07	6.56974e+07	7.90989e+07	6.17483e+07	7.98393e+07	7.6016e+07	6.25191e+07	6.33936e+07	6.81629e+07	7.08011e+07	7.11293e+07	5.89672e+07
M767T478	8.82465e+07	8.42299e+07	8.78634e+07	8.64468e+07	8.2848e+07	8.66259e+07	7.65393e+07	8.82856e+07		7.91766e+07	7.57718e+07	8.84534e+07
M767T473	2.27209e+08	2.34605e+08	2.44428e+08	2.18819e+08	2.25353e+08	2.34219e+08	3.0679e+08	3.25401e+08	2.36483e+08	2.19656e+08	2.39035e+08	2.31855e+08
M767T521	5.5595e+07	3.20269e+07	3.24152e+07	5.48319e+07	3.00997e+07	3.56103e+07	3.07067e+07	5.97788e+07	5.80066e+07	6.29224e+07	2.86831e+07	7.91796e+07
M767T534	8.66816e+07	9.80395e+07	9.79e+07	8.75913e+07	9.21987e+07	1.06781e+08	1.02981e+08	8.22291e+07	8.66754e+07	8.46584e+07	9.9893e+07	8.85411e+07
M767T590	1.15735e+08	1.42745e+09	1.4082e+09	1.18234e+08	1.33128e+09	1.47978e+09	1.34457e+09	5.52863e+07	1.23153e+08	1.19304e+08	1.38302e+09	1.20145e+08
M767T609	722844	1.32645e+06	1.09123e+06		877102	1.19604e+06	777881	453920			1.19988e+06	453995
M767T625	826933	1.92731e+06	1.33221e+06	1.11286e+06	2.01636e+06	1.79631e+06	1.90745e+06	637570	860735	1.22455e+06	2.13003e+06	831756
M767T465	1.50198e+06	1.15158e+06	1.28605e+06	1.89009e+06	1.36229e+06	1.18701e+06	1.00963e+06	1.41032e+06	1.45004e+06	1.52207e+06	741674	1.18777e+06
M768T498	2.48254e+07	3.04793e+07	3.46471e+07	2.8076e+07	3.57924e+07	3.50543e+07	2.78752e+07	2.88404e+07	3.16778e+07	3.14229e+07	3.24264e+07	2.48312e+07
M768T473	1.60449e+08	1.07166e+08	1.1391e+08	1.05551e+08	1.10694e+08	1.11219e+08	1.04688e+08	1.2893e+08	1.15303e+08	1.07181e+08	1.05096e+08	1.11893e+08
M768T479	4.73273e+07	4.55053e+07	5.18827e+07	4.51217e+07	4.28308e+07	4.72713e+07	4.47595e+07	4.45049e+07		4.31144e+07	4.36355e+07	4.76692e+07
M768T521_1		1.69214e+07	1.565e+07	3.41562e+07	1.40587e+07	1.6849e+07	1.515e+07	2.86417e+07	3.76513e+07		1.30521e+07
M768T534	2.06854e+07	5.07525e+07	5.02525e+07	4.4584e+07	4.73084e+07	2.28166e+07	5.26224e+07	4.21545e+07	4.47384e+07	4.44872e+07	4.90074e+07	4.66517e+07
M768T590	5.98812e+07	7.44289e+08	7.33325e+08	6.22792e+07	6.90247e+08	7.70305e+08	6.97765e+08	2.82018e+07	6.52242e+07	6.26823e+07	7.15302e+08	6.32368e+07
M768T447	1.48776e+07	9.24936e+06	1.15829e+07	1.50556e+07	9.41581e+06	8.87712e+06	7.78426e+06	1.80855e+07	1.51203e+07	1.58998e+07	7.14656e+06	1.77739e+07
M769T517	1.15478e+08		1.16343e+08	1.11049e+08	1.14932e+08	1.13082e+08	1.08464e+08	1.18556e+08	1.14533e+08	1.15834e+08	9.9939e+07	1.10695e+08
M769T495	5.56778e+08	4.77086e+08	4.9277e+08	5.31397e+08	4.60802e+08	4.74926e+08	4.31063e+08	5.30027e+08	5.39097e+08	5.29497e+08	4.42005e+08	5.38038e+08
M769T525	2.12401e+08	1.55346e+08	1.57367e+08	2.4635e+08	1.43087e+08	1.51016e+08	1.46729e+08	2.52714e+08	2.29788e+08	2.52373e+08	1.37151e+08	2.21001e+08
M769T534	1.23346e+07	1.37361e+07	6.17098e+06	1.21432e+07	1.23791e+07	6.08432e+06	6.36808e+06	5.13494e+06	1.25322e+07	1.22405e+07	1.36148e+07	1.27881e+07
M769T589	1.72157e+07	2.0639e+08	1.97286e+08	1.8026e+07	1.8712e+08	8.62077e+07	1.9143e+08		1.98039e+07	1.80693e+07	1.96554e+08	1.91244e+07
M769T600	1.14527e+08	1.5081e+08	1.55523e+08	1.28561e+08	1.39546e+08	1.54906e+08	1.40187e+08	9.53152e+07	1.14475e+08	1.16787e+08	1.40455e+08	1.08435e+08
M769T447	5.76903e+06	3.82799e+06	3.7235e+06	6.30507e+06	3.54681e+06	3.6363e+06	2.94284e+06	6.5055e+06	5.6125e+06	6.92321e+06	2.32149e+06	7.31785e+06
M769T454	2.89499e+07	5.102e+07	5.64629e+07	2.49075e+07	6.07488e+07	6.21038e+07	5.09371e+07	2.88116e+07	2.87172e+07	1.5345e+07	5.83388e+07	2.58423e+07
M770T422	42308.3		191232	64310.1			321576	92595.6	93652.6	81413.2	301327	82615.8
M770T517	5.63282e+07	5.3857e+07	5.60537e+07	5.4431e+07	5.36168e+07	5.50848e+07	5.27188e+07	5.83475e+07	5.47628e+07	5.71347e+07	4.87344e+07	5.3223e+07
M770T495	2.64542e+08	2.26933e+08	2.3685e+08	2.47283e+08	2.15001e+08	2.27179e+08	2.05968e+08	2.44477e+08	2.51437e+08	2.53346e+08	2.09747e+08	2.47459e+08
M770T525	1.21423e+08	7.24342e+07	7.42448e+07	1.08734e+08	6.78002e+07	6.8285e+07	6.57155e+07	1.1499e+08	1.07891e+08	1.09875e+08	6.26483e+07	1.05944e+08
M770T600	5.94093e+07	7.56793e+07	8.01075e+07	6.67192e+07	7.25952e+07	7.96431e+07	7.13818e+07	4.84935e+07	6.0674e+07	6.05838e+07	7.27107e+07	5.4518e+07
M771T476	6.33281e+07	2.84608e+07	3.12814e+07	6.70178e+07	3.36291e+07	3.33327e+07	2.3529e+07	1.18318e+08	1.19526e+08	1.29688e+08	2.73363e+07	5.33231e+07
M771T495	6.84647e+07	6.46454e+07	6.28601e+07	7.12571e+07	5.68894e+07	6.23091e+07	7.28629e+07	6.69829e+07	6.88195e+07	6.61625e+07	5.58867e+07	6.96792e+07
M771T505	6.17926e+07	5.61335e+07	6.51341e+07	5.89641e+07	5.00035e+07	5.25011e+07	5.5549e+07	6.24795e+07	5.27666e+07	6.16292e+07	5.85371e+07	5.57653e+07
M771T578	5.55934e+06	1.11388e+08	1.14589e+08	4.85795e+06	5.23694e+07	1.18038e+08	1.07812e+08	2.73814e+06	5.31866e+06	4.9307e+06	1.15642e+08	5.14262e+06
M771T600	1.66373e+07	2.04038e+07	2.06698e+07	1.71595e+07	2.46262e+07	2.11081e+07	1.91517e+07	1.36323e+07	1.50733e+07	1.59178e+07	2.34465e+07	1.45585e+07
M772T475	5.51382e+07	1.57049e+07	2.1526e+07	3.82099e+07	2.12767e+07	2.04828e+07	1.42626e+07	3.9303e+07	3.84015e+07	4.48785e+07		3.22107e+07
M772T505	3.81796e+07	2.77276e+07	2.90007e+07	2.86367e+07	2.5556e+07	2.53097e+07	2.80905e+07	2.75723e+07	2.66819e+07	2.84225e+07	4.96596e+07	2.8707e+07
M772T522	4.92528e+07	1.44917e+07	2.11521e+07	4.37995e+07		2.05336e+07	1.95063e+07	9.31323e+07	9.03396e+07	4.10647e+07	1.89142e+07	5.1774e+07
M772T508	4.05507e+07	6.02194e+06	6.86324e+06	3.59684e+07				2.89289e+07	3.01058e+07	3.93676e+07	4.97389e+06	3.17874e+07
M772T590	5.88787e+07	2.36966e+08	2.4201e+08	5.71022e+07	2.29921e+08	2.41849e+08	2.06876e+08	5.59661e+07	2.3939e+07	5.94318e+07	2.1414e+08	2.60413e+07
M772T598	8.90886e+06	3.12873e+06	3.07346e+06	1.11341e+07	1.97448e+06	3.01946e+06	2.25911e+06	9.28506e+06	9.4836e+06	1.08658e+07	2.37936e+06	1.15052e+07
M773T484	5.39621e+07	2.4933e+07	3.12498e+07	5.52823e+07	2.95985e+07	1.27151e+07	2.26683e+07	5.55513e+07	5.5983e+07	5.53661e+07	2.50668e+07	5.15022e+07
M773T495	9.9631e+08	4.24122e+08	4.30504e+08	8.81223e+08	4.18101e+08	4.20037e+08	4.03255e+08	9.37925e+08	9.58168e+08	8.65091e+08	4.09998e+08	9.23807e+08
M773T518	9.54384e+07	6.3158e+07	6.61579e+07	8.26542e+07	6.65974e+07	6.88012e+07	6.92553e+07	9.62301e+07	9.67595e+07	9.35028e+07	6.52198e+07	9.56247e+07
M773T544	1.04284e+08	4.35985e+07	4.46272e+07	1.26124e+08	4.13786e+07	4.46988e+07	4.21501e+07	1.38802e+08	1.36257e+08	1.33049e+08	4.73565e+06	1.35737e+08
M773T526	3.13018e+08	1.70693e+08	2.17048e+08	2.72903e+08	1.66905e+08	1.71182e+08	1.73699e+08	3.6469e+08	3.38788e+08	3.44452e+08	1.95515e+08	3.41082e+08
M773T589	1.30599e+07	1.19935e+08	1.25997e+08	2.91686e+07	1.16866e+08	1.2182e+08	1.08635e+08	1.21117e+07	2.91421e+07	3.08785e+07	1.11817e+08	2.88618e+07
M773T598	2.48585e+06	560708	563064	3.19637e+06		522538		2.41466e+06	2.50108e+06	2.91037e+06		2.98019e+06
M774T484	2.65684e+07	1.1554e+07	1.24175e+07	2.73413e+07	1.35296e+07	1.25963e+07	1.01263e+07	2.47851e+07	2.52726e+07	2.65607e+07	1.00915e+07	2.34866e+07
M774T495	4.83067e+08	2.06881e+08	2.08934e+08	4.21412e+08	1.98364e+08	2.00473e+08	1.95576e+08	4.47084e+08	4.74139e+08	4.33648e+08	1.9818e+08	4.39102e+08
M774T517	4.55175e+07	3.04959e+07	3.18713e+07	3.95922e+07	3.11036e+07	3.20496e+07	3.21903e+07	4.61101e+07	4.54964e+07	4.31311e+07	3.21824e+07	4.38546e+07
M774T358			32455.2	40099	35194.4	15898.4	62559.1	134165		52067.8	39132.7	62150.3
M774T544	5.48612e+07	3.5121e+07	2.04352e+07	6.05897e+07	2.28164e+07	3.90217e+07	2.80854e+06	6.67723e+07	6.28753e+07	6.00928e+07	3.86178e+07	6.5036e+07
M774T526	1.54452e+08	9.96806e+07	1.06624e+08	1.53289e+08	7.92873e+07	9.97792e+07	1.00043e+08	1.7221e+08	1.60191e+08	1.65154e+08	9.20784e+07	1.5794e+08
M774T536	4.21256e+07	9.17669e+06	8.67953e+06	3.98528e+07	7.58096e+06	1.28826e+07		4.02262e+07	4.05105e+07	3.73832e+07	7.80147e+06	4.58275e+07
M775T477	8.96971e+07	3.43414e+07	3.71385e+07	8.88909e+07	3.40418e+07	3.6479e+07	3.28308e+07	9.94937e+07	9.11153e+07	9.0928e+07	3.58154e+07	8.88036e+07
M775T495	1.27994e+08	2.64372e+07	2.76326e+07	1.11652e+08	5.20092e+07	5.32366e+07	5.08264e+07	1.19924e+08	1.19537e+08	1.11427e+08	5.06774e+07	1.17253e+08
M775T535	1.92519e+08	4.96139e+07	5.05389e+07	1.89123e+08	4.66917e+07	5.18489e+07	5.1331e+07	2.13256e+08	2.06638e+08	2.02012e+08	4.86942e+07	1.93526e+08
M775T517	1.36658e+09	6.21889e+08	5.66217e+08	1.28268e+09	5.82742e+08	5.4804e+08	5.34799e+08	1.34398e+09	1.25653e+09	1.33462e+09	5.74881e+08	1.33101e+09
M775T528	1.65585e+07	1.0878e+07	1.20193e+07	1.54563e+07	1.09922e+07	1.22367e+07	1.27123e+07	1.10363e+07	1.95329e+07	1.77768e+07	1.30103e+07	1.43136e+07
M775T551	1.80876e+08	9.3974e+07	9.26046e+07	1.59392e+08	8.65361e+07	8.90721e+07	8.87236e+07	1.72671e+08	1.548e+08	1.67121e+08	8.9056e+07	1.6345e+08
M775T400	241503	383628	322981	333933	303770	325654	338961	358153	326319	354489	302872	429039
M776T477	4.79662e+07	1.69394e+07	1.91047e+07	4.45567e+07	1.72139e+07	1.76385e+07	1.68715e+07	5.11666e+07	4.68067e+07	4.55449e+07	1.71199e+07	4.7864e+07
M776T495	2.40503e+07	9.69764e+06	1.01547e+07	2.05534e+07	4.38766e+06	4.64839e+06	8.41724e+06	2.13166e+07	2.25515e+07	1.97999e+07	8.99702e+06	2.10632e+07
M776T535	9.62149e+07	2.34846e+07	2.48288e+07	9.33721e+07	2.34335e+07	2.38674e+07	2.51751e+07	1.03605e+08	1.05155e+08	9.8518e+07	2.40246e+07	1.05053e+08
M776T517	6.64969e+08	2.65132e+08	2.70583e+08	6.03011e+08	2.81882e+08	2.99357e+08	2.9685e+08	6.23744e+08	5.90572e+08	6.0695e+08	2.75233e+08	6.34886e+08
M776T551	9.02661e+07	4.16887e+07	4.35861e+07	7.81572e+07	4.08131e+07	4.46734e+07	4.36367e+07	8.39384e+07	7.34406e+07	7.79998e+07	4.33458e+07	7.62686e+07
M777T498	7.3498e+07	3.71893e+07	3.81844e+07	8.71481e+07	4.27912e+07		3.42185e+07	7.95626e+07	8.032e+07	9.94808e+07	3.93137e+07	8.43736e+07
M777T441	1.13417e+07	1.74952e+07	1.94287e+07	1.00447e+07	1.17341e+07	1.2205e+07	1.94025e+07	8.56936e+06	1.14823e+07	9.28131e+06	1.80532e+07	1.22878e+07
M777T470	1.52717e+07	2.38962e+07	2.29605e+07	1.45604e+07	2.20827e+07	1.98247e+07	2.22621e+07	1.5333e+07	1.52596e+07	1.27406e+07	2.20716e+07	1.51812e+07
M777T417_1	8.77432e+06	9.7601e+06	1.03147e+07	8.23661e+06	9.60599e+06	1.00906e+07	1.12373e+07	6.89022e+06	7.07062e+06	5.90362e+06	1.20665e+07	6.58972e+06
M777T517	1.80698e+08	7.96411e+07	7.19952e+07	1.63798e+08	7.24029e+07	7.25796e+07	6.50309e+07	1.74007e+08	1.70276e+08	1.65834e+08	6.82307e+07	1.73888e+08
M777T536	1.12909e+08	2.82247e+07	2.1596e+07	1.11044e+08	1.85449e+07	2.8264e+07	2.79406e+07	4.40373e+07	1.03119e+08	4.22733e+07	1.70839e+07	2.81241e+07
M777T551	1.96651e+07	1.30747e+07	1.15085e+07	1.85554e+07	1.08955e+07	1.07672e+07	1.36367e+07	1.81418e+07		1.89624e+07	9.63615e+06	2.00121e+07
M778T427	665044	683998	566771	873842	512328	613089	589655	834225		888829	502181	629059
M778T498	4.06335e+07	2.13124e+07	2.13526e+07	4.03549e+07	1.92358e+07	2.06007e+07	1.80577e+07	4.17905e+07	4.37483e+07	4.46061e+07	2.14051e+07	4.38683e+07
M778T441	3.63656e+06	7.68619e+06	7.79833e+06		7.06297e+06	5.15158e+06	8.05367e+06		3.00239e+06	3.73276e+06	7.68985e+06	5.14066e+06
M778T470	9.35212e+06	1.34341e+07	1.48513e+07	9.32381e+06	1.30263e+07	1.4189e+07	1.08945e+07	9.60941e+06	8.40542e+06	8.73894e+06	1.21562e+07	9.33961e+06
M778T517	1.6786e+07	1.24214e+07	1.20602e+07	2.94443e+07	1.27461e+07	1.20672e+07	1.33396e+07	3.22016e+07	2.98353e+07	2.87203e+07	1.1555e+07	3.08893e+07
M778T536	5.53916e+07	8.88919e+06	1.24249e+07	5.44092e+07	1.04225e+07	1.27475e+07	1.21932e+07	5.58195e+07	4.85988e+07	5.52369e+07	1.08628e+07	6.49132e+07
M778T598	818927	4.99511e+06	4.07951e+06	961167	5.1595e+06	3.50587e+06	5.52286e+06	634387	923866	1.1929e+06	4.37411e+06	928265
M779T440	2.61773e+08	3.15425e+07	3.22141e+07	7.31774e+07	3.08928e+07	4.56828e+07	4.99869e+07	1.39514e+08	1.35743e+08	1.16274e+08	3.75626e+07	1.40827e+08
M779T464	1.00656e+08	6.87557e+07	7.38472e+07	7.92091e+07	6.45681e+07	6.45462e+07	6.4003e+07	9.53778e+07	1.04873e+08	7.38256e+07	6.19238e+07	1.01637e+08
M779T505	1.24641e+08	7.76174e+07	8.56378e+07	1.26148e+08	7.83193e+07	8.93439e+07	7.92851e+07	1.18793e+08	1.20257e+08	1.11411e+08	7.51706e+07	1.28576e+08
M779T628	3.92857e+06	751892		2.68903e+06		1.00936e+06	765507	3.93765e+06	2.88677e+06	4.05518e+06	559116	4.02194e+06
M779T516	1.89987e+07	6.68633e+06	1.60888e+07	1.94886e+07	1.54587e+07	1.66993e+07	1.38477e+07	1.72808e+07	1.75628e+07	1.80568e+07	1.25444e+07	1.66511e+07
M779T537	1.47279e+07		2.30404e+06	1.42917e+07		2.37483e+06	1.6852e+06	1.46277e+07	1.50021e+07	3.55649e+06		1.3546e+07
M779T525	1.37045e+07	1.02597e+07	1.10203e+07	1.36091e+07	1.08472e+07	1.1533e+07	1.13134e+07	1.46807e+07	1.36691e+07	1.31334e+07	1.12213e+07	1.36081e+07
M779T606	1.26911e+06	1.25879e+07	1.30367e+07	1.08929e+06	5.80394e+06	1.3467e+07	5.52138e+06		806567	641936	5.31382e+06	1.17308e+06
M780T440	6.41927e+07	2.26892e+07	2.28792e+07	5.91413e+07	1.96777e+07	2.30802e+07	2.44613e+07	6.80374e+07	6.60234e+07	5.52207e+07	2.27207e+07	7.00757e+07
M780T464	5.0872e+07	3.1823e+07	3.3616e+07	3.7737e+07	3.08302e+07	3.25555e+07	3.06065e+07	4.84513e+07	4.35666e+07	4.32176e+07	2.94643e+07	4.34327e+07
M780T505	6.03107e+07	3.8792e+07	4.44146e+07	6.0206e+07	3.82718e+07	4.10786e+07	3.96931e+07	5.67728e+07	5.48782e+07	5.75504e+07	3.83687e+07	5.93591e+07
M780T516	7.73545e+06	6.73614e+06	7.38247e+06	7.55396e+06	6.69839e+06	6.85924e+06	6.01761e+06	7.32369e+06	7.39727e+06	7.75943e+06	5.6766e+06	6.71726e+06
M780T584	1.62918e+06	4.23669e+07	4.29515e+07	3.2065e+06	3.99518e+07	4.49124e+07	4.23707e+07	1.38168e+06	3.2718e+06	3.05698e+06	4.48455e+07	3.35807e+06
M780T37	1.25292e+06	818549		2.55568e+06	652241		855123	3.49476e+06	2.37578e+06	3.34059e+06		2.43679e+06
M781T428	3.19127e+06	4.04493e+06	4.75602e+06		4.16022e+06	3.44834e+06	4.57105e+06			2.75823e+06	4.69517e+06	5.11742e+06
M781T419	789474	1.28455e+06	1.69626e+06		1.33067e+06	1.02874e+06	1.46705e+06			632416	1.18543e+06	572077
M781T457	6.5321e+08	2.75269e+08	2.85351e+08	5.80212e+08	1.7045e+08	2.71782e+08	2.77698e+08	6.43146e+08	4.49132e+08	5.65188e+08	2.52646e+08	5.22634e+08
M781T482	2.51097e+08	2.98745e+08	3.35857e+08	2.51363e+08	2.42141e+08	1.93104e+08	1.7811e+08	2.5399e+08	2.57515e+08	2.33472e+08	2.75166e+08	2.24073e+08
M781T438	1.58782e+07	4.55061e+06	4.62164e+06		5.16181e+06	8.63994e+06	6.51033e+06	6.57427e+06	1.64041e+07	6.47205e+06	1.00228e+07	1.78305e+07
M781T520	4.78833e+07	2.22034e+07	2.3055e+07	4.71533e+07	2.1003e+07		2.21483e+07	5.18516e+07	4.38512e+07	4.70174e+07	2.10771e+07	5.03594e+07
M781T543	1.40152e+07	1.85999e+07	1.61426e+07	1.33115e+07	1.44246e+07	1.70624e+07	1.6466e+07	1.35504e+07	1.40645e+07	1.33755e+07	1.95316e+07	1.44991e+07
M781T615	1.03736e+07	6.89285e+07	6.4827e+07	1.09063e+07	6.36644e+07	6.69572e+07	6.17081e+07	8.93458e+06	1.0104e+07	1.08562e+07	6.42428e+07	8.83691e+06
M782T457	3.17447e+08	9.22743e+07	1.40241e+08	2.88467e+08	8.25982e+07	8.76771e+07	1.34661e+08	3.15289e+08	3.03012e+08	2.75607e+08	7.98326e+07	3.33184e+08
M782T482	1.33656e+08	9.98623e+07	1.13518e+08	1.2105e+08	9.77995e+07	1.01554e+08	8.064e+07	1.12634e+08	1.10209e+08	1.07731e+08	7.75079e+07	9.24437e+07
M782T520	2.30406e+07	6.73591e+06	7.7228e+06	1.93531e+07	7.05925e+06	7.33003e+06	7.05191e+06	2.11753e+07	2.03317e+07	1.03916e+07	1.45137e+07	2.11117e+07
M782T584	827573	851807	988652	583916	878609	1.04038e+06	1.10354e+06	734685	664478	717825	967019	758300
M782T523	1.67728e+07	3.8517e+06	4.55707e+06	1.58219e+07	4.10761e+06	6.4459e+06	5.08985e+06	1.55854e+07	1.58754e+07	1.6236e+07	3.17753e+06	1.62726e+07
M782T543	7.04645e+06	8.49565e+06	8.12917e+06	6.7933e+06	7.32989e+06	8.8505e+06	8.92769e+06	7.01034e+06	7.16935e+06	6.84365e+06	8.65601e+06	7.25723e+06
M782T595	1.9311e+07	1.08656e+08	1.01535e+08	1.96665e+07	9.68878e+07	5.30959e+07	1.03982e+08	8.45364e+06	1.92091e+07	1.90509e+07	1.06188e+08	1.97958e+07
M782T615	5.30004e+06	3.68022e+07	3.51604e+07	5.86409e+06	3.38455e+07	3.40436e+07	3.4463e+07	4.58661e+06	4.94112e+06	5.82184e+06	3.50685e+07	4.76367e+06
M782T37	1.69929e+06	922327	671962	2.91986e+06	805444		305873	3.71864e+06	2.79898e+06	4.12159e+06		3.16603e+06
M783T497	8.89511e+06	1.20529e+07	1.35661e+07	1.09551e+07	1.40231e+07	1.32455e+07	1.08195e+07	1.08375e+07	1.21911e+07	1.30168e+07	1.20747e+07	9.7757e+06
M783T511	1.28098e+09	3.86559e+08	4.31547e+08	5.22474e+08	4.22586e+08	4.19447e+08	4.08236e+08	1.38022e+09	5.77337e+08	1.47477e+09	3.85718e+08	5.09283e+08
M783T465	2.34709e+08	1.22513e+08	1.2758e+08	2.04865e+08	1.18919e+08	1.26326e+08	1.22357e+08	2.18287e+08	2.16213e+08	1.8985e+08	1.18809e+08	2.21268e+08
M783T522	1.79563e+08	2.0189e+08	2.22025e+08	2.07433e+08	2.27739e+08	2.3213e+08	2.28914e+08	2.46648e+08	2.51611e+08	2.60053e+08	2.31276e+08	2.36772e+08
M783T475	1.34664e+09	3.03623e+08	3.25107e+08	9.24762e+08	4.98578e+08	5.12544e+08	4.87522e+08	1.35491e+09	1.33021e+09	1.303e+09	4.20513e+08	1.40195e+09
M783T535	1.17219e+07	1.14391e+07	1.14861e+07	1.69675e+07	1.01196e+07	1.16199e+07	1.05953e+07	5.98441e+06	1.04329e+07	1.68431e+07	1.04881e+07	1.72827e+07
M783T584	306797	482188	460490	300404	429792	450208	541817	378135	359030	329746	518496	337182
M783T543	1.81026e+06	3.13801e+06	3.36915e+06	1.68232e+06	3.08231e+06	3.38442e+06	4.81916e+06	1.78735e+06	1.77654e+06	1.99463e+06	2.87241e+06	2.01045e+06
M783T615	1.08381e+06	4.04526e+06	9.17103e+06	1.21218e+06	8.66769e+06	1.02538e+07	9.572e+06	920239	806435	374797	9.87268e+06	410871
M783T625	1.19565e+07	2.04047e+07	1.77126e+07	1.26783e+07	2.05147e+07	1.92792e+07	1.84425e+07	9.36702e+06	1.0763e+07	1.23678e+07	2.06628e+07	1.03034e+07
M784T497	3.44943e+06	5.26332e+06	6.22825e+06	4.58975e+06	6.74026e+06	5.47405e+06	4.73261e+06	4.76692e+06	5.50754e+06	6.11e+06	5.35169e+06	3.55338e+06
M784T511	2.328e+08	1.76633e+08	1.91746e+08	2.42325e+08	1.96264e+08	1.9321e+08	5.61133e+08	2.6981e+08	2.71505e+08	6.92498e+08	1.8269e+08	2.74714e+08
M784T465	1.10451e+08	6.17535e+07	6.08508e+07	9.87873e+07	5.71709e+07	5.95646e+07	5.93283e+07	1.07283e+08	1.05428e+08	9.10411e+07	5.74003e+07	1.05477e+08
M784T522		9.40058e+07	1.0302e+08	1.02703e+08	1.0734e+08	1.12114e+08	1.07732e+08	1.19081e+08	1.14173e+08	1.24209e+08	1.04607e+08	1.06805e+08
M784T475	6.46455e+08	2.45207e+08	1.55672e+08	6.29245e+08	2.37856e+08	2.49786e+08	2.34757e+08	6.6921e+08	6.37244e+08	6.36307e+08	2.26097e+08	6.58641e+08
M784T606	725928	6.00705e+06	7.32812e+06	763018	6.18851e+06	6.39321e+06	5.9528e+06	522341			5.93481e+06
M784T625	2.78427e+06	1.09581e+07	9.18198e+06	6.42289e+06	1.05184e+07	9.78619e+06	1.01264e+07	4.98405e+06	6.47369e+06	6.66242e+06	1.06466e+07	5.31426e+06
M784T437	760852	1.86653e+06	2.12048e+06	557468	1.82208e+06	1.99967e+06	2.26782e+06	665510	609209	561383	2.03484e+06	624731
M785T474	1.26716e+07	1.73572e+07	2.22408e+07	1.37235e+07	2.2375e+07	2.36675e+07	1.83208e+07	1.63632e+07	1.56338e+07	1.60038e+07	2.18244e+07	1.40343e+07
M785T492	4.1139e+07	2.24486e+07	2.41156e+07	3.4755e+07	2.30739e+07	2.06763e+07	1.75559e+07	3.39452e+07	3.05961e+07	3.25035e+07	1.82474e+07	2.64772e+07
M785T465	3.05709e+07	1.60734e+07	1.70035e+07	2.70053e+07				2.94796e+07	2.7652e+07	2.57329e+07	1.42261e+07	2.9763e+07
M785T475	1.54576e+08	4.5691e+07	6.41125e+07	1.53329e+08		6.27387e+07	5.54375e+07	1.75998e+08	1.6147e+08	1.49068e+08	3.60961e+07	1.52358e+08
M785T487	1.99221e+09	9.16734e+08	9.35648e+08	1.87083e+09	8.80687e+08	8.21382e+08	7.82191e+08	1.97476e+09	1.96364e+09	1.83152e+09	8.61489e+08	1.97135e+09
M785T526	2.6951e+08	5.03697e+07		2.4717e+08	4.63252e+07	4.86e+07	4.58917e+07	2.47314e+08	2.52228e+08	2.42736e+08	4.30872e+07	2.66527e+08
M785T584	1.07763e+06	9.14291e+06	2.01964e+07	2.07212e+06	1.9556e+07	2.06516e+07	9.13878e+06	2.03485e+06	2.11238e+06	1.96161e+06	1.95407e+07	1.82701e+06
M785T534	9.84372e+07	1.1192e+08	1.10979e+08	9.49618e+07	9.9295e+07	1.15272e+08	1.07653e+08	9.56779e+07	9.36989e+07	9.49667e+07	1.08144e+08	9.99926e+07
M785T625	1.86217e+06	3.09169e+06	2.22873e+06	1.71097e+06	3.09481e+06	2.71198e+06	2.68343e+06	1.17697e+06	1.54998e+06	1.82512e+06	2.97761e+06	1.24493e+06
M786T474	3.0273e+06	5.30808e+06	8.33156e+06	5.03901e+06	9.29741e+06	3.74548e+06	7.0723e+06	6.20911e+06	6.37128e+06	6.18916e+06	8.08498e+06	5.47175e+06
M786T492	1.86201e+07	9.71835e+06	1.14524e+07	1.56727e+07	1.15164e+07	9.41956e+06	3.94481e+06	1.52393e+07	1.46326e+07	1.64298e+07	7.56659e+06	1.2495e+07
M786T487	1.00495e+09	4.52923e+08	4.5474e+08	9.12025e+08	3.77878e+08	4.50383e+08	4.23908e+08	9.61008e+08	9.5447e+08	8.93139e+08	4.27027e+08	9.70461e+08
M786T578	6.49819e+06	1.41144e+08	7.38998e+07	1.1203e+07	7.0542e+07	1.5153e+08	1.33943e+08	1.26976e+07	1.23609e+07	1.17137e+07	1.40971e+08	1.12416e+07
M786T524	2.6448e+08	7.63459e+07	8.03953e+07	2.29662e+08	7.80602e+07	9.94855e+07	7.99056e+07	2.41025e+08	2.29191e+08	2.16039e+08	7.69788e+07	2.51944e+08
M786T534	4.33261e+07	5.44165e+07	5.17383e+07	3.84845e+07	4.6104e+07	5.42663e+07	5.02976e+07	3.63073e+07	3.9206e+07	3.87987e+07	5.18265e+07	3.91261e+07
M786T615	6.21512e+06	3.49053e+07	3.91285e+07	6.35888e+06	3.56199e+07	3.63616e+07	3.06474e+07	2.71145e+06	5.56723e+06	7.13061e+06	3.24237e+07	5.42927e+06
M786T72	101229	102340	91682.6	104222	86824.3	76238.8	98675.3	106658	87133.2	81281.7	102650	108055
M787T463	1.44393e+07	2.83306e+07	3.08758e+07	1.42482e+07	2.48537e+07	2.9426e+07	2.91227e+07	1.97821e+07	1.46373e+07	1.82905e+07	2.82442e+07	1.88163e+07
M787T505	6.17545e+09	3.88568e+09	4.0647e+09	5.89909e+09	3.7762e+09	3.91478e+09	3.68056e+09	6.044e+09	6.29694e+09	5.8677e+09	3.74584e+09	5.79001e+09
M787T524	1.30037e+08	2.02074e+07	3.87763e+07	1.13467e+08	3.65681e+07	4.94905e+07	3.88774e+07	1.20158e+08	1.17278e+08	1.06371e+08	3.62763e+07	1.26273e+08
M788T463	7.17294e+06	1.40726e+07	1.38389e+07	7.04627e+06	1.139e+07	1.36917e+07	1.09737e+07	8.62694e+06	6.42961e+06	6.39989e+06	1.2634e+07	7.61751e+06
M788T459	2.3757e+06	3.28915e+06	3.53566e+06	2.32154e+06	3.59889e+06	3.32035e+06	3.79772e+06	3.12181e+06	2.58632e+06	1.79356e+06	3.73378e+06	2.97629e+06
M788T487	5.50859e+07	2.35425e+07	2.56341e+07	4.26495e+07	2.0901e+07	2.26084e+07	1.94528e+07	5.12692e+07	5.00254e+07	4.71801e+07	2.05899e+07	4.90452e+07
M788T505	2.98547e+09	1.83638e+09	1.96724e+09	2.89363e+09	1.843e+09	1.91018e+09	1.78107e+09	2.93471e+09	3.06588e+09	2.93507e+09	1.81243e+09	2.86815e+09
M788T589	4.46831e+07	9.96584e+07	1.07437e+08	4.31365e+07	9.99942e+07	1.03177e+08	8.81646e+07	4.25006e+07	4.26311e+07	4.71087e+07	9.12328e+07	4.03331e+07
M788T545	4.61749e+08	9.89759e+07	1.43607e+08	4.14175e+08	7.67204e+07	1.80848e+08	1.43672e+08	4.05927e+08	4.06574e+08	3.73575e+08	1.39059e+08	4.37228e+08
M788T625	1.21845e+07	1.74972e+07	1.79217e+07	1.30164e+07	1.84214e+07	1.77618e+07	1.59996e+07	1.11066e+07	1.10342e+07	1.31964e+07	1.5266e+07	1.09641e+07
M788T484	6.71419e+06	2.38282e+06	2.45482e+06	5.6945e+06	2.07267e+06			5.29943e+06	5.31521e+06	5.21275e+06		3.91094e+06
[truncated: 2,239 more rows]

## Sheet: sample_metadata
	Sample.group	ClassQC	Original.order	Extraction.order	Extraction.batch	Replicate	Plate.no	Cell.density.(from.Dan)	Density.relative.to.most.dense	Vol.3:1.IPA:H2O.to.add.(mL).-.TOTAL	Vol.3:1.IPA:H2O.to.add.(mL):.2.additions	Resuspension.volume.(uL.-.3:1.IPA:H2O)	Vial	Run.order	Class	cell_line	time_point	treatment	injection_order	batch
M040	888MEL Parental	sample	100	40	2	4	2	0.7515	0.615479115479116	1.10786240786241	0.553931203931204	121.799027552674	RE8	26	888MEL	888MEL		Parental	21	1
M034	888MEL Clone 3	sample	103	34	1	1	1	1.221	1	1.8	0.9	197.893030794165	RE2	53	888MEL	888MEL		clone 3	48	1
M094	888MEL Clone 3	sample	107	94	3	5	3	1.221	1	1.8	0.9	197.893030794165	BB6	57	888MEL	888MEL		clone 3	52	1
M093	888MEL Parental	sample	101	93	3	5	3	0.7515	0.615479115479116	1.10786240786241	0.553931203931204	121.799027552674	BB5	71	888MEL	888MEL		Parental	66	1
M096	888MEL Clone 3	sample	108	96	3	6	3	1.221	1	1.8	0.9	197.893030794165	BB8	83	888MEL	888MEL		clone 3	78	1
M037	888MEL Clone 3	sample	105	37	2	3	2	1.221	1	1.8	0.9	197.893030794165	RE5	93	888MEL	888MEL		clone 3	88	1
M036	888MEL Clone 3	sample	104	36	1	2	1	1.221	1	1.8	0.9	197.893030794165	RE4	110	888MEL	888MEL		clone 3	105	1
M035	888MEL Parental	sample	98	35	1	2	1	0.7515	0.615479115479116	1.10786240786241	0.553931203931204	121.799027552674	RE3	115	888MEL	888MEL		Parental	110	1
M095	888MEL Parental	sample	102	95	3	6	3	0.7515	0.615479115479116	1.10786240786241	0.553931203931204	121.799027552674	BB7	128	888MEL	888MEL		Parental	123	1
M033	888MEL Parental	sample	97	33	1	1	1	0.7515	0.615479115479116	1.10786240786241	0.553931203931204	121.799027552674	RE1	131	888MEL	888MEL		Parental	126	1
M039	888MEL Clone 3	sample	106	39	2	4	2	1.221	1	1.8	0.9	197.893030794165	RE7	132	888MEL	888MEL		clone 3	127	1
M038	888MEL Parental	sample	99	38	2	3	2	0.7515	0.615479115479116	1.10786240786241	0.553931203931204	121.799027552674	RE6	137	888MEL	888MEL		Parental	132	1

## Sheet: variableMetaData
index	name	namecustom	mz	mzmin	mzmax	rt	rtmin	rtmax	npeaks	.	drug_A922500
1	M150T338	M150.0267T338	150.027	150.027	150.027	338.147	337.724	338.626	139	134
2	M151T338	M151.0275T338	151.027	151.027	151.03	337.946	337.165	339.023	162	94
3	M151T42	M151.0353T42	151.035	151.035	151.048	41.6367	38.027	42.9261	180	121
4	M152T40_1	M152.022T40_1	152.022	152.022	152.022	40.2663	38.1507	42.6245	111	107
5	M152T40_2	M152.0706T40_2	152.071	152.07	152.071	39.7146	39.3112	40.9364	137	134
6	M154T39	M154.0587T39	154.059	154.058	154.059	39.1435	37.5738	41.7541	137	134
7	M156T630_1	M155.9481T630_1	155.948	155.947	155.949	630.272	629.677	630.967	184	108
8	M156T39	M156.0421T39	156.042	156.042	156.042	38.7135	37.8816	40.5323	138	127
9	M156T42	M156.0768T42	156.077	156.077	156.077	41.9727	40.5758	43.6447	139	134
10	M156T47	M156.1383T47	156.138	156.138	156.139	46.8678	45.9994	47.487	113	112
11	M156T630_2	M156.3236T630_2	156.324	156.32	156.324	630.412	629.811	631.192	261	133
12	M157T621_1	M156.7045T621_1	156.705	156.704	156.705	621.2	619.781	621.911	148	90
13	M157T621_2	M157.0839T621_2	157.084	157.081	157.085	621.276	620.584	622.269	137	121
14	M157T42	M157.0801T42	157.08	157.08	157.08	42.3677	41.0635	43.9735	138	134
15	M158T39	M158.1539T39	158.154	158.154	158.154	38.6391	37.5693	40.2316	119	111
16	M159T37	M158.964T37	158.964	158.964	158.964	36.6817	36.4053	37.1325	143	134
17	M159T47	M159.0417T47	159.042	159.042	159.042	46.9069	44.762	52.4118	90	82
18	M160T39	M160.0345T39	160.034	160.034	160.035	38.7605	37.8372	40.065	164	122
19	M160T42	M160.0757T42	160.076	160.076	160.076	42.2376	41.4038	43.01	79	79
20	M160T38	M160.1332T38	160.133	160.133	160.133	38.3697	37.8238	39.4626	123	106
21	M161T620	M161.1325T620	161.132	161.132	161.133	620.325	619.083	621.297	82	81
22	M161T43	M161.1284T43	161.128	161.128	161.133	43.1879	41.8489	47.8461	104	101
23	M162T39	M162.0501T39	162.05	162.05	162.05	38.7346	38.1022	39.8012	167	133
24	M162T38	M162.1124T38	162.112	162.112	162.113	38.3707	37.6159	38.9965	136	135
25	M163T25	M163.0041T25	163.004	163.004	163.004	24.9853	20.5722	32.0451	232	126
26	M163T4	M163.0041T4	163.004	163.004	163.004	4.06017	0.706502	8.38854	126	105
27	M163T16	M163.0041T16	163.004	163.004	163.004	16.4113	12.2199	20.1944	103	94
28	M163T38	M163.1158T38	163.116	163.116	163.116	38.4535	37.5738	40.6843	138	133
29	M164T38	M164.0293T38	164.029	164.029	164.029	38.2024	37.5738	39.3774	147	134
30	M165T40	M165.0546T40	165.055	165.054	165.055	39.714	38.9109	41.4058	126	124
31	M165T411	M165.091T411	165.091	165.091	165.091	410.83	409.94	411.543	88	88
32	M166T39	M166.0532T39	166.053	166.053	166.053	39.268	38.5111	40.2294	142	97
33	M166T40	M166.0863T40	166.086	166.086	166.086	39.8332	39.4395	41.0672	137	136
34	M167T338	M167.0339T338	167.034	167.034	167.034	338.147	337.724	338.626	138	134
35	M167T40	M167.0896T40	167.09	167.089	167.093	39.8806	37.8245	42.3193	214	134
36	M168T621	M167.6805T621	167.681	167.68	167.681	620.984	620.061	621.832	209	134
37	M168T338	M168.0372T338	168.037	168.037	168.037	338.147	337.724	338.626	159	131
38	M169T611	M168.5676T611	168.568	168.565	168.568	611.492	610.882	612.424	151	87
39	M169T44	M168.9637T44	168.964	168.964	168.964	43.7652	42.1201	50.8306	106	105
40	M169T39	M169.0583T39	169.058	169.058	169.059	38.9123	37.8834	41.4023	147	134
41	M170T38	M169.9858T38	169.986	169.986	169.986	37.7985	37.3024	38.4616	148	132
42	M170T40_1	M170.0246T40_1	170.025	170.024	170.025	39.6316	38.7609	41.1348	155	101
43	M170T39_1	M170.0326T39_1	170.033	170.032	170.033	39.4186	38.1086	43.0069	134	132
44	M170T43	M170.0662T43	170.066	170.066	170.066	42.6488	41.1589	44.2576	105	103
45	M170T40_2	M170.0811T40_2	170.081	170.081	170.081	39.646	39.3112	40.1408	136	134
46	M170T42	M170.0924T42	170.092	170.092	170.092	41.9393	40.8431	43.4386	137	134
47	M170T39_2	M170.1175T39_2	170.117	170.117	170.118	39.1721	38.1997	40.9158	135	132
48	M171T40	M171.0845T40	171.085	171.084	171.096	39.9791	39.0886	44.5193	259	132
49	M172T40	M172.1331T40	172.133	172.133	172.133	39.6696	38.1042	42.8085	114	110
50	M173T40	M173.0784T40	173.078	173.078	173.079	39.8779	38.7214	41.5325	99	96
51	M174T39	M174.0138T39	174.014	174.014	174.014	38.8923	38.1507	40.065	146	125
52	M174T38	M174.1488T38	174.149	174.149	174.149	38.3802	37.6517	39.2422	131	129
53	M175T39	M175.0342T39	175.034	175.034	175.034	39.3501	38.8678	39.9123	192	133
54	M175T42	M175.119T42	175.119	175.112	175.119	42.4813	38.8114	43.9906	136	129
55	M175T52	M175.1482T52	175.148	175.148	175.149	52.4063	51.7964	53.1851	106	103
56	M175T285	M175.1483T285	175.148	175.148	175.148	284.528	283.951	285.259	70	69
57	M175T271	M175.1483T271	175.148	175.148	175.149	271.495	270.987	272.056	76	76
58	M176T38	M176.0404T38	176.04	176.029	176.041	38.2253	36.6817	44.5889	241	122
59	M176T39	M176.0658T39	176.066	176.066	176.066	38.9971	38.6371	39.4331	159	134
60	M176T43	M176.1222T43	176.122	176.116	176.128	42.7594	38.1042	45.3911	230	131
61	M177T583	M177.164T583	177.164	177.164	177.164	583.498	582.606	584.291	118	107
62	M178T42	M178.0587T42	178.059	178.058	178.059	41.8572	40.6541	43.2292	140	134
63	M178T39	M178.1338T39	178.134	178.134	178.134	38.929	38.6005	39.2922	139	135
64	M179T43	M179.0484T43	179.048	179.048	179.049	42.8284	40.9532	44.7981	131	126
65	M179T39	M179.1371T39	179.137	179.131	179.137	38.9726	38.4376	39.5597	235	134
66	M181T611	M181T611	181	180.999	181.001	610.935	610.297	611.712	140	85
67	M181T4	M181.0259T4	181.026	181.026	181.026	4.37675	0.73723	12.9576	159	92
68	M181T25	M181.0258T25	181.026	181.026	181.026	25.2188	20.4375	31.2431	185	130
69	M182T583	M182.0575T583	182.057	182.057	182.058	583.428	582.831	584.229	161	122
70	M182T40	M182.0812T40	182.081	182.081	182.081	39.5255	38.9046	40.6843	138	136
71	M182T38	M182.1288T38	182.129	182.129	182.129	37.5545	37.0325	38.9953	160	134
72	M183T3	M183.0242T3	183.024	183.024	183.024	3.14902	0.737202	6.73694	160	116
73	M183T25	M183.0241T25	183.024	183.024	183.024	25.4448	20.4857	31.6857	230	132
74	M183T17	M183.0241T17	183.024	183.024	183.024	16.6003	11.8994	20.2567	120	108
75	M183T38	M183.1321T38	183.132	183.126	183.132	37.579	36.7714	38.9953	158	109
76	M184T442	M184.0733T442	184.073	184.073	184.073	441.827	440.793	442.967	124	124
77	M184T527	M184.0734T527	184.073	184.073	184.074	526.745	524.42	528.827	134	134
78	M184T477	M184.0733T477	184.073	184.073	184.073	477.355	474.268	480.58	137	134
79	M184T502	M184.0733T502	184.073	184.073	184.073	502.228	500.282	505.025	134	134
80	M184T45	M184.0734T45	184.073	184.073	184.074	45.0731	40.2771	50.5754	126	125
81	M184T37	M184.0943T37	184.094	184.094	184.097	36.8522	36.0569	42.1114	117	80
82	M185T45	M185.0764T45	185.076	185.07	185.077	45.3978	42.9098	52.7717	252	126
83	M186T35	M186.076T35	186.076	186.076	186.076	34.5278	33.8913	34.893	110	83
84	M186T432	M186.0762T432	186.076	186.076	186.076	431.624	430.71	432.37	72	69
85	M186T45	M186.0773T45	186.077	186.076	186.078	45.3283	44.0866	50.8096	120	116
86	M188T40	M188.0706T40	188.071	188.07	188.071	39.7135	39.2205	40.417	135	134
87	M188T39	M188.1757T39	188.176	188.175	188.176	39.4288	35.9008	41.4058	132	128
88	M188T49	M188.2009T49	188.201	188.201	188.201	48.5717	48.095	49.0673	151	98
89	M189T40	M189.1597T40	189.16	189.159	189.16	40.3086	39.2706	42.9171	145	134
90	M190T338	M190.0498T338	190.05	190.05	190.05	338.15	337.724	338.626	144	134
91	M190T40	M190.1437T40	190.144	190.143	190.144	39.6985	38.639	40.3425	159	119
92	M191T37	M191.0402T37	191.04	191.04	191.04	37.0464	36.6729	38.4051	134	134
93	M191T338	M191.0702T338	191.07	191.07	191.07	338.16	337.724	338.626	138	134
94	M191T583	M191.1796T583	191.18	191.179	191.18	583.4	582.753	584.24	83	74
95	M192T39	M192.0243T39	192.024	192.024	192.024	39.2706	37.8834	40.9519	137	134
96	M192T38_1	M192.0436T38_1	192.044	192.039	192.044	37.9585	36.7369	39.3317	151	100
97	M192T338	M192.0736T338	192.074	192.073	192.074	338.153	337.692	338.626	153	134
98	M192T42	M192.0743T42	192.074	192.074	192.074	42.2095	40.8735	44.3441	142	117
99	M192T38_2	M192.1594T38_2	192.159	192.159	192.16	38.3891	37.5693	39.1965	139	136
100	M193T52	M193.1589T52	193.159	193.159	193.159	52.3563	51.0978	53.4164	124	124
101	M193T38	M193.1628T38	193.163	193.163	193.163	38.3828	37.5693	39.0494	124	93
102	M193T285	M193.1589T285	193.159	193.159	193.159	284.604	283.986	285.463	78	78
103	M193T272	M193.1589T272	193.159	193.159	193.159	271.545	270.831	272.325	83	83
104	M194T39	M194.0222T39	194.022	194.022	194.022	38.8137	38.1997	39.4394	151	109
105	M194T43	M194.0326T43	194.033	194.032	194.033	43.4609	41.5686	45.444	91	82
106	M194T42	M194.1149T42	194.115	194.115	194.118	42.0607	37.6005	42.5014	164	123
107	M197T37	M196.865T37	196.865	196.865	196.865	37.3009	36.7714	37.7595	165	135
108	M197T583	M197.0811T583	197.081	197.081	197.081	583.489	582.992	584.229	166	134
109	M197T571	M197.081T571	197.081	197.081	197.081	571.189	570.736	571.787	100	100
110	M198T583	M198.0844T583	198.084	198.084	198.085	583.474	582.862	584.24	181	134
111	M198T571	M198.0844T571	198.084	198.084	198.085	571.155	570.599	571.959	73	73
112	M198T39	M198.0873T39	198.087	198.085	198.088	39.3423	38.2115	40.3648	82	78
113	M199T37	M198.8621T37	198.862	198.862	198.862	37.3111	36.8754	37.7595	153	134
114	M200T40	M200.0406T40	200.041	200.04	200.041	39.984	38.7339	41.4282	136	134
115	M201T528	M200.6484T528	200.648	200.644	200.649	527.956	525.4	530.165	241	118
116	M201T37	M200.8591T37	200.859	200.859	200.859	37.3692	36.8619	38.027	163	123
117	M202T40	M202.1074T40	202.107	202.107	202.108	40.2636	39.4353	41.1384	124	108
118	M203T38	M203.0525T38	203.053	203.052	203.053	37.9516	37.372	38.8426	131	106
119	M203T385	M203.1432T385	203.143	203.143	203.143	384.883	384.398	385.527	93	92
120	M203T39	M203.1503T39	203.15	203.15	203.15	38.8853	36.7777	41.6697	144	130
121	M204T432	M204.0868T432	204.087	204.087	204.087	431.671	430.977	432.231	98	90
122	M204T521	M204.0868T521	204.087	204.087	204.087	520.516	519.867	521.348	100	73
123	M204T35	M204.0866T35	204.087	204.086	204.097	34.5336	33.9896	35.0682	122	113
124	M204T39	M204.1231T39	204.123	204.123	204.123	38.609	38.0092	39.9763	138	135
125	M205T38	M205.0683T38	205.068	205.068	205.068	38.1763	37.1168	39.4639	164	127
126	M205T35	M205.0899T35	205.09	205.09	205.09	34.5289	34.2524	34.893	99	71
127	M205T40	M205.0972T40	205.097	205.097	205.097	39.8299	39.3561	40.7147	137	133
128	M205T39	M205.1264T39	205.126	205.122	205.127	38.646	37.9323	42.9492	140	136
129	M206T44	M206.0553T44	206.055	206.055	206.055	43.9615	42.655	47.051	132	130
130	M207T37	M206.8938T37	206.894	206.894	206.894	37.2032	36.7982	37.6615	145	135
131	M207T38	M207.0142T38	207.014	207.014	207.015	37.7338	36.7777	39.9743	123	114
132	M207T44	M207.0586T44	207.059	207.053	207.059	43.9693	42.655	48.4019	137	123
133	M208T44	M208.0594T44	208.059	208.059	208.06	44.2253	42.3876	47.8893	83	77
134	M208T39	M208.1543T39	208.154	208.154	208.155	39.071	37.8368	39.7989	168	131
135	M209T37	M208.8909T37	208.891	208.891	208.891	37.202	36.7714	37.9268	154	135
136	M209T338	M209.0808T338	209.081	209.081	209.081	338.149	337.724	338.626	141	134
137	M209T78	M209.0963T78	209.096	209.096	209.097	77.6179	77.182	78.0491	140	136
138	M210T39	M210.0501T39	210.05	210.05	210.05	39.0904	38.6435	39.6106	176	134
139	M210T338	M210.0841T338	210.084	210.084	210.084	338.136	337.679	338.675	140	134
140	M210T41	M210.11T41	210.11	210.11	210.11	40.5078	39.7088	41.4867	199	127
141	M211T37	M210.8879T37	210.888	210.888	210.888	37.2758	36.765	37.8579	151	113
142	M211T39	M211.0534T39	211.053	211.053	211.054	39.0707	38.6005	39.7989	136	89
143	M211T52	M211.1693T52	211.169	211.169	211.17	52.3459	51.812	53.1468	113	113
144	M211T285	M211.1694T285	211.169	211.169	211.17	284.534	283.986	284.992	70	70
145	M212T45	M212.1644T45	212.164	212.164	212.165	44.6655	44.0702	45.6672	90	89
146	M212T248	M212.201T248	212.201	212.201	212.201	247.806	245.931	249.126	110	109
147	M212T51	M212.201T51	212.201	212.201	212.201	50.8334	49.3283	52.3183	88	87
148	M212T81	M212.2374T81	212.237	212.237	212.238	80.938	80.2513	82.3612	104	98
149	M213T38	M212.8389T38	212.839	212.839	212.839	37.5916	37.0325	38.1023	153	111
150	M214T39	M214.0062T39	214.006	214.006	214.006	38.6123	37.5738	40.1495	144	134
151	M214T38	M214.1413T38	214.141	214.141	214.141	38.3507	37.3063	39.5336	150	126
152	M214T48	M214.1801T48	214.18	214.18	214.18	48.2354	47.4162	49.1736	89	87
153	M214T67	M214.2531T67	214.253	214.253	214.253	67.0126	66.6719	67.6594	138	136
154	M215T38	M214.836T38	214.836	214.836	214.836	37.5916	37.0325	38.1268	151	107
155	M215T39	M215.0095T39	215.01	215.009	215.01	38.7814	37.5673	40.9519	132	128
156	M215T67	M215.2564T67	215.256	215.256	215.257	67.0275	66.6719	67.5541	140	137
157	M216T67	M216.2598T67	216.26	216.26	216.26	67.0333	66.4045	67.5418	228	136
158	M217T37	M216.9226T37	216.923	216.922	216.923	37.1011	36.7714	37.6615	158	134
159	M217T300	M217.0185T300	217.018	217.014	217.019	299.556	299.038	300.047	134	133
160	M217T362	M217.0184T362	217.018	217.018	217.019	362.444	361.857	363.064	113	112
161	M217T40	M217.1045T40	217.105	217.104	217.105	39.5473	38.7214	40.065	216	137
162	M218T37	M217.926T37	217.926	217.926	217.926	37.1027	36.5865	38.0958	141	112
163	M218T39	M218.1387T39	218.139	218.138	218.139	38.8879	38.3697	39.3472	135	134
164	M219T37	M218.9197T37	218.92	218.919	218.92	37.1039	36.7549	37.4229	142	134
165	M219T39	M219.142T39	219.142	219.142	219.142	38.939	38.3697	39.5624	162	116
166	M219T385	M219.1744T385	219.174	219.174	219.175	384.969	384.492	385.604	139	137
167	M220T39	M220.0192T39	220.019	220.019	220.02	38.9711	38.1507	41.2192	152	121
168	M220T40	M220.1178T40	220.118	220.109	220.118	40.4969	39.7068	44.0326	269	137
169	M220T385	M220.1778T385	220.178	220.178	220.178	384.935	384.395	385.466	171	133
170	M220T503	M220.4899T503	220.49	220.489	220.491	502.64	500.244	505.828	221	133
171	M221T37	M221.0184T37	221.018	221.018	221.019	36.5207	36.0627	38.7036	151	129
172	M221T70	M221.0963T70	221.096	221.096	221.097	69.8395	69.4113	70.3066	210	133
173	M221T85	M221.1175T85	221.117	221.117	221.118	85.3131	84.6972	85.9191	111	110
174	M221T40	M221.1212T40	221.121	221.113	221.121	40.2314	39.6955	43.0005	183	124
175	M222T45_1	M222.0292T45_1	222.029	222.022	222.029	44.7088	41.7407	49.1351	134	127
176	M222T45_2	M222.1465T45_2	222.146	222.146	222.147	44.8745	44.1476	45.8297	130	79
177	M223T38	M222.8677T38	222.868	222.867	222.868	37.5266	37.0389	38.0701	147	134
178	M223T45	M223.0325T45	223.033	223.032	223.033	45.4379	43.3284	50.0406	101	98
179	M223T197	M223.0638T197	223.064	223.063	223.064	196.512	195.484	197.398	192	123
180	M223T278	M223.0638T278	223.064	223.063	223.064	278.288	277.724	278.898	141	113
181	M223T44	M223.0747T44	223.075	223.074	223.075	44.0791	42.983	47.5392	106	106
182	M223T225	M223.0968T225	223.097	223.096	223.097	225.196	224.645	225.924	111	108
183	M224T45	M224.0273T45	224.027	224.027	224.027	45.131	43.3602	52.9011	107	107
184	M224T48	M224.2009T48	224.201	224.201	224.201	47.9681	47.4524	49.0608	129	125
185	M225T38	M224.8648T38	224.865	224.865	224.865	37.5352	37.0389	38.0899	161	134
186	M225T278	M225.0432T278	225.043	225.043	225.043	278.277	277.522	278.865	109	80
187	M226T38	M226.045T38	226.045	226.045	226.045	38.3413	37.5738	39.3774	164	133
188	M226T46_1	M226.1203T46_1	226.12	226.12	226.123	46.3565	41.0772	53.7106	100	95
189	M226T46_2	M226.1801T46_2	226.18	226.18	226.18	46.3666	45.9301	46.8313	141	137
190	M227T37	M226.9513T37	226.951	226.951	226.952	36.6795	36.4053	37.3244	142	134
191	M227T46	M227.1835T46	227.183	227.183	227.184	46.4067	45.8447	46.9325	104	76
192	M227T272	M227.212T272	227.212	227.212	227.212	271.53	270.867	272.325	118	117
193	M227T285	M227.2119T285	227.212	227.212	227.212	284.505	284.055	285.161	76	76
194	M228T37	M227.9547T37	227.955	227.944	227.955	36.7829	35.8618	38.8426	78	70
195	M228T44	M228.0371T44	228.037	228.037	228.037	43.6253	41.8949	46.8236	125	121
196	M228T285	M228.196T285	228.196	228.196	228.196	284.536	283.936	285.083	117	117
197	M228T52	M228.1959T52	228.196	228.196	228.196	52.37	52.0154	52.8809	138	136
198	M228T272	M228.1961T272	228.196	228.196	228.196	271.546	271.064	272.07	124	122
199	M228T95	M228.2689T95	228.269	228.269	228.269	95.3544	94.9229	95.8511	137	136
200	M228T65	M228.2688T65	228.269	228.269	228.269	64.8066	64.2989	65.2398	99	99
201	M229T39	M229.1547T39	229.155	229.154	229.155	38.6419	36.6126	40.7997	121	114
202	M229T52	M229.1993T52	229.199	229.199	229.2	52.4101	51.7459	53.1713	125	124
203	M229T272	M229.1994T272	229.199	229.199	229.2	271.511	270.831	272.07	103	102
204	M229T285	M229.1994T285	229.199	229.199	229.2	284.528	283.798	285.161	107	106
205	M229T95	M229.2722T95	229.272	229.272	229.272	95.2914	94.7342	96.1944	132	114
206	M230T39_1	M229.9802T39_1	229.98	229.98	229.98	38.9774	37.8834	40.8445	127	123
207	M230T39_2	M230.1751T39_2	230.175	230.175	230.175	38.6521	37.9192	39.2051	133	126
208	M230T83	M230.2481T83	230.248	230.248	230.248	82.5174	82.1587	82.9027	136	136
209	M231T83	M231.2515T83	231.251	231.251	231.252	82.6215	81.8912	83.2662	167	127
210	M232T39	M232.1543T39	232.154	232.154	232.155	39.2644	38.9046	39.9339	138	134
211	M233T37	M232.8966T37	232.897	232.896	232.897	37.4148	37.0325	38.01	143	134
212	M233T43	M233.059T43	233.059	233.059	233.059	42.989	40.783	45.6584	105	103
213	M233T39	M233.1577T39	233.158	233.149	233.158	39.3727	34.9609	41.3032	176	129
214	M235T38	M234.8937T38	234.894	234.893	234.894	37.5307	37.0301	38.3077	141	133
215	M236T48	M236.1622T48	236.162	236.162	236.163	47.8392	45.8231	48.475	131	75
216	M236T65	M236.1647T65	236.165	236.164	236.165	64.8594	64.0152	65.3502	106	106
217	M237T37	M236.9924T37	236.992	236.992	236.993	37.0892	36.3966	42.4751	106	84
218	M237T583	M237.1123T583	237.112	237.112	237.113	583.468	582.835	584.24	177	134
219	M238T47	M238.1202T47	238.12	238.12	238.121	46.9147	46.5884	47.2286	218	137
220	M239T47	M239.1235T47	239.124	239.113	239.124	47.011	43.4864	56.1727	252	121
221	M240T41	M240.1495T41	240.149	240.149	240.152	41.0159	38.4029	41.4282	105	83
222	M240T62	M240.2323T62	240.232	240.232	240.233	62.2732	61.4722	62.7126	134	134
223	M240T69	M240.2324T69	240.232	240.232	240.233	68.6386	66.668	69.4261	98	97
224	M240T633	M240.2686T633	240.269	240.268	240.269	632.562	631.816	633.747	123	123
225	M240T343	M240.2688T343	240.269	240.268	240.269	343.293	342.343	344.432	131	130
226	M240T129	M240.2688T129	240.269	240.269	240.269	129.13	127.348	130.176	77	76
227	M240T623	M240.2686T623	240.269	240.268	240.269	623.496	622.867	624.318	69	69
228	M241T39	M241.1545T39	241.155	241.153	241.155	39.0204	38.5537	40.3261	138	137
229	M241T62	M241.2356T62	241.236	241.235	241.236	62.3075	61.4224	62.7126	131	127
230	M241T69	M241.2357T69	241.236	241.236	241.236	68.6056	67.3594	69.4139	75	75
231	M241T633	M241.272T633	241.272	241.272	241.272	632.578	631.631	633.249	82	75
232	M242T39	M242.0011T39	242.001	242.001	242.001	38.587	37.8348	40.1495	144	132
233	M242T40	M242.0998T40	242.1	242.1	242.1	39.6097	39.172	40.2517	146	134
234	M242T97	M242.2844T97	242.284	242.284	242.285	97.0961	96.7028	97.5721	137	136
235	M243T44_1	M242.6419T44_1	242.642	242.642	242.642	43.5418	42.2232	44.9331	137	134
236	M243T37	M242.9253T37	242.925	242.925	242.926	37.2915	36.7627	39.3774	136	134
237	M243T40	M243.1032T40	243.103	243.103	243.103	39.699	39.1606	40.3363	190	134
238	M243T49	M243.1217T49	243.122	243.121	243.122	48.8669	46.5301	52.2503	99	93
239	M243T44_2	M243.1437T44_2	243.144	243.143	243.144	44.041	42.4505	47.188	106	98
240	M243T97	M243.2878T97	243.288	243.288	243.288	97.1303	96.6818	97.8396	141	136
241	M244T45	M244.0112T45	244.011	244.011	244.011	44.5217	42.3876	46.7228	77	75
242	M244T284	M244.1909T284	244.191	244.191	244.191	284.463	283.769	285.118	140	135
243	M244T39	M244.1907T39	244.191	244.19	244.191	38.895	38.1353	39.7299	89	88
244	M244T67	M244.2637T67	244.264	244.263	244.264	67.473	67.0615	67.92	134	134
245	M244T74	M244.2638T74	244.264	244.264	244.264	74.2393	73.7894	74.5951	107	107
246	M245T478	M244.8376T478	244.838	244.836	244.839	478.422	475.903	480.323	149	92
247	M245T285	M245.1943T285	245.194	245.194	245.195	284.528	283.904	284.939	79	74
248	M245T67	M245.2671T67	245.267	245.267	245.267	67.4876	66.8246	68.1347	98	80
249	M246T59	M246.1525T59	246.152	246.152	246.153	58.5847	57.9896	59.1009	254	133
250	M246T40	M246.1701T40	246.17	246.17	246.17	39.8041	39.4587	40.5323	144	137
251	M246T43	M246.1812T43	246.181	246.181	246.181	42.5604	41.3583	43.8936	146	133
252	M247T59	M247.1557T59	247.156	247.155	247.156	58.5513	57.774	59.2788	107	83
253	M247T43	M247.1845T43	247.184	247.173	247.185	42.6774	39.3134	44.7987	132	82
254	M247T249	M247.2422T249	247.242	247.242	247.242	249.474	248.726	250.871	107	103
255	M249T38	M248.9988T38	248.999	248.998	248.999	37.9103	37.2002	38.8036	111	80
256	M249T39	M249.061T39	249.061	249.061	249.061	38.9884	38.544	39.5424	180	134
257	M250T44	M250.0934T44	250.093	250.093	250.094	43.9767	42.4782	47.5292	136	131
258	M250T52	M250.1778T52	250.178	250.177	250.178	52.1427	51.6173	52.7712	141	135
259	M250T285	M250.1779T285	250.178	250.178	250.178	284.549	283.848	284.992	75	75
260	M250T272	M250.1779T272	250.178	250.178	250.178	271.538	270.921	271.935	70	70
261	M250T557	M250.2531T557	250.253	250.253	250.253	557.325	556.6	558.148	72	70
262	M251T169	M251.0469T169	251.047	251.047	251.047	168.685	168.123	169.706	139	135
263	M251T44	M251.0968T44	251.097	251.089	251.097	44.3288	39.74	47.565	77	76
264	M251T583	M251.1279T583	251.128	251.128	251.128	583.464	582.773	584.36	141	108
265	M251T52	M251.181T52	251.181	251.181	251.181	52.2166	51.496	52.7892	216	111
266	M252T46	M252.1359T46	252.136	252.136	252.136	45.8469	45.2173	47.3662	239	134
267	M252T44	M252.157T44	252.157	252.157	252.157	44.0575	43.5413	44.6872	158	101
268	M252T111	M252.2687T111	252.269	252.268	252.269	111.401	110.851	111.993	135	133
269	M253T111	M253.2721T111	253.272	253.272	253.272	111.342	110.316	111.912	125	102
270	M254T75	M254.2481T75	254.248	254.248	254.248	74.7272	74.37	75.2321	133	131
271	M255T37	M254.8235T37	254.824	254.823	254.824	37.2878	36.7714	37.6594	156	135
272	M255T282	M255.2109T282	255.211	255.211	255.211	281.986	281.05	282.614	190	106
273	M255T75	M255.2514T75	255.251	255.251	255.252	74.7516	74.0809	75.2635	145	121
274	M256T66	M256.2273T66	256.227	256.227	256.227	65.7781	64.8256	66.6721	112	112
275	M256T93	M256.3001T93	256.3	256.3	256.3	92.9831	92.4621	93.578	128	128
276	M257T37	M256.8206T37	256.821	256.82	256.821	37.2738	36.7714	37.6615	153	134
277	M258T40	M258.074T40	258.074	258.074	258.074	39.7089	39.0787	40.5576	152	104
278	M258T39	M258.1101T39	258.11	258.11	258.11	39.2628	36.4068	40.1454	135	135
279	M258T129	M258.2795T129	258.279	258.279	258.28	129.225	128.548	130.557	137	136
280	M259T37	M258.8177T37	258.818	258.817	258.818	37.2771	36.7714	37.8182	162	133
281	M259T39	M259.1134T39	259.113	259.113	259.115	39.2739	36.4068	40.1495	136	136
282	M259T129	M259.2828T129	259.283	259.283	259.283	129.226	128.478	130.711	139	136
283	M260T37	M260.0268T37	260.027	260.027	260.027	36.5956	36.2429	38.2086	106	87
284	M260T47	M260.1023T47	260.102	260.102	260.103	46.7273	46.3211	47.1436	210	118
285	M260T40	M260.1144T40	260.114	260.114	260.115	39.6939	38.1022	41.136	105	105
286	M260T68	M260.1681T68	260.168	260.168	260.168	67.6909	67.1811	68.1448	217	130
287	M260T41	M260.1856T41	260.186	260.185	260.186	40.9181	40.351	41.6034	98	76
288	M260T42	M260.1967T42	260.197	260.196	260.197	41.7495	40.2294	43.6193	78	73
289	M261T37	M260.8147T37	260.815	260.814	260.815	37.3111	36.8338	37.929	127	94
290	M261T39_1	M260.9489T39_1	260.949	260.949	260.949	39.4493	38.9948	39.9461	133	87
291	M261T39_2	M261.1308T39_2	261.131	261.131	261.131	39.3427	38.7214	39.827	139	137
292	M261T338	M261.1485T338	261.149	261.148	261.149	338.164	337.724	338.626	149	134
293	M261T68	M261.1715T68	261.172	261.171	261.172	67.6446	66.9965	68.1163	134	79
294	M262T39	M262.1342T39	262.134	262.128	262.134	39.3987	38.6702	43.4609	89	72
295	M262T338	M262.1518T338	262.152	262.151	262.152	337.943	337.206	338.799	132	87
296	M262T550	M262.253T550	262.253	262.253	262.253	550.423	549.72	551.197	104	104
297	M263T39	M263.0961T39	263.096	263.089	263.096	39.1441	38.3941	40.0075	147	127
298	M263T583	M263.128T583	263.128	263.128	263.128	583.444	582.831	584.139	162	123
299	M263T122	M263.2372T122	263.237	263.237	263.237	122.234	119.013	122.805	82	82
300	M264T45	M264.0139T45	264.014	264.014	264.014	44.5255	41.8528	50.6477	97	94
301	M264T39	M264.0818T39	264.082	264.081	264.089	39.485	39.0886	42.3879	201	134
302	M264T564	M264.2687T564	264.269	264.268	264.269	564.441	563.94	565.101	123	123
303	M264T549	M264.2687T549	264.269	264.268	264.269	549.346	548.57	550.686	134	134
304	M264T490	M264.2685T490	264.269	264.268	264.269	490.222	489.581	490.689	130	130
305	M264T111	M264.2688T111	264.269	264.268	264.269	111.312	110.901	111.993	132	132
306	M265T37	M264.8523T37	264.852	264.852	264.853	37.0787	36.672	37.4029	154	132
307	M265T39_1	M265.0851T39_1	265.085	265.085	265.085	39.4479	38.9757	40.1426	136	93
308	M265T39_2	M265.1117T39_2	265.112	265.105	265.112	38.7819	38.1135	40.3261	137	136
309	M265T249	M265.2528T249	265.253	265.253	265.253	249.46	248.832	250.107	113	113
310	M265T564	M265.2721T564	265.272	265.272	265.272	564.409	563.92	565.101	99	80
311	M266T39	M266.1151T39	266.115	266.109	266.116	39.1608	37.8369	41.4023	120	96
312	M266T52	M266.1518T52	266.152	266.151	266.152	52.2186	51.5304	53.0527	143	118
313	M266T271	M266.1521T271	266.152	266.152	266.153	271.479	270.9	272.246	81	80
314	M266T46	M266.1726T46	266.173	266.172	266.173	46.1255	45.6748	46.5022	189	134
315	M266T284	M266.1729T284	266.173	266.172	266.174	284.49	283.993	285.196	75	74
316	M266T272	M266.173T272	266.173	266.173	266.174	271.502	270.921	272.259	87	86
317	M267T37	M266.8494T37	266.849	266.849	266.85	37.0475	36.5461	37.4697	159	133
318	M267T39	M267.145T39	267.145	267.145	267.145	38.8327	38.0092	39.6106	131	111
319	M267T45	M267.1566T45	267.157	267.156	267.157	44.5227	43.8577	45.2267	122	89
320	M267T95	M267.1722T95	267.172	267.172	267.172	94.9286	93.358	95.7001	122	119
321	M267T46	M267.176T46	267.176	267.176	267.176	46.1945	45.8327	46.7544	169	105
322	M268T89	M268.2638T89	268.264	268.264	268.264	88.844	87.4269	89.8262	136	136
323	M268T100	M268.2637T100	268.264	268.263	268.264	99.9489	99.4617	100.787	107	107
324	M268T397	M268.3001T397	268.3	268.3	268.3	396.804	396.033	397.455	75	74
325	M268T642	M268.3001T642	268.3	268.3	268.3	641.692	641.06	642.467	89	89
326	M268T151	M268.3T151	268.3	268.3	268.3	150.785	149.483	151.532	94	92
327	M269T37	M268.8464T37	268.846	268.846	268.847	37.1263	36.7052	37.7338	131	98
328	M269T550	M269.2265T550	269.227	269.226	269.227	549.699	549.084	550.659	121	106
329	M269T89	M269.2671T89	269.267	269.267	269.267	88.9923	87.6575	90.0867	142	119
330	M270T82	M270.2794T82	270.279	270.279	270.28	82.2733	81.7873	82.9607	136	136
331	M270T71	M270.3158T71	270.316	270.315	270.316	70.8396	70.0193	72.4688	84	83
332	M271T38	M270.7974T38	270.797	270.797	270.798	37.5266	36.8619	38.1023	171	131
333	M271T40	M270.9777T40	270.978	270.977	270.978	39.6725	39.1606	40.2749	172	136
334	M271T44	M271.1516T44	271.152	271.151	271.152	43.9844	43.186	44.853	167	122
335	M271T285	M271.2269T285	271.227	271.227	271.227	284.586	284.026	285.161	76	73
336	M271T52	M271.2268T52	271.227	271.226	271.227	52.3255	51.7858	53.1473	83	83
337	M271T63	M271.2746T63	271.275	271.274	271.275	62.5362	62.0262	63.355	124	124
338	M271T82	M271.2827T82	271.283	271.283	271.283	82.4235	81.591	83.6049	115	84
339	M272T38	M271.9648T38	271.965	271.965	271.965	38.3574	37.3484	39.8821	135	134
340	M272T67	M272.2586T67	272.259	272.258	272.259	67.3102	66.8649	67.6477	134	134
341	M272T75	M272.2587T75	272.259	272.258	272.259	75.1144	74.2957	75.9179	91	89
342	M273T38	M272.7946T38	272.795	272.794	272.795	37.5571	37.0325	38.0045	177	134
343	M273T44	M273.1671T44	273.167	273.167	273.167	43.8843	43.4228	45.0454	129	126
344	M273T282	M273.2215T282	273.221	273.221	273.222	281.96	281.009	282.986	122	97
345	M273T52	M273.2537T52	273.254	273.253	273.254	52.3049	51.2959	52.8142	129	101
346	M274T38	M273.9618T38	273.962	273.962	273.962	38.3869	37.3063	40.1495	138	134
347	M274T521	M274.0923T521	274.092	274.092	274.093	521.225	520.083	522.17	94	72
348	M274T45	M274.1178T45	274.118	274.118	274.118	45.1357	44.6825	45.9949	122	73
349	M274T80	M274.1839T80	274.184	274.184	274.184	80.1495	79.6893	80.6065	189	104
350	M274T73	M274.2168T73	274.217	274.217	274.217	72.9151	72.3744	74.0375	128	125
351	M274T61	M274.2742T61	274.274	274.274	274.274	60.5773	60.2434	60.9358	134	134
352	M275T38	M274.7917T38	274.792	274.791	274.792	37.539	37.0187	37.9378	162	119
353	M275T37	M274.8811T37	274.881	274.881	274.881	37.0195	36.5444	37.5392	145	118
354	M275T61	M275.2777T61	275.278	275.277	275.278	60.5516	60.138	61.1843	130	129
355	M276T286	M276.2688T286	276.269	276.268	276.269	286.124	285.556	286.566	74	71
356	M277T37	M276.8782T37	276.878	276.878	276.879	37.0372	36.5698	37.6615	125	99
357	M277T40	M277.1049T40	277.105	277.104	277.105	39.6002	39.0886	40.602	72	71
358	M277T90	M277.2376T90	277.238	277.237	277.238	90.0883	89.3103	90.8441	121	93
359	M278T72	M278.2482T72	278.248	278.248	278.248	72.1592	71.6933	73.7876	102	101
360	M279T338	M279.1591T338	279.159	279.159	279.159	338.136	337.724	338.626	135	134
361	M279T72	M279.2516T72	279.252	279.251	279.252	72.2095	71.6155	74.3224	82	75
362	M279T125	M279.2798T125	279.28	279.28	279.28	125.108	124.596	125.747	82	81
363	M280T36	M280.0918T36	280.092	280.091	280.092	36.4976	36.0349	38.7279	143	134
364	M280T338	M280.1624T338	280.162	280.162	280.163	338.141	337.724	338.626	140	134
365	M280T82	M280.2638T82	280.264	280.264	280.264	81.5303	81.1295	82.7099	135	134
366	M280T122	M280.2638T122	280.264	280.264	280.264	122.408	119.281	122.954	128	128
367	M280T190	M280.2638T190	280.264	280.264	280.264	189.86	189.233	190.25	94	93
368	M280T91	M280.2638T91	280.264	280.263	280.264	91.1837	90.6128	91.6732	85	85
369	M281T37_1	M280.8263T37_1	280.826	280.826	280.827	37.4664	36.868	38.0939	102	71
370	M281T37_2	M281.0951T37_2	281.095	281.095	281.096	36.5221	36.033	38.9711	155	129
371	M281T338	M281.165T338	281.165	281.165	281.165	337.925	337.259	338.539	88	86
372	M281T82	M281.2671T82	281.267	281.267	281.267	81.5683	81.1667	81.929	113	113
373	M281T122	M281.2671T122	281.267	281.267	281.267	122.33	119.281	122.89	108	108
374	M281T190	M281.2671T190	281.267	281.267	281.267	189.865	189.121	190.46	93	93
375	M281T124	M281.2954T124	281.295	281.295	281.296	123.508	122.896	124.048	173	137
376	M282T39	M281.9936T39	281.994	281.993	281.994	38.7357	37.081	40.6843	137	133
377	M282T37	M282.0961T37	282.096	282.096	282.097	36.5221	36.0349	38.9996	87	80
378	M282T46	M282.1466T46	282.147	282.146	282.147	46.208	45.14	46.7321	175	107
379	M282T249_1	M282.2218T249_1	282.222	282.222	282.222	248.559	247.802	249.359	78	78
380	M282T111	M282.2794T111	282.279	282.279	282.28	111.438	110.993	111.798	136	134
381	M282T249_2	M282.2793T249_2	282.279	282.279	282.28	249.419	248.817	250.596	140	135
382	M282T124	M282.2988T124	282.299	282.299	282.299	123.557	122.882	124.316	233	135
383	M283T41	M283.1515T41	283.152	283.151	283.152	41.312	40.783	41.9405	168	127
384	M283T311	M283.2457T311	283.246	283.245	283.246	310.561	309.902	311.253	130	82
385	M283T514	M283.2633T514	283.263	283.263	283.264	513.612	513.116	514.304	90	86
386	M283T151	M283.2633T151	283.263	283.263	283.264	150.845	149.728	151.636	92	92
387	M283T48	M283.2744T48	283.274	283.274	283.275	47.957	47.4617	48.3001	135	130
388	M283T111	M283.2827T111	283.283	283.282	283.283	111.421	110.827	111.861	135	134
389	M283T249	M283.2826T249	283.283	283.282	283.283	249.429	248.91	250.182	136	135
390	M284T40	M284.222T40	284.222	284.222	284.222	40.3362	39.7912	40.8012	132	128
391	M284T48	M284.2778T48	284.278	284.278	284.278	47.9692	47.5835	48.6029	135	82
392	M284T111	M284.286T111	284.286	284.286	284.286	111.453	110.56	112.044	219	133
393	M284T249	M284.2861T249	284.286	284.286	284.287	249.362	248.75	250.205	137	95
394	M284T127	M284.2951T127	284.295	284.295	284.295	126.846	126.246	127.367	120	120
395	M284T309	M284.2951T309	284.295	284.295	284.295	309.469	308.959	310.105	87	86
396	M284T146	M284.3314T146	284.331	284.331	284.332	145.631	145.167	147.216	141	136
397	M285T37	M284.9099T37	284.91	284.909	284.91	36.8657	36.1076	38.01	105	99
398	M285T43	M285.1307T43	285.131	285.13	285.131	42.741	41.5052	43.2939	102	72
399	M285T87	M285.2427T87	285.243	285.242	285.243	87.4166	86.6018	88.2423	98	95
400	M285T63	M285.2903T63	285.29	285.29	285.291	62.9434	62.2996	63.4531	127	126
401	M285T127	M285.2984T127	285.298	285.298	285.299	126.82	126.279	127.593	115	113
402	M285T310	M285.2984T310	285.298	285.298	285.299	309.517	308.787	310.21	85	85
403	M285T146	M285.3348T146	285.335	285.334	285.335	145.581	145.182	146.681	140	136
404	M286T48	M285.9959T48	285.996	285.996	285.996	48.385	41.0925	56.6793	101	86
405	M286T270	M286.2566T270	286.257	286.256	286.257	269.958	269.175	270.807	154	95
406	M286T87	M286.2744T87	286.274	286.274	286.275	86.6987	86.0529	89.8163	136	135
407	M286T151	M286.3106T151	286.311	286.31	286.311	150.884	149.483	152.037	121	119
408	M286T146	M286.3381T146	286.338	286.338	286.338	145.724	144.902	146.681	247	133
409	M287T86	M287.2777T86	287.278	287.277	287.278	86.4915	85.1872	90.3512	120	69
410	M288T39	M287.9387T39	287.939	287.938	287.939	38.5405	37.6159	39.8299	127	126
411	M288T98	M288.1994T98	288.199	288.199	288.2	98.4112	97.8829	99.0074	209	121
412	M288T45	M288.2169T45	288.217	288.217	288.217	44.7786	39.4264	45.5773	139	102
413	M288T87	M288.2325T87	288.232	288.232	288.233	86.8056	86.2345	87.8332	143	93
414	M290T325	M290.2844T325	290.284	290.284	290.285	325.077	324.581	325.788	87	83
415	M291T43	M291.0644T43	291.064	291.064	291.07	43.1856	38.6005	46.715	97	87
416	M291T111	M291.2531T111	291.253	291.253	291.253	111.384	110.653	112.014	147	137
417	M293T46	M293.1724T46	293.172	293.172	293.173	46.1279	44.8884	47.3997	98	74
418	M294T118	M294.1525T118	294.152	294.152	294.153	118	117.298	118.7	165	93
419	M294T85	M294.2067T85	294.207	294.206	294.207	85.2993	84.8505	85.8922	106	103
420	M294T74	M294.2431T74	294.243	294.243	294.243	74.1714	73.7054	74.6921	111	111
421	M294T82	M294.2431T82	294.243	294.243	294.243	81.9111	80.5532	82.8111	87	87
422	M295T27	M294.8666T27	294.867	294.866	294.867	26.5978	20.0246	31.584	76	72
423	M295T132	M295.3111T132	295.311	295.311	295.311	132.419	131.535	133.409	145	91
424	M296T37	M296.0658T37	296.066	296.066	296.066	36.8626	35.8571	37.574	131	129
425	M296T95	M296.2587T95	296.259	296.258	296.259	95.2998	94.1674	96.1944	128	126
426	M296T104	M296.2587T104	296.259	296.258	296.259	103.867	103.009	104.426	73	73
427	M296T137	M296.2951T137	296.295	296.295	296.295	136.729	135.298	139.995	120	120
428	M297T37	M297.0692T37	297.069	297.069	297.07	36.8748	35.9346	39.0255	116	113
429	M297T197	M297.0828T197	297.083	297.082	297.083	196.536	195.886	197.542	184	110
430	M297T64	M297.2426T64	297.243	297.242	297.243	63.9413	63.6988	64.3726	99	99
431	M297T95	M297.2621T95	297.262	297.262	297.263	95.2963	94.2747	96.0656	98	98
432	M297T526	M297.2789T526	297.279	297.279	297.279	526.408	525.817	527.216	127	92
433	M298T37	M298.0637T37	298.064	298.063	298.071	37.0615	36.0355	44.9634	182	114
434	M298T40	M298.0967T40	298.097	298.096	298.097	39.7919	39.3675	40.4989	139	134
435	M298T51	M298.1873T51	298.187	298.186	298.188	51.1005	40.8097	57.8327	109	87
436	M298T64	M298.246T64	298.246	298.246	298.246	63.9995	63.4361	64.5685	87	87
437	M298T72	M298.238T72	298.238	298.238	298.246	71.898	71.2715	74.6777	73	72
438	M298T68	M298.2743T68	298.274	298.274	298.275	68.4152	67.9914	68.978	108	107
439	M298T118	M298.2743T118	298.274	298.274	298.275	118.444	117.547	122.593	134	122
440	M298T105	M298.2743T105	298.274	298.274	298.274	104.798	104.175	105.595	103	103
441	M298T82	M298.2744T82	298.274	298.274	298.275	81.5589	81.0558	81.9436	77	77
442	M298T323	M298.3107T323	298.311	298.31	298.311	323.202	322.601	323.804	135	134
443	M298T127	M298.3107T127	298.311	298.31	298.311	127.413	124.786	128.409	85	85
444	M298T101	M298.3471T101	298.347	298.347	298.347	101.082	100.594	101.851	138	134
445	M298T234	M298.347T234	298.347	298.347	298.347	233.898	232.782	234.792	112	111
446	M298T154	M298.3469T154	298.347	298.347	298.347	154.22	153.436	155.047	102	102
447	M299T197	M299.062T197	299.062	299.062	299.062	196.517	195.784	197.398	217	131
448	M299T40	M299.1002T40	299.1	299.1	299.101	39.9676	39.2449	41.0337	120	111
449	M299T88_1	M299.2198T88_1	299.22	299.219	299.221	88.3205	87.7818	89.5796	185	128
450	M299T395	M299.2582T395	299.258	299.258	299.258	394.559	393.99	395.164	86	86
451	M299T88_2	M299.306T88_2	299.306	299.306	299.306	88.1982	87.2689	89.7337	97	97
452	M299T101	M299.3505T101	299.35	299.35	299.351	101.095	100.471	101.584	132	89
453	M300T38	M299.9597T38	299.96	299.959	299.96	38.4408	37.5738	39.5624	138	98
454	M300T311	M300.2723T311	300.272	300.272	300.273	310.638	310.013	311.17	224	120
455	M300T211	M300.29T211	300.29	300.29	300.29	210.828	210.318	211.448	131	129
456	M300T111	M300.2899T111	300.29	300.29	300.29	111.341	110.832	111.798	135	134
457	M301T338	M301.1409T338	301.141	301.141	301.141	338.004	337.249	339.586	139	128
458	M301T68	M301.2852T68	301.285	301.285	301.285	68.1799	67.8279	68.5717	136	136
459	M301T111	M301.2933T111	301.293	301.293	301.294	111.372	110.832	111.831	127	127
460	M301T211	M301.2933T211	301.293	301.293	301.294	210.844	210.295	211.656	139	131
461	M302T123	M302.2151T123	302.215	302.215	302.215	123.042	122.457	123.856	183	131
462	M302T48	M302.2325T48	302.233	302.232	302.233	47.9801	47.0121	48.74	103	101
463	M302T107	M302.248T107	302.248	302.248	302.248	106.55	106.033	108.817	166	134
464	M302T63	M302.2691T63	302.269	302.269	302.269	63.4987	62.676	64.6961	97	93
465	M302T68	M302.2886T68	302.289	302.288	302.289	68.3006	67.7019	68.8269	227	132
466	M302T111	M302.2964T111	302.296	302.296	302.297	111.337	110.747	112.26	123	81
467	M302T127	M302.3056T127	302.306	302.305	302.306	126.905	126.391	127.424	134	134
468	M302T51	M302.3053T51	302.305	302.305	302.306	51.0123	50.4034	51.9076	75	75
469	M303T123	M303.2184T123	303.218	303.218	303.219	123.158	122.217	124.099	157	90
470	M303T107	M303.2515T107	303.251	303.251	303.252	106.537	105.644	107.452	101	77
471	M303T374	M303.3047T374	303.305	303.304	303.305	374.114	373.661	374.731	136	131
472	M303T127	M303.309T127	303.309	303.309	303.309	126.969	126.338	127.902	181	134
473	M304T83	M304.2853T83	304.285	304.285	304.286	83.2851	82.7354	84.0685	104	97
474	M304T80	M304.3002T80	304.3	304.3	304.3	80.4587	80.099	81.2583	138	136
475	M305T25	M304.8955T25	304.895	304.895	304.896	25.2066	18.5769	31.6987	104	103
476	M305T39	M305.1569T39	305.157	305.157	305.157	39.2406	38.6702	39.827	140	137
477	M305T80	M305.3035T80	305.304	305.303	305.304	80.4643	80.099	81.0215	141	136
478	M306T80	M306.3069T80	306.307	306.307	306.307	80.4602	79.5953	81.2583	221	127
479	M307T38	M306.9573T38	306.957	306.957	306.958	37.6545	36.833	38.262	94	69
480	M307T76	M307.2271T76	307.227	307.227	307.227	75.8576	75.3316	76.3018	71	70
481	M307T194	M307.2998T194	307.3	307.299	307.3	193.691	192.53	194.555	98	85
482	M307T199	M307.311T199	307.311	307.3	307.311	198.977	198.353	201.656	77	72
483	M308T42	M308.091T42	308.091	308.091	308.091	42.2025	40.5576	44.1089	138	134
484	M308T196	M308.1436T196	308.144	308.143	308.144	196.31	195.58	197.13	137	82
485	M308T43	M308.2178T43	308.218	308.218	308.222	42.7696	41.0465	45.1542	117	115
486	M308T111	M308.2796T111	308.28	308.279	308.28	111.29	110.393	112.208	134	97
487	M309T42	M309.0946T42	309.095	309.094	309.095	42.2935	40.2749	44.2438	135	134
488	M309T43	M309.1266T43	309.127	309.126	309.131	42.8152	40.2749	43.3533	171	136
489	M309T52	M309.2037T52	309.204	309.203	309.204	51.878	51.0087	52.7792	121	95
490	M309T515	M309.2789T515	309.279	309.279	309.279	515.12	514.42	515.866	114	79
491	M309T120	M309.3154T120	309.315	309.315	309.316	120.344	119.858	120.981	160	100
492	M309T197	M309.3266T197	309.327	309.326	309.327	196.507	195.988	197.398	171	137
493	M310T43_1	M310.0867T43_1	310.087	310.086	310.087	42.7343	40.783	45.415	127	123
494	M310T43_2	M310.1296T43_2	310.13	310.129	310.13	42.7187	40.7809	43.8882	97	75
495	M310T104	M310.1592T104	310.159	310.159	310.159	104.158	103.596	104.809	220	121
496	M310T318	M310.3107T318	310.311	310.31	310.311	318.206	317.435	318.853	110	108
497	M310T197	M310.33T197	310.33	310.329	310.33	196.586	195.626	197.325	244	128
498	M311T72	M311.1265T72	311.127	311.126	311.127	71.8967	71.4681	72.3446	192	124
499	M311T440	M311.2579T440	311.258	311.258	311.258	440.428	439.747	441.277	133	132
500	M311T96	M311.2584T96	311.258	311.258	311.259	96.1103	95.4117	97.0506	133	132
501	M311T230	M311.2946T230	311.295	311.294	311.295	230.042	228.856	230.659	93	93
502	M311T318	M311.314T318	311.314	311.314	311.314	318.166	317.395	319.369	83	81
503	M312T39	M312.0404T39	312.04	312.04	312.041	38.7072	38.0743	39.5314	125	87
504	M312T96	M312.2617T96	312.262	312.261	312.262	96.1261	95.3339	97.2482	169	118
505	M312T224	M312.3627T224	312.363	312.362	312.363	223.997	223.525	224.773	138	136
506	M313T37	M312.7821T37	312.782	312.782	312.782	37.3111	36.8619	37.7271	169	132
507	M313T54	M313.1195T54	313.12	313.119	313.12	53.7489	52.9708	54.3971	123	94
508	M313T442	M313.2735T442	313.274	313.273	313.274	441.595	440.843	442.497	133	133
509	M313T542	M313.2738T542	313.274	313.273	313.274	541.964	541.429	542.583	116	116
510	M313T621	M313.2737T621	313.274	313.273	313.274	621.153	620.11	622.146	138	129
511	M313T135	M313.274T135	313.274	313.274	313.274	134.924	133.896	135.767	113	113
512	M313T525	M313.2737T525	313.274	313.273	313.274	525.029	524.081	525.914	72	72
513	M313T423	M313.2738T423	313.274	313.274	313.274	423.27	422.05	424.039	79	79
514	M313T632	M313.2737T632	313.274	313.273	313.274	632.326	630.206	634.83	105	105
515	M313T611	M313.2737T611	313.274	313.273	313.274	611.403	610.391	615.865	80	79
516	M313T67	M313.3215T67	313.321	313.321	313.322	67.0343	66.6543	67.3852	136	134
517	M313T224	M313.3661T224	313.366	313.366	313.366	224.133	223.359	224.969	190	135
518	M314T41	M314.1286T41	314.129	314.128	314.129	40.576	39.9937	41.1643	141	94
519	M314T441	M314.2769T441	314.277	314.277	314.277	441.472	440.273	442.639	124	119
520	M314T542	M314.2771T542	314.277	314.277	314.277	541.96	541.364	542.808	101	101
521	M314T135	M314.2774T135	314.277	314.277	314.278	135	134.128	135.95	110	104
522	M314T347	M314.2875T347	314.288	314.287	314.288	346.695	346.108	347.413	115	75
523	M314T67	M314.3249T67	314.325	314.324	314.325	67.0203	66.4102	67.5533	116	103
524	M315T37	M314.7791T37	314.779	314.779	314.779	37.3098	36.7714	37.9268	159	134
525	M315T129	M315.1747T129	315.175	315.174	315.175	129.152	128.427	130.199	194	106
526	M316T74	M316.2251T74	316.225	316.225	316.225	74.1044	73.6871	75.3227	99	93
527	M316T82	M316.2251T82	316.225	316.225	316.225	81.8987	79.9387	82.8571	91	87
528	M316T157	M316.2305T157	316.231	316.23	316.231	156.988	155.464	157.8	153	114
529	M316T53	M316.2482T53	316.248	316.248	316.249	52.8927	52.3574	53.4164	107	106
530	M316T134	M316.2637T134	316.264	316.263	316.264	134.013	133.595	135.181	178	137
531	M316T75	M316.285T75	316.285	316.285	316.285	74.7889	73.5378	75.4397	137	137
532	M317T37	M316.7762T37	316.776	316.776	316.777	37.3647	36.9417	37.8277	161	132
533	M317T38	M316.9862T38	316.986	316.986	316.986	37.6823	37.0063	38.4927	148	106
534	M317T134	M317.2672T134	317.267	317.267	317.268	134.027	133.328	134.496	142	114
535	M317T75	M317.2884T75	317.288	317.288	317.289	74.8461	72.7774	75.2879	132	129
536	M318T72	M318.2407T72	318.241	318.24	318.241	72.1624	71.5066	73.2423	112	112
537	M318T95	M318.2407T95	318.241	318.24	318.241	95.1655	94.0504	96.0688	102	102
538	M318T102	M318.3005T102	318.301	318.3	318.301	102.313	101.825	102.705	130	130
539	M319T37	M318.7733T37	318.773	318.773	318.774	37.387	36.7512	38.0701	159	114
540	M319T583	M319.1905T583	319.19	319.19	319.191	583.38	582.724	584.109	109	76
541	M319T72	M319.2441T72	319.244	319.244	319.244	72.2324	71.4239	72.9872	71	71
542	M319T100	M319.2845T100	319.284	319.284	319.285	99.8812	99.4723	100.316	126	126
543	M319T180	M319.2845T180	319.285	319.284	319.285	179.787	179.138	180.404	72	72
544	M319T184	M319.2998T184	319.3	319.299	319.3	183.705	182.947	184.482	125	125
545	M319T248	M319.2997T248	319.3	319.299	319.3	247.689	246.199	248.541	139	136
546	M319T102	M319.3039T102	319.304	319.303	319.304	102.227	101.492	102.921	125	94
547	M319T331	M319.2998T331	319.3	319.299	319.3	330.92	330.136	331.754	90	90
548	M319T120	M319.2998T120	319.3	319.299	319.3	120.239	119.685	120.925	93	91
549	M320T91	M320.2563T91	320.256	320.256	320.257	90.8498	90.1126	91.3805	124	124
550	M320T81	M320.2564T81	320.256	320.256	320.257	81.4196	80.9981	81.9084	85	85
551	M320T122	M320.2563T122	320.256	320.256	320.257	122.004	118.159	122.689	108	99
552	M320T248	M320.3031T248	320.303	320.303	320.303	247.611	246.505	248.751	155	94
553	M320T184	M320.3032T184	320.303	320.288	320.304	183.807	179.605	184.665	90	72
554	M321T39	M321.1308T39	321.131	321.13	321.131	39.393	38.9123	40.9463	85	80
555	M321T374	M321.3153T374	321.315	321.315	321.316	374.115	373.541	374.731	136	136
556	M322T39	M322.0403T39	322.04	322.04	322.041	39.2516	38.7346	39.7989	152	103
557	M322T85	M322.2379T85	322.238	322.237	322.238	85.2896	84.6112	85.8697	136	126
558	M322T112	M322.2722T112	322.272	322.272	322.273	112.325	111.147	113.53	81	71
559	M322T374	M322.3187T374	322.319	322.318	322.319	374.112	373.535	374.731	132	129
560	M323T37	M322.811T37	322.811	322.811	322.811	37.1555	36.7512	37.7339	167	132
561	M323T76	M323.1434T76	323.143	323.143	323.144	75.5592	74.8908	76.4534	179	107
562	M324T108	M324.1385T108	324.139	324.138	324.139	107.511	106.878	108.804	121	77
563	M324T217	M324.3264T217	324.326	324.326	324.327	217.028	215.969	218.5	86	86
564	M325T37	M324.8079T37	324.808	324.808	324.808	37.1942	36.7651	37.6615	173	133
565	M325T121	M325.1226T121	325.123	325.122	325.123	121.108	120.191	121.909	219	130
566	M325T119	M325.2739T119	325.274	325.273	325.274	118.971	118.297	120.006	124	123
567	M325T546	M325.3102T546	325.31	325.31	325.311	546.097	545.254	546.82	142	97
568	M326T226	M326.3056T226	326.306	326.305	326.306	226.213	225.643	227.435	134	134
569	M326T343	M326.3419T343	326.342	326.342	326.342	342.782	342.238	343.406	111	111
570	M326T157	M326.3781T157	326.378	326.378	326.378	157.209	156.6	158.325	145	136
571	M327T37	M326.805T37	326.805	326.805	326.805	37.2091	36.833	37.9204	181	129
572	M327T493	M327.078T493	327.078	327.078	327.078	493.187	492.221	493.786	185	120
573	M327T584	M327.3048T584	327.305	327.305	327.305	583.505	582.847	584.229	158	125
574	M327T226	M327.3091T226	327.309	327.309	327.309	226.31	225.635	227.319	150	130
575	M327T205	M327.3372T205	327.337	327.337	327.338	205.419	204.632	206.145	178	134
576	M327T137	M327.3373T137	327.337	327.337	327.338	136.57	134.92	137.993	145	87
577	M327T157	M327.3815T157	327.382	327.381	327.382	157.217	156.62	158.325	142	136
578	M328T378	M328.3034T378	328.303	328.303	328.304	378.298	377.644	379.01	128	83
579	M328T291	M328.3212T291	328.321	328.321	328.322	291.038	290.53	291.489	137	134
580	M328T157	M328.3849T157	328.385	328.384	328.385	157.342	156.624	158.655	225	129
581	M329T38	M328.7561T38	328.756	328.756	328.756	37.5507	37.1562	38.0899	119	90
582	M329T78	M329.1539T78	329.154	329.154	329.154	77.6889	77.2693	78.3166	201	135
583	M329T43	M329.157T43	329.157	329.157	329.158	42.8919	41.3446	43.2067	141	97
584	M329T137	M329.1597T137	329.16	329.159	329.16	136.531	135.697	137.507	140	97
585	M329T595	M329.2476T595	329.248	329.247	329.248	595.213	594.401	596.114	99	79
586	M329T100	M329.3165T100	329.316	329.316	329.317	99.7228	99.1338	100.311	134	134
587	M329T291	M329.3246T291	329.325	329.324	329.325	291.039	290.418	291.663	135	134
588	M330T38	M329.9234T38	329.923	329.923	329.924	38.3574	37.3	40.6035	115	107
589	M330T40	M330.0729T40	330.073	330.073	330.073	40.19	38.1507	42.289	138	134
590	M330T78	M330.1573T78	330.157	330.157	330.158	77.5811	76.9864	78.5935	143	90
591	M330T199	M330.2464T199	330.246	330.246	330.247	198.961	197.393	200.202	160	134
592	M330T105	M330.2793T105	330.279	330.279	330.28	105.318	104.433	106.022	94	90
593	M330T100	M330.3199T100	330.32	330.32	330.32	99.9125	99.0846	101.208	171	105
594	M330T291	M330.3277T291	330.328	330.327	330.328	291.05	290.405	291.79	124	76
595	M330T129	M330.3369T129	330.337	330.337	330.337	129.424	128.927	129.939	124	124
596	M331T38	M330.7531T38	330.753	330.753	330.754	37.5574	36.8135	38.1943	194	129
597	M331T40	M331.0765T40	331.076	331.076	331.077	40.4214	38.1507	42.6384	137	135
598	M331T42	M331.1087T42	331.109	331.108	331.109	42.3598	41.36	43.5418	165	117
599	M331T66	M331.1306T66	331.131	331.13	331.131	65.661	65.1614	66.4996	124	77
600	M331T584	M331.1906T584	331.191	331.19	331.191	583.514	582.847	584.291	182	132
601	M331T43	M331.2052T43	331.205	331.204	331.209	42.9274	42.2113	47.0479	183	109
602	M331T62	M331.2494T62	331.249	331.249	331.25	61.8757	61.5891	62.2541	243	134
603	M331T199	M331.2498T199	331.25	331.249	331.25	199.05	197.498	200.267	179	134
604	M331T129	M331.3403T129	331.34	331.34	331.341	129.433	128.66	130.54	113	110
605	M332T40	M332.0688T40	332.069	332.068	332.069	39.7991	38.9046	42.8239	131	128
606	M332T36	M332.0949T36	332.095	332.094	332.095	35.6941	34.8792	42.0216	112	93
607	M332T62	M332.2528T62	332.253	332.252	332.253	61.8367	61.4613	62.1874	219	132
608	M332T122	M332.3314T122	332.331	332.331	332.332	122.265	121.792	123.246	141	137
609	M333T38	M332.7502T38	332.75	332.75	332.751	37.5684	37.0452	38.1964	134	98
610	M333T37	M332.8396T37	332.84	332.839	332.84	37.0305	36.6817	37.613	160	130
611	M333T122	M333.3348T122	333.335	333.335	333.335	122.3	121.844	123.246	169	136
612	M334T72	M334.2145T72	334.215	334.214	334.215	72.0637	71.3826	72.6694	71	71
613	M334T57	M334.2354T57	334.235	334.235	334.236	56.6789	55.5553	57.6827	128	127
614	M334T83	M334.2954T83	334.295	334.295	334.296	83.3139	80.7142	83.9847	98	96
615	M334T66	M334.2953T66	334.295	334.295	334.296	66.2851	65.8722	66.809	82	82
616	M334T142	M334.3108T142	334.311	334.31	334.311	142.214	141.635	143.102	81	81
617	M334T122	M334.3382T122	334.338	334.338	334.339	122.295	121.715	123.514	187	110
618	M335T37	M334.8367T37	334.837	334.836	334.837	37.0326	36.5944	37.4697	161	132
619	M335T62	M335.1643T62	335.164	335.164	335.165	62.367	61.789	63.208	190	118
620	M335T225	M335.2219T225	335.222	335.221	335.222	225.191	224.691	225.924	138	133
621	M335T57	M335.2388T57	335.239	335.238	335.239	56.9165	56.0983	57.5713	116	79
622	M335T193	M335.2947T193	335.295	335.294	335.295	193.039	192.312	193.771	137	136
623	M336T225	M336.2252T225	336.225	336.225	336.226	225.205	224.691	226.124	222	115
624	M336T55	M336.251T55	336.251	336.251	336.251	55.3536	52.2531	62.2462	133	129
625	M336T75	M336.29T75	336.29	336.29	336.29	74.8027	74.4104	75.5243	143	136
626	M336T193	M336.2984T193	336.298	336.298	336.299	192.984	192.224	193.752	92	92
627	M336T100	M336.311T100	336.311	336.311	336.311	99.7371	98.9682	100.514	81	81
628	M336T184	M336.3263T184	336.326	336.326	336.327	183.665	182.944	184.386	134	134
629	M336T248	M336.3262T248	336.326	336.326	336.327	247.869	246.551	248.668	138	137
630	M336T331	M336.3263T331	336.326	336.326	336.327	330.956	330.336	331.754	97	97
631	M336T167	M336.3262T167	336.326	336.326	336.326	166.729	165.695	167.365	104	100
632	M336T120	M336.3263T120	336.326	336.326	336.327	120.224	119.685	120.738	74	74
633	M336T108	M336.3263T108	336.326	336.326	336.337	107.67	103.656	108.282	78	74
634	M337T37	M336.8337T37	336.834	336.833	336.834	37.0424	36.4977	37.613	126	91
635	M337T64	M337.2351T64	337.235	337.235	337.235	63.7327	63.1071	64.4384	133	130
636	M337T441	M337.2735T441	337.274	337.273	337.274	441.153	440.304	441.948	134	134
637	M337T109	M337.2739T109	337.274	337.274	337.274	108.706	108.215	109.318	133	133
638	M337T75	M337.2935T75	337.294	337.293	337.294	74.8683	74.2402	75.7392	159	93
639	M337T120	M337.3104T120	337.31	337.31	337.311	120.285	119.705	120.993	173	110
640	M337T184	M337.3298T184	337.33	337.329	337.33	183.722	182.948	184.608	135	133
641	M337T248	M337.3296T248	337.33	337.329	337.33	247.728	246.639	248.668	135	135
642	M337T331	M337.3298T331	337.33	337.329	337.33	330.97	330.348	331.845	84	84
643	M338T38	M338.0504T38	338.05	338.05	338.051	37.7911	36.3967	40.8933	96	78
644	M338T64	M338.2389T64	338.239	338.239	338.239	63.7417	62.9313	64.2893	125	89
645	M338T68	M338.2668T68	338.267	338.266	338.267	68.3441	67.7474	68.6479	122	121
646	M338T441	M338.2769T441	338.277	338.276	338.277	440.947	439.882	442.483	140	132
647	M338T109	M338.2773T109	338.277	338.276	338.278	108.813	108.081	109.703	150	119
648	M338T374	M338.3418T374	338.342	338.341	338.342	374.107	373.541	374.731	137	137
649	M339T37	M338.7849T37	338.785	338.785	338.785	37.4687	36.8619	38.0619	124	90
650	M339T362	M339.1548T362	339.155	339.154	339.155	362.376	361.859	362.968	86	78
651	M339T106	M339.1579T106	339.158	339.157	339.158	105.647	104.952	106.479	94	74
652	M339T110	M339.2533T110	339.253	339.253	339.254	110.312	109.324	111.19	116	111
653	M339T68	M339.2704T68	339.27	339.27	339.271	68.3573	67.7244	68.7624	124	123
654	M339T527	M339.2894T527	339.289	339.289	339.29	526.691	525.974	527.804	133	133
655	M339T621	M339.2894T621	339.289	339.289	339.29	621.206	620.235	622.142	162	126
656	M339T508	M339.2894T508	339.289	339.289	339.29	508.304	507.465	509.035	107	107
657	M339T441	M339.2893T441	339.289	339.289	339.29	440.736	440.041	441.695	134	134
658	M339T150	M339.2896T150	339.29	339.289	339.29	150.11	149.408	150.706	133	133
659	M339T460	M339.2893T460	339.289	339.289	339.29	459.522	457.955	463.196	124	124
660	M339T427	M339.2895T427	339.289	339.289	339.29	426.748	425.527	427.933	94	94
661	M339T631	M339.2895T631	339.289	339.289	339.29	631.405	630.424	632.491	100	99
662	M339T122	M339.2897T122	339.29	339.289	339.29	122.027	121.217	123.332	95	95
663	M339T112	M339.2897T112	339.29	339.289	339.29	111.584	110.987	112.813	102	102
664	M339T599	M339.2895T599	339.29	339.289	339.29	599.304	598.064	600.675	100	100
665	M339T164	M339.2896T164	339.29	339.289	339.29	163.99	162.68	164.739	92	92
666	M339T611	M339.2895T611	339.289	339.289	339.29	611.081	607.535	615.728	90	87
667	M339T121	M339.3009T121	339.301	339.301	339.301	121.105	118.802	122.689	99	99
668	M339T374	M339.3453T374	339.345	339.345	339.346	374.112	373.541	374.731	140	137
669	M340T97	M340.2308T97	340.231	340.23	340.231	97.4992	96.9083	97.9189	222	132
670	M340T441	M340.2927T441	340.293	340.292	340.293	440.759	439.773	441.628	129	129
671	M340T150	M340.293T150	340.293	340.293	340.293	150.114	149.408	150.779	134	134
672	M340T427	M340.2929T427	340.293	340.293	340.293	426.769	425.527	428.092	94	94
673	M340T335	M340.3211T335	340.321	340.321	340.322	335.153	334.389	336.132	106	106
674	M340T193	M340.3213T193	340.321	340.321	340.322	193.266	192.414	193.817	71	71
675	M340T374	M340.3486T374	340.349	340.348	340.349	374.112	373.541	374.731	138	136
676	M340T417	M340.3576T417	340.358	340.357	340.358	416.791	415.139	417.826	105	103
677	M340T294	M340.3941T294	340.394	340.394	340.394	294.237	293.719	294.698	138	135
678	M341T37	M340.782T37	340.782	340.782	340.782	37.4664	36.7714	38.0059	163	117
679	M341T75	M341.154T75	341.154	341.153	341.154	75.47	74.6952	76.4672	208	117
680	M341T150	M341.296T150	341.296	341.296	341.296	149.842	148.708	150.882	120	97
681	M341T543	M341.3052T543	341.305	341.305	341.306	542.525	541.863	543.331	132	132
682	M341T231	M341.3053T231	341.305	341.305	341.306	231.348	230.298	232.098	132	132
683	M341T176	M341.3052T176	341.305	341.305	341.306	176.389	175.826	177.044	134	134
684	M341T631	M341.3051T631	341.305	341.305	341.305	630.543	629.527	631.568	123	113
685	M341T468	M341.3049T468	341.305	341.304	341.305	468.002	467.349	468.662	125	125
686	M341T214	M341.3054T214	341.305	341.305	341.306	214.12	213.029	214.925	102	102
687	M341T159	M341.3052T159	341.305	341.305	341.306	158.839	157.983	159.851	113	113
688	M341T96	M341.3165T96	341.316	341.316	341.317	95.8834	94.9279	97.8701	91	91
689	M341T139	M341.3529T139	341.353	341.353	341.353	138.708	137.838	139.556	189	125
690	M341T294	M341.3975T294	341.397	341.397	341.398	294.275	293.499	294.89	182	95
691	M342T58	M342.264T58	342.264	342.264	342.264	58.099	57.5657	58.5606	70	70
692	M342T151	M342.3003T151	342.3	342.3	342.301	151.272	150.375	151.794	75	75
693	M342T542	M342.3085T542	342.309	342.308	342.309	542.46	541.814	543.343	114	106
694	M342T231	M342.3088T231	342.309	342.308	342.309	231.301	229.86	232.594	137	110
695	M342T176	M342.3088T176	342.309	342.308	342.309	176.451	175.826	177.534	133	132
696	M342T468	M342.3083T468	342.308	342.308	342.309	467.979	467.349	468.662	116	112
697	M342T167	M342.3368T167	342.337	342.336	342.337	166.643	165.878	167.566	129	118
698	M342T61	M342.3733T61	342.373	342.373	342.374	61.4051	61.0542	62.4912	93	93
699	M343T37	M342.8685T37	342.869	342.868	342.869	36.9417	36.2634	37.4202	153	135
700	M343T73	M343.1318T73	343.132	343.131	343.133	72.9935	69.5085	74.5887	154	95
701	M343T62	M343.2957T62	343.296	343.295	343.296	62.4166	62.1311	62.7683	138	137
702	M343T122	M343.3322T122	343.332	343.332	343.332	122.234	117.747	125.938	137	123
703	M344T243	M344.2619T243	344.262	344.261	344.262	242.984	241.667	244.48	147	134
704	M344T168	M344.2619T168	344.262	344.262	344.262	167.545	166.848	168.546	106	70
705	M344T70	M344.2798T70	344.28	344.279	344.28	69.821	68.8977	70.8139	127	127
706	M344T62	M344.2993T62	344.299	344.299	344.3	62.4186	61.9676	63.0355	226	135
707	M344T217	M344.3163T217	344.316	344.316	344.317	216.504	215.842	217.322	98	97
708	M344T111	M344.3162T111	344.316	344.316	344.316	110.715	109.88	114.184	90	89
709	M344T198	M344.3163T198	344.316	344.316	344.317	198.471	197.736	199.05	72	72
710	M344T122	M344.3356T122	344.336	344.335	344.336	122.056	118.145	125.896	114	89
711	M345T37	M344.8655T37	344.866	344.865	344.866	36.9724	36.2634	37.4001	154	132
712	M345T86	M345.1853T86	345.185	345.185	345.186	86.1866	85.2887	88.4599	135	99
713	M345T243	M345.2653T243	345.265	345.265	345.266	243.125	242.128	244.636	143	128
714	M345T70	M345.2832T70	345.283	345.283	345.284	69.9426	69.165	70.6159	165	90
715	M346T41	M346.047T41	346.047	346.047	346.048	41.1343	38.6856	45.1235	93	88
716	M346T197	M346.2776T197	346.278	346.277	346.278	196.73	195.996	197.274	141	79
717	M347T24	M346.8807T24	346.881	346.88	346.881	24.124	12.604	31.7082	129	73
718	M347T42	M347.2304T42	347.23	347.23	347.231	42.4523	42.1138	43.0069	89	86
719	M348T165	M348.2897T165	348.29	348.289	348.29	165.216	164.638	166.159	106	106
720	M349T37	M348.8137T37	348.814	348.813	348.814	37.3969	36.8119	38.1943	116	79
721	M349T39	M349.1832T39	349.183	349.183	349.184	39.0787	38.6371	39.5323	153	129
722	M350T57	M350.2094T57	350.209	350.209	350.21	56.8564	56.0694	57.9189	129	119
723	M351T37	M350.8108T37	350.811	350.81	350.811	37.4596	37.0221	38.0059	133	96
724	M351T78	M351.1359T78	351.136	351.135	351.136	77.545	77.0397	78.3166	210	118
725	M352T40	M352.0549T40	352.055	352.054	352.055	39.5076	37.6159	41.4779	138	134
726	M352T58	M352.225T58	352.225	352.225	352.225	58.0725	52.7819	62.1312	90	74
727	M352T122	M352.2309T122	352.231	352.23	352.231	122.252	121.617	123.032	193	112
728	M352T44	M352.2457T44	352.246	352.245	352.257	44.2543	43.4841	45.5794	121	117
729	M352T193	M352.3213T193	352.321	352.321	352.322	193.004	192.312	193.566	136	136
730	M353T37	M352.8973T37	352.897	352.897	352.898	36.7778	36.5053	37.1526	140	134
731	M353T40	M353.0583T40	353.058	353.058	353.059	39.7756	37.8348	41.8818	119	113
732	M353T64	M353.209T64	353.209	353.209	353.209	63.7905	62.9669	64.516	96	85
733	M353T362	M353.2303T362	353.23	353.23	353.231	362.381	361.852	363.09	103	103
734	M353T440	M353.3048T440	353.305	353.304	353.305	440.237	439.268	441.361	175	129
735	M353T193	M353.3248T193	353.325	353.324	353.325	192.984	192.415	193.566	136	136
736	M353T180	M353.3528T180	353.353	353.352	353.353	180.474	179.734	181.936	97	69
737	M354T68	M354.2408T68	354.241	354.24	354.241	68.3705	67.7244	68.9074	129	128
738	M354T193	M354.3276T193	354.328	354.327	354.328	193.047	192.262	194.065	119	89
739	M354T247	M354.3368T247	354.337	354.336	354.337	247.115	245.104	248.274	136	136
740	M354T120	M354.3369T120	354.337	354.337	354.337	120.211	119.791	120.839	124	123
741	M354T393	M354.3732T393	354.373	354.373	354.374	392.684	392.105	393.292	142	124
742	M355T37	M354.8942T37	354.894	354.894	354.895	36.832	35.3694	38.3625	128	118
743	M355T278	M355.0702T278	355.07	355.069	355.071	278.245	277.652	278.742	137	134
744	M355T197	M355.0702T197	355.07	355.07	355.071	196.535	195.775	197.398	127	112
745	M355T68	M355.2444T68	355.244	355.244	355.245	68.4292	67.7244	69.0556	99	92
746	M355T198	M355.2823T198	355.282	355.282	355.283	197.666	197.207	198.318	86	85
747	M355T95	M355.307T95	355.307	355.307	355.307	95.2149	94.0828	95.9133	99	89
748	M355T120_1	M355.3211T120_1	355.321	355.321	355.322	120.296	119.671	120.933	163	99
749	M355T120_2	M355.3404T120_2	355.34	355.34	355.341	120.216	119.708	120.894	133	128
750	M355T247	M355.3402T247	355.34	355.34	355.341	247.078	245.438	248.389	134	134
751	M355T215	M355.3686T215	355.369	355.368	355.369	215.023	214.107	215.844	141	126
752	M355T135	M355.3686T135	355.369	355.368	355.369	135.057	134.127	136.17	122	91
753	M356T278	M356.0698T278	356.07	356.069	356.071	278.186	277.63	278.76	124	85
754	M356T217	M356.2622T217	356.262	356.262	356.262	216.791	214.493	218.212	196	130
755	M356T45	M356.2794T45	356.279	356.279	356.28	45.0123	44.5069	45.8824	86	84
756	M356T198	M356.2861T198	356.286	356.285	356.287	197.618	197.011	198.09	136	92
757	M356T150	M356.3161T150	356.316	356.316	356.316	149.859	148.975	150.511	119	119
758	M356T219	M356.3162T219	356.316	356.316	356.317	218.588	218.087	219.093	124	124
759	M356T66	M356.3637T66	356.364	356.363	356.364	66.0171	64.1056	69.0616	179	116
760	M357T24	M356.9096T24	356.91	356.909	356.91	24.0708	15.1653	31.5828	146	128
761	M357T35	M357.0552T35	357.055	357.055	357.056	35.1481	34.7997	35.7421	115	73
762	M357T278	M357.0671T278	357.067	357.066	357.068	278.275	277.602	278.832	144	85
763	M357T86	M357.1474T86	357.147	357.147	357.148	86.0706	85.2761	87.7808	178	134
764	M357T225	M357.204T225	357.204	357.203	357.204	225.152	224.635	225.81	208	133
765	M357T120	M357.2615T120	357.261	357.261	357.264	119.665	115.599	120.353	71	69
766	M357T598	M357.3001T598	357.3	357.3	357.3	597.517	596.927	598.336	125	104
767	M357T219	M357.3198T219	357.32	357.319	357.32	218.625	217.819	219.318	136	97
768	M357T88	M357.3116T88	357.312	357.311	357.323	87.9159	87.235	91.525	84	78
769	M357T160	M357.3476T160	357.348	357.347	357.348	159.615	158.343	161.627	107	98
770	M358T86	M358.1509T86	358.151	358.15	358.151	86.1734	85.1204	87.5134	104	70
771	M358T46	M358.1849T46	358.185	358.184	358.185	46.4006	43.8633	48.3741	169	106
772	M358T225	M358.2074T225	358.207	358.207	358.208	225.122	224.504	226.093	126	99
773	M358T210	M358.2777T210	358.278	358.277	358.278	210.471	209.675	211.333	237	128
774	M358T284	M358.2776T284	358.278	358.277	358.278	284.394	283.231	285.914	169	134
775	M358T77	M358.2955T77	358.295	358.295	358.296	77.2393	76.2025	78.1329	88	85
776	M358T205	M358.3683T205	358.368	358.368	358.369	204.685	204.074	205.348	136	132
777	M359T37	M358.8425T37	358.842	358.842	358.843	37.3728	36.8119	38.0939	153	116
778	M359T70	M359.2068T70	359.207	359.206	359.207	70.3947	69.7819	71.1728	139	82
779	M359T466	M359.2579T466	359.258	359.257	359.258	465.659	464.619	466.446	145	121
780	M359T83	M359.2583T83	359.258	359.257	359.259	82.6001	82.0176	83.3547	225	134
781	M359T285	M359.281T285	359.281	359.281	359.281	284.58	283.113	285.864	155	112
782	M359T210	M359.2809T210	359.281	359.28	359.281	210.417	209.621	211.339	156	90
783	M359T205	M359.3717T205	359.372	359.371	359.372	204.719	203.829	205.297	134	133
784	M360T83	M360.2618T83	360.262	360.261	360.262	82.5968	82.0865	83.2238	261	132
785	M360T69	M360.3222T69	360.322	360.322	360.323	68.5594	67.9694	69.1663	132	84
786	M360T374	M360.3238T374	360.324	360.323	360.325	374.031	373.43	374.855	130	123
787	M360T194	M360.3627T194	360.363	360.362	360.363	194.085	193.561	194.904	137	136
788	M361T484	M361.2735T484	361.274	361.273	361.274	484.186	483.315	484.938	133	133
789	M361T105	M361.2739T105	361.274	361.274	361.274	105.344	104.701	105.841	143	134
790	M361T311	M361.2739T311	361.274	361.273	361.274	310.501	309.662	311.156	82	81
791	M361T68	M361.3427T68	361.343	361.342	361.343	68.4505	67.8493	68.9094	116	115
792	M361T194	M361.3661T194	361.366	361.366	361.367	194.11	193.109	195.04	242	131
793	M362T105	M362.2774T105	362.277	362.276	362.278	105.371	104.701	106.091	178	133
794	M362T308	M362.2979T308	362.298	362.298	362.298	307.972	307.249	309.336	166	128
795	M362T285	M362.3032T285	362.303	362.303	362.304	284.53	283.749	285.07	103	76
796	M363T308	M362.7997T308	362.8	362.799	362.8	307.935	307.101	308.767	112	74
797	M363T37	M362.9259T37	362.926	362.925	362.926	36.5668	35.9603	38.1965	121	117
798	M363T105	M363.2802T105	363.28	363.28	363.281	105.29	104.599	105.96	222	122
799	M363T441	M363.2892T441	363.289	363.289	363.29	441.039	440.206	442.053	129	125
800	M363T126	M363.2897T126	363.29	363.289	363.29	126.41	125.804	126.913	132	128
801	M363T103	M363.3107T103	363.311	363.31	363.311	103.351	102.878	103.991	110	109
802	M364T484	M364.2609T484	364.261	364.261	364.261	484.048	483.315	485.646	134	131
803	M364T508	M364.2612T508	364.261	364.261	364.261	508.302	507.572	508.939	76	76
804	M364T127	M364.2933T127	364.293	364.293	364.294	126.502	125.648	127.387	113	100
805	M364T103	M364.3142T103	364.314	364.314	364.315	103.25	102.557	103.974	108	107
806	M365T39	M365.1571T39	365.157	365.157	365.158	39.2398	38.627	40.5936	122	100
807	M365T126	M365.2689T126	365.269	365.267	365.269	125.525	124.786	126.317	192	115
808	M365T62	M365.2778T62	365.278	365.277	365.278	62.3985	62.0993	62.7975	149	136
809	M366T62	M366.2812T62	366.281	366.281	366.285	62.3956	59.5411	62.8387	214	127
810	M366T419	M366.3732T419	366.373	366.373	366.373	418.781	418.14	420.132	141	132
811	M367T48	M367.1394T48	367.139	367.139	367.14	48.0988	46.4935	52.2491	124	119
812	M367T44	M367.2091T44	367.209	367.209	367.21	44.3214	43.8186	45.2267	123	111
813	M367T175	M367.2845T175	367.285	367.284	367.285	175.439	174.353	176.29	140	134
814	M367T543	M367.3209T543	367.321	367.32	367.322	542.724	541.878	543.611	133	111
815	M367T229	M367.321T229	367.321	367.321	367.321	229.026	227.685	230.447	79	79
816	M367T322	M367.3363T322	367.336	367.336	367.337	321.543	320.833	322.344	136	134
817	M367T392	M367.3362T392	367.336	367.336	367.337	392.215	391.627	392.976	116	116
818	M367T611	M367.336T611	367.336	367.336	367.336	610.589	609.842	611.402	110	110
819	M367T574	M367.3364T574	367.336	367.336	367.337	573.97	573.374	574.729	131	130
820	M367T588	M367.3364T588	367.336	367.336	367.337	587.744	587.186	588.577	108	108
821	M367T621	M367.336T621	367.336	367.336	367.336	621.27	620.504	622.099	107	107
822	M367T600	M367.3361T600	367.336	367.336	367.336	599.815	599.134	600.422	96	96
823	M367T419	M367.3767T419	367.377	367.376	367.377	418.708	418.101	419.566	146	102
824	M368T40	M368.0288T40	368.029	368.029	368.03	39.8306	38.1507	42.3716	103	99
825	M368T48	M368.1429T48	368.143	368.142	368.143	48.2783	46.114	51.8848	90	88
826	M368T45	M368.219T45	368.219	368.211	368.22	44.5108	43.9721	45.5802	100	78
827	M368T43	M368.2282T43	368.228	368.22	368.229	42.9261	42.186	45.1464	145	95
828	M368T176	M368.2881T176	368.288	368.288	368.289	175.592	174.678	176.727	202	114
829	M368T144	M368.3162T144	368.316	368.316	368.317	143.579	140.872	144.509	112	112
830	M368T322	M368.3397T322	368.34	368.339	368.34	321.609	320.687	322.19	171	130
831	M368T574	M368.3398T574	368.34	368.34	368.34	574.021	573.41	574.996	123	123
832	M368T182	M368.3526T182	368.353	368.352	368.353	182.154	181.611	183.499	127	107
833	M368T434	M368.3888T434	368.389	368.388	368.389	434.118	433.355	434.777	120	105
834	M368T351	M368.4254T351	368.425	368.425	368.426	350.856	350.283	351.45	136	136
835	M369T37	M368.8713T37	368.871	368.871	368.872	37.3299	36.7512	38.6129	112	96
836	M369T118	M369.1254T118	369.125	369.125	369.126	117.683	117.168	119.982	122	97
837	M369T76	M369.1829T76	369.183	369.182	369.183	76.2126	75.815	76.8623	160	108
838	M369T41	M369.2495T41	369.25	369.249	369.25	41.0158	39.5363	42.6496	123	123
839	M369T558	M369.3366T558	369.337	369.336	369.337	558.224	557.324	559.356	128	89
840	M369T574	M369.3426T574	369.343	369.342	369.344	574.051	573.404	574.73	106	100
841	M369T441	M369.3515T441	369.351	369.351	369.352	441.456	440.685	442.347	135	134
842	M369T315	M369.3519T315	369.352	369.351	369.352	315.347	314.914	316.081	133	131
843	M369T620	M369.3516T620	369.352	369.351	369.352	620.434	619.74	621.297	138	134
844	M369T632	M369.3517T632	369.352	369.351	369.352	632.278	631.552	632.981	131	131
845	M369T596	M369.3518T596	369.352	369.352	369.352	595.787	595.007	597.136	137	134
846	M369T608	M369.3517T608	369.352	369.351	369.352	608.377	606.944	611.773	130	129
847	M369T662	M369.3521T662	369.352	369.352	369.352	662.042	661.246	662.778	123	123
848	M369T642	M369.3519T642	369.352	369.352	369.352	642.337	640.11	643.039	134	134
849	M369T652	M369.352T652	369.352	369.352	369.352	652.125	651.522	652.743	126	126
850	M369T602	M369.3517T602	369.352	369.351	369.352	602.393	601.847	603.19	80	80
851	M369T614	M369.3517T614	369.352	369.351	369.352	613.558	612.052	614.385	75	75
852	M369T218	M369.3843T218	369.384	369.384	369.385	217.741	217.133	218.583	137	136
853	M369T351	M369.4289T351	369.429	369.428	369.429	350.885	350.313	351.5	138	136
854	M370T258	M370.2777T258	370.278	370.277	370.278	258.046	256.731	259.365	193	124
855	M370T441	M370.3548T441	370.355	370.354	370.355	441.423	440.685	442.347	162	134
856	M370T620	M370.355T620	370.355	370.355	370.355	620.408	619.327	621.297	138	134
857	M370T632	M370.3551T632	370.355	370.355	370.355	632.311	631.7	633.009	122	122
858	M370T596	M370.3552T596	370.355	370.355	370.356	595.741	595.007	596.868	131	129
859	M370T315	M370.3553T315	370.355	370.355	370.356	315.33	314.687	316.076	101	73
860	M370T608	M370.3551T608	370.355	370.355	370.355	608.394	606.944	611.839	126	126
861	M370T662	M370.3555T662	370.356	370.355	370.356	662.028	661.246	662.778	112	112
862	M370T642	M370.3553T642	370.355	370.355	370.356	642.361	640.45	643.039	115	115
863	M370T652	M370.3554T652	370.355	370.355	370.356	652.122	651.522	652.743	115	115
864	M370T602	M370.3551T602	370.355	370.355	370.355	602.388	601.847	603.082	75	75
865	M370T614	M370.355T614	370.355	370.355	370.355	613.597	612.052	614.385	69	69
866	M370T245	M370.368T245	370.368	370.368	370.368	245.315	244.367	246.417	94	80
867	M370T218	M370.3878T218	370.388	370.387	370.388	217.904	217.137	218.994	204	132
868	M371T37	M370.7407T37	370.741	370.74	370.741	37.3192	36.8914	37.9299	132	95
869	M371T278	M371.1015T278	371.102	371.101	371.102	278.284	277.789	278.767	139	137
870	M371T197	M371.1016T197	371.102	371.101	371.102	196.517	195.942	197.398	146	133
871	M371T105	M371.163T105	371.163	371.163	371.163	105.344	104.732	107.28	161	127
872	M371T112	M371.163T112	371.163	371.163	371.163	112.075	111.44	112.684	105	105
873	M371T57	M371.3018T57	371.302	371.301	371.302	57.0777	56.2276	57.8328	120	104
874	M371T88	M371.3271T88	371.327	371.327	371.328	88.1575	87.7748	88.5665	162	137
875	M371T441	M371.3582T441	371.358	371.358	371.359	441.305	439.671	442.154	246	128
876	M371T620	M371.3581T620	371.358	371.358	371.359	620.398	619.738	621.297	124	122
877	M372T278	M372.1015T278	372.101	372.101	372.102	278.292	277.789	278.767	167	123
878	M372T322	M372.2934T322	372.293	372.293	372.294	321.518	320.235	322.977	186	132
879	M372T154	M372.2895T154	372.29	372.288	372.29	154.073	153.419	154.79	183	128
880	M372T103	M372.3111T103	372.311	372.311	372.311	102.861	101.396	103.962	130	130
881	M372T88	M372.3307T88	372.331	372.33	372.331	88.1123	87.3885	88.706	239	134
882	M372T158	M372.3473T158	372.347	372.347	372.348	157.995	157.273	158.86	130	130
883	M372T177	M372.3474T177	372.347	372.347	372.348	176.512	175.726	177.08	123	123
884	M372T120	M372.3476T120	372.348	372.347	372.348	120.208	119.895	120.915	123	123
885	M372T184	M372.3475T184	372.348	372.347	372.348	183.984	183.056	184.836	107	107
886	M372T108	M372.3474T108	372.347	372.347	372.348	107.707	107.142	108.253	84	84
887	M373T37	M372.7378T37	372.738	372.737	372.738	37.2915	36.672	37.8593	162	124
888	M373T24	M372.8828T24	372.883	372.882	372.883	23.6567	12.1053	32.1783	206	102
889	M373T278	M373.0983T278	373.098	373.097	373.099	278.28	277.644	279.01	190	117
890	M373T86	M373.1215T86	373.121	373.121	373.122	86.1229	85.2052	87.7555	158	98
891	M373T225	M373.1779T225	373.178	373.177	373.178	225.2	224.546	225.924	189	108
892	M373T43	M373.1832T43	373.183	373.183	373.183	42.6823	42.2587	43.0192	139	96
893	M373T584	M373.2376T584	373.238	373.237	373.238	583.544	582.831	584.229	210	134
894	M373T322	M373.2968T322	373.297	373.296	373.297	321.631	320.45	322.881	162	111
895	M373T103	M373.3147T103	373.315	373.314	373.315	102.967	101.224	104.119	158	114
896	M373T158	M373.3507T158	373.351	373.35	373.351	158.101	157.349	158.86	107	107
897	M373T120	M373.351T120	373.351	373.351	373.351	120.226	119.352	120.915	97	93
898	M373T176	M373.3509T176	373.351	373.351	373.351	176.467	175.58	177.165	85	85
899	M373T184	M373.351T184	373.351	373.351	373.351	183.951	183.144	184.923	77	77
900	M374T39	M374.0368T39	374.037	374.036	374.037	39.0248	37.0389	41.9402	141	134
901	M374T193	M374.3032T193	374.303	374.303	374.304	192.954	192.312	193.566	134	134
902	M374T103	M374.317T103	374.317	374.316	374.327	103.129	99.524	104.737	153	83
903	M374T96	M374.3268T96	374.327	374.326	374.327	96.0339	95.5029	96.5306	111	105
904	M374T232	M374.3631T232	374.363	374.363	374.364	232.323	231.276	233.193	113	112
905	M375T37	M374.7348T37	374.735	374.734	374.735	37.3022	36.5951	38.1268	162	120
906	M375T39	M375.0402T39	375.04	375.04	375.041	39.1439	37.081	40.8674	109	100
907	M375T193	M375.3068T193	375.307	375.306	375.307	192.912	192.224	193.834	136	131
908	M375T96	M375.3309T96	375.331	375.33	375.332	96.1133	95.3778	96.7977	101	76
909	M375T69	M375.3332T69	375.333	375.333	375.334	68.5132	67.5563	68.984	137	126
910	M376T70	M376.2334T70	376.233	376.233	376.234	70.3161	69.8504	71.0957	129	90
911	M376T184	M376.3189T184	376.319	376.318	376.319	183.648	182.992	184.559	136	136
912	M376T248	M376.3187T248	376.319	376.318	376.319	247.588	246.105	248.541	137	136
913	M376T167	M376.3187T167	376.319	376.318	376.319	166.557	165.814	167.299	85	78
914	M377T49	M377.0454T49	377.045	377.045	377.046	49.4065	48.835	49.9707	95	77
915	M377T313	M377.2685T313	377.269	377.267	377.269	312.589	312.104	313.205	180	115
916	M379T35	M379.037T35	379.037	379.037	379.038	35.3541	34.96	35.7841	108	78
917	M380T225	M380.2798T225	380.28	380.279	380.28	225.157	224.65	225.63	121	114
918	M381T37	M380.7696T37	380.77	380.769	380.77	37.13	36.7512	37.6904	171	130
919	M381T75	M381.1464T75	381.146	381.146	381.147	75.2996	74.5108	76.0166	124	75
920	M381T62	M381.2516T62	381.252	381.251	381.252	62.4432	61.9676	62.9801	157	136
921	M381T54	M381.3112T54	381.311	381.311	381.312	53.9395	52.6788	54.5951	136	112
922	M382T62	M382.2552T62	382.255	382.255	382.256	62.3971	61.858	62.7975	204	126
923	M382T66	M382.2954T66	382.295	382.295	382.296	66.4984	64.1056	70.2792	101	101
924	M382T77	M382.3432T77	382.343	382.343	382.344	76.6728	75.9837	77.7944	133	91
925	M383T37	M382.7665T37	382.767	382.766	382.767	37.1151	36.6817	37.5919	167	131
926	M383T105	M383.2043T105	383.204	383.204	383.205	104.777	103.724	105.595	152	106
927	M383T109	M383.2794T109	383.279	383.279	383.28	109.4	108.74	110.277	138	111
928	M383T280	M383.3136T280	383.314	383.313	383.314	279.714	279.122	280.363	129	108
929	M383T443	M383.3307T443	383.331	383.33	383.331	443.154	442.294	444.047	88	88
930	M383T612	M383.3309T612	383.331	383.331	383.331	611.915	611.2	612.551	103	103
931	M383T601	M383.3309T601	383.331	383.331	383.331	600.564	599.975	601.21	113	113
932	M383T561	M383.3311T561	383.331	383.331	383.331	560.55	559.875	561.357	113	112
933	M383T568	M383.352T568	383.352	383.352	383.352	568.197	567.361	569.325	136	102
934	M383T369	M383.3519T369	383.352	383.351	383.352	369.327	368.502	369.897	111	77
935	M383T625	M383.3673T625	383.367	383.367	383.368	624.711	624.019	625.547	119	119
936	M384T561	M384.3346T561	384.335	384.334	384.335	560.737	559.891	561.529	86	85
937	M384T601	M384.3343T601	384.334	384.334	384.335	600.518	599.753	601.282	87	87
938	M384T625	M384.3707T625	384.371	384.37	384.371	624.875	623.866	625.59	82	82
939	M384T405	M384.3837T405	384.384	384.383	384.384	405.035	404.464	405.572	179	122
940	M385T37	M384.7636T37	384.764	384.763	384.764	37.1026	36.5944	37.5919	165	129
941	M385T132	M385.1787T132	385.179	385.178	385.179	132.14	131.42	134.741	175	131
942	M385T64	M385.264T64	385.264	385.264	385.264	64.2712	63.7972	65.6889	138	88
943	M385T390	M385.2739T390	385.274	385.274	385.274	390.052	388.353	391.568	124	124
944	M385T99	M385.274T99	385.274	385.274	385.274	99.0679	98.5497	99.5487	153	134
945	M385T426	M385.2738T426	385.274	385.274	385.274	426.282	425.259	429.964	105	105
946	M385T475	M385.2735T475	385.274	385.273	385.274	475.109	474.247	476.142	112	112
947	M385T617	M385.2738T617	385.274	385.273	385.274	617.018	616.038	617.958	98	98
948	M385T103	M385.2927T103	385.293	385.292	385.293	103.267	102.343	103.934	88	88
949	M385T192	M385.2927T192	385.293	385.292	385.293	192.424	191.777	193.226	69	69
950	M385T144	M385.3063T144	385.306	385.306	385.307	144.103	142.824	144.707	181	119
951	M385T430	M385.3466T430	385.347	385.346	385.347	429.71	428.905	430.322	129	128
952	M385T136	M385.3428T136	385.343	385.342	385.343	135.98	135.459	136.521	160	134
953	M385T349	M385.3469T349	385.347	385.346	385.347	348.767	348.267	349.31	120	120
954	M385T321	M385.3471T321	385.347	385.347	385.348	321.371	320.121	322.137	95	95
955	M385T245	M385.3789T245	385.379	385.378	385.379	244.99	243.672	247.335	132	131
956	M386T390	M386.2773T390	386.277	386.277	386.278	389.966	388.353	391.52	128	128
957	M386T99	M386.2773T99	386.277	386.277	386.278	99.0994	98.5591	99.6388	172	134
958	M386T426	M386.2772T426	386.277	386.277	386.277	426.263	425.259	429.27	96	96
959	M386T61	M386.2903T61	386.29	386.29	386.291	60.8502	58.6329	62.1434	87	72
960	M386T294	M386.3089T294	386.309	386.308	386.31	293.714	292.917	294.698	155	92
961	M386T136	M386.3464T136	386.346	386.346	386.347	135.985	135.181	136.517	224	130
962	M386T430	M386.35T430	386.35	386.349	386.351	429.649	429.084	430.396	122	113
963	M386T349	M386.3503T349	386.35	386.35	386.351	348.82	348.334	349.69	100	100
964	M386T441	M386.378T441	386.378	386.377	386.378	440.951	439.247	442.86	156	89
965	M386T620	M386.3781T620	386.378	386.378	386.378	620.293	619.061	621.124	119	119
966	M387T37	M386.7606T37	386.761	386.76	386.761	37.2714	36.7187	38.1268	101	73
967	M387T105	M387.1369T105	387.137	387.136	387.137	105.381	104.017	107.01	108	72
968	M387T66	M387.1933T66	387.193	387.193	387.194	65.8764	65.5089	66.2727	235	136
969	M387T583	M387.2532T583	387.253	387.253	387.254	583.443	582.847	584.229	181	117
970	M387T92	M387.2532T92	387.253	387.253	387.254	92.3321	91.6057	93.3168	216	133
971	M387T440	M387.2892T440	387.289	387.289	387.29	440.123	438.971	440.826	122	121
972	M387T484	M387.2892T484	387.289	387.289	387.29	483.701	482.86	484.433	105	105
973	M387T113	M387.2896T113	387.29	387.289	387.29	112.636	112.062	113.721	144	134
974	M387T619	M387.2895T619	387.289	387.289	387.29	618.977	617.855	620.321	90	89
975	M387T400	M387.2896T400	387.29	387.289	387.29	400.486	398.783	401.265	73	73
976	M387T355	M387.3625T355	387.362	387.362	387.363	355.373	354.574	356.287	154	93
977	M388T38	M387.8819T38	387.882	387.881	387.882	38.1051	37.5352	40.3326	88	72
978	M388T66	M388.1967T66	388.197	388.196	388.197	65.6961	65.2761	66.2168	197	122
979	M388T113	M388.293T113	388.293	388.293	388.293	112.727	112.164	113.426	189	133
980	M388T265	M388.394T265	388.394	388.394	388.394	265.489	264.802	266.186	143	135
981	M389T38	M388.7117T38	388.712	388.711	388.712	37.5633	36.8619	38.2053	153	117
982	M389T47	M389.1213T47	389.121	389.115	389.122	47.1544	44.9649	53.9779	127	112
983	M389T120	M389.2689T120	389.269	389.269	389.269	119.917	119.367	120.637	163	134
984	M389T227	M389.2689T227	389.269	389.269	389.269	226.801	226.286	227.529	123	123
985	M389T212	M389.2689T212	389.269	389.269	389.269	211.737	206.935	212.554	136	127
986	M389T150	M389.3046T150	389.305	389.304	389.305	150.068	149.034	150.952	227	131
987	M390T39	M390.0107T39	390.011	390.01	390.011	39.2449	37.6159	41.3346	105	99
988	M390T133	M390.2675T133	390.267	390.267	390.268	132.701	131.841	133.227	254	133
989	M390T120	M390.2724T120	390.272	390.272	390.273	119.923	119.247	120.618	233	134
990	M390T193	M390.2771T193	390.277	390.277	390.277	192.974	192.363	193.661	136	136
991	M390T144	M390.2982T144	390.298	390.298	390.299	143.596	141.407	144.542	112	107
992	M390T222	M390.3136T222	390.314	390.313	390.314	222.298	219.956	223.392	153	102
993	M390T100	M390.3217T100	390.322	390.321	390.322	100.398	99.887	101.759	121	104
994	M391T38	M390.7088T38	390.709	390.708	390.709	37.556	37.0793	38.2224	158	106
995	M391T37	M390.7983T37	390.798	390.798	390.799	37.0325	36.6654	37.4029	153	132
996	M391T338	M391.2842T338	391.284	391.284	391.285	338.147	337.724	338.626	134	134
997	M391T390	M391.3569T390	391.357	391.356	391.357	389.502	388.919	390.37	81	80
998	M392T338	M392.2875T338	392.288	392.287	392.288	338.136	337.724	338.626	135	134
999	M392T247	M392.2928T247	392.293	392.292	392.293	247.381	245.837	248.321	168	136
1000	M392T184	M392.2929T184	392.293	392.292	392.293	183.751	182.992	184.559	113	108
1001	M393T37	M392.7953T37	392.795	392.795	392.796	37.031	36.2365	37.6594	163	134
1002	M393T49	M393.0193T49	393.019	393.019	393.02	49.4039	48.8719	50.0962	97	92
1003	M393T39	M393.2093T39	393.209	393.209	393.21	38.9897	38.4029	39.7977	171	125
1004	M393T338	M393.2904T338	393.29	393.29	393.291	338.147	337.724	338.626	163	134
1005	M393T247	M393.2964T247	393.296	393.296	393.297	247.29	245.57	248.389	165	128
1006	M393T184	M393.2966T184	393.297	393.296	393.297	183.838	182.784	184.632	114	108
1007	M393T344	M393.2987T344	393.299	393.298	393.299	343.984	343.527	344.516	73	73
1008	M393T88	M393.309T88	393.309	393.308	393.31	88.1428	87.6321	88.616	222	136
1009	M394T338	M394.2932T338	394.293	394.293	394.294	338.096	337.566	338.539	160	130
1010	M394T344	M394.3016T344	394.302	394.301	394.302	343.917	343.226	344.516	103	102
1011	M394T88	M394.3128T88	394.313	394.312	394.314	88.0171	87.6019	88.9281	137	84
1012	M394T120	M394.3296T120	394.33	394.329	394.33	120.217	119.791	120.665	138	136
1013	M394T108	M394.3296T108	394.33	394.329	394.33	107.699	107.135	108.27	126	126
1014	M394T348	M394.3679T348	394.368	394.366	394.368	347.753	347.198	348.358	93	89
1015	M395T37	M394.7924T37	394.792	394.792	394.793	37.0335	36.5944	37.7271	161	130
1016	M395T313	M395.3137T313	395.314	395.313	395.314	313.4	312.788	314.064	115	108
1017	M395T120	M395.3331T120	395.333	395.333	395.334	120.241	119.652	120.945	196	137
1018	M395T558	M395.3525T558	395.353	395.352	395.353	558.213	557.323	559.657	112	80
1019	M395T246	M395.3642T246	395.364	395.363	395.365	246.237	245.162	248.121	233	130
1020	M395T583	M395.3676T583	395.368	395.367	395.368	583.485	582.831	584.229	149	126
1021	M396T109	M396.3323T109	396.332	396.332	396.334	108.744	107.585	109.874	91	89
1022	M396T139	M396.3475T139	396.347	396.347	396.348	138.952	138.065	139.824	74	74
1023	M396T193	M396.3588T193	396.359	396.358	396.359	193.169	192.309	193.928	110	110
1024	M396T246	M396.367T246	396.367	396.366	396.368	245.911	244.635	247.655	143	76
1025	M396T236	M396.3838T236	396.384	396.383	396.384	235.643	234.821	236.416	236	135
1026	M397T37	M396.7435T37	396.743	396.743	396.744	37.4062	36.9099	38.1948	135	98
1027	M397T51	M397.0724T51	397.072	397.072	397.073	51.0788	46.1244	60.078	113	87
1028	M397T144	M397.2951T144	397.295	397.295	397.296	144.251	143.524	145.438	85	80
1029	M397T146	M397.3427T146	397.343	397.342	397.351	146.299	144.391	147.26	98	98
1030	M397T120	M397.3679T120	397.368	397.367	397.368	120.301	119.738	121.162	111	71
1031	M397T193	M397.3792T193	397.379	397.378	397.38	193.068	192.262	193.679	131	131
1032	M398T86	M398.1741T86	398.174	398.174	398.175	85.6728	84.6703	86.5467	118	69
1033	M398T112	M398.3267T112	398.327	398.326	398.327	112.43	110.61	114.504	109	109
1034	M398T201	M398.3632T201	398.363	398.363	398.364	200.645	199.528	201.79	102	102
1035	M398T193	M398.3632T193	398.363	398.363	398.364	193.441	192.309	194.912	105	105
1036	M398T247	M398.3743T247	398.374	398.374	398.375	246.8	245.162	248.121	185	127
1037	M398T184	M398.3745T184	398.375	398.374	398.375	183.743	182.702	184.608	117	108
1038	M399T37	M398.7406T37	398.741	398.74	398.741	37.4006	36.8135	38.1023	193	129
1039	M399T44	M399.1444T44	399.144	399.144	399.145	44.0528	42.3193	45.5152	137	134
1040	M399T584	M399.2533T584	399.253	399.253	399.254	583.527	582.831	584.139	223	134
1041	M399T106	M399.2508T106	399.251	399.25	399.251	106.244	105.885	106.932	189	137
1042	M399T313	M399.2507T313	399.251	399.25	399.251	312.605	312.102	313.206	160	132
1043	M399T282	M399.326T282	399.326	399.325	399.327	281.802	281.028	282.575	129	128
1044	M399T570	M399.3261T570	399.326	399.326	399.326	569.998	569.086	570.923	94	90
1045	M399T226	M399.3261T226	399.326	399.326	399.326	225.594	224.691	226.435	72	72
1046	M399T112	M399.3301T112	399.33	399.33	399.331	112.38	110.653	113.768	87	79
1047	M399T137	M399.3585T137	399.358	399.358	399.359	136.747	136.036	137.501	173	135
1048	M399T247	M399.3947T247	399.395	399.394	399.395	247.367	245.837	248.274	136	135
1049	M399T184	M399.3948T184	399.395	399.394	399.395	183.705	182.724	184.386	122	122
1050	M400T44	M400.1482T44	400.148	400.148	400.149	44.165	42.6384	46.7892	156	132
1051	M400T106	M400.2543T106	400.254	400.254	400.255	106.277	105.587	106.932	168	105
1052	M400T313	M400.2543T313	400.254	400.254	400.255	312.545	312.001	313.151	145	109
1053	M400T84	M400.2811T84	400.281	400.281	400.282	83.7618	83.1563	84.2742	115	75
1054	M400T138	M400.2961T138	400.296	400.295	400.296	138.041	137.447	138.844	203	120
1055	M400T109	M400.306T109	400.306	400.305	400.306	109.4	108.732	110.142	157	128
1056	M400T282	M400.3296T282	400.33	400.329	400.33	281.729	279.929	282.579	113	105
1057	M400T226	M400.3297T226	400.33	400.329	400.33	225.575	224.583	226.435	75	69
1058	M400T164	M400.3422T164	400.342	400.342	400.343	164.392	161.518	166.534	131	131
1059	M400T137	M400.362T137	400.362	400.362	400.363	136.653	135.81	137.684	150	87
1060	M400T237	M400.3786T237	400.379	400.378	400.379	237.34	236.793	238.119	137	136
1061	M400T256	M400.3788T256	400.379	400.378	400.379	255.856	255.199	256.646	90	90
1062	M400T247	M400.3981T247	400.398	400.397	400.398	247.412	245.57	248.656	156	102
1063	M400T184	M400.3983T184	400.398	400.398	400.399	183.733	182.208	184.653	92	74
1064	M401T37_1	M400.7377T37_1	400.738	400.737	400.738	37.4338	36.8619	37.9378	152	110
1065	M401T37_2	M400.8271T37_2	400.827	400.827	400.828	36.941	36.504	37.4029	150	134
1066	M401T132	M401.1527T132	401.153	401.152	401.153	132.154	130.687	133.54	104	76
1067	M401T103	M401.2667T103	401.267	401.256	401.267	103.291	102.561	106.515	100	87
1068	M401T326	M401.3418T326	401.342	401.341	401.342	325.518	325.116	326.146	134	134
1069	M401T164	M401.3457T164	401.346	401.345	401.346	164.408	161.518	166.742	111	107
1070	M401T98	M401.3417T98	401.342	401.341	401.342	97.8207	97.2565	98.3744	72	70
1071	M401T237	M401.382T237	401.382	401.381	401.383	237.265	236.461	238.035	128	127
1072	M402T326	M402.3453T326	402.345	402.345	402.346	325.527	325.116	326.146	140	134
1073	M402T62	M402.3443T62	402.344	402.344	402.345	62.389	61.7647	62.8387	125	96
1074	M402T151	M402.3579T151	402.358	402.357	402.358	150.886	150.346	151.838	143	136
1075	M402T203	M402.3945T203	402.395	402.394	402.395	203.027	201.768	204.011	131	75
1076	M403T37	M402.8241T37	402.824	402.824	402.825	36.9862	35.5122	37.3941	156	136
1077	M403T137	M403.233T137	403.233	403.233	403.233	136.578	135.7	137.774	179	133
1078	M403T54	M403.2931T54	403.293	403.292	403.294	53.841	52.9773	54.6492	171	96
1079	M403T325	M403.3483T325	403.348	403.348	403.349	325.467	324.928	326.323	178	110
1080	M403T349	M403.3575T349	403.358	403.357	403.358	348.839	348.143	349.398	142	126
1081	M403T151	M403.3614T151	403.361	403.361	403.362	150.893	150.346	151.57	138	136
1082	M403T383	M403.3784T383	403.378	403.378	403.379	383.148	382.461	383.903	169	110
1083	M404T151	M404.3643T151	404.364	404.364	404.365	150.938	150.018	151.581	212	117
1084	M405T37	M404.8211T37	404.821	404.82	404.822	36.9397	36.327	37.5541	160	126
1085	M405T35	M405.0093T35	405.009	405.009	405.01	34.5519	34.2524	34.8806	120	87
1086	M405T44	M405.0094T44	405.009	405.009	405.01	43.6946	42.3876	45.9671	102	99
1087	M405T295	M405.3578T295	405.358	405.357	405.358	294.76	293.967	295.5	123	88
1088	M406T144	M406.2721T144	406.272	406.271	406.272	143.687	141.942	144.364	97	91
1089	M406T105	M406.2803T105	406.28	406.272	406.281	104.766	104.131	109.357	120	73
1090	M406T272	M406.2932T272	406.293	406.293	406.294	271.62	270.954	272.325	89	78
1091	M407T37	M406.7723T37	406.772	406.772	406.773	37.3231	36.7714	38.0013	181	127
1092	M407T169	M407.2793T169	407.279	407.279	407.28	168.954	168.108	169.706	136	134
1093	M407T136	M407.3248T136	407.325	407.324	407.325	135.892	135.147	136.482	126	76
1094	M407T106	M407.337T106	407.337	407.337	407.337	105.671	104.968	106.13	123	122
1095	M407T176	M407.337T176	407.337	407.337	407.337	176.132	175.48	176.632	95	93
1096	M408T169_1	M408.2298T169_1	408.23	408.229	408.23	168.774	168.003	169.499	115	70
1097	M408T169_2	M408.2829T169_2	408.283	408.282	408.283	168.91	168.074	169.744	181	129
1098	M408T210	M408.2936T210	408.294	408.293	408.294	209.758	209.079	210.519	220	134
1099	M408T272	M408.3089T272	408.309	408.308	408.309	271.542	270.867	272.138	112	111
1100	M408T54	M408.3085T54	408.309	408.308	408.309	54.1099	53.4805	58.5436	80	80
1101	M408T258	M408.3108T258	408.311	408.31	408.311	257.721	257.073	258.328	113	113
1102	M408T285	M408.3096T285	408.31	408.308	408.311	285.076	283.855	287.593	121	120
1103	M409T37	M408.7693T37	408.769	408.769	408.77	37.3065	36.5461	38.1943	179	133
1104	M409T66	M409.1752T66	409.175	409.175	409.176	65.7098	65.2414	66.2102	219	127
1105	M409T39	M409.1832T39	409.183	409.183	409.184	39.1458	38.6372	39.7977	129	98
1106	M409T88	M409.283T88	409.283	409.283	409.283	88.2081	87.6122	88.6863	257	136
1107	M409T210	M409.2966T210	409.297	409.296	409.297	209.727	209.193	210.358	230	132
1108	M409T272	M409.3123T272	409.312	409.312	409.313	271.511	270.858	272.056	94	85
1109	M409T110	M409.3428T110	409.343	409.342	409.343	109.529	109.197	109.988	123	119
1110	M409T103	M409.372T103	409.372	409.372	409.372	103.28	102.593	103.891	73	73
1111	M409T597	M409.3831T597	409.383	409.383	409.383	596.961	596.145	598	101	94
1112	M410T77	M410.2364T77	410.236	410.236	410.238	76.5067	76.0824	77.0709	172	105
1113	M410T112	M410.2668T112	410.267	410.266	410.267	111.832	110.668	113.152	147	89
1114	M410T88	M410.2866T88	410.287	410.286	410.287	88.1292	87.5145	88.6683	96	84
1115	M410T120	M410.3034T120	410.303	410.303	410.304	120.211	119.791	120.966	152	137
1116	M410T408	M410.3994T408	410.399	410.399	410.4	407.699	407.139	408.4	177	123
1117	M411T37_1	M410.7665T37_1	410.766	410.766	410.767	37.3919	36.9099	38.0013	145	108
1118	M411T37_2	M410.8558T37_2	410.856	410.855	410.856	36.8392	35.5122	37.3043	154	137
1119	M411T47	M411.1032T47	411.103	411.103	411.104	46.8374	43.7249	50.5045	72	69
1120	M411T229	M411.2896T229	411.29	411.289	411.29	228.967	228.211	229.787	142	100
1121	M411T120	M411.3069T120	411.307	411.306	411.307	120.254	119.528	120.945	168	127
1122	M411T268	M411.3084T268	411.308	411.308	411.309	267.713	265.809	269.195	81	81
1123	M411T151	M411.3583T151	411.358	411.358	411.359	151.429	150.928	151.889	175	134
1124	M411T193	M411.3696T193	411.37	411.369	411.37	193.138	192.53	193.783	136	136
1125	M411T408	M411.4029T408	411.403	411.402	411.403	407.652	407.104	408.24	130	82
1126	M412T97	M412.252T97	412.252	412.252	412.252	96.6176	96.0473	97.0506	243	134
1127	M412T43	M412.254T43	412.254	412.253	412.254	42.8231	42.1201	43.2755	155	97
1128	M412T222	M412.2955T222	412.295	412.295	412.296	222.352	219.668	223.555	170	93
1129	M412T61	M412.3037T61	412.304	412.303	412.306	60.8455	60.0757	64.937	153	124
1130	M412T90	M412.3424T90	412.342	412.342	412.343	90.0174	85.5341	91.9833	83	81
1131	M412T151	M412.3618T151	412.362	412.361	412.363	151.433	150.553	152.189	251	132
1132	M412T193	M412.3732T193	412.373	412.373	412.374	193.191	192.23	193.959	163	132
1133	M412T372	M412.3787T372	412.379	412.378	412.379	372.082	371.494	372.592	114	110
1134	M412T320	M412.3788T320	412.379	412.378	412.379	319.586	319.04	320.181	88	87
1135	M412T445	M412.4147T445	412.415	412.414	412.415	444.573	444.017	445.235	173	111
1136	M413T37	M412.8528T37	412.853	412.852	412.853	36.8405	36.2322	37.2379	151	134
1137	M413T96	M413.255T96	413.255	413.255	413.256	96.495	95.979	97.1196	111	78
1138	M413T112	M413.2685T112	413.268	413.268	413.269	111.872	111.396	112.549	129	128
1139	M413T338	M413.2661T338	413.266	413.266	413.267	338.132	337.67	338.626	136	135
1140	M413T275	M413.324T275	413.324	413.324	413.324	274.565	273.766	275.054	96	95
1141	M413T225	M413.3376T225	413.338	413.337	413.338	225.239	224.429	226.058	146	91
1142	M413T216	M413.374T216	413.374	413.374	413.374	215.713	215.044	216.587	213	133
1143	M413T246	M413.3851T246	413.385	413.385	413.386	246.319	245.071	248.121	138	137
1144	M413T184	M413.3854T184	413.385	413.385	413.386	183.574	182.871	184.364	112	108
1145	M414T76	M414.2408T76	414.241	414.24	414.241	76.2403	75.6475	76.6729	118	101
1146	M414T338	M414.2694T338	414.269	414.269	414.27	338.134	337.67	338.799	151	134
1147	M414T112	M414.2716T112	414.272	414.27	414.272	111.87	110.959	114.148	98	93
1148	M414T144	M414.3216T144	414.322	414.321	414.322	144.374	143.332	145.166	110	110
1149	M414T275	M414.3274T275	414.327	414.326	414.328	274.576	273.918	275.055	117	87
1150	M414T75	M414.3332T75	414.333	414.333	414.334	74.5799	74.2182	74.9647	232	132
1151	M414T246	M414.3885T246	414.388	414.388	414.389	246.487	244.627	248.389	201	121
1152	M414T184	M414.3888T184	414.389	414.388	414.389	183.737	182.847	184.761	83	75
1153	M415T61	M415.2116T61	415.212	415.211	415.212	60.6662	59.9953	61.1233	133	84
1154	M415T313	M415.2248T313	415.225	415.224	415.225	312.582	312.056	313.234	202	129
1155	M415T338	M415.2724T338	415.272	415.272	415.273	338.136	337.67	338.626	158	134
1156	M415T129	M415.2845T129	415.284	415.284	415.285	129.108	128.453	129.785	155	132
1157	M415T139	M415.3034T139	415.303	415.303	415.304	139.169	138.468	139.861	200	123
1158	M415T261	M415.3208T261	415.321	415.32	415.321	260.578	260.015	261.287	136	134
1159	M415T167	M415.3209T167	415.321	415.321	415.321	166.961	165.984	168.317	87	86
1160	M415T227	M415.3323T227	415.332	415.332	415.333	227.139	226.542	227.698	178	107
1161	M415T275	M415.3304T275	415.33	415.33	415.331	274.655	274.041	275.152	110	69
1162	M416T338	M416.2749T338	416.275	416.274	416.276	338.068	337.274	338.646	255	134
1163	M416T129	M416.2876T129	416.288	416.287	416.288	128.968	128.272	129.748	119	94
1164	M416T261	M416.3244T261	416.324	416.324	416.325	260.577	259.765	261.452	170	111
1165	M416T102	M416.3525T102	416.352	416.352	416.353	102.081	101.475	102.653	224	134
1166	M416T348	M416.3504T348	416.35	416.35	416.351	347.764	347.269	348.315	109	81
1167	M416T177	M416.3737T177	416.374	416.373	416.374	177.436	176.382	178.414	87	87
1168	M416T190	M416.3738T190	416.374	416.373	416.374	189.848	188.965	190.494	89	89
1169	M416T120	M416.3848T120	416.385	416.383	416.385	120.302	119.652	120.894	186	119
1170	M417T37	M416.801T37	416.801	416.8	416.802	37.2936	36.5461	38.1943	173	129
1171	M417T42	M417.2094T42	417.209	417.209	417.21	42.4493	42.0081	42.7717	126	89
1172	M417T282	M417.3366T282	417.337	417.336	417.337	282.073	281.359	282.711	141	134
1173	M417T96	M417.3366T96	417.337	417.336	417.337	96.4222	95.5654	97.2984	97	73
1174	M417T102	M417.356T102	417.356	417.355	417.357	101.953	101.219	102.479	218	129
1175	M417T120	M417.4053T120	417.405	417.405	417.406	120.25	119.385	120.972	181	121
1176	M418T282	M418.3401T282	418.34	418.339	418.34	282.112	281.494	282.943	218	131
1177	M419T37	M418.7981T37	418.798	418.798	418.799	37.2262	36.7714	38.0958	165	130
1178	M419T50	M419.0543T50	419.054	419.054	419.055	49.7427	45.2234	58.1164	78	71
1179	M419T404	M419.352T404	419.352	419.351	419.352	403.697	403.108	404.322	106	95
1180	M419T352	M419.3521T352	419.352	419.352	419.352	352.287	351.794	353.042	78	78
1181	M419T326	M419.3734T326	419.373	419.373	419.374	326.214	325.531	327.203	75	71
1182	M420T383	M420.405T383	420.405	420.404	420.405	383.122	382.476	383.861	97	76
1183	M421T37	M420.8845T37	420.885	420.884	420.885	36.7368	36.2786	37.1355	148	134
1184	M421T100	M421.2233T100	421.223	421.223	421.224	99.9162	99.3985	100.492	112	70
1185	M421T137	M421.3404T137	421.34	421.34	421.341	136.731	135.682	137.448	199	110
1186	M422T35	M422.0357T35	422.036	422.035	422.036	34.6247	34.3443	34.8977	73	69
1187	M422T338	M422.3262T338	422.326	422.325	422.327	338.071	336.429	338.968	119	93
1188	M422T336	M422.3991T336	422.399	422.398	422.4	335.799	335.1	336.548	141	137
1189	M423T54	M423.1814T54	423.181	423.178	423.182	53.5637	53.2183	54.6644	77	71
1190	M423T312	M423.3303T312	423.33	423.33	423.331	312.476	311.934	313.236	73	71
1191	M423T369	M423.3447T369	423.345	423.344	423.345	369.129	368.653	369.704	150	130
1192	M423T76	M423.3585T76	423.358	423.358	423.359	76.0842	75.5295	76.7209	117	89
1193	M423T572	M423.3836T572	423.384	423.383	423.384	572.071	571.502	573.09	174	121
1194	M423T335	M423.4026T335	423.403	423.402	423.403	335.473	334.947	336.509	195	132
1195	M424T285	M424.2826T285	424.283	424.282	424.283	284.522	284.033	284.992	129	125
1196	M424T272	M424.2826T272	424.283	424.282	424.283	271.522	270.954	272.091	140	137
1197	M424T133	M424.2826T133	424.283	424.282	424.283	133.136	131.295	136.277	93	78
1198	M424T262	M424.3405T262	424.34	424.34	424.341	261.569	260.952	262.178	141	88
1199	M424T369	M424.3486T369	424.349	424.348	424.349	369.052	368.376	369.624	128	82
1200	M424T572	M424.3869T572	424.387	424.386	424.387	571.985	571.299	572.761	111	73
1201	M424T303	M424.4151T303	424.415	424.415	424.416	303.148	302.598	303.791	234	136
1202	M425T24	M424.8969T24	424.897	424.897	424.897	24.3433	18.7511	31.517	122	78
1203	M425T66	M425.1492T66	425.149	425.149	425.15	65.8095	65.3404	66.2238	233	136
1204	M425T137	M425.2149T137	425.215	425.214	425.215	136.543	136.036	137.507	144	136
1205	M425T285	M425.286T285	425.286	425.285	425.286	284.516	284.015	285.01	104	84
1206	M425T272	M425.2861T272	425.286	425.286	425.287	271.53	270.847	272.24	128	121
1207	M425T348	M425.3393T348	425.339	425.339	425.34	348.387	346.08	349.25	215	133
1208	M425T586	M425.3992T586	425.399	425.399	425.4	586.047	585.432	587.135	150	118
1209	M425T303	M425.4186T303	425.419	425.418	425.419	303.07	302.507	304.026	175	115
1210	M426T137	M426.2182T137	426.218	426.217	426.219	136.525	135.54	137.507	157	100
1211	M426T94	M426.2617T94	426.262	426.261	426.262	94.4841	93.6934	95.1926	101	76
1212	M426T348	M426.3428T348	426.343	426.342	426.343	348.477	346.08	349.253	86	86
1213	M426T179	M426.3579T179	426.358	426.357	426.358	178.653	175.929	181.981	132	132
1214	M426T118	M426.3578T118	426.358	426.357	426.358	117.67	112.519	119.527	121	81
1215	M426T586	M426.4027T586	426.403	426.402	426.403	586.029	585.28	586.615	122	89
1216	M427T37	M426.8299T37	426.83	426.829	426.83	37.3056	36.5461	38.0013	146	124
1217	M427T35	M426.9911T35	426.991	426.991	426.992	34.6251	34.2524	34.9631	116	106
1218	M427T201	M427.2459T201	427.246	427.245	427.246	200.913	200.34	201.677	98	98
1219	M427T179	M427.3616T179	427.362	427.361	427.362	178.802	175.929	181.714	129	101
1220	M427T144	M427.3646T144	427.365	427.364	427.365	143.617	140.872	144.542	94	85
1221	M427T190	M427.3897T190	427.39	427.389	427.39	190.21	189.121	191.087	125	125
1222	M427T217	M427.3898T217	427.39	427.389	427.39	216.7	216.004	217.62	87	84
1223	M428T35	M427.9947T35	427.995	427.994	427.995	34.617	34.2863	34.9931	121	87
1224	M428T222	M428.2696T222	428.27	428.269	428.27	222.279	219.909	223.564	145	79
1225	M428T61	M428.2774T61	428.277	428.277	428.278	60.7648	59.5112	61.3279	138	76
1226	M428T109	M428.3373T109	428.337	428.337	428.338	109.436	108.554	110.277	105	102
1227	M428T167	M428.3736T167	428.374	428.373	428.374	166.559	165.875	167.299	135	134
1228	M428T247	M428.3736T247	428.374	428.373	428.374	247.225	244.458	248.94	114	114
1229	M428T177	M428.3742T177	428.374	428.373	428.375	177.126	175.65	178.15	82	82
1230	M429T37_1	M428.6994T37_1	428.699	428.699	428.7	37.2896	36.7651	37.8334	163	131
1231	M429T37_2	M428.827T37_2	428.827	428.827	428.828	37.2594	36.504	38.3808	126	95
1232	M429T53	M429.1809T53	429.181	429.18	429.181	53.314	52.8304	54.026	102	89	C26H24N2O4 [[M+H]+]
1233	M429T338	M429.2401T338	429.24	429.24	429.241	338.177	337.724	338.85	157	135
1234	M429T227	M429.2615T227	429.262	429.261	429.262	226.707	226.275	227.261	132	132
1235	M429T169	M429.2614T169	429.261	429.261	429.262	168.869	168.282	169.706	134	134
1236	M429T188	M429.2615T188	429.262	429.261	429.262	188.295	187.811	189.202	123	123
1237	M429T275	M429.2981T275	429.298	429.298	429.299	274.564	272.961	275.08	101	95
1238	M429T83	M429.3002T83	429.3	429.299	429.301	83.0153	82.2612	83.6913	112	75
1239	M429T106	M429.319T106	429.319	429.318	429.319	105.594	104.701	105.947	120	120
1240	M429T411	M429.373T411	429.373	429.373	429.373	410.88	410.3	411.435	140	136
1241	M429T167	M429.377T167	429.377	429.376	429.377	166.564	165.749	167.299	126	108
1242	M429T247	M429.377T247	429.377	429.376	429.377	247.018	244.268	249.834	82	81
1243	M430T53	M430.1843T53	430.184	430.184	430.185	53.3049	52.9508	53.5794	78	70
1244	M430T338	M430.2434T338	430.243	430.243	430.244	338.147	337.67	338.632	143	134
1245	M430T169	M430.2647T169	430.265	430.264	430.265	168.828	168.282	169.706	134	134
1246	M430T188_1	M430.2649T188_1	430.265	430.264	430.265	188.337	187.761	189.006	121	121
1247	M430T227	M430.2651T227	430.265	430.265	430.265	226.604	225.882	227.176	75	75
1248	M430T275	M430.3015T275	430.302	430.301	430.302	274.576	274.163	275.193	75	74
1249	M430T188_2	M430.3169T188_2	430.317	430.316	430.318	188.111	187.491	189.114	136	85
1250	M430T144	M430.3531T144	430.353	430.352	430.354	144.257	143.348	145.242	118	100
1251	M430T284	M430.3645T284	430.364	430.364	430.365	284.484	283.949	285.01	107	90
1252	M430T272	M430.3645T272	430.365	430.364	430.365	271.508	270.797	272.18	139	130
1253	M430T411	M430.3796T411	430.38	430.378	430.38	410.854	410.376	411.408	222	134
1254	M430T230	M430.3894T230	430.389	430.389	430.39	230.159	229.496	230.722	137	136
1255	M431T37	M430.6965T37	430.697	430.696	430.697	37.2878	36.504	37.7728	162	134
1256	M431T36	M430.9133T36	430.913	430.912	430.914	36.4986	35.7197	38.1688	93	86
1257	M431T335	M431.179T335	431.179	431.179	431.179	334.807	334.363	335.439	199	136
1258	M431T66	M431.2308T66	431.231	431.23	431.231	65.7456	65.3082	66.4384	173	113
1259	M431T338_1	M431.2372T338_1	431.237	431.236	431.238	338.147	337.724	338.626	144	134
1260	M431T338_2	M431.2486T338_2	431.249	431.248	431.249	337.898	336.972	339.462	127	82
1261	M431T169	M431.2677T169	431.268	431.267	431.268	168.878	168.123	169.973	93	93
1262	M431T416	M431.3521T416	431.352	431.352	431.353	415.514	414.49	416.623	163	111
1263	M431T411	M431.3839T411	431.384	431.383	431.384	410.879	410.348	411.435	237	134
1264	M431T285	M431.3842T285	431.384	431.383	431.385	284.55	283.684	285.05	139	115
1265	M431T272	M431.3844T272	431.384	431.384	431.385	271.522	270.954	272.057	137	134
1266	M431T230	M431.3929T230	431.393	431.392	431.393	230.159	229.496	230.722	137	136
1267	M431T120	M431.396T120	431.396	431.396	431.396	120.22	119.705	121.122	158	137
1268	M432T39	M431.9955T39	431.995	431.995	431.996	38.7083	37.0389	41.2496	132	130
1269	M432T44	M432.2215T44	432.222	432.221	432.222	43.6306	41.0417	47.0302	131	91
1270	M432T338	M432.2407T338	432.241	432.24	432.242	338.169	337.67	339.296	189	133
1271	M432T66	M432.2511T66	432.251	432.251	432.252	65.8613	65.2949	66.1648	223	129
1272	M432T40	M432.2802T40	432.28	432.28	432.281	39.7983	38.639	41.4023	72	69
1273	M432T285	M432.3879T285	432.388	432.387	432.388	284.535	283.935	285.157	113	93
1274	M432T272	M432.388T272	432.388	432.387	432.388	271.545	270.797	272.064	127	121
1275	M432T411	M432.387T411	432.387	432.386	432.388	410.825	410.048	411.449	206	134
1276	M432T230	M432.3959T230	432.396	432.395	432.397	230.137	229.202	231.022	216	131
1277	M432T120	M432.3994T120	432.399	432.399	432.4	120.282	119.708	120.972	173	114
1278	M433T37	M432.6935T37	432.694	432.693	432.694	37.2904	36.7714	37.6737	167	133
1279	M433T151	M433.3404T151	433.34	433.34	433.341	151.274	150.326	151.934	230	122
1280	M433T107	M433.3429T107	433.343	433.342	433.343	107.329	106.85	107.87	241	134
1281	M434T39	M433.9923T39	433.992	433.992	433.993	38.8376	37.081	41.4023	92	88
1282	M434T133	M434.2315T133	434.232	434.231	434.232	132.783	132.198	133.3	242	134
1283	M434T271	M434.3264T271	434.326	434.326	434.327	270.693	269.636	271.257	112	112
1284	M434T107	M434.3463T107	434.346	434.346	434.347	107.3	106.655	107.751	116	71
1285	M435T37	M434.6905T37	434.691	434.69	434.691	37.2958	36.5944	37.6704	169	131
1286	M435T338	M435.3216T338	435.322	435.321	435.322	338.271	336.886	340.327	135	102
1287	M435T226	M435.3948T226	435.395	435.394	435.395	225.657	225.124	226.395	115	115
1288	M435T195	M435.3949T195	435.395	435.394	435.395	194.804	193.332	195.672	102	102
1289	M436T91	M436.252T91	436.252	436.252	436.253	91.1795	90.6684	91.782	187	115
1290	M436T148	M436.2825T148	436.283	436.282	436.284	148.33	147.536	149.118	151	125
1291	M436T338	M436.342T338	436.342	436.341	436.342	338.21	337.724	338.718	139	134
1292	M436T324	M436.3552T324	436.355	436.355	436.356	324.205	315.899	331.883	158	79
1293	M437T37	M436.6876T37	436.688	436.687	436.688	37.3045	36.9491	38.0899	138	110
1294	M437T338_1	M437.1542T338_1	437.154	437.154	437.155	337.736	337.003	338.462	104	69
1295	M437T39	M437.2356T39	437.236	437.235	437.236	38.9004	38.544	39.5314	139	116
1296	M437T148	M437.2861T148	437.286	437.285	437.287	148.235	147.041	149.338	156	90
1297	M437T137	M437.3143T137	437.314	437.314	437.315	136.716	135.822	137.448	232	130
1298	M437T338_2	M437.3454T338_2	437.345	437.345	437.346	338.217	337.724	338.85	133	131
1299	M437T89	M437.3742T89	437.374	437.374	437.375	89.4155	88.5842	90.0838	155	136
1300	M438T176	M438.2981T176	438.298	438.298	438.299	175.591	174.243	181.957	175	134
1301	M438T169	M438.3215T169	438.322	438.321	438.322	168.88	168.166	169.706	91	91
1302	M438T132	M438.3432T132	438.343	438.343	438.344	131.539	130.67	132.606	74	74
1303	M438T338	M438.3483T338	438.348	438.348	438.349	338.232	337.685	338.882	184	126
1304	M439T37	M438.7282T37	438.728	438.728	438.729	37.1294	36.7389	37.8225	166	126
1305	M439T176	M439.3016T176	439.302	439.301	439.302	175.858	174.243	178.916	226	133
1306	M439T277	M439.321T277	439.321	439.32	439.321	277.128	275.729	277.697	152	119
1307	M439T369	M439.3188T369	439.319	439.318	439.319	369.136	368.627	369.844	134	101
1308	M439T598	M439.4147T598	439.415	439.414	439.415	597.82	596.588	598.772	162	102
1309	M440T68	M440.2774T68	440.277	440.277	440.278	67.6747	66.4938	68.495	135	112
1310	M440T175	M440.3038T175	440.304	440.303	440.304	175.343	174.045	176.365	178	111
1311	M440T181	M440.3145T181	440.315	440.314	440.315	181.259	179.405	182.471	181	111
1312	M440T107	M440.3586T107	440.359	440.358	440.359	107.482	106.681	108.804	102	102
1313	M440T54	M440.3594T54	440.359	440.358	440.36	53.706	52.9911	54.9551	72	71
1314	M440T324	M440.3886T324	440.389	440.388	440.389	324.343	323.907	324.821	114	114
1315	M440T222	M440.4102T222	440.41	440.41	440.411	221.532	221.032	222.101	145	137
1316	M441T37	M440.7252T37	440.725	440.725	440.726	37.1332	36.7512	37.5919	159	132
1317	M441T137	M441.189T137	441.189	441.188	441.189	136.56	135.987	137.507	144	135
1318	M441T584	M441.3002T584	441.3	441.3	441.301	583.54	582.962	584.229	200	134
1319	M441T374	M441.2977T374	441.298	441.297	441.298	374.462	373.541	378.233	119	116
1320	M441T348	M441.3132T348	441.313	441.312	441.314	348.334	345.813	349.471	157	102
1321	M441T181	M441.3176T181	441.318	441.317	441.318	181.046	179.515	182.333	93	78
1322	M441T143	M441.3213T143	441.321	441.321	441.322	142.984	142.127	144.111	94	84
1323	M441T283	M441.3342T283	441.334	441.333	441.335	282.522	282.064	282.97	131	122
1324	M441T243	M441.3476T243	441.348	441.347	441.348	243.209	242.677	243.904	203	120
1325	M441T342	M441.3552T342	441.355	441.355	441.356	341.842	341.294	342.546	190	108
1326	M441T324	M441.3924T324	441.392	441.392	441.393	324.362	323.738	324.992	182	116
1327	M441T222	M441.4137T222	441.414	441.413	441.414	221.532	221.025	222.094	158	137
1328	M442T136	M442.1923T136	442.192	442.192	442.193	136.486	135.819	137.239	147	90
1329	M442T282	M442.3377T282	442.338	442.337	442.338	282.43	281.72	283.039	88	88
1330	M442T342	M442.3585T342	442.358	442.357	442.359	341.923	341.414	342.582	119	72
1331	M442T222	M442.4167T222	442.417	442.416	442.417	221.518	220.787	222.094	224	135
1332	M443T37	M442.7222T37	442.722	442.722	442.723	37.1257	36.7512	37.5588	162	131
1333	M443T201	M443.2198T201	443.22	443.219	443.22	200.918	200.34	201.604	105	105
1334	M444T109	M444.3322T109	444.332	444.332	444.333	108.573	108.184	109.124	191	137
1335	M444T254	M444.4047T254	444.405	444.404	444.405	253.609	252.822	254.437	100	93
1336	M445T38	M444.6733T38	444.673	444.673	444.674	37.5674	37.0325	38.0059	174	127
1337	M445T37	M444.7192T37	444.719	444.719	444.72	37.1962	36.7512	37.8277	158	118
1338	M445T197	M445.1204T197	445.12	445.12	445.121	196.583	195.988	197.398	221	131
1339	M445T169	M445.2352T169	445.235	445.235	445.236	168.884	168.282	169.706	134	134
1340	M445T188	M445.2354T188	445.235	445.235	445.236	188.219	187.763	189.33	123	123
1341	M445T227	M445.2354T227	445.235	445.235	445.236	226.721	226.172	227.261	95	95
1342	M445T103	M445.2566T103	445.257	445.256	445.257	103.259	102.723	104.258	164	119
1343	M445T81	M445.2776T81	445.278	445.277	445.278	81.3715	80.9001	82.1711	138	79
1344	M445T106	M445.2929T106	445.293	445.292	445.293	105.635	104.842	106.848	95	92
1345	M445T285	M445.3751T285	445.375	445.374	445.376	284.528	284.033	285.01	117	101
1346	M445T272	M445.3752T272	445.375	445.375	445.376	271.524	270.9	272.064	145	134
1347	M446T38	M445.8405T38	445.841	445.84	445.841	38.0919	37.2068	40.417	142	115
1348	M446T169	M446.2386T169	446.239	446.238	446.239	168.881	168.108	169.706	134	134
1349	M446T188	M446.2389T188	446.239	446.238	446.239	188.254	187.781	188.934	119	119
1350	M446T66	M446.2417T66	446.242	446.241	446.242	65.8198	65.3347	66.3096	236	136
1351	M446T271	M446.3786T271	446.379	446.378	446.379	271.493	270.797	272.246	127	121
1352	M447T38	M446.6704T38	446.67	446.67	446.671	37.5432	36.8135	38.0285	179	134
1353	M447T169	M447.2329T169	447.233	447.232	447.234	168.866	168.182	169.795	102	101
1354	M447T419	M447.3466T419	447.347	447.346	447.347	419.139	417.967	419.876	79	74
1355	M447T379	M447.4047T379	447.405	447.404	447.405	379.143	378.477	379.617	150	124
1356	M448T38	M447.8376T38	447.838	447.837	447.838	38.0056	37.1293	39.8461	143	124
1357	M448T137	M448.2909T137	448.291	448.29	448.291	136.565	136.176	137.302	143	131
1358	M448T411	M448.3913T411	448.391	448.391	448.392	410.886	410.376	411.41	224	134
1359	M449T38	M448.6675T38	448.667	448.667	448.668	37.533	36.8135	38.0403	174	134
1360	M449T37	M448.7569T37	448.757	448.756	448.757	37.0424	36.5944	37.4092	171	129
1361	M449T50	M449.1489T50	449.149	449.148	449.149	50.3696	49.936	51.0318	113	74
1362	M449T137	M449.2943T137	449.294	449.294	449.295	136.518	135.819	137.141	160	93
1363	M449T411	M449.395T411	449.395	449.395	449.395	410.843	410.348	411.396	214	134
1364	M450T38	M449.8346T38	449.835	449.834	449.835	38.0701	37.1535	39.8461	107	82
1365	M450T201	M450.3217T201	450.322	450.321	450.322	200.891	200.34	201.438	130	130
1366	M450T177	M450.3216T177	450.322	450.321	450.322	176.787	175.976	177.51	129	129
1367	M450T235	M450.3215T235	450.321	450.321	450.322	235.445	233.913	236.554	101	101
1368	M450T412	M450.4307T412	450.431	450.43	450.431	411.825	410.096	412.716	217	137
1369	M451T38	M450.6645T38	450.665	450.664	450.665	37.5573	37.0402	38.193	179	132
1370	M451T37	M450.754T37	450.754	450.754	450.754	37.0326	36.5944	37.4029	166	132
1371	M451T169	M451.3168T169	451.317	451.316	451.317	168.881	168.282	169.973	131	131
1372	M451T201	M451.3253T201	451.325	451.325	451.326	200.895	200.221	201.389	102	102
1373	M451T107	M451.3632T107	451.363	451.362	451.364	107.369	106.642	108.002	131	128
1374	M451T174	M451.3633T174	451.363	451.363	451.364	174.046	173.105	175.121	113	112
1375	M451T585	M451.415T585	451.415	451.415	451.415	585.004	581.431	585.952	159	118
1376	M451T411	M451.4342T411	451.434	451.434	451.435	411.385	409.697	412.858	167	108
1377	M452T96	M452.2775T96	452.278	452.277	452.278	95.9902	94.7441	98.1451	156	133
1378	M452T104	M452.2775T104	452.278	452.277	452.278	104.149	102.993	105.004	133	132
1379	M452T125	M452.3136T125	452.314	452.313	452.314	124.95	118.08	130.315	211	131
1380	M452T219	M452.3134T219	452.313	452.313	452.314	218.865	217.426	220.12	93	90
1381	M452T169	M452.3372T169	452.337	452.337	452.338	168.866	168.282	169.973	134	134
1382	M452T188	M452.3374T188	452.337	452.337	452.338	188.262	187.79	188.887	123	123
1383	M452T227	M452.3373T227	452.337	452.337	452.338	226.753	226.186	227.24	106	106
1384	M452T585	M452.4185T585	452.418	452.418	452.419	584.949	581.541	586.348	113	85
1385	M453T37	M452.751T37	452.751	452.75	452.751	37.0335	36.5944	37.7271	163	128
1386	M453T39	M453.2094T39	453.209	453.209	453.21	38.9694	38.4376	39.7977	129	95
1387	M453T96	M453.281T96	453.281	453.28	453.281	96.0157	95.3037	98.7608	153	117
1388	M453T104	M453.2809T104	453.281	453.281	453.281	104.059	103.364	104.709	85	80
1389	M453T169	M453.3408T169	453.341	453.34	453.342	168.874	168.306	169.477	129	129
1390	M453T188	M453.3411T188	453.341	453.341	453.342	188.243	187.824	188.89	69	69
1391	M453T604	M453.4304T604	453.43	453.43	453.431	604.269	602.544	605.062	156	113
1392	M454T96	M454.2832T96	454.283	454.283	454.284	95.9368	95.0764	97.5593	101	72
1393	M454T338	M454.2926T338	454.293	454.292	454.293	338.166	337.67	338.632	168	134
1394	M454T148	M454.2931T148	454.293	454.293	454.293	148.254	147.321	148.908	148	134
1395	M454T135	M454.2932T135	454.293	454.293	454.294	134.899	134.164	135.445	132	131
1396	M454T169	M454.3438T169	454.344	454.343	454.345	168.848	168.156	169.637	110	109
1397	M454T328	M454.4258T328	454.426	454.425	454.426	327.855	327.236	330.591	92	84
1398	M454T604	M454.4337T604	454.434	454.433	454.434	604.277	602.917	605.19	102	70
1399	M455T37_1	M454.7021T37_1	454.702	454.702	454.703	37.3984	36.9394	37.9219	108	78
1400	M455T37_2	M454.748T37_2	454.748	454.747	454.749	37.1035	36.7283	37.7595	124	78
1401	M455T338	M455.2959T338	455.296	455.295	455.296	338.147	337.724	338.791	225	134
1402	M455T148	M455.2966T148	455.297	455.296	455.297	148.282	147.503	149.363	159	131
1403	M455T584	M455.3159T584	455.316	455.315	455.316	583.531	582.867	584.24	218	134
1404	M456T38	M455.8694T38	455.869	455.869	455.87	38.009	37.299	39.2628	89	71
1405	M456T43	M456.2801T43	456.28	456.28	456.281	42.6488	42.2107	42.9274	139	97
1406	M456T148	M456.2991T148	456.299	456.299	456.3	148.283	147.221	149.275	185	110
1407	M457T37	M456.6991T37	456.699	456.699	456.7	37.4229	37.0187	38.0403	171	131
1408	M457T312	M457.2871T312	457.287	457.286	457.288	311.54	311.057	312.056	243	136
1409	M457T283	M457.3082T283	457.308	457.308	457.309	282.589	281.983	283.12	166	113
1410	M457T254	M457.3289T254	457.329	457.328	457.33	254.302	253.68	254.996	161	136
1411	M457T342	M457.3292T342	457.329	457.329	457.33	341.928	341.414	342.505	101	84
1412	M457T142	M457.4004T142	457.4	457.4	457.401	141.726	139.245	143.114	166	93
1413	M457T395	M457.4254T395	457.425	457.425	457.426	394.555	393.99	395.121	138	79
1414	M458T283	M458.3117T283	458.312	458.311	458.312	282.523	281.886	283.201	115	70
1415	M458T126	M458.3222T126	458.322	458.322	458.323	125.999	125.325	126.806	220	118
1416	M458T143	M458.348T143	458.348	458.347	458.348	142.954	142.419	144.007	126	126
1417	M458T300	M458.4208T300	458.421	458.42	458.421	299.639	296.815	301.085	76	76
1418	M459T37_1	M458.6963T37_1	458.696	458.696	458.697	37.4617	36.9394	38.1023	171	126
1419	M459T37_2	M458.7857T37_2	458.786	458.785	458.786	36.9919	36.4976	37.4029	162	131
1420	M459T126	M458.8238T126	458.824	458.823	458.825	125.946	124.951	127.258	121	74
1421	M459T100	M459.1792T100	459.179	459.179	459.18	99.7851	99.2356	100.43	159	97
1422	M459T89	M459.356T89	459.356	459.355	459.356	89.4622	88.6331	90.0838	134	111
1423	M459T143	M459.3514T143	459.351	459.351	459.352	143.011	142.385	143.905	104	97
1424	M460T61	M460.2696T61	460.27	460.269	460.27	60.6224	60.1836	61.2137	122	75
1425	M460T176	M460.2801T176	460.28	460.28	460.281	175.848	174.243	178.195	240	120
1426	M460T103	M460.2942T103	460.294	460.294	460.295	103.277	102.692	103.991	237	133
1427	M461T37	M460.7828T37	460.783	460.782	460.783	37.004	36.5944	37.3919	165	132
1428	M461T103	M461.2303T103	461.23	461.23	461.231	103.245	102.289	104.258	172	123
1429	M461T176	M461.2835T176	461.284	461.283	461.284	175.865	174.511	177.882	143	92
1430	M461T351	M461.3636T351	461.364	461.363	461.364	350.622	350.078	351.388	122	104
1431	M462T164	M462.2979T164	462.298	462.297	462.299	163.854	162.614	164.929	155	133
1432	M462T508	M462.2978T508	462.298	462.297	462.298	508.377	507.667	509.275	101	99
1433	M462T86	M462.343T86	462.343	462.343	462.344	86.1919	85.5562	86.6531	79	76
1434	M463T37	M462.7798T37	462.78	462.779	462.78	36.9921	36.4714	37.7629	165	122
1435	M463T197	M463.131T197	463.131	463.13	463.132	196.525	195.837	197.398	147	95
1436	M463T45	M463.158T45	463.158	463.157	463.158	45.4895	43.0609	47.8325	183	100
1437	M463T362	M463.3785T362	463.378	463.378	463.379	362.153	361.309	363.621	134	134
1438	M463T583	M463.4301T583	463.43	463.43	463.431	583.443	582.568	584.093	101	70
1439	M464T231	M464.3139T231	464.314	464.313	464.314	231.42	230.395	232.301	134	134
1440	M464T192	M464.3141T192	464.314	464.314	464.315	191.504	189.923	195.331	125	125
1441	M464T362	M464.3829T362	464.383	464.382	464.383	362.082	360.897	363.813	132	110
1442	M464T379	M464.4313T379	464.431	464.431	464.432	379.109	378.446	380.112	147	117
1443	M464T432	M464.4463T432	464.446	464.446	464.447	432.172	431.673	432.984	129	92
1444	M465T37	M464.731T37	464.731	464.73	464.732	37.3468	36.6593	37.9268	114	79
1445	M465T103	M465.2497T103	465.25	465.249	465.25	103.325	102.532	103.962	138	80
1446	M465T231	M465.3174T231	465.317	465.317	465.318	231.423	230.211	232.098	99	99
1447	M465T191	M465.3175T191	465.318	465.317	465.318	191.443	189.656	192.755	101	98
1448	M465T135	M465.3456T135	465.346	465.345	465.346	134.662	129.083	141.211	103	88
1449	M465T598	M465.4305T598	465.43	465.43	465.431	598.094	597.354	598.911	103	72
1450	M466T119	M466.2933T119	466.293	466.293	466.294	118.878	118.368	119.795	100	99
1451	M466T130	M466.2934T130	466.293	466.293	466.294	129.509	128.815	130.001	82	80
1452	M466T143	M466.3161T143	466.316	466.315	466.317	142.74	141.728	143.675	85	76
1453	M466T263	M466.3296T263	466.33	466.329	466.33	262.503	261.204	268.114	141	134
1454	M466T169	M466.3291T169	466.329	466.328	466.33	168.588	166.899	169.871	126	125
1455	M466T155	M466.3294T155	466.329	466.329	466.33	154.921	146.705	160.386	169	134
1456	M466T86	M466.3513T86	466.351	466.339	466.352	85.6724	83.3315	86.9646	109	102
1457	M467T451	M466.5346T451	466.535	466.534	466.535	451.138	449.539	452.219	146	131
1458	M467T37	M466.7281T37	466.728	466.727	466.729	37.2995	36.7651	37.9291	150	118
1459	M467T584	M467.316T584	467.316	467.316	467.316	583.528	583.034	584.229	224	134
1460	M467T263	M467.3331T263	467.333	467.333	467.333	262.528	261.204	268.415	149	133
1461	M467T155	M467.3328T155	467.333	467.332	467.333	154.853	145.799	161.748	136	107
1462	M467T589	M467.4099T589	467.41	467.409	467.411	589.163	588.52	589.778	137	116
1463	M467T609	M467.446T609	467.446	467.446	467.447	609.363	608.285	610.064	180	133
1464	M468T451	M467.5381T451	467.538	467.537	467.538	451.263	448.672	452.777	124	96
1465	M468T99	M468.309T99	468.309	468.309	468.309	98.6264	97.2059	99.645	142	134
1466	M468T90	M468.309T90	468.309	468.309	468.31	89.7556	88.5727	91.1585	129	129
1467	M468T188	M468.309T188	468.309	468.308	468.309	187.733	186.708	188.847	121	121
1468	M468T583	M468.3196T583	468.32	468.319	468.32	583.429	582.767	584.24	186	121
1469	M468T262	M468.3355T262	468.335	468.335	468.337	262.289	261.169	263.382	190	109
1470	M468T268	M468.3461T268	468.346	468.345	468.347	268.476	266.894	270.096	195	115
1471	M468T101	M468.3659T101	468.366	468.365	468.367	100.799	100.118	101.419	162	93
1472	M468T589	M468.4133T589	468.413	468.413	468.414	588.993	588.45	589.656	114	85
1473	M468T301	M468.4416T301	468.442	468.441	468.442	301.227	300.684	301.729	139	137
1474	M468T609	M468.4495T609	468.449	468.449	468.45	609.278	608.549	610.114	154	97
1475	M469T37_1	M468.7252T37_1	468.725	468.725	468.726	37.3696	36.9959	38.0013	132	87
1476	M469T37_2	M468.8146T37_2	468.815	468.814	468.815	36.8657	36.5698	37.3647	164	131
1477	M469T99	M469.3124T99	469.312	469.312	469.313	98.5735	96.966	99.7497	156	134
1478	M469T90	M469.3125T90	469.312	469.312	469.313	89.7251	88.5727	91.541	129	129
1479	M469T188	M469.3124T188	469.312	469.312	469.313	187.759	186.343	189.114	111	102
1480	M469T419	M469.3291T419	469.329	469.329	469.33	418.925	417.164	419.953	123	98
1481	M469T411	M469.3655T411	469.366	469.365	469.366	410.766	410.152	411.428	138	89
1482	M469T297	M469.3617T297	469.362	469.361	469.362	297.354	296.602	298.175	156	102
1483	M469T585	M469.4257T585	469.426	469.425	469.426	585.488	584.865	586.498	170	113
1484	M469T301	M469.4453T301	469.445	469.445	469.446	301.273	300.643	301.758	196	137
1485	M470T210	M470.2154T210	470.215	470.215	470.216	209.612	208.991	210.184	173	91
1486	M470T98	M470.315T98	470.315	470.314	470.315	98.4578	96.336	100.044	236	126
1487	M470T90	M470.3149T90	470.315	470.314	470.315	89.9592	88.5727	93.5001	103	101
1488	M470T411	M470.3733T411	470.373	470.373	470.374	410.854	410.315	411.435	201	134
1489	M470T301	M470.448T301	470.448	470.447	470.449	301.22	300.577	301.996	113	76
1490	M471T37	M470.8116T37	470.812	470.811	470.812	36.8651	36.3979	37.4029	149	130
1491	M471T411	M471.3767T411	471.377	471.376	471.378	410.817	410.207	411.487	189	118
1492	M471T416	M471.441T416	471.441	471.44	471.441	415.915	414.784	416.492	161	101
1493	M473T37	M472.8087T37	472.809	472.808	472.809	36.9332	36.4378	37.7381	110	80
1494	M473T254	M473.3033T254	473.303	473.303	473.304	254.361	253.552	255.031	178	134
1495	M473T361	M473.3186T361	473.319	473.318	473.319	360.914	360.331	361.615	193	134
1496	M473T107	M473.3453T107	473.345	473.339	473.346	107.381	106.708	108.185	136	126
1497	M474T96	M474.2596T96	474.26	474.259	474.26	96.0545	95.5306	97.8341	135	104
1498	M475T37	M474.7598T37	474.76	474.759	474.76	37.3091	36.8405	38.1268	120	82
1499	M475T348	M474.8639T348	474.864	474.863	474.864	348.459	347.804	349.157	146	87
1500	M475T96	M475.2631T96	475.263	475.262	475.264	96.0864	95.252	97.2398	97	73
1501	M475T433	M475.2974T433	475.297	475.297	475.298	432.649	431.915	433.34	117	116
1502	M475T165	M475.2976T165	475.298	475.297	475.298	165.44	164.897	166.139	161	136
1503	M475T89	M475.3301T89	475.33	475.329	475.331	89.4543	88.9493	90.1169	147	90
1504	M475T226	M475.3876T226	475.388	475.387	475.388	225.815	224.958	226.395	153	92
1505	M476T148	M476.2752T148	476.275	476.275	476.276	148.303	147.441	149.185	164	118
1506	M476T84	M476.2778T84	476.278	476.277	476.278	84.1926	83.5983	86.6402	84	71
1507	M476T40	M476.3065T40	476.306	476.306	476.307	39.7307	38.3717	40.7147	76	73
1508	M477T37	M476.7569T37	476.757	476.756	476.757	37.2999	36.7651	38.0045	150	117
1509	M477T148	M477.2786T148	477.279	477.278	477.279	148.254	147.001	149.102	170	104
1510	M478T109	M478.2933T109	478.293	478.293	478.294	108.692	107.924	110.905	196	133
1511	M478T118	M478.2934T118	478.293	478.293	478.294	117.914	117.285	118.699	135	130
1512	M478T92	M478.3222T92	478.322	478.322	478.323	91.8028	91.3541	93.2931	196	136
1513	M478T156	M478.3293T156	478.329	478.329	478.33	156.123	152.623	158.415	116	114
1514	M479T37	M478.8433T37	478.843	478.843	478.844	36.7822	35.9958	37.2379	158	133
1515	M479T109	M479.2968T109	479.297	479.296	479.297	108.716	107.979	111.041	171	129
1516	M479T118	M479.2968T118	479.297	479.296	479.297	117.84	117.113	118.508	81	77
1517	M479T243	M479.3034T243	479.303	479.303	479.304	243.247	242.586	243.862	151	88
1518	M479T92	M479.3256T92	479.326	479.325	479.326	91.8434	91.1969	93.2931	213	133
1519	M479T394	M479.4076T394	479.408	479.407	479.408	394.489	393.977	395.094	179	113
1520	M479T605	M479.4461T605	479.446	479.446	479.447	604.732	603.817	605.56	195	125
1521	M480T111	M480.2726T111	480.273	480.272	480.273	110.534	109.601	111.406	213	125
1522	M480T508	M480.3085T508	480.308	480.308	480.309	508.406	507.568	509.206	104	104
1523	M480T150	M480.3088T150	480.309	480.308	480.309	150.027	149.14	150.747	137	134
1524	M480T164	M480.3088T164	480.309	480.308	480.309	163.817	162.413	164.468	135	134
1525	M480T632	M480.3087T632	480.309	480.308	480.309	631.769	630.898	633.043	134	133
1526	M480T641	M480.3089T641	480.309	480.308	480.309	641.032	640.183	641.863	103	103
1527	M480T92	M480.3289T92	480.329	480.328	480.33	91.7584	90.9003	93.0256	153	102
1528	M480T124	M480.3354T124	480.335	480.335	480.336	124.456	123.458	125.118	170	119
1529	M480T208	M480.3454T208	480.345	480.345	480.346	208.207	197.661	217.79	159	117
1530	M480T188	M480.3454T188	480.345	480.337	480.346	188.111	182.992	192.631	89	87
1531	M480T394	M480.4107T394	480.411	480.41	480.411	394.499	393.99	395.305	149	93
1532	M480T168	M480.426T168	480.426	480.425	480.426	168.156	167.038	169.016	91	89
1533	M481T125	M480.8373T125	480.837	480.837	480.838	124.561	123.731	125.653	151	111
1534	M481T37	M480.8403T37	480.84	480.84	480.841	36.7756	36.2163	37.2833	123	109
1535	M481T39	M481.2618T39	481.262	481.261	481.262	38.8437	38.3595	39.5597	146	113
1536	M481T110	M481.2759T110	481.276	481.275	481.276	110.425	109.564	110.987	153	85
1537	M481T150	M481.3123T150	481.312	481.312	481.313	150.078	149.14	150.713	143	131
1538	M481T164	M481.3122T164	481.312	481.312	481.313	163.811	162.413	164.469	140	133
1539	M481T632	M481.3121T632	481.312	481.311	481.313	632.123	630.517	633.669	95	88
1540	M481T594	M481.4255T594	481.425	481.425	481.426	594.485	593.308	595.323	95	72
1541	M481T615	M481.4617T615	481.462	481.461	481.462	615.1	614.515	615.723	162	134
1542	M482T176	M482.2622T176	482.262	482.262	482.263	175.92	174.176	178.748	233	119
1543	M482T465	M482.2665T465	482.266	482.266	482.267	465.473	464.645	466.506	167	119
1544	M482T159	M482.2879T159	482.288	482.287	482.288	159.097	157.966	160.139	199	105
1545	M482T164	M482.3145T164	482.314	482.314	482.315	163.849	162.413	164.869	124	88
1546	M482T150	M482.3141T150	482.314	482.313	482.315	150.006	149.14	150.747	84	81
1547	M482T231	M482.3246T231	482.325	482.324	482.325	231.37	230.395	232.562	145	134
1548	M482T112	M482.3246T112	482.325	482.324	482.325	111.998	110.653	113.25	134	133
1549	M482T123	M482.3246T123	482.325	482.324	482.325	122.901	120.169	124.457	139	133
1550	M482T214	M482.3249T214	482.325	482.324	482.325	214.129	213.01	214.947	82	82
1551	M482T201	M482.3611T201	482.361	482.361	482.361	200.539	195.759	209.361	141	133
1552	M482T615	M482.4651T615	482.465	482.464	482.466	615.124	614.576	615.76	188	132
1553	M483T231	M483.3279T231	483.328	483.327	483.328	231.394	230.395	232.862	152	134
1554	M483T201	M483.3645T201	483.365	483.364	483.365	201.009	193.72	208.529	149	131
1555	M483T349	M483.3778T349	483.378	483.377	483.379	348.575	348.071	349.006	207	134
1556	M483T591	M483.4411T591	483.441	483.441	483.442	590.585	589.786	591.564	111	74
1557	M484T349	M483.8787T349	483.879	483.878	483.879	348.564	348.015	349.084	188	129
1558	M484T43	M484.2765T43	484.277	484.276	484.277	43.4229	42.0816	48.5001	139	134
1559	M484T484	M484.2822T484	484.282	484.282	484.283	484.193	483.395	485.094	144	134
1560	M484T86	M484.3251T86	484.325	484.325	484.326	86.2285	85.3879	86.7878	133	108
1561	M484T232	M484.3306T232	484.331	484.33	484.331	231.543	230.128	232.568	192	134
1562	M484T200	M484.3672T200	484.367	484.367	484.368	200.168	194.526	205.395	105	91
1563	M484T106	M484.3849T106	484.385	484.384	484.385	106.448	105.466	107.735	89	89
1564	M485T37	M484.7886T37	484.789	484.788	484.789	37.2889	36.6079	37.8804	99	69
1565	M485T197	M485.113T197	485.113	485.112	485.114	196.586	195.886	197.665	242	134
1566	M485T44	M485.2799T44	485.28	485.279	485.28	43.71	42.549	47.0197	117	116
1567	M485T419	M485.3031T419	485.303	485.303	485.304	418.992	418.003	419.685	107	81
1568	M485T231	M485.3329T231	485.333	485.332	485.334	231.409	230.211	232.626	150	87
1569	M485T361	M485.3608T361	485.361	485.36	485.361	360.975	360.362	363.538	98	96
1570	M485T35	M485.3581T35	485.358	485.357	485.359	35.2283	34.8177	35.967	126	89
1571	M486T192	M486.2961T192	486.296	486.295	486.296	191.852	190.037	193.226	127	76
1572	M486T411	M486.3472T411	486.347	486.347	486.348	410.81	410.108	411.449	201	125
1573	M487T37_1	M486.6581T37_1	486.658	486.657	486.659	37.305	36.7389	37.8996	148	118
1574	M487T37_2	M486.7858T37_2	486.786	486.785	486.786	37.2984	36.504	38.0013	115	79
1575	M488T263	M488.3116T263	488.312	488.311	488.312	262.885	261.204	269.266	231	125
1576	M488T107	M488.3587T107	488.359	488.358	488.359	107.484	107.103	108.27	177	137
1577	M489T37_1	M488.6551T37_1	488.655	488.654	488.656	37.29	36.8619	37.6615	162	131
1578	M489T37_2	M488.8721T37_2	488.872	488.871	488.873	36.6728	36.0095	37.6439	128	119
1579	M489T107	M489.3192T107	489.319	489.318	489.32	107.354	106.578	108.419	99	90
1580	M489T262	M489.3154T262	489.315	489.315	489.316	262.457	261.169	263.682	79	75
1581	M490T38	M489.9541T38	489.954	489.954	489.955	38.4361	37.081	40.3326	92	83
1582	M490T99	M490.2909T99	490.291	490.29	490.291	98.5037	96.5139	99.6684	190	131
1583	M490T90	M490.2909T90	490.291	490.29	490.291	89.7473	88.3675	92.68	123	119
1584	M490T188	M490.2907T188	490.291	490.29	490.291	187.941	186.61	188.62	107	73
1585	M490T436	M490.462T436	490.462	490.461	490.463	436.016	435.125	437.458	207	117
1586	M491T37	M490.6522T37	490.652	490.652	490.653	37.2904	36.8362	37.6737	166	132
1587	M491T191	M491.2926T191	491.293	491.292	491.293	190.843	190.19	191.515	154	136
1588	M491T99	M491.2943T99	491.294	491.294	491.295	98.5688	97.0436	99.6234	135	84
1589	M491T149	M491.3613T149	491.361	491.361	491.362	149.06	142.813	156.407	130	99
1590	M491T295	M491.3744T295	491.374	491.374	491.375	295.343	294.82	296.04	161	129
1591	M491T331	M491.4576T331	491.458	491.457	491.458	330.634	329.946	331.31	96	96
1592	M491T273	M491.4576T273	491.458	491.457	491.458	272.578	271.901	273.126	97	96
1593	M491T299	M491.4578T299	491.458	491.457	491.458	299.096	298.154	299.691	107	107
1594	M491T352	M491.4577T352	491.458	491.457	491.458	351.773	351.031	352.19	94	93
1595	M492T295	M491.876T295	491.876	491.875	491.877	295.353	294.714	296.207	149	110
1596	M492T148	M492.2493T148	492.249	492.249	492.25	148.3	147.041	149.035	137	85
1597	M492T191	M492.296T191	492.296	492.295	492.297	190.832	190.087	191.458	192	131
1598	M492T87	M492.3091T87	492.309	492.309	492.31	87.3344	85.9028	90.0766	109	87
1599	M492T93	M492.3092T93	492.309	492.308	492.31	93.1394	90.3749	94.4328	107	83
1600	M492T273	M492.461T273	492.461	492.461	492.462	272.583	271.906	273.161	71	69
1601	M492T464	M492.4775T464	492.477	492.477	492.478	463.921	463.258	464.544	164	128
1602	M493T37	M492.6493T37	492.649	492.649	492.65	37.2896	36.7651	37.8225	179	129
1603	M493T398	M493.4061T398	493.406	493.406	493.406	397.9	395.094	400.737	76	74
1604	M493T416	M493.4232T416	493.423	493.422	493.424	415.779	414.604	416.489	168	122
1605	M493T590	M493.4254T590	493.425	493.425	493.426	589.567	588.762	590.452	114	105
1606	M493T610	M493.4617T610	493.462	493.461	493.462	609.537	608.854	610.345	205	127
1607	M493T464	M493.4809T464	493.481	493.48	493.481	463.876	463.258	464.544	158	124
1608	M493T441	M493.4808T441	493.481	493.48	493.481	441.069	440.456	441.88	77	77
1609	M494T138	M494.2883T138	494.288	494.288	494.289	138.443	137.546	139.364	150	92
1610	M494T108	M494.3246T108	494.325	494.324	494.325	108.388	106.374	110.882	144	134
1611	M494T99	M494.3246T99	494.325	494.324	494.325	99.1281	97.48	101.943	134	133
1612	M494T339	M494.3605T339	494.361	494.36	494.361	338.877	337.809	339.856	137	134
1613	M494T416	M494.4263T416	494.426	494.426	494.427	415.84	415.025	416.341	161	98
1614	M494T589	M494.4289T589	494.429	494.428	494.43	589.428	588.762	590.182	109	84
1615	M495T476	M494.5658T476	494.566	494.565	494.566	476.061	474.343	477.188	101	100
1616	M495T37	M494.6462T37	494.646	494.646	494.647	37.3681	36.8319	37.9268	148	102
1617	M495T108	M495.328T108	495.328	495.327	495.328	108.377	105.906	111.303	174	134
1618	M495T99	M495.328T99	495.328	495.327	495.328	99.1638	97.48	102.745	132	131
1619	M495T339	M495.3641T339	495.364	495.363	495.365	339.464	337.314	341.574	162	122
1620	M495T395	M495.3815T395	495.381	495.381	495.382	394.531	393.792	395.135	160	97
1621	M495T109	M495.3892T109	495.389	495.388	495.39	108.737	107.959	109.419	94	77
1622	M495T601	M495.441T601	495.441	495.441	495.441	600.651	600.024	601.318	139	135
1623	M495T441	M495.4407T441	495.441	495.44	495.441	440.563	439.803	441.277	112	109
1624	M495T589	M495.4415T589	495.442	495.441	495.442	589.168	588.52	589.778	70	70
1625	M495T619	M495.4772T619	495.477	495.477	495.478	619.318	618.357	620.305	190	130
1626	M496T96	M496.2417T96	496.242	496.241	496.242	96.0228	95.2631	97.8268	132	99
1627	M496T83	M496.2676T83	496.268	496.267	496.268	82.7177	81.2912	84.1093	221	119
1628	M496T105	M496.304T105	496.304	496.303	496.305	104.57	102.733	106.34	188	134
1629	M496T108	M496.3303T108	496.33	496.329	496.331	108.483	106.107	111.208	122	120
1630	M496T99	M496.3302T99	496.33	496.329	496.331	99.0901	97.48	101.711	99	99
1631	M496T60	M496.3318T60	496.332	496.331	496.332	59.6743	59.1571	60.2687	111	90
1632	M496T141	M496.3403T141	496.34	496.34	496.341	141.017	138.443	143.532	134	134
1633	M496T440	M496.3398T440	496.34	496.339	496.34	439.821	438.305	440.829	76	76
1634	M496T156	M496.34T156	496.34	496.34	496.341	156.325	153.152	157.919	134	134
1635	M496T601	M496.4443T601	496.444	496.444	496.445	600.628	600.156	601.318	151	133
1636	M497T37	M496.6868T37	496.687	496.686	496.687	37.1942	36.5944	37.6704	141	108
1637	M497T346	M496.8769T346	496.877	496.876	496.878	346.481	345.888	347.082	114	80
1638	M497T39	M497.2358T39	497.236	497.235	497.236	38.9111	38.4181	39.4394	118	83
1639	M497T105	M497.3073T105	497.307	497.307	497.308	104.501	103.145	106.052	149	106
1640	M497T141	M497.3437T141	497.344	497.343	497.344	141.014	138.443	143.265	134	134
1641	M497T156	M497.3433T156	497.343	497.343	497.344	156.274	153.152	158.136	136	134
1642	M497T437	M497.3838T437	497.384	497.383	497.384	436.929	436.322	437.617	154	103
1643	M497T471	M497.4564T471	497.456	497.456	497.457	470.551	469.756	471.23	136	117
1644	M497T598	M497.4569T598	497.457	497.456	497.458	597.562	596.785	598.214	134	133
1645	M498T148	M498.2571T148	498.257	498.256	498.258	148.2	147.199	149.174	187	118
1646	M498T113	M498.2831T113	498.283	498.282	498.284	113.309	112.626	114.688	214	129
1647	M498T141	M498.3464T141	498.346	498.346	498.347	141.114	138.443	143.265	134	134
1648	M498T156	M498.346T156	498.346	498.345	498.347	156.397	153.152	158.123	141	134
1649	M498T437	M498.3869T437	498.387	498.386	498.387	436.864	436.131	437.533	115	69
1650	M498T471	M498.4599T471	498.46	498.459	498.46	470.515	469.871	471.207	129	87
1651	M498T598	M498.4602T598	498.46	498.46	498.461	597.574	596.785	598.377	153	133
1652	M499T37	M498.6839T37	498.684	498.683	498.684	37.1271	36.4976	37.6615	173	129
1653	M499T148	M499.2604T148	499.26	499.26	499.261	148.127	147.117	149.071	154	94
1654	M499T156	M499.3485T156	499.349	499.348	499.349	156.253	152.884	159.337	129	128
1655	M499T598	M499.4633T598	499.463	499.463	499.464	597.507	596.966	598.294	118	83
1656	M500T466	M500.2771T466	500.277	500.276	500.278	465.737	464.645	466.714	137	104
1657	M500T83	M500.2778T83	500.278	500.277	500.278	82.5134	82.0176	87.7419	164	134
1658	M500T109	M500.2754T109	500.275	500.274	500.276	108.645	108.152	110.692	133	121
1659	M500T614	M500.2775T614	500.277	500.277	500.278	613.913	613.072	615.143	108	104
1660	M500T42	M500.3065T42	500.306	500.306	500.307	42.4793	42.1024	42.9162	158	94
1661	M501T37	M500.681T37	500.681	500.68	500.682	37.1188	36.7389	37.5919	184	130
1662	M501T197	M501.087T197	501.087	501.086	501.088	196.549	195.988	197.325	246	137
1663	M501T83	M501.2812T83	501.281	501.281	501.282	82.6028	81.9075	87.7419	202	134
1664	M501T115	M501.3263T115	501.326	501.326	501.327	115.193	114.581	116.025	153	92
1665	M501T397	M501.3346T397	501.335	501.334	501.335	396.731	396.17	397.551	113	113
1666	M501T221	M501.3403T221	501.34	501.34	501.341	221.032	219.909	222.513	145	87
1667	M502T196	M502.0876T196	502.088	502.087	502.088	196.446	195.927	197.398	141	90
1668	M502T83	M502.2839T83	502.284	502.283	502.285	82.6651	81.9779	87.5774	255	133
1669	M502T484	M502.2928T484	502.293	502.292	502.293	484.193	483.468	485.137	129	125
1670	M502T105	M502.2933T105	502.293	502.293	502.294	105.311	104.098	106.376	159	134
1671	M502T631	M502.293T631	502.293	502.293	502.294	630.612	629.491	631.274	117	116
1672	M502T150	M502.2907T150	502.291	502.29	502.291	150.04	149.181	150.675	127	120
1673	M502T164	M502.2906T164	502.291	502.29	502.291	163.819	162.145	164.725	128	124
1674	M502T621	M502.2929T621	502.293	502.292	502.294	621.416	619.497	622.977	130	125
1675	M502T113	M502.2933T113	502.293	502.293	502.294	113.403	112.383	114.178	115	115
1676	M502T312	M502.3448T312	502.345	502.344	502.345	311.501	311.056	312.24	165	110
1677	M502T123	M502.3484T123	502.348	502.348	502.349	123.215	122.544	124.048	210	131
1678	M502T141	M502.3743T141	502.374	502.374	502.375	141.407	140.85	142.135	131	131
1679	M502T490	M502.4981T490	502.498	502.497	502.499	490.203	489.581	490.695	174	124
1680	M503T38	M502.6319T38	502.632	502.631	502.633	37.5524	37.011	38.0939	140	96
1681	M503T37	M502.6781T37	502.678	502.677	502.679	37.1989	36.7536	37.7595	154	118
1682	M503T123	M502.8504T123	502.85	502.85	502.851	123.139	122.027	124.316	185	113
1683	M503T103	M503.2054T103	503.205	503.205	503.206	103.468	102.97	104.289	213	122
1684	M503T150	M503.2941T150	503.294	503.293	503.295	150.015	149.064	150.714	90	89
1685	M503T105	M503.2967T105	503.297	503.296	503.297	105.339	104.281	106.945	180	134
1686	M503T113	M503.2967T113	503.297	503.296	503.297	113.397	111.361	114.178	114	112
1687	M503T167	M503.3416T167	503.342	503.34	503.342	167.174	166.187	168.101	201	117
1688	M503T311	M503.3716T311	503.372	503.371	503.373	311.401	310.825	312.969	136	121
1689	M503T141	M503.3777T141	503.378	503.377	503.378	141.43	140.85	142.402	130	126
[truncated: 7,348 more rows]

## Sheet: fold change (Sample.group)
	Fold change	Lower CI (95%)	Upper CI (95%)	log2(fold change)	log2(Lower CI (95%))	log2(Upper CI (95%))
[truncated: 4,239 more rows]

[truncated: 2 more sheets: t-test, Lipids_search_annotation]
