# Supplementary material for: Oxidative stress from DGAT1 oncoprotein inhibition in melanoma suppresses tumor growth when ROS defenses are also breached
Source: Cell Rep. 2022 Jun 21;39(12):110995. doi: 10.1016/j.celrep.2022.110995 (PMC9638004; doi:10.1016/j.celrep.2022.110995)
Supplement: Table S4. Negative ion total lipidomics dataset for parental 888MEL cells (n = 3) and DGAT1-over-expressing 888MEL Clone 3 (n = 3), related to Figure 4 [file mmc5.xlsx]

## Sheet: pqn_normalised_matrix
	M040	M034	M094	M093	M096	M037	M036	M035	M095	M033	M039	M038
M151T37	566806	661698	576145	693134	553985	347752	610491	844922	776005	855937	230306	796893
M153T37	898966	1.00958e+06	965445	1.092e+06	969323	551924	812747	1.22693e+06	1.04733e+06	1.26891e+06	495166	1.12576e+06
M154T468	404979	145229	133077	462722	147705	141077	178933	419532	429605	422648	140777	458062
M154T41	1.70479e+07	1.39657e+07	1.23837e+07	1.49527e+07	1.21931e+07	1.26498e+07	1.10754e+07	1.4539e+07	1.34546e+07	1.47392e+07	1.00947e+07	1.30219e+07
M155T37	298043	312720	259878	388519	291343	145729	305799	403899	345768	534253	48996.5	414148
M155T42	967953	766023	606724	969336	478913	529455	781650	931453	1.01579e+06	1.00857e+06	507749	770523
M157T40	1.60615e+06	5.16769e+06	4.76692e+06	1.38468e+06	5.15891e+06	5.66459e+06	4.90331e+06	1.61395e+06	1.41081e+06	1.51422e+06	5.34511e+06	1.77016e+06
M160T43	153158		84215.1	145039	90891	147608	234755	238287	198400	243114	181608
M161T37	897398	951677	891427	1.02292e+06	961472	593752	758714	1.22146e+06	1.07862e+06	1.23591e+06	522226	1.10959e+06
M161T43	219602	223152	262796	233760	293435	248022	252209	261193	289693	302074	333661	236034
M162T490	67803.3	328138	271450	96930.2	296168	270317	310251	80990.9	81976.9	68576.7	317699	94568.7
M163T37	610571	666416	619285	756434	591375	369444	615647	875272	698716	911087	360816	777702
M164T40	1.55194e+06	1.27621e+06	1.40746e+06	1.38376e+06	1.13659e+06	1.50734e+06	1.25601e+06	1.47458e+06	1.46784e+06	1.54679e+06	1.25457e+06	1.23477e+06
M166T40	255330	524335	543347	305402	400629	466258	374083	304244	282720	370169	151661	310339
M168T39	3.17408e+06	2.98252e+06	3.25221e+06	2.85036e+06	3.04182e+06	3.13737e+06	2.52821e+06	2.53209e+06	2.51239e+06	2.72153e+06	3.16954e+06	2.60525e+06
M168T40	3.81526e+06	4.73946e+06	4.75875e+06	3.711e+06	4.74831e+06	4.95541e+06	3.6722e+06	3.57941e+06	3.46494e+06	3.36043e+06	4.19189e+06	3.3448e+06
M171T38	1.90219e+06	2.03764e+06	2.10376e+06	2.37548e+06	1.89923e+06	1.2196e+06	1.75254e+06	2.21325e+06	2.14435e+06	2.46248e+06	1.05748e+06	1.95832e+06
M174T38	1.41162e+07	1.28711e+07	1.4859e+07	1.32671e+07	1.31122e+07	9.68371e+06	9.32866e+06	1.09664e+07	1.0692e+07	1.15351e+07	8.09827e+06	6.26979e+06
M175T38	743948	782222	754518	630366	581342	582523	527401	618266	615803	586920	277308	289993
M179T39	3.33473e+06	5.34857e+06	5.75467e+06	2.81545e+06	5.5054e+06	6.22024e+06	4.2512e+06	2.66518e+06	2.84247e+06	2.26351e+06	5.70958e+06	2.58106e+06
M180T39	1.41877e+06	161315	1.22836e+06	914383	1.09188e+06	237765	1.09504e+06	1.15422e+06	1.26211e+06	1.17993e+06	180579	905345
M181T40	1.11043e+06	753327	732402	1.08312e+06	617803	561650	515691	999939	982913	959788	115928	646049
M182T38	1.97716e+06	2.5128e+06	2.84933e+06	2.02543e+06	2.37479e+06	2.28902e+06	2.12422e+06	1.77147e+06	1.7763e+06	2.01584e+06	2.15316e+06	827137
M186T39	523100	2.2274e+06	2.28273e+06	1.0031e+06	2.09035e+06	1.93171e+06	1.94217e+06	1.12324e+06	1.02e+06	897822	1.9006e+06	1.19508e+06
M188T39_2	972670	333914	276148	1.10077e+06	641739	170288	212772	886093	927965	874945	116940	440326
M188T40_2	714874	1.16171e+06	1.09499e+06	539731	815651	1.00996e+06	956067	636654	607490	617457	841673	433958
M190T40	1.01053e+06	1.98434e+06	908503	853524	1.71443e+06	1.84086e+06	1.69451e+06	421201	901017	338039	1.58634e+06	670671
M191T504	357931	257238	246632	196616		251914	275166	338671	357293	366038	289447	335772
M192T41	297159	260594	278779	182351	231603	313839	216987		235777	28773.7		370349
M194T632	3.57863e+06	4.56641e+06	4.29374e+06	3.45029e+06	4.62691e+06	4.02715e+06	4.37623e+06	3.33039e+06	3.45239e+06	3.78893e+06	4.01835e+06	3.37345e+06
M194T612	4.78127e+06	2.88675e+06	7.85633e+06	5.01992e+06	7.85568e+06	6.70571e+06	7.07037e+06	4.44763e+06	4.46399e+06	4.93732e+06	6.5732e+06	4.78164e+06
M195T40	8.25922e+06	2.57127e+06	2.90826e+06	8.75756e+06	2.36923e+06	1.33243e+06	2.11443e+06	7.37388e+06	8.58404e+06	9.04787e+06	1.22889e+06	4.46774e+06
M202T42	1.62731e+06	2.86331e+06	2.65587e+06	1.21025e+06	2.17362e+06	2.50099e+06	2.32248e+06	1.23227e+06	1.17462e+06	1.19455e+06	2.13424e+06	1.00607e+06
M203T38	4.63741e+06	3.20646e+06	3.30685e+06	4.54041e+06	2.93781e+06	3.33996e+06	2.79759e+06	4.62312e+06	4.3222e+06	5.20551e+06	2.71681e+06	3.71557e+06
M204T39	2.56413e+06	2.57881e+06	2.70668e+06	2.62262e+06	2.56673e+06	2.58544e+06	2.08832e+06	2.34979e+06	2.33864e+06	2.48281e+06	2.28086e+06	2.34725e+06
M206T39	912659	705795	861620	874089	766985	623626	495045	785346	830995	789017	662485	778850
M209T37	2.76234e+06	2.96823e+06	2.94827e+06	3.70851e+06	1.32734e+06	1.63601e+06	2.80998e+06	4.12615e+06	3.50369e+06	4.3666e+06	1.51895e+06	4.13166e+06
M211T37	3.77003e+06	4.37784e+06	3.74905e+06	5.09713e+06	3.73865e+06	2.34746e+06	3.86141e+06	4.92577e+06	4.565e+06	5.81424e+06	2.05851e+06	5.33031e+06
M212T42	969235	771598	800550	1.45887e+06	720732	557724	664185	1.67207e+06	1.41241e+06	1.61068e+06	480711	1.32124e+06
M213T37_1	1.77256e+06	2.01452e+06	1.69201e+06	2.28798e+06	1.82559e+06	1.03053e+06	1.96016e+06	2.43795e+06	2.11247e+06	2.78035e+06	1.05605e+06	2.54713e+06
M213T37_2	5.79542e+06	5.65941e+06	5.82302e+06	5.59051e+06	5.33816e+06	7.052e+06	4.94955e+06	5.61208e+06	5.36707e+06	6.73656e+06	6.66398e+06	4.26823e+06
M214T40	786702	927652	856156	574892		863605	577027	490356	536035	527460	685182	581343
M214T37	8.67413e+06	2.05853e+07	2.40064e+07	7.34282e+06	1.94386e+07	2.7698e+07	1.78335e+07	7.0798e+06	7.4727e+06	8.14521e+06	2.82894e+07	5.46748e+06
M215T37	296480	282416	302639	328038	287042	81941.3	258561	518010	353979	506872	111307	445932
M215T39	9.47493e+07	5.92211e+07	5.87247e+07	3.46261e+07	6.12551e+07	4.5734e+07	4.26138e+07	6.62507e+07	7.29771e+07	5.55698e+07	1.50762e+07	3.44747e+07
M216T39	6.25272e+06	1.61267e+06	3.78974e+06	5.02644e+06	3.92773e+06	2.89318e+06	2.77972e+06	4.3628e+06	4.88935e+06	3.75078e+06	179433	4.89187e+06
M217T39_1	3.26266e+07	2.03538e+07	1.98363e+07	2.58975e+07	2.09171e+07	1.54578e+07	1.45052e+07	2.2662e+07	1.24458e+07	1.94266e+07	1.23308e+07	2.58579e+07
M217T38	667878	1.0169e+06	1.21016e+06	748222	868564	1.25137e+06	779746	752622	647645	633178	1.06129e+06
M218T39_1	1.96846e+06	1.23303e+06	1.1033e+06	1.61019e+06	1.18536e+06	863091	918814	1.37746e+06	1.53871e+06	1.27872e+06	727808	1.66156e+06
M218T39_2	1.32167e+08	1.33042e+08	1.47061e+08	1.08957e+08	1.22641e+08	1.12518e+08	1.11583e+08	1.00229e+08	9.95035e+07	1.02176e+08	9.82862e+07	6.3944e+07
M219T37	3.40333e+06	3.92787e+06	3.28681e+06	4.26688e+06	3.90454e+06	2.31027e+06	3.34044e+06	4.76993e+06	4.05664e+06	4.8886e+06	2.03909e+06	4.48185e+06
M219T39_1	1.30035e+06	1.21801e+06	1.43221e+06	1.13755e+06	1.09651e+06	1.14023e+06	958147		1.00955e+06	890180	936927	428148
M219T39_2	1.23954e+07	1.258e+07	1.41522e+07	1.03186e+07	1.17968e+07	1.08334e+07	1.08524e+07	9.7845e+06	9.653e+06	9.4703e+06	9.18421e+06	6.12783e+06
M220T39	966463		1.13227e+06	737823		725319	935024	801674	888495	823368	584913	453503
M221T37	3.61845e+06	3.98361e+06	3.40005e+06	4.23451e+06	3.67378e+06	2.08821e+06	3.10335e+06	4.55395e+06	4.06098e+06	4.90218e+06	1.93901e+06	4.39833e+06
M221T40	5.72061e+06	1.25521e+07	1.20826e+07	7.37214e+06	1.25841e+07	7.56322e+06	1.05662e+07	5.96336e+06	5.93728e+06	6.51652e+06	6.20161e+06	5.51315e+06
M223T37	993078	554701	979269	1.11548e+06	1.11602e+06	643642	959344	1.48222e+06	1.29761e+06	1.59906e+06	585329	1.32836e+06
M223T40	408066	591097	521875	971827			471320	618191	519130	694434	103234	168750
M226T39	4.045e+06	1.72169e+06	3.76936e+06	3.85208e+06	3.5793e+06	3.24024e+06	2.92836e+06	3.78387e+06	3.57306e+06	3.80762e+06	3.46421e+06	3.87583e+06
M227T42	438279	435589	568304	464339	449312	342424	511943	689735	582714	618640		568850
M227T441	2.40207e+06	3.10734e+06	4.73387e+06	3.15561e+06	3.19547e+06	2.03669e+06	1.97902e+06	3.18416e+06	3.33377e+06	3.33348e+06	1.79007e+06	3.55486e+06
M227T600	1.23489e+06	2.81816e+06	2.17112e+06	1.30785e+06	2.10944e+06	2.23028e+06	1.84661e+06	1.17086e+06	1.09539e+06	1.17352e+06	2.19611e+06	1.308e+06
M229T37	5.14527e+06	5.5604e+06	5.29353e+06	5.9558e+06	5.74676e+06	3.58748e+06	4.79294e+06	6.31842e+06	5.72347e+06	6.91505e+06	3.01165e+06	2.93887e+06
M231T37	3.17726e+06	3.7081e+06	3.37361e+06	3.93875e+06	3.36537e+06	2.13427e+06	2.93552e+06	4.02275e+06	3.62036e+06	4.24685e+06	1.92538e+06	3.79828e+06
M233T37	198757	419106	491932	454558	458574	261994	367124	548787	533987	481877	233908	469316
M236T40	319792	3.53713e+06	3.757e+06	533477	2.92223e+06	3.92108e+06	3.44659e+06	2.0035e+06	744089	919649	3.40359e+06	577193
M236T41	767308	1.21946e+06	1.12479e+06	492428	978491	1.10286e+06	925619	630895	568189	622600	810294	528489
M239T38	6.18976e+06	6.32816e+06	6.27661e+06	7.01716e+06	6.75308e+06	4.70703e+06	5.30734e+06	6.94891e+06	6.37962e+06	7.74813e+06	3.97805e+06	6.33688e+06
M239T44	222298	142212	238591	657730	136586	141847	144132	589242	434491	610670		262826
M241T37	1.80806e+06	1.97657e+06	854006	2.25995e+06	1.95407e+06	1.32328e+06	1.62733e+06	2.32296e+06	1.95432e+06	2.47171e+06	1.30156e+06	2.06956e+06
M241T35	295825	569217	534581	275743	548707	515531	481526		320980	411039	599494	341492
M242T39	5.76486e+06	1.99736e+06	2.31458e+06	4.95519e+06	1.68843e+06	2.30768e+06	1.31226e+06	5.03105e+06	4.72902e+06	5.44679e+06	2.15349e+06	4.6941e+06
M244T42_1	252165	933993	834750	321973	780363	798414	782922	218629	235226	244908	522871	329871
M245T36	6.85286e+06	1.62357e+07	2.20782e+07	5.5049e+06	1.63474e+07	2.46282e+07	1.90506e+07	5.17914e+06	5.41809e+06	5.56155e+06	2.34259e+07	3.54543e+06
M250T114	58565.8	117969	114481	91448.6	126616	97882.2	98566.2	77438.6	67811	60785.5	101069	101119
M255T300		83779.4	54917	86306	69008.5	57929.2	88721.6	184219	129153	52912.8	65075.9	81538.3
M257T59	23603.8	24685.5	21348.7		18779.7	17146.4	20951.5	40643.9	32097	13331.4		23138.8
M259T43	2.02506e+06	1.26911e+06	1.78139e+06	2.05589e+06	1.63202e+06	1.68163e+06	1.1153e+06	2.46538e+06	2.2491e+06	2.0591e+06	1.08972e+06	2.55085e+06
M260T42	711396	1.22952e+06	1.55637e+06	869327		1.2845e+06	990773	757448	877051	1.09815e+06	656261	482124
M264T42	634304	1.87096e+06	2.23243e+06	206044	1.78395e+06	2.17993e+06	1.51174e+06	705633	631601	718680	1.7308e+06
M267T37	8.83613e+06	9.2993e+06	8.41221e+06	1.19845e+07	8.78538e+06	4.21793e+06	8.52362e+06	1.33221e+07	1.19798e+07	1.49262e+07	3.68604e+06	1.36794e+07
M269T37	1.42152e+07	1.51579e+07	1.33003e+07	1.97096e+07	1.44581e+07	6.98746e+06	1.36654e+07	2.20576e+07	1.93342e+07	2.3821e+07	5.70633e+06	2.24826e+07
M269T41	3.8609e+06	1.04562e+07	1.04758e+07	3.11564e+06	5.02864e+06	1.64481e+07	8.54907e+06	3.53345e+06	4.01247e+06	3.23143e+06	1.53032e+07	2.33539e+06
M271T37	9.26939e+06	9.71166e+06	8.31507e+06	1.23871e+07	9.32058e+06	4.57091e+06	9.18737e+06	1.38274e+07	1.21219e+07	1.55332e+07	3.68736e+06	1.4427e+07
M271T44		255495	391111	232206	303435	280881	249097	241163			289349	134439
M271T214		144223			119593			156382	291823		63532.1	100555
M272T40	2.52101e+06	4.68282e+06	4.09219e+06	1.55648e+06	4.1382e+06	4.20406e+06	2.37765e+06	1.43174e+06	1.79422e+06	1.02277e+06	4.81037e+06	1.14126e+06
M273T37	2.91342e+06	2.93624e+06	2.66077e+06	4.06466e+06	2.76318e+06	1.3897e+06	2.87144e+06	4.46591e+06	3.91441e+06	4.91877e+06	1.15148e+06	4.51912e+06
M273T64	109859	108274	100702	101176	108279	100826	89981.5	110543	98785.1	55122.6	94094.5	75789.4
M275T37	370850	425652	381766	567316	167337	170723	406978	779506	474376	729462		604787
M276T40_1	2.48982e+06	1.8824e+06	4.27251e+06	958758	4.11472e+06	3.36692e+06	3.61844e+06	2.61536e+06	2.53959e+06	2.76233e+06	2.73763e+06	844317
M276T116	76267.1	56318.7	39972.9	76679.3	46066	58337.2	43083.6	79767.4	68491.1	55225.7	43095.4	76660.4
M277T37	6.87558e+06	7.33169e+06	6.3599e+06	9.37472e+06	7.22507e+06	3.85116e+06	6.60466e+06	1.00623e+07	8.89395e+06	1.12894e+07	2.94205e+06	1.06183e+07
M277T81	52538.4	73087.3	66721.5	43165.4	70996	64057.8	71703.1	51162.1	44067.3	29045.7	63772.4	57379.5
M278T40_1	672362	1.34943e+06	599426	573283	1.04676e+06	853855	1.15923e+06	786768	344589	715457	826492	485233
M278T40_2	5.10883e+06	1.34198e+06	505750	4.3184e+06	6.45066e+06	3.43868e+06	263347	917900	698589	555671	4.22402e+06	729099
M279T37	8.86871e+06	9.60108e+06	8.32778e+06	1.18653e+07	8.892e+06	4.68107e+06	8.59705e+06	1.32379e+07	1.15299e+07	1.42547e+07	3.8725e+06	1.36597e+07
M279T39	2.9616e+06	1.2085e+06	467797	2.95054e+06	5.02525e+06	2.67143e+06	268702	716434	349864		3.14657e+06	804185
M281T37	4.26125e+06	4.63749e+06	3.85918e+06	5.72008e+06	4.38016e+06	2.14463e+06	4.21511e+06	6.26269e+06	5.53751e+06	6.95716e+06	1.75966e+06	6.68225e+06
M281T497	1.68971e+06	1.92545e+06	1.8665e+06	1.62498e+06	1.98007e+06	1.85332e+06	2.19052e+06	1.90913e+06	1.67329e+06	1.86685e+06	2.04802e+06	1.5352e+06
M281T508	1.39973e+06	2.11522e+06	1.84903e+06	1.88128e+06	1.89797e+06	2.21585e+06	2.22533e+06	2.11267e+06	1.93169e+06	2.08319e+06	2.25469e+06	1.73034e+06
M281T517	719744	733168	788114	859591			850307			933893	880375	940514
M283T38	1.60476e+06	2.15471e+06	2.13133e+06	1.44648e+06	2.14737e+06	1.73687e+06	1.98689e+06	1.39176e+06	1.51861e+06	1.63764e+06	1.71656e+06	1.75168e+06
M283T37	794086	861818	677294	1.10017e+06	786729	439521	825343	1.33917e+06	1.09321e+06	1.44652e+06	298424	1.38496e+06
M283T363	106233	123798	99542.2	172097	102703	86276.5	190947	358969	331896	117558	110593	185886
M283T496	619676	636900		749735	710355	911796	874589	741810	513233	799836	795367	687896
M283T232		394579	417068	61762.6	411421	396006	449037	64583.5	39793.2	60891	464221	73515.5
M284T38	1.33006e+06	1.03109e+06	1.20465e+06	1.36602e+06	1.08597e+06	917779	990700	1.28396e+06	1.30599e+06	1.38564e+06	870318	1.35884e+06
M285T38	2.83764e+06	3.79063e+06	3.92476e+06	2.60075e+06	3.79409e+06	3.21921e+06	3.41644e+06	2.64061e+06	2.70254e+06	2.58878e+06	2.75649e+06	2.87766e+06
M285T78	29454.5	62791.1			44772.9	44834.5	60600.9	101644	48174.7	29394.7	39282.1	81619.5
M286T38	828135	602157	552113	851857	620361	483653	519637	733081	836542		559717	1.03577e+06
M286T441	1.71816e+06	846722	1.63423e+06	2.17993e+06	1.34609e+06	1.03448e+06		1.492e+06	1.3369e+06	2.21659e+06	1.30868e+06
M286T600		2.62971e+06	1.55604e+06	1.07009e+06	1.57455e+06	2.18494e+06	1.48539e+06	703611	994909	1.17783e+06	1.46589e+06	1.21133e+06
M286T40	1.70818e+06	6.19511e+06	6.42869e+06	1.81437e+06	5.68013e+06	3.15928e+06	6.35301e+06	2.18914e+06	2.17849e+06	2.39178e+06	7.37414e+06	1.80493e+06
M287T38	1.88542e+06	2.62876e+06	2.75084e+06	1.62966e+06	2.397e+06	2.17461e+06	2.33319e+06	1.78114e+06	1.67382e+06	1.75324e+06	2.10498e+06	2.07676e+06
M287T37	6.92948e+06	7.3018e+06	6.47764e+06	9.04961e+06	7.21214e+06	4.03872e+06	6.43363e+06	9.48393e+06	8.16784e+06	1.01811e+07	3.27904e+06	8.89083e+06
M289T38	585961	818898	919192	520372	935517	773378	714154	552449	523433	573454	670591	600609
M289T37	6.33231e+06	6.84525e+06	6.17764e+06	8.56624e+06	6.80057e+06	1.6993e+06	5.91852e+06	9.1056e+06	8.03927e+06	1.00454e+07	3.16362e+06	8.9797e+06
M290T44	917873	1.02283e+06	1.14135e+06	2.04883e+06	1.02014e+06	1.13339e+06	946734	2.35715e+06	1.97647e+06	2.87966e+06	953130	1.46893e+06
M291T37	2.18957e+06	2.04557e+06	1.95131e+06	2.78446e+06	2.08973e+06	1.09249e+06	1.71396e+06	2.89656e+06	2.46085e+06	3.17174e+06	980770	2.75015e+06
M293T38	1.10369e+06	1.55981e+06	1.64984e+06	952342	1.68941e+06	1.38963e+06	1.40893e+06	999092	490797	474180	1.21909e+06	1.20462e+06
M293T39	586554			784502		238248	372945	658954	672011	656673	173845	810504
M294T39	870694	766319	644539	796340	734490	643467	598943	825728	745019	838778	637450	952874
M295T38	1.42525e+06	2.4908e+06	2.35881e+06	1.45446e+06	2.31745e+06	1.97043e+06	1.87824e+06	1.4392e+06	1.47511e+06	1.47586e+06	1.81298e+06	1.69464e+06
M297T38	757707	1.11967e+06	1.22672e+06	630822	1.00363e+06	929387	1.11574e+06	745668	713004	640570	993990	806036
M297T37	6.48443e+06	6.55458e+06	6.03205e+06	8.15595e+06	6.6634e+06	4.1229e+06	5.66805e+06	8.19703e+06	7.26628e+06	8.97549e+06	3.33508e+06	7.7123e+06
M299T37	4.02518e+06	4.32777e+06	3.72993e+06	5.21173e+06	4.3931e+06	2.57016e+06	3.68014e+06	5.34829e+06	4.71061e+06	5.90675e+06	2.2142e+06	4.71508e+06
M299T294		102301	76594	90832.1	118663	96887.6	206147	313815	582504	119058	113494	209421
M303T38	1.0083e+06	1.51653e+06	1.49401e+06	899935	1.39814e+06	1.29599e+06	1.23982e+06	957882	790193	798408	1.38793e+06	984086
M305T38	1.10358e+06	1.49969e+06	1.5622e+06	924791	1.51459e+06	1.36639e+06	1.30727e+06	756643	940626	1.0153e+06	1.37403e+06	922447
M305T14	28721.8	36239.2	42175.1		29256.3		23358.6	38134.4		29279.1	19735
M306T40	3.29069e+07	4.7553e+07	5.42547e+07	1.90304e+07	5.10228e+07	5.08123e+07	4.46933e+07	1.95724e+07	2.26228e+07	1.57789e+07	5.87333e+07	1.59815e+07
M307T37	5.14817e+06	5.17756e+06	4.87813e+06	6.142e+06	5.44597e+06	3.42413e+06	4.313e+06	5.93746e+06	5.59359e+06	6.9032e+06	2.74605e+06	5.33859e+06
M307T621	2.90042e+06	5.3708e+06	5.88763e+06	2.7846e+06	5.72531e+06	4.98905e+06	1.68524e+07	2.81689e+06	2.59048e+06	3.40202e+06	4.67394e+06	2.74984e+06
M307T40	1.43131e+06	5.30905e+06	5.50726e+06	1.90247e+06	6.05236e+06	5.12931e+06	4.48269e+06	2.01636e+06	2.12058e+06	1.47193e+06	6.07016e+06	838303
M307T42	966423	512683	356768	184974	546058	636821		548196	656490		774297	1.25146e+06
M308T36	2.00452e+06	2.42682e+06	3.13928e+06	847003	2.73411e+06	4.02183e+06	1.89211e+06		1.27897e+06		3.5417e+06	1.46488e+06
M309T37	1.50748e+06	1.5877e+06	1.4947e+06	1.98966e+06	1.50859e+06	974800	1.34595e+06	1.94078e+06	1.73733e+06	2.14296e+06	856584	1.77834e+06
M310T43	197014		86006.9	264807		102741	86135.5	306399	264733	416956	94868.4	177717
M313T38	886964	1.42131e+06	1.29945e+06	667039	1.23251e+06	1.21632e+06	1.05123e+06	696516	699868	759018	1.37943e+06	777811
M313T64	119281	194559	110973	92068.8	117494	95730.1	161289	295494	114482	117042	92608.4	150633
M317T621	7.32001e+06	1.38594e+07	1.43891e+07	7.91209e+06	1.46934e+07	1.31734e+07	1.30403e+07	7.81198e+06	7.45695e+06	8.9879e+06	1.21422e+07	7.09307e+06
M317T523	2.86692e+06	4.31835e+06	5.40815e+06	3.32266e+06	4.99165e+06	4.74253e+06	5.13376e+06	3.51101e+06	3.08802e+06	4.12659e+06	4.2149e+06	2.97613e+06
M317T37	3.11991e+06	3.17861e+06	2.88312e+06	3.66327e+06	4.21254e+06	2.07035e+06	3.47935e+06	3.55463e+06	3.06426e+06	3.91451e+06	1.65862e+06	3.01901e+06
M325T37	1.33231e+06	1.26911e+06	1.17971e+06	1.94113e+06	1.3262e+06	500154	1.2437e+06	2.20366e+06	1.8843e+06	2.57504e+06	397582	2.07927e+06
M327T37	2.53038e+06	2.71273e+06	2.09582e+06	3.63692e+06	2.3963e+06	999577	2.30238e+06	4.51405e+06	3.67844e+06	4.58024e+06	354382	4.26917e+06
M328T39	1.525e+07	2.96538e+07	2.92734e+07	1.10082e+07	3.13414e+07	2.84776e+07	2.68749e+07	1.24304e+07	1.45171e+07	9.57812e+06	3.16688e+07	1.03875e+07
M328T200	406301	125114	72195.1	261912	208591		196353	390683	313541	221025	108929	285149
M329T37	2.08298e+06	2.11478e+06	1.80237e+06	3.09776e+06	1.84901e+06	870188	1.924e+06	3.50707e+06	2.96629e+06	3.72607e+06	296088	3.35272e+06
M329T39	1.62051e+06	3.30311e+06	3.098e+06	782022	3.17215e+06	1.64881e+06	2.75278e+06	1.1399e+06	1.47428e+06	810867	3.24325e+06	976181
M331T37	818246	934364	728183	1.09466e+06	780808		731286	1.47935e+06	1.30191e+06	1.56127e+06	231940	1.38798e+06
M332T40	5.94479e+06	3.15489e+06	3.57842e+06	2.6634e+06	2.75062e+06	1.73247e+06	3.02973e+06	6.68471e+06	5.94499e+06	7.12262e+06	1.31668e+06	3.80577e+06
M333T35	8.41446e+06	8.63001e+06	1.09594e+07	6.86409e+06	9.30369e+06	1.15119e+07	9.23636e+06	6.44151e+06	6.35235e+06	6.85538e+06	1.0872e+07	4.87626e+06
M334T40	908230	447689	544930	2.14882e+06	809268		934360	2.28207e+06	2.17983e+06	1.02878e+06		1.41444e+06
M334T35	681958	681665	1.04337e+06		782483	982751	722001	580292	538230	493561	1.03842e+06	396526
M335T37	1.12671e+06	1.10754e+06	912961	1.69101e+06	1.1188e+06	434454	1.18587e+06	1.78397e+06	1.53324e+06	2.12399e+06	415992	829509
M337T37	1.81428e+06	2.04006e+06	1.64292e+06	2.71713e+06	1.79132e+06	811183	1.87766e+06	3.12021e+06	2.73409e+06	3.18957e+06	647892	3.46338e+06
M339T37	513890	1.18638e+06	958977	1.82544e+06	1.20051e+06	511466	1.06174e+06	1.95419e+06	1.68766e+06	2.22421e+06	373873	2.07316e+06
M341T37_2	408266	274242		436532	301964		241941	263600	495781	621425		614649
M342T38	601872	448856	633880	594576	626866	447012	495889	754812	773078	708253	409994	845491
M342T244	1.82266e+06	26216.6	29655.2	1.05502e+06			82332.3	1.45105e+06	1.43563e+06	966340	78784.9	929544
M343T37	519212	773474	802763	479709	857044	471335	673357	549981	533906	565348	545940	608802
M344T38	662252	619101	506373	629253	453561	412506	441661	648678	739501	699145	325064	773029
M345T37_1	478923	687225	698482	409421	667234	437712	666801	497783	406646	478473	389527	495018
M345T37_2	1.38753e+06	1.4489e+06	1.2e+06	1.95854e+06	1.42954e+06	577629	1.19836e+06	2.07674e+06	1.77416e+06	2.27395e+06	463569	2.2767e+06
M347T37	1.78797e+06	1.85844e+06	1.48096e+06	2.42548e+06	1.62723e+06	790996	1.71958e+06	2.83441e+06	2.26965e+06	3.05712e+06	627311	2.86841e+06
M349T37	790335	803690	714253	1.20358e+06	815893		744508	1.22252e+06	1.03634e+06	1.2856e+06	278417	1.34727e+06
M350T39	2.44972e+06	4.76743e+06	4.75673e+06	1.82586e+06	5.53159e+06	4.63352e+06	4.92108e+06	2.30354e+06	2.35125e+06	1.49045e+06	4.82958e+06	1.74773e+06
M352T38	714104	432979	406417	605545	534860	463854	462819		642304	646474	434247	745581
M353T37	436552	692233	750925	405262	657164	528330	650376	400876	457936	454468	450850	567949
M353T39	3.65253e+06	2.57614e+06	2.15799e+06	2.5456e+06	3.34285e+06	3.0669e+06	2.38424e+06	2.3831e+06	3.0436e+06	905057	2.88864e+06	4.71671e+06
M354T42	1.09288e+06	2.66796e+06	3.43516e+06	1.23747e+06	2.41235e+06	2.92469e+06	1.24936e+06	1.3377e+06	1.36344e+06	853580	2.58182e+06	847649
M355T37_2	1.81109e+06	780204	1.60117e+06	2.55121e+06	1.75072e+06	1.00178e+06	1.6252e+06	2.64502e+06	2.31084e+06	2.85232e+06	814252	2.50592e+06
M357T37	1.82534e+06	1.85829e+06	1.58502e+06	2.37421e+06	1.92197e+06	986248	1.52413e+06	2.66514e+06	2.14689e+06	3.07992e+06	685694	2.51191e+06
M358T216	29996.5	46173.5	55523.2	37118.8	49324	54214.3	52129.1	54135.8	52694.7	59360.3	59941.6	54446.9
M359T37	480026	422703	439969	712618	455491	216678	363277	793885	659161	865746		702789
M362T120	244969	273271	124920	194494	114603	111622	200523	182469	196860	205602	230024	190863
M363T37	440239	605218	613789	419377	644638	518001	531032	360365	341021	482920	435912	456279
M365T37	2.23465e+06	2.13791e+06	1.96056e+06	2.90978e+06	2.31679e+06	1.19873e+06	1.85699e+06	3.13887e+06	2.59717e+06	3.29853e+06	923284	2.73901e+06
M367T37	1.30871e+06	652911	1.17505e+06	1.90068e+06	1.23101e+06	749914	1.11353e+06	1.83407e+06	1.65525e+06	2.01684e+06	536455	1.67475e+06
M375T37	1.90749e+06	1.94471e+06	1.63323e+06	2.64841e+06	1.83976e+06	1.15011e+06	1.66737e+06	2.36161e+06	2.21923e+06	2.73661e+06	900038	2.20497e+06
M377T37	3.12796e+06	1.70099e+06	785293	2.19075e+06	2.29206e+06	1.95274e+06	1.56653e+06	2.14782e+06	2.75794e+06	1.67129e+06	1.96053e+06	2.72989e+06
M383T37_1	342772	399776		513535	288167		343051	647698	465277	686968		574576
M383T136	40086.1	217476	217481	45693.8	116622	185474	175351	34361.6	29375.8		197321	36623
M385T37	879549	780604	632505	1.26731e+06	733259	242286	727473	1.50875e+06	1.35665e+06	1.69874e+06	163409	1.40166e+06
M386T39	1.96448e+06	3.57558e+06	3.67167e+06	1.32835e+06	4.02013e+06	3.18429e+06	3.35713e+06	1.58387e+06	1.96792e+06	1.19239e+06	2.94216e+06	1.29268e+06
M387T37	867724	816680	712354	1.26591e+06	292992	86843.4	724442	1.54518e+06	1.35758e+06	1.62931e+06	185956	1.44593e+06
M388T133	612672	595129	604868	570111	610695	492646	458249	497897	538230	595880	504886	253965
M389T37	442167	413784	333277	563911	361406		366866	803000	586605	819625		771692
M389T133	120288	117940	123920	107924	100463	89305.7	87712.1	96247.5	107106	84618.7	99216.2	106241
M390T191	223737	118029	125358	237975	118499	117051	106604	182188	202208	217073	120314	203712
M393T37	418041	409800	374495	642258	383169		418579	824683	660025	944045		882533
M395T37	917133	853962	699068	1.43811e+06	801101	330817	900880	1.77857e+06	1.27535e+06	1.90171e+06	225669	1.71273e+06
M397T37	745662	738329	504880	1.07283e+06	654430	266108	777585	1.227e+06	1.06162e+06	1.49508e+06	170858	1.41731e+06
M399T37	213624	245285	219444	371651	239292		228506	509378	416718	531225		447314
M401T37	392633	508408	485225	443448	171291	328971	515927	418694	379275	440205		437506
M403T37_1	412459	577963	547259	373506	486788	381229	523642	453481	415759	455512	272028	479328
M403T37_2	617867	673684	523549	816340	474304		600751	1.12671e+06	848694	1.18325e+06		1.12598e+06
M405T37	988593	1.0646e+06	866930	634831	924429	365148	932098	1.66913e+06	1.43572e+06	834585		880157
M407T37	543831	663306	563575	860753	599348	228706	644741	1.03515e+06	870535	1.13286e+06		1.14253e+06
M408T77	84034.6	70784.9	74287.8	66190.7	74205.7	70674.9	58867.5	72517.4	68115.7	55281.9	65609.6	54793.7
M409T152	137893	418399	414736	143992	827353	703355	346952	120212	117578	103247	739077	126680
M410T97	339703	122946	274749	144614	269590	203377	213495	291790	300085	264539	260570	121963
M411T37	508302	672775	659882	484161	625191	106052	540794	605335	537798	488563	335288	541400
M411T97	68894.8	59104.4	59821.5	63371.6	49890	48963.2	35671.5	60293	66898.3	51255.9	44204.7	50552.2
M413T37_1	348789	571227	574804	381402	485429	274968	459780	303149	376411	456446	188681	492951
M413T37_2	780566	771863	685160	1.27337e+06	843040	306529	761849	1.37313e+06	1.16191e+06	1.61855e+06		1.28926e+06
M415T37	1.11251e+06	1.09392e+06	813297	1.55743e+06	1.06075e+06	316827	1.02376e+06	914120	1.50187e+06	1.96431e+06	325066	1.70397e+06
M417T37	500521	451039	342536	754008	460568		466973	785417	705263	844921	154645	876299
M417T68	312335	14739.5		26865.9		103417	136985	51806.2		68901.6	67121.1	130027
M421T37	473771	635234	570120	390897	615174	201659	590771	373728	492975	498703	407244	577776
M421T66	37657.7	45768.6		34556.6	20768.8	32933.2	37334.5	76230		39829.3	35728.6	24764.5
M423T37_2	1.13444e+06	1.23198e+06	984824	1.71746e+06	1.0845e+06	494134	965540	1.82876e+06	1.44342e+06	1.7907e+06	386727	1.5646e+06
M424T95	79547.4	469266	540723	103543	470557	497418	439599	97442.6	80726.6		508038	124758
M425T37	1.08632e+06	1.08937e+06	1.06257e+06	722864	935701	475221	900594	1.5961e+06	1.50434e+06	1.86906e+06	305159	1.58745e+06
M429T46	36382.3	63033.9	29452.4	32803	44830.1	32192.7	40124.9	108026	40287.8	49788.9		49953.3
M429T621	386712	1.08901e+06	912758	473963	938357	930761	983017	1.54469e+06	464772	441477	985097	414917
M431T37	507912	757644	602300	428963	761918	459724	615793	436728	401727	482234	435659	413398
M433T37	1.37083e+06	1.19832e+06	1.16646e+06	1.73275e+06	1.15492e+06	699634	994067	1.71972e+06	1.54222e+06	1.97432e+06	416799	1.58848e+06
M434T91	371624	78403.3	81099.8	337596	74870.2	62161.1	59244.7	339075	337995	295732	76742.8	299876
M436T177	3.1131e+06	4.2829e+06	4.17517e+06	2.99021e+06	7.33524e+06	3.77126e+06	6.47966e+06	2.91679e+06	3.04347e+06	3.05709e+06	6.98785e+06	2.81182e+06
M437T177	781060	1.78302e+06	1.75359e+06	384729	829703	1.57463e+06	1.58912e+06	755278	659858	794731	1.61005e+06	672820
M438T176	56048.1	193684	181151	53785.8	190151	86762.8	166411	65022.7	63485.6	46453.6	184478	75549.7
M438T183	55043	188395	192473	49775.4	367636	322905	334345	65129.1		48683.8	335369	56733.2
M441T37	593146	516011	418059	809366	477936		510431	1.27276e+06	777453	1.25561e+06		1.06724e+06
M443T37_1	1.54124e+06	1.43351e+06	1.15201e+06	2.56276e+06	1.39051e+06	389966	1.39485e+06	3.10114e+06	2.35183e+06	3.38975e+06	292665	2.71593e+06
M445T37	1.81838e+06	1.84156e+06	1.46364e+06	2.90665e+06	1.54696e+06	506336	1.73575e+06	3.48159e+06	2.7843e+06	3.95315e+06	375382	3.25653e+06
M446T38	255708	1.11375e+06	1.02562e+06		1.05842e+06	671526	1.08691e+06	346592	421918		734252
M446T411	2.55734e+06	2.81451e+06	3.08138e+06	2.62391e+06	3.28849e+06	2.97867e+06	3.25823e+06	2.71055e+06	2.59711e+06	2.27884e+06	2.78383e+06	2.87577e+06
M447T37	1.15102e+06	1.11404e+06	861104	1.81493e+06	937858	302555	1.04088e+06	2.17239e+06	1.71383e+06	2.63452e+06		1.80662e+06
M447T411	802351	901212	436055	855111	491509	441760	1.03119e+06	854593	807935	325892	870311	875233
M448T411	117309	132945	135564	59497.1	150368	147450	150253	131852	132562	92359.1	125913	128954
M449T37	413473	378994	330428	688363	348163		326704	900436	663301	821915		713224
M450T96	1.8565e+06	4.9693e+06	4.83362e+06	1.40465e+06	4.86693e+06	4.75492e+06	4.67697e+06	1.81053e+06	1.61166e+06	1.55752e+06	5.62836e+06	1.15858e+06
M450T104	581898	4.3627e+06	3.19845e+06	849677	3.50982e+06	3.39583e+06	3.13401e+06	676858	583511	994307	3.74495e+06	1.00351e+06
M451T37	823590	799558	661564	1.47812e+06	745901	257548	790809	1.69032e+06	1.38863e+06	1.90349e+06		1.78272e+06
M451T104	131160	995800	746869	179102	813774	778620	713406	149209			876724	217463
M452T149	2.01239e+06	2.11843e+07	1.97316e+07	2.24309e+06	1.88169e+07	1.80005e+07	1.71634e+07	1.8622e+06	1.85092e+06	2.31308e+06	1.9075e+07	2.34032e+06
M453T37	2.07215e+06	1.97465e+06	1.79925e+06	3.38563e+06	1.7668e+06	599592	2.03317e+06	3.75211e+06	3.44181e+06	4.28998e+06	453565	4.18223e+06
M453T612	4.91434e+06	8.33568e+06	9.18265e+06	5.18358e+06	8.72855e+06	7.77695e+06	7.53329e+06	5.50592e+06	4.8784e+06	5.7791e+06	7.53758e+06	5.16324e+06
M453T149	461654	4.95364e+06	4.57222e+06	508524	4.36338e+06	4.16269e+06	3.98836e+06	423227	434236	516660	4.41903e+06	562130
M454T149		770319	349587		680979	648122	652249		91558.9	46754.1	683493	102336
M455T37	2.11918e+06	2.10295e+06	1.58415e+06	3.24566e+06	1.76094e+06	589529	1.89591e+06	3.80764e+06	3.00203e+06	4.12078e+06	431414	4.16458e+06
M457T37_1	433721	452654	467977	419900	514589		487397	413573	422238	485459	245787	379340
M457T37_2	1.16664e+06	1.07385e+06	806357	1.70683e+06	950747	280932	1.01229e+06	2.05185e+06	1.76221e+06	2.24993e+06		2.15923e+06
M459T37_1	1.13448e+06	1.50895e+06	1.45247e+06	1.29665e+06	1.5009e+06	796406	1.33043e+06	1.29692e+06	1.23868e+06	1.36881e+06	536621	1.38323e+06
M459T37_2	270486	331962		419955	234771		275889	589237	531864	738817		679742
M461T37_1	1.36658e+06	1.76866e+06	1.64322e+06	1.55728e+06	1.66415e+06	858142	1.6045e+06	1.77517e+06	1.41344e+06	1.81917e+06	709607	1.67535e+06
M461T37_2	910770	820690	738476	1.3097e+06	749656	276466	806008	1.56781e+06	1.38455e+06	1.78429e+06	183732	1.62576e+06
M462T193	534818	1.32507e+06	555405	521344	502566	1.32549e+06	525482	565848	570938	611740	579092	487822
M463T37_1	879872	1.31569e+06	1.06816e+06	987746	1.24764e+06	532274	1.10539e+06	940783	1.0171e+06	1.2337e+06	502890	1.05641e+06
M463T37_2	1.70657e+06	1.90511e+06	1.46496e+06	2.84185e+06	1.58223e+06	550802	1.61154e+06	3.24313e+06	2.67382e+06	3.553e+06	422240	3.55138e+06
M463T193	127409	118703	342365	49012.1	153016	146329	141333	128047	88799.5	87173.9	179901	56401.3
M464T264	1.31215e+06	1.89787e+06	1.81901e+06	1.28004e+06	1.78838e+06	1.8193e+06	2.04614e+06	1.42113e+06	1.29012e+06	1.33657e+06	2.06826e+06	1.45102e+06
M465T37_1	318940	472557	336175	370640	514947	220515	463039	312122	346966	334132	170680	369777
M465T37_2	1.4827e+06	1.3984e+06	1.13026e+06	2.15044e+06	1.29731e+06	427120	1.30461e+06	2.37356e+06	2.13881e+06	1.29966e+06	365803	2.67555e+06
M465T316	2.84323e+06	2.04127e+06	2.27187e+06	2.7762e+06	1.05731e+06	2.36856e+06	2.35235e+06	2.88839e+06	3.09784e+06	2.70163e+06	2.53668e+06	3.26493e+06
M465T264	326513	447951	179800	122962	445708	305216	526516	351297	296813	321243	503738	349152
M466T189	138426	878610	583113	129457	795198	756018	510830	136066	140477	141591	820552	137507
M466T316	842080	605546	670130	810103	301384	724773	311356	879833	942324	808899	751032	987980
M467T37_1	464932	740583	605160	520761	675852	322036	573553	511313	571227	628146	252161	706779
M467T37_2	567321	624082	387345	930062	504215		486302	1.08391e+06	933748	1.07982e+06		1.18953e+06
M467T316	80448.5	54907		62110.8	47985.9	56625.6	20816.1	72609.9	98348.4	80970.3	85906.5	107907
M469T37	1.35416e+06	1.80321e+06	1.58688e+06	1.48963e+06	1.62696e+06	818547	1.54967e+06	1.48739e+06	1.2892e+06	1.63499e+06	683739	1.81816e+06
M471T38	1.35393e+06	1.86717e+06	1.64536e+06	1.40045e+06	1.53164e+06	897595	1.45983e+06	1.40703e+06	1.32388e+06	1.60914e+06	734781	1.71408e+06
M471T37	1.05687e+06	943096	837327	1.58808e+06	972829	331521	898119	1.92449e+06	1.53886e+06	1.88915e+06		1.72328e+06
M473T37_1	676286	915784	935906	695586	954787	474242	909150	724340	745955	968668	408546	926976
M476T109	1.89274e+06	1.19747e+06	1.26148e+06	1.53973e+06	1.22464e+06	1.17114e+06	1.10628e+06	1.83984e+06	1.62828e+06	1.53993e+06	1.30887e+06	1.28982e+06
M476T118	534078	782725	554212	781120	601985	570114	517815	611183	527143	826451	616686	906978
M477T37_1	541439	678673	633427	592111	540791	325752	552975	578177	547089	565831	357652	654893
M477T37_2	233457	270480		596095	198693		226740	468437	480577	656433		466041
M477T118		184732	123304	181160	131580	134463	117358	139560	115760		135727	222399
M478T111	261839	484377	711468	183828	1.68467e+06	888518	1.2925e+06	314554	226855	194453	1.39959e+06	155476
M478T165	3.47595e+06	1.70162e+07	2.25735e+07	4.60491e+06	1.46591e+07	1.43469e+07	1.28699e+07	3.50016e+06	3.57584e+06	4.71779e+06	1.52937e+07	4.89501e+06
M478T151	7.50873e+06	6.27628e+06	6.06857e+06	6.16475e+06	6.03204e+06	5.93677e+06	5.5823e+06	6.44919e+06	6.02532e+06	6.17908e+06	6.40022e+06	4.92132e+06
M479T37	968159	1.45762e+06	1.18919e+06	1.15772e+06	1.33033e+06	775868	1.32335e+06	1.21428e+06	1.05514e+06	1.19319e+06	792339	1.23499e+06
M479T165	917690	4.19537e+06	3.78484e+06	1.15841e+06	3.95684e+06	3.61638e+06	3.51869e+06	895256	913333	1.1934e+06	5.90606e+06	1.2602e+06
M479T151	1.91107e+06	1.52087e+06	1.53082e+06	1.54004e+06	1.49295e+06	1.50439e+06	1.38488e+06	1.63523e+06	1.52822e+06	1.58276e+06	1.64259e+06	1.21763e+06
M480T232	5.02993e+06	3.32281e+07	3.19209e+07	5.09243e+06	3.13553e+07	3.14426e+07	3.34242e+07	5.41369e+06	5.20676e+06	5.18565e+06	3.4913e+07	4.70663e+06
M480T159	1.01774e+06	3.51636e+06	3.12254e+06	1.22231e+06	2.73399e+06	2.99526e+06	2.87774e+06	1.04301e+06	1.20352e+06	1.20657e+06	2.89258e+06	1.02589e+06
M480T215		2.98325e+06	2.32506e+06		2.31607e+06	2.4264e+06	2.28724e+06	393701		489451	2.34718e+06	511989
M481T37_1	926468	1.10234e+06	1.04736e+06	896722	1.14773e+06	724601	1.04493e+06	1.07196e+06	935948	1.02107e+06	573760	1.06711e+06
M481T232	1.28189e+06	8.48284e+06	8.04789e+06	1.28565e+06	8.00272e+06	7.9616e+06	8.55903e+06	1.37069e+06	1.34564e+06	1.33229e+06	8.85512e+06	1.18841e+06
M481T159	197377	829550	716595	235162	776599		729968		312781	237163		230982
M481T363		102796				90437.4	158454	286752	244650		139929	162250
M482T42	368882	100946		168546	159464	140214	112714	236370	256097		175418	232613
M482T233	203661	1.38972e+06	1.30321e+06	97851.5	1.30033e+06	1.35947e+06	1.41429e+06	221146		216454	1.45937e+06	188343
M483T37_1	322961	477141	511004	336193	419026	303569	461478	293683	327236	263315	245800	436132
M483T130	374641	547719	555653	471689	326003	317687	441399	377311	373282	459793	297524	443434
M487T37	581728	793237	666086	534057	843423	379284	643329	576356	508233	675660	401746	674373
M489T38	1.00226e+06	1.44391e+06	1.34325e+06	523960	1.3268e+06	850240	1.13248e+06	1.08853e+06	1.1331e+06	1.04001e+06	749868	1.15286e+06
M491T37_1	715279	921184	851083	731726	825470	615844	972388	625595	602002	733891	483093	740850
M491T37_2	1.41433e+06	1.28259e+06	1.18113e+06	1.93975e+06	1.161e+06	497462	1.03771e+06	2.22308e+06	1.66757e+06	2.3091e+06		1.79756e+06
M492T341	1.07769e+06	520734	1.11931e+06	549644	1.08039e+06	1.05996e+06	1.13886e+06	1.15285e+06	1.13303e+06	1.10288e+06	1.13183e+06	1.24294e+06
M493T37	1.37306e+06	1.25226e+06	1.11254e+06	1.83312e+06	1.26327e+06	499088	1.04779e+06	1.97936e+06	1.54937e+06	2.07099e+06		1.76481e+06
M493T341	290668	268172	237089	157265	250041	289241	297336	322241	308787	272772	305840	296579
M494T83		391995	341480	91908.8	338724	337712	327304	111631	97319	61531.6	331476	85293.4
M496T113	248916	988695	899376	223144	871429	921691	835565	245662	248053	200389	920266	231231
M497T37	719431	850634	867236	689008	868199	487618	829875	695631	645603	765871	478341	736823
M498T46	91712	63253.3	51908.1	62220.1	86207.7	88127.2	51709.8	65684	87555.8		90232.9	131664
M499T37	820724	746969	296968	1.32391e+06	709648		819299	1.74217e+06	1.44954e+06	1.9176e+06		1.70889e+06
M499T38	931166	1.1893e+06	1.18688e+06	937239	1.25339e+06	813182	1.0225e+06	833046	926706	937753	758992	985078
M500T106	8.64804e+06	2.51314e+06	2.64896e+06	6.78457e+06	2.69363e+06	2.48234e+06	2.35262e+06	8.0543e+06	6.80615e+06	6.32233e+06	2.74373e+06	5.54206e+06
M500T114	2.19657e+06	1.57451e+06	1.00519e+06	3.62067e+06	1.23927e+06	1.13864e+06	1.04314e+06	2.47189e+06	2.30143e+06	3.70341e+06	1.23546e+06	4.27477e+06
M501T37_1	2.46413e+06	2.50599e+06	1.97666e+06	4.27704e+06	2.07348e+06	633242	2.32529e+06	5.2019e+06	4.15532e+06	6.13166e+06	405797	5.18455e+06
M501T37_3	1.14852e+06	866457	975043	1.67737e+06	1.20717e+06	551253	1.00748e+06	1.79723e+06	1.48281e+06	1.91554e+06	346569	1.61421e+06
M501T106	2.40156e+06	733273	731444	1.875e+06	715039	686275	646877	2.19561e+06	1.92221e+06	1.73366e+06	766452	1.47106e+06
M501T113	619047	440788	268936	996548	343634	297651	278242	697047	581406	1.09054e+06	326760	1.20314e+06
M503T37_1	3.3526e+06	2.97358e+06	2.42226e+06	5.57148e+06	2.73293e+06	742954	3.03259e+06	6.58611e+06	5.48621e+06	7.59687e+06	579435	6.83617e+06
M504T126	259862	122006	323050	177821	412796	98131.6	340055	265832	215874	207530	304511	168867
M504T177	236859	321632	342310	296527	269448	459259	504575	234619	247202	170296	599788	247978
M505T37	2.47935e+06	2.33876e+06	1.89339e+06	4.13578e+06	2.12845e+06	610177	2.21054e+06	4.98273e+06	4.205e+06	5.5993e+06	418379	5.04959e+06
M505T442	756629		696214	795978	739589	687601	550168	739326	950095	1.08264e+06	847126	793061
M506T176	1.02857e+06	1.04806e+06	1.43932e+06	749177	1.65196e+06	916094	1.46344e+06	1.04196e+06	853221	872062	1.34892e+06	661333
M506T246	172590	820713	798414	164237	821557	852724	879699	185769	123404	295130	957287	180071
M507T37	1.23831e+06	1.07046e+06	941262	1.95678e+06	934277	277214	1.04927e+06	2.28488e+06	1.86138e+06	2.7909e+06	159203	2.09401e+06
M507T177	263764	127457	375976	176625	433384	118553	332952	281146	206133	194040	363678	155988
M508T311	45654.7	317870	319459	47945.6	358221	357173	390160		46223.4	46832.4	408749
M508T245	289404	226987	298606	284497	319037	108071	247791	312195	237365	173632	101742	331255
M508T464	1.83185e+06	769007	736944	807756	742592	826683	883066	1.65858e+06	1.85432e+06	1.59659e+06	885831	1.92815e+06
M509T37_1	361383		93737.7	598509	187636		241011	703623	507009	840769		739377
M509T37_2	454241	459627	368904	849151	374810		453833	1.08444e+06	788373	1.12249e+06		1.03785e+06
M509T464	611529	243449	219579	558711	249277	263506	299309	594203	631196	569147	256544	270600
M511T37	1.38957e+06	1.26386e+06	1.22844e+06	2.32428e+06	1.19527e+06	312461	1.24159e+06	2.81954e+06	2.21482e+06	1.29992e+06		2.84122e+06
M511T206	104839	329544	298698	103762	298432	312338	267199	163321	138916	108059	287197	116355
M512T100	1.08299e+06	1.31413e+06	1.00518e+06	788120	1.04666e+06	1.09523e+06	929439	1.07618e+06	1.0379e+06	1.09556e+06	1.01336e+06	742728
M513T37	1.61182e+06	1.47211e+06	1.20166e+06	2.87027e+06	1.35925e+06	409551	1.43389e+06	3.11762e+06	2.44527e+06	3.21698e+06		3.24487e+06
M513T100	232260	300196	132050	181104	163570	245602	245634	239036	211860	134181	251240	215350
M515T37_1	566286	715741	675571	643246	674652	92609.7	644896	709216	594250	720644	87107.4	723110
M515T37_2	927293	861919	604322	1.67833e+06	804217	223293	781135	1.79705e+06	1.63105e+06	1.96572e+06		1.99448e+06
M517T37_1	1.72226e+06	2.05793e+06	2.15911e+06	2.15345e+06	2.10079e+06	949182	2.10149e+06	2.12549e+06	2.09224e+06	2.23431e+06	782296	2.30311e+06
M517T37_2	378888	342338	271482	651354	261906		279700	722900	500569	768467		745699
M519T37_1	2.26955e+06	2.8215e+06	2.91423e+06	2.75489e+06	2.65098e+06	1.32144e+06	2.75236e+06	2.91727e+06	2.52696e+06	3.22605e+06	1.05354e+06	2.98083e+06
M519T37_2	500302	548167	425204	909134	477558		419780	1.10042e+06	799282	1.0849e+06		1.09109e+06
M520T149		1.57373e+06	1.68894e+06	91054.7	1.64519e+06	1.4411e+06	1.2075e+06	118542		176207	1.44684e+06	146584
M521T37_1	1.79266e+06	2.33831e+06	2.04179e+06	2.21087e+06	2.1696e+06	893603	2.20672e+06	2.14607e+06	1.99768e+06	2.58176e+06	906867	2.2676e+06
M521T37_2	1.39697e+06	1.19079e+06	987660	2.19117e+06	1.09974e+06	304621	1.11906e+06	2.36462e+06	1.93266e+06	2.73673e+06		2.53587e+06
M521T612	5.89547e+06	7.93224e+06	8.98817e+06	5.79674e+06	9.70029e+06	8.49724e+06	7.22695e+06	5.86844e+06	5.56492e+06	6.78515e+06	7.74697e+06	5.47947e+06
M522T125	386200	531023	690928	499878	215530	677477	349602	404890	392051	520179	380285	799997
M523T37_1	841049	1.12559e+06	1.00372e+06	952521	988123	409625	972908	1.20676e+06	1.0311e+06	1.28159e+06	407394	1.24768e+06
M523T37_2	1.28498e+06	1.20605e+06	961930	1.95318e+06	1.21725e+06	323133	1.0671e+06	2.34717e+06	2.01141e+06	2.67767e+06	240274	2.45285e+06
M523T125		77041.2	138247	181269			79738.4	80186.2		78580.5	81818.3	178782
M524T99	7.395e+06	1.51165e+06	1.64554e+06	5.32941e+06	1.65605e+06	1.47765e+06	1.449e+06	6.88316e+06	5.77581e+06	5.34667e+06	1.67892e+06	4.20266e+06
M524T106		1.24277e+06	782665	3.28646e+06	915766	864496	816814			3.24353e+06	922970	4.00527e+06
M524T181	1.95602e+06	3.2232e+06	2.98129e+06	1.94557e+06	2.9912e+06	2.96182e+06	2.81e+06	1.74895e+06	1.81031e+06	1.70446e+06	3.10018e+06	1.7599e+06
M525T37_2	290602	287327	371444	398510	396308	171071	382445	340583		441501	162148	233012
M525T37_3	705293	557714	575054	1.04476e+06	478630	103135	522390	1.24599e+06	953239	1.38949e+06		1.16437e+06
M525T99	2.2041e+06	465854	494474	1.53754e+06	533512	470437	416627	2.05205e+06	1.71616e+06	1.59199e+06	494417	1.23943e+06
M525T106		355166	220469	990063	282279	244449	258329		576631	982183	282844	1.18693e+06
M525T181	552435	870658	775362	490366	764907	838989	737735	440026	501244	467801	835165	483516
M526T93	136971	67984.9	190429	101526	215610	56084.4	169738	326379	259331	247459	173511	197225
M526T122	1.76612e+06	866898	548744	2.77253e+06	644238	597166	559264	1.85718e+06	1.76704e+06	2.73118e+06	654060	3.40255e+06
M526T113	7.59187e+06	1.52787e+06	1.62527e+06	6.04434e+06	1.69916e+06	1.56655e+06	1.41272e+06	7.1467e+06	6.23662e+06	5.9507e+06	1.63589e+06	4.79862e+06
M527T37_1	1.03126e+06	1.3543e+06	1.10921e+06	1.23455e+06	1.20403e+06	542036	1.13437e+06	1.14495e+06	1.10924e+06	1.22547e+06	470924	1.26851e+06
M527T93	75381.3	19349.3	43775.1	43655.1	25231.5	14585.5	36676.2	88895.8	60577		44336.9	41829.3
M527T113	2.24537e+06	475253	504030	1.79319e+06	496329	463203	441458	2.11966e+06	1.80852e+06	1.75591e+06	475576	1.42661e+06
M527T122	539075	242787	154638	814280	183814	175082	160248	534434	517210	812240	195730	1.01097e+06
M528T120	1.27805e+06	584452	724814	410851	406756	449226	693647	1.31177e+06	1.04167e+06	946601	658691	768089
M528T151	1.35644e+06	318056	291747	1.07821e+06	342849	332968	304089	1.11205e+06	1.09452e+06	995324	350627	861531
M529T37_1	1.21374e+06	1.40488e+06	1.27973e+06	1.38108e+06	1.37164e+06	591796	1.37393e+06	1.40354e+06	1.41419e+06	1.608e+06	671214	1.58671e+06
M529T37_2	715450	605689	506118	1.25259e+06	564353		551880	1.24402e+06	1.09823e+06	1.36967e+06		1.23908e+06
M529T121	183213	151174	92804.8	113486	223299	121103	178937	363488	279601	253920	173695	214313
M530T120	43149			31891	30276.8		21033.5	51526.6	36299.5		19980.7
M530T147	168602	145716	189822	53783.3	105015	112072	85215.6	167907	133275	114589	192840	95785.9
M531T37_1	667269	1.04383e+06	826050	933903	879780	382608	947807	914923	886736	1.01211e+06	371728	1.13575e+06
M531T37_2	1.57249e+06	1.36984e+06	1.08171e+06	2.49755e+06	1.34627e+06	475292	1.27454e+06	2.79061e+06	2.14156e+06	3.039e+06	344678	2.47776e+06
M531T441	394955			460966		356769	280329	524131	567733	577883	593967	873904
M533T37_2	267032	365133		274076	280741		288507	203947	266076	382350		441062
M533T37_3	1.14322e+06	1.04147e+06	895115	1.91445e+06	1.07307e+06		946371	2.02145e+06	1.7052e+06	2.49186e+06		1.94431e+06
M533T316	415769	141533	315255	195195	351255	156322	177559	458826	428943	426625	422136	538410
M534T316	128554	91857.2	62578.8	125261	100667	109165	108495	131512	129200	116108	119022	164570
M534T466	554984	212974	355688	312391	259140	239109	306595	243990	689458	589433	286922	634381
M535T38	655039	1.21236e+06	1.26914e+06	594641	1.22283e+06	848031	990029	458320	613527	273683	814258	239861
M535T37_1	365661	517986	146212	323785	402909	70828.6	436784	327396	368882			469409
M535T37_2	405050	418972		764778	384765		346141	788764	625212	991460		805680
M536T372	95118.7	446906	194830	108656	439072	485250	497156	121811	120029	111061	451806	120232
M537T490	1.20297e+07	1.91075e+06	4.67397e+06	1.30618e+07	2.00774e+06	4.58715e+06	4.52597e+06	1.30134e+07	1.28675e+07	1.33064e+07	4.6904e+06	1.20233e+07
M537T38	517470	387263	980601	385223	930902	785187	747404	415802	427503	461661	271202	437019
M537T37	825879	1.12076e+06	931443	1.0648e+06	1.08222e+06	601059	1.10092e+06	1.19021e+06	822538	1.12014e+06	490901	1.19637e+06
M538T490	4.48952e+06	1.57928e+06	1.50693e+06	4.91654e+06	1.77295e+06	1.62425e+06	1.51419e+06	2.10528e+06	4.71461e+06	4.66435e+06	1.80543e+06	4.73741e+06
M538T233	86066	649523	605552	96577.9	645093	492142	618298	88752.1		53299.6	646122	69627.1
M538T110	815939	2.69095e+06	2.30383e+06	1.46406e+06	2.41919e+06	2.32111e+06	1.83814e+06	1.40578e+06	806896	1.59154e+06	3.26628e+06	959257
M539T490	878780		210651	880396	170386	250037		862248	854516	909548	202683	830127
M539T37_1	903225	1.13812e+06	444168	1.00278e+06	1.18447e+06	551034	1.02077e+06	1.03293e+06	972611	1.15687e+06	472927	1.21273e+06
M539T37_2	958802	784845	688510	1.34177e+06	700948	284809	756556	1.53216e+06	1.31128e+06	1.70918e+06		1.4158e+06
M539T110	169561	353456	345297	344282	634112	678493	292331	358212			605606	254423
M540T35	2.73776e+06	5.88724e+06	8.46059e+06	2.89462e+06	8.91134e+06	6.93117e+06	5.30579e+06	3.21674e+06	4.59084e+06	3.35627e+06	7.12143e+06	3.38623e+06
M540T43	3.48038e+06	3.54695e+06	3.8032e+06	3.02384e+06	3.74374e+06	4.07318e+06	2.80834e+06	2.6664e+06	2.81766e+06	2.92823e+06	4.06969e+06	2.76152e+06
M540T143	2.27893e+06	1.93145e+06	1.46946e+06	1.88964e+06	1.35085e+06	1.3958e+06	1.21304e+06	1.84651e+06	1.88286e+06	1.86047e+06	1.28333e+06	1.57944e+06
M540T159	7.16217e+06	2.3235e+07	2.17759e+07	8.03698e+06	2.07794e+07	2.11069e+07	1.93545e+07	7.10184e+06	7.65332e+06	7.91781e+06	2.06789e+07	7.63115e+06
M541T37_1	444724	635268	541185	523729	568938	331533	548829	587057	521309	584016	244812	679749
M541T37_2	1.46799e+06	1.48066e+06	1.1591e+06	2.3021e+06	1.22533e+06	445349	1.29582e+06	2.64184e+06	2.18693e+06	2.82812e+06	313837	2.38842e+06
M541T159	2.17531e+06	6.40157e+06	5.69849e+06	2.20674e+06	5.59076e+06	5.78036e+06	5.37161e+06	1.99405e+06	2.16023e+06	2.15402e+06	5.62248e+06	2.10635e+06
M541T143	614083	514550	387344	502070	352611	394978	329419	508076	512629	470035	362606	418558
M542T159	394506	1.24538e+06	1.02755e+06	384651	1.04063e+06	1.09712e+06	1.05616e+06	365101	407057		1.1292e+06	384912
M543T37	811257	948929	737055	1.37776e+06	908009		703685	1.51195e+06	1.33395e+06	1.74236e+06	184368	1.3348e+06
M544T88	185907	801215	879043	770093	1.29625e+06	396418	434679	212281	452002		722002	644201
M544T464	4.15112e+06	1.65212e+06	1.54099e+06	3.8374e+06	1.61814e+06	1.58348e+06	1.69704e+06	3.48516e+06	3.56373e+06	3.04422e+06	1.73056e+06	3.77618e+06
M545T37_1	407639	603571	563022	466182	577758	288818	540875	488259	439297	503562	257758	510667
M545T88		204589	211565	190146	364255	85718	116620	21962	131600		194888	167121
M545T464	1.4932e+06	589569	566846	1.40398e+06	524704	563028	553263	1.15829e+06	1.16726e+06	991699	586339	1.28146e+06
M546T165		1.88388e+06	1.27375e+06	415832	1.39373e+06	1.06226e+06	1.46867e+06	261768			2.23581e+06	365753
M546T464	1.19032e+06	488948	400844	1.12363e+06	441204	414563	464136	967567	1.01356e+06	859227	460570	1.06311e+06
M549T37_1	786915	1.11047e+06	1.0293e+06	868058	1.11973e+06	584357	897880	971890	864262	1.11402e+06	437580	926722
M549T37_2	1.01582e+06	935896	679229	1.56744e+06	866017	296821	702814	1.74437e+06	1.39199e+06	1.88771e+06		1.41094e+06
M549T233	131208	885368	891856	140279	915321	777161	953991	153412	79936	104958	998897	111973
M551T37_2	1.36101e+06	1.14201e+06	1.04038e+06	1.91885e+06	1.25663e+06	418296	1.22586e+06	2.17329e+06	1.72105e+06	2.3927e+06	288747	893124
M552T112	955992	333073	216217	676205	546174	270781	405860	1.06254e+06	788338	731710	396669	588365
M553T37	606989	495080	381333	817910	520507	203267	435018	919003	733499	1.02992e+06		808834
M553T112	148090	89201.4	118116	223553	74707.3	75226.4	118540	323385	241800	201518	106405	157155
M554T130	492802	154878	392946	311325	229374	250985	387905	976958	785761	736636	382538	565609
M554T168	533889	269247	280423	410707	305456	270011	262042	450181	427616	387515	328701	352911
M554T464	1.53166e+07	6.71016e+06	6.12872e+06	1.49443e+07	6.35924e+06	6.8078e+06	7.10062e+06	1.46538e+07	1.48785e+07	1.28939e+07	7.0693e+06	1.54579e+07
M555T94	355953	182040	201898	643439	180252	118304		458645	385296	574771	222648	625441
M555T130	299518	94110.4	55231	93858.1	63337.7	60280.5	114561	294194	229383	219366	112905	175262
M555T464	5.56107e+06	1.07678e+06	2.22868e+06	2.38072e+06	1.02508e+06	2.43646e+06	2.48589e+06	5.07726e+06	5.29901e+06	4.57047e+06	2.48474e+06	5.52774e+06
M556T174	139621		32393.7	81717.4	58631.6		37781.7	160876	125304	107277	35286.6	81346
M556T464	1.0871e+06	206164	464689	1.01031e+06	383899	440360	434624	978865	1.03924e+06	946601	441818	1.10505e+06
M557T37_1	522365	465001	388062	772060	399569		508921	1.23323e+06	952336	1.4272e+06		1.17871e+06
M559T37_1	1.93608e+06	2.05766e+06	1.45226e+06	3.62274e+06	1.5667e+06	194367	1.87607e+06	4.28216e+06	3.13691e+06	4.80846e+06		4.20267e+06
M559T37_3	872777	663028	674895	1.3281e+06	803473	354312	768945	1.50747e+06	1.31281e+06	1.57397e+06		1.37953e+06
M561T37_1	2.90586e+06	2.72456e+06	2.08622e+06	5.08504e+06	2.56336e+06	218611	2.61609e+06	5.71376e+06	4.73121e+06	6.82504e+06	502864	6.17592e+06
M561T37_2	873815	755321	744293	1.34239e+06	764263	306737	661942	1.42891e+06	1.23474e+06	1.56276e+06	216848	1.24063e+06
M562T375	70924.2	634177	575016	95892.6	524813	276385	665257	122724	122544	110444	584948	118845
M563T37	2.472e+06	2.43203e+06	1.84742e+06	4.2055e+06	1.84118e+06	524222	2.44971e+06	4.99008e+06	4.15794e+06	5.62813e+06	417290	5.28255e+06
M564T419	133428	902706	464721	124168	877355	879670	934936	129088	58181.4	74922.5	885780	150187
M565T513	454153	122741	72653.2	471633		138667	132569	509307	508711	178193		448396
M565T37_1	1.21482e+06	1.23227e+06	1.0037e+06	2.28306e+06	1.086e+06	270291	1.20313e+06	2.84748e+06	2.28911e+06	3.12625e+06		2.8192e+06
M565T37_2	594174	767875	703852	603111	795394	453997	734603	560094	538445	648552	348677	565535
M565T35	9.1005e+06	2.5054e+07	2.7433e+07	1.33267e+07	3.16059e+07	2.96768e+07	3.07593e+07	1.39051e+07	1.83152e+07	1.30895e+07	3.71606e+07	1.2325e+07
M565T419	20574.6	260483	262395	26866.3	251470	258615	262584		20679.6		251361
M566T158	2.25916e+06	952068	925505	1.46298e+06	1.05041e+06	1.03313e+06	969529	1.7656e+06	2.09564e+06	1.35008e+06	945905	691364
M566T175	2.73021e+06	4.72259e+06	5.18356e+06	3.60367e+06	4.20606e+06	4.45656e+06	3.85542e+06	5.21098e+06	3.02264e+06	3.34573e+06	4.58073e+06	3.34396e+06
M567T37_1	445451	396105	346076	858081	447624		354699	1.00958e+06	727429	1.15007e+06		993966
M567T37_3	816006	1.04258e+06	995101	984786	967999	659351	865481	752464	771627	1.03018e+06	248705	922294
M567T175	973911	1.54225e+06	1.19212e+06	959536	1.55226e+06	1.3116e+06	1.57072e+06	1.56884e+06	774660	1.02092e+06	1.19873e+06	926351
M567T158	650993		275344	490408	268858	119264	271022	515364	611657	383519	249222	112464
M567T464	450382	153499	175432	478197	157919	157130	185420	378760	397803	406347	171156	393125
M568T84		93770.7	100414	106088	50277.9	100616			71354.1	96377.9		100895
M568T106	550544	163871	200610	501636	182347	167948	134449	570367	384236	297061	177563	308036
M568T245	2.17812e+06	2.63392e+06	2.17711e+06	2.3206e+06	2.53432e+06	2.70572e+06	2.67553e+06	2.14589e+06	2.41403e+06	2.50984e+06	2.62246e+06	2.41181e+06
M568T478	4.03603e+06	1.44181e+06	1.16654e+06	4.47444e+06	1.19326e+06	1.08284e+06	1.27733e+06	4.45729e+06	4.24956e+06	4.19513e+06	1.21256e+06	1.75462e+06
M569T37_1	1.01668e+06	988554	720962	1.92422e+06	871204	252638	967376	2.24408e+06	1.83786e+06	2.41843e+06		2.28645e+06
M569T82	291916	1.28025e+06	1.17351e+06	537953	1.302e+06	1.15723e+06	1.15559e+06	570172	538397	478592	1.28948e+06	437265
M569T245	215298	869000	760507	706701	809833	843552	771503	804238	600980	725387	714643	725655
M569T478	1.43535e+06	339209	339053	763441	358589	351221	365329	1.49803e+06	1.62649e+06	1.64574e+06	382885	1.42917e+06
M570T97		174660	259585	82820.7	388032		106136		132541		162285	120882
M570T467	2.22417e+06	1.12754e+06	1.09191e+06	2.06143e+06	1.0154e+06	1.02752e+06	1.02757e+06	2.11503e+06	2.04725e+06	1.8673e+06	1.07056e+06	2.00179e+06
M571T37	1.3858e+06	1.41402e+06	1.04224e+06	2.33652e+06	1.15776e+06	316472	1.23811e+06	2.84693e+06	2.27121e+06	3.24258e+06	313705	3.07276e+06
M571T111	1.03551e+06	2.1164e+06	2.03858e+06	904774	1.95596e+06	1.71481e+06	1.50846e+06	898806	1.04044e+06	790023	1.87216e+06	850898
M571T466	1.1841e+06	258325	384038	1.11624e+06	458368	441981	515141	1.0217e+06	1.03667e+06	890644	542877	1.20485e+06
M572T111	217413	577314	646663	248107	618298	458051	426688	292429	214730	172163	576757	181902
M572T466	630105	270221	185211	580800	227731	204055	202565	524260	522726	374490	198480	519528
M572T490	1.46953e+07	1.42838e+07	1.34987e+07	1.47209e+07	1.35528e+07	6.32302e+06	1.33698e+07	2.82585e+07	2.83695e+07	2.84492e+07	1.39383e+07	2.89335e+07
M573T37_1	519626	744678	552863	536333	422692		482008	734505	628302	716457		756501
M573T37_2	987270	957604	814431	1.86174e+06	887168		928326	2.02707e+06	1.69534e+06	2.4142e+06		2.2901e+06
M573T490	5.71425e+06	5.12162e+06	5.14048e+06	1.161e+07	5.10876e+06	2.39308e+06	4.99189e+06	1.07239e+07	1.10792e+07	1.06867e+07	5.21537e+06	1.13961e+07
M574T490	9.64961e+06	4.1115e+06	3.93291e+06	9.40337e+06	4.17883e+06	1.88138e+06	4.15325e+06	8.44054e+06	8.61752e+06	8.55978e+06	4.36576e+06	8.83969e+06
M575T37_1	1.86754e+06	2.22176e+06	2.12592e+06	2.17215e+06	2.01403e+06	764643	2.27611e+06	927556	2.13762e+06	2.53019e+06	798238	2.56436e+06
M575T37_2	427985	437214		853698	134728		401254	918102	761464	1.03872e+06		985169
M575T490	1.72113e+06	1.54705e+06	1.6001e+06	3.44133e+06	1.66517e+06	692226	1.52695e+06	3.0956e+06	3.18629e+06	3.14231e+06	1.5073e+06	3.39713e+06
M576T498_1	1.21419e+06	465875	466895	1.27225e+06	426605	474459	346397	1.35204e+06	1.2175e+06	1.27759e+06	493864	1.2607e+06
M577T37_1	2.82296e+06	3.63428e+06	2.98652e+06	3.2493e+06	2.92067e+06	1.41919e+06	3.0127e+06	3.60828e+06	3.1481e+06	4.1552e+06	1.13675e+06	4.01706e+06
M577T37_3	197596	333370		582720	272901		298153	748769	593927	940554		828975
M579T37_1	2.35676e+06	3.1625e+06	2.64919e+06	2.95551e+06	2.68638e+06	1.12738e+06	2.68033e+06	2.96572e+06	2.80017e+06	3.70955e+06	1.06443e+06	3.40943e+06
M579T37_2	1.06066e+06	969950	760445	1.78232e+06	827196	289789	886072	2.05179e+06	1.71598e+06	2.3069e+06	199032	2.01562e+06
M579T612	2.6869e+06	4.01978e+06	5.3541e+06	3.21892e+06		3.7211e+06	3.9762e+06	3.01475e+06	2.87532e+06	3.13866e+06	3.81869e+06	3.1578e+06
M580T467	7.11967e+06	3.30573e+06	3.51165e+06	7.10104e+06	1.62206e+06	1.4272e+06	3.4205e+06	3.40896e+06	7.39259e+06	2.93509e+06	3.57114e+06	2.81359e+06
M581T37_1	1.33957e+06	1.79279e+06	1.6078e+06	1.65642e+06	1.47249e+06	751961	1.65579e+06	1.68855e+06	1.60473e+06	2.04655e+06	540843	1.90021e+06
M581T37_2	1.16605e+06	1.12151e+06	839978	2.08132e+06	1.06514e+06	286211	1.0104e+06	2.22034e+06	1.88419e+06	2.73658e+06	194314	2.12988e+06
M582T193	41386.1	31481.4	36379.7	28537.1	71990.9		61568	48279.5		23180	61186.5	19237.9
M583T466	508048	144543	161152	452393	217407	189219	181628	548700	521425	450119	189147	475197
M583T490	1.21589e+08	4.43907e+07	4.39685e+07	1.29596e+08	4.5927e+07	4.53944e+07	4.4342e+07	1.24161e+08	1.23539e+08	1.2389e+08	4.63411e+07	1.1889e+08
M583T37_1	516673	542294	664980	693240	560423	246886	652799	608031	589926	640272		684589
M583T37_2	304208	335498	373205	309753	333961		253404	446115	360873	422091		333177
M583T37_3	746453	670214	466867	1.07695e+06	619259		645646	1.48906e+06	1.13556e+06	1.70127e+06		1.37516e+06
M584T490	4.80027e+07	1.70338e+07	1.66959e+07	5.01066e+07	1.75237e+07	1.71973e+07	7.43776e+06	4.80253e+07	4.74452e+07	4.88345e+07	1.78576e+07	4.59576e+07
M585T490	1.00511e+07	3.5775e+06	3.49641e+06	1.04474e+07	3.47824e+06	3.47099e+06	1.64898e+06	4.56495e+06	9.97107e+06	1.00785e+07	3.75656e+06	9.79674e+06
M585T37_1	1.03756e+06	1.23805e+06	1.0867e+06	1.09194e+06	1.11397e+06	471540	1.16909e+06	1.27895e+06	1.08257e+06	1.45226e+06	167775	1.51013e+06
M585T37_2	263914	241151	118566	473948			176865	494143	391490	550658		437081
M585T139	153059	86322.5	181861	166450	169498	145677	140640	126295	155022	123706	162200	140596
M586T490	1.38378e+06	472949	438837	1.5155e+06	517561	445939	457026	1.49491e+06	1.35405e+06	1.47652e+06	541953	1.48487e+06
M587T37_1	1.31616e+06	1.56591e+06	1.51877e+06	1.62694e+06	1.54536e+06	648318	1.51739e+06	1.54699e+06	1.54333e+06	1.88138e+06	495039	1.824e+06
M587T37_2	428281	366094		793809	386250		419220	924312	776337	1.00072e+06		871358
M587T35	1.1885e+06	2.18374e+06	2.91353e+06	1.5917e+06	2.79529e+06	3.00359e+06	2.54135e+06	1.56318e+06	1.58061e+06	1.35132e+06	3.13246e+06	1.45549e+06
M589T37_1	993830	1.27575e+06	1.10511e+06	1.33466e+06	1.08521e+06	508652	1.26537e+06	1.17993e+06	1.02008e+06	1.45791e+06	399823	1.34621e+06
M589T37_2	1.1363e+06	1.06825e+06	830840	1.93386e+06	994987	259626	946666	2.14387e+06	1.70486e+06	2.55915e+06		2.04931e+06
M589T612	5.0533e+06	6.48422e+06	8.31356e+06	5.60083e+06	8.74053e+06	7.41767e+06	6.83481e+06	5.5073e+06	5.15547e+06	6.01184e+06	7.44811e+06	5.32478e+06
M591T38	621940	1.10428e+06	1.08461e+06	386871	1.05047e+06	336092	1.13758e+06	474393	591770	657060	710645	605830
M591T37_1	512290	537546	563176	382570	451892		499490	587106	426914	669873		638360
M591T37_2	1.05498e+06	1.05654e+06	747144	1.84247e+06	954251	318243	958246	1.95619e+06	1.78599e+06	2.3468e+06	240769	1.96408e+06
M593T38	1.18978e+06	1.78747e+06	1.85475e+06	957095	1.68263e+06	1.15504e+06	708440	928247	896938	1.03412e+06	1.05966e+06	1.04076e+06
M593T532	135761			124921	32043.8	42212.3	34598.1	132543	144099	113822		112691
M593T37_1	274500	334234	395756	293653	228553		361855	291612		428134		420873
M593T37_2	530750	604046		945373	416433		434726	1.0312e+06	810613	1.17876e+06		920705
M593T443	2.85833e+06		6.43076e+06	3.0595e+06	3.74858e+06	362449	3.26815e+06		2.89653e+06	3.35771e+06		2.61867e+06
M595T38	886625	1.69186e+06	1.70184e+06	864431	624447	1.10923e+06	1.55216e+06	856662	779146	915295	1.06751e+06	852872
M595T37	948387	1.06641e+06	1.02128e+06	1.0415e+06	1.17252e+06	437133	1.13175e+06	1.11541e+06	985200	1.34512e+06	406258	1.11201e+06
M595T91	152399	104598		367558	86903.8	75350.3		234739	193528	280964		292554
M595T490	1.70623e+06	931471	1.09546e+06	1.71814e+06	1.08765e+06	835685	954476	1.78381e+06	1.56567e+06	1.59018e+06	438571	1.65345e+06
M596T490	601431	322650	345556	602675		325082	284836	650028	593552	537909	308036	607273
M597T502	1.54669e+06	319842	329194	1.45776e+06	367752	376088	283817	1.47236e+06	1.51601e+06	1.38297e+06	281031	1.49458e+06
M597T38	534352	997768	980130	179610	1.01246e+06	295031	807640	407159	459715	453901	534334	483785
M597T37_1	1.04047e+06	1.40025e+06	1.13959e+06	1.22039e+06	1.35324e+06	611259	1.22205e+06	1.29927e+06	1.20921e+06	1.41293e+06	470091	1.33996e+06
M597T37_2	502520	487263		987444	424926		172188	1.02286e+06	851492	1.16607e+06		974883
M597T122	1.60857e+06	4.63328e+06	4.05964e+06	2.26454e+06	5.84815e+06	5.05594e+06	3.19141e+06	1.75622e+06	1.72502e+06	2.06455e+06	5.54474e+06	1.964e+06
M598T122	491130	1.41631e+06	1.2037e+06	676748	1.23884e+06	1.01877e+06	940448	548535	521072	617120	1.08918e+06	801389
M599T37_1	698135	891915	804544	777172	830346	390307	728455	917312	706474	960672	283601	802596
M599T37_2	1.14829e+06	1.02675e+06	769082	2.01364e+06	815208	351073	1.03238e+06	2.27823e+06	1.72265e+06	2.40633e+06	275343	1.8825e+06
M599T122	93144.3	354676	322705	185513	256573	225077	196718	93002.3	96677.3	142760	235673	118901
M599T177	1.15441e+07	1.80703e+07	1.83107e+07	1.1464e+07	1.8332e+07	1.54153e+07	1.54867e+07	9.68229e+06	1.06199e+07	9.18224e+06	1.79832e+07	9.53559e+06
M600T491	2.41392e+06	1.69638e+06	1.6109e+06	1.21712e+06	1.53369e+06	678902	1.58522e+06	2.43068e+06	2.61631e+06	2.49278e+06	1.68339e+06	1.15335e+06
M600T177	3.40188e+06	5.43016e+06	5.48858e+06	1.74784e+06	5.50542e+06	4.61701e+06	4.68018e+06	2.88215e+06	3.2198e+06	2.7716e+06	5.45327e+06	2.9075e+06
M601T490	821667	541790	384475	953838	521224	540988	542051	848976	821966	931108	581485	447998
M601T37	957510	828799	663398	1.52758e+06	836117		808664	1.56559e+06	1.19791e+06	1.88221e+06		1.47334e+06
M601T316	272591	206955	192323	270895	99663.2	244349	249346	294742	281244	264735	281041	347849
M601T177	758500	1.16589e+06	1.22352e+06	758304	595610	451838	980589	603861	687779	617609	1.18921e+06	611223
M602T513	401270	112389	111659	367879	94513.3	119914	128885	284475	356115	310468	111496	323410
M602T316	77459.3	58092.8		79439.9	73032.1	68258.7	65826.1	88303.7	97797.2	79250	73698.1	92632
M603T513	277383	74297.8	61732.7	258064		66268.5	56992.4	217967	201571	179709		100504
M603T37_1	459565	731075	905293	532216	903253	603964	897734	390995	430371	431142	601387	513739
M603T37_2	387679	481939	381701	348921	440001	172564	357997	403389	401918	417877		446987
M605T37_2	1.00624e+06	1.17024e+06	998925	1.09693e+06	1.24792e+06	531713	1.17353e+06	1.10706e+06	1.07868e+06	1.39976e+06	519658	1.26183e+06
M606T233	42970.8	183295	342891	47694.4	379049	299358	367807	40984.8			394239	36909
M607T37_1	975632	1.12988e+06	1.13669e+06	1.28593e+06	1.31364e+06	580785	1.05188e+06	1.21537e+06	1.13056e+06	1.23621e+06	444862	1.14708e+06
M607T37_2	600732	474047	392706	936115	532802	172231	470250	1.10288e+06	838814	1.04075e+06		894339
M608T159	397545	1.59634e+06	1.50858e+06	580325	1.41161e+06	1.21074e+06	1.13622e+06	445531	460492	329801	1.37739e+06	440380
M609T492	835970	333846	318791	833031	278530	353881	357630	818033	826443	795797	371211	939906
M609T37_1	501228	633933	474011	572527	691441	300172	578507	567876	607234	623334		612909
M609T37_2	1.03068e+06	884420	724241	1.7175e+06	929146	236693	742822	1.68527e+06	1.45416e+06	1.90083e+06		1.50341e+06
M610T492	244677	79402.7	119271	232252		129235		266925	313258	215477	104259	321223
M611T513	5.58849e+06	930444	1.86594e+06	5.96708e+06	1.70318e+06	2.14265e+06	954931	5.70973e+06	5.7314e+06	5.17401e+06	2.02823e+06	5.85763e+06
M611T37	670820	550394	138129	985416	540217		534014	981105	946942	1.26086e+06		913718
M612T513	2.26189e+06	777955	772322	2.45213e+06	736241	891888	842839	2.41412e+06	2.22873e+06	2.18244e+06	771999	2.38055e+06
M613T513	435314	164559	116025	508207	149803	142053	68837.3	476419	446441	433688	159476	481706
M615T37	839526	1.1075e+06	979448	1.1344e+06	1.21119e+06	639395	1.00593e+06	1.05447e+06	992801	1.28107e+06	492638	1.0657e+06
M616T233	141077	1.62686e+06	1.79035e+06	315812	1.88854e+06	1.45244e+06	1.92996e+06	318218	170250	237007	2.00411e+06	241338
M617T37_1	391119		288001	649894	365587	149280	319607	736826	642692	980342	223286	790959
M617T37_2	771922	1.05096e+06	875188	845828	923829	540830	906538	788947	836664	984708	415861	845244
M617T233	32753.9	203821	500175	67063.6	496429	396059	537713			47085	565993	56406
M618T457	122301	113296	144827	131709	125183	156391	146916	136687	147827	129739	158583	63957.1
M619T37_1	609458	663867	460144	1.29243e+06	631646	387705	656647	1.57407e+06	1.11891e+06	1.77735e+06	341155	1.31637e+06
M619T533	345593	94567.2	71302.7	312253	80004.7	79887.9	88080.7	172989	455443	358617	113612	372002
M619T37_2	797392		477711	1.00297e+06	691497	233310	570811	1.18056e+06	946460	1.42764e+06		1.08236e+06
M620T88	217871	108110	117259	424105	86019.5		99876.5	269261	208007	336123		270831
M621T37_1	663798	683391	546446	1.27088e+06	552491	269049	635028	1.4797e+06	1.10762e+06	1.76039e+06	306968	1.40213e+06
M621T549	975684	390435	313970	981766	321735	362320	394420	483212	1.02797e+06	1.02393e+06	379864	1.15041e+06
M622T490	1.22198e+06	586186	655147	1.19537e+06	611516	555933	562463	1.33789e+06	1.24662e+06	1.20189e+06	629252	1.23167e+06
M622T549	341231	103503	124705	449264	97831.3	151329	144327	358165	461391	429483	161055	227952
M622T464	9.93844e+06	4.29151e+06	4.22704e+06	1.01807e+07	4.56593e+06	1.98968e+06	4.76551e+06	9.24962e+06	9.20114e+06	8.30117e+06	4.7681e+06	9.31547e+06
M623T37_1	368584	375858	249743	689467	314883		333623	837635	721860	950778		812317
M623T464	3.80381e+06	1.68705e+06	703569	3.8547e+06	1.6983e+06	1.59972e+06	1.64021e+06	3.29423e+06	3.47527e+06	3.14947e+06	1.72793e+06	3.49673e+06
M624T464	759550	308440	293683	759658	350158	319639	309377	633741	679161	628331	303292	745542
M625T522	206418	67208.5	61485.8	253435	80271.2	90035.4	86239.8	226504	265306	225794	68158.6	254359
M625T37_2	742019	993713	948350	822983	1.01977e+06	550400	795860	829214	782848	926802	475810	927513
M625T191		113899	108661	32864.8	52249.9	77725.3	92491.6	20380	21096.6		50649.1	41084.6
M625T505	370964	616381	621084	753346	819484	599448	769168	726728	798033	893001	510833
M627T37_2	326029	304801	241265	473920	300794		271108	738636	594159	866842	201113	857126
M627T37_3	556593	623671	618803	547610	664871	354130	549501	475116	457438	598216		617850
M628T35	5.68369e+06	6.57479e+06	8.18641e+06	6.89945e+06	7.37921e+06	7.444e+06	6.59394e+06	7.46994e+06	6.23684e+06	6.58394e+06	7.29204e+06	5.88652e+06
M629T532	361465	112090	137284	339335	103852	125438	123146	292709	281518	265710	94485.7	283432
M629T37	573161	592550	465512	1.09217e+06	504004	214329	433016	1.19317e+06	964764	1.41481e+06	210218	1.1629e+06
M629T35	1.0888e+06	1.12374e+06	1.46971e+06	1.21358e+06	1.45412e+06	1.40399e+06	1.1558e+06	1.36412e+06	1.09245e+06	1.17622e+06	1.17991e+06	1.03922e+06
M631T538	107949	44855.2	18845	100274	50716.2	54674		96772.8	81239.9	94924.2	34035.6	102427
M631T37	425323	474363	380413	813106	388878		414160	918976	809705	1.18411e+06		999702
M633T37_1	362694	487520	425065	437293	455148		503171	508875	432560	560396		543016
M633T541	251392			112635		44564	53665.8	271294	280342	266539	41956.5	301547
M635T37_1	624686	861233	854594	694473	792334	296907	824793	861390	899882	1.08873e+06		874890
M635T557	180714	57510.5	80157.1	194623	63884.1	77510.8	76781.6	190860	219696	182082	91926.5	234945
M636T245	63766	191694			97617.4		226942	184340			192450	164697
M636T478	3.11208e+06	698034	602969	3.24324e+06	640054	627341	772520	2.97543e+06	2.96387e+06	2.89815e+06	682985	2.8615e+06
M637T37_1	672481	834339	736303	926095	744124		777917	860402	855787	1.03575e+06		416286
M637T514	373138	132692	80224.2	372689	80830.9	123645	129428	375138	356273	332318	109058	367903
M637T37_2	365933	282260	325838	285388	366638	290929	435293	774992	634150	881700		780907
M639T37_1	351227	534585	394241	453271	388624	200063	497475	497525	517519	682766		491010
M639T532	2.13049e+06	394388	773535	2.34046e+06	730257	871291	737552	2.10708e+06	2.45844e+06	2.2362e+06	822536	2.37333e+06
M639T37_2	524543	445271	369796	849268	480565	240270	452145	919472	798244	1.07519e+06	279620	1.00111e+06
M640T532	913815	316754	306476	1.04187e+06	223272	342602	300427	871677	982662	857494	291294	1.01614e+06
M641T532	157303	42735.7	37855	204292		48792.8	56559.2	193448	217279	171983	19712.1	178398
M641T37	359005	332145	270120	596281	287407		351092	691757	525710	932683		702140
M642T538	212040	62458	58487.8	221939	76846.9	110905	75459.6	232836	258169	220787	77397.5	248213
M642T211	45710	170259	128393	33500.2	77979	152136	144105	42426.7	40249.8		180084	80409.1
M643T37_1	327641	348929	373529		266444		462891	212894	392507	554603		515453
M643T541	206516	72049.7	84342.4	206291	67817.7	81293.7	75878	175328	178740	151664	68538.1	208895
M643T83	151476	104351	111417	301402	106218	111883		319642	188874	248434	137217	243802
M644T460	279970	5.24142e+06	5.03804e+06	272069	5.12414e+06	5.22595e+06	5.4346e+06	551911	619036	491266	5.25012e+06	600714
M645T37	472763	681408	590981	706674	521969	299899	659719	746984	262792	864059		889717
M645T94		31207.7		206137	21551.2	14698			88504.5	161307	15682.5	174620
M646T484	2.89063e+06	1.08488e+06	1.04727e+06	1.48567e+06	1.12511e+06	750761	1.21884e+06	2.7414e+06	3.03358e+06	2.97137e+06	1.02483e+06	1.39471e+06
M647T37_1	402681	513121	551291	570931	441473	238487	471351	615013	521634	690980		653900
M647T549	2.67185e+06	1.2982e+06	1.1168e+06	2.75722e+06	1.12577e+06	1.34208e+06	1.19433e+06	2.85852e+06	2.98182e+06	2.72288e+06	1.56684e+06	1.4015e+06
M647T37_2	422892		361442	771623	433215	239922	313240	826527	744975	925578	209295	845347
M648T549	1.26323e+06	430041	432734	590483	494390	494157	382112	1.35138e+06	617707	1.24568e+06	534143	1.43126e+06
M648T467	4.26135e+06	2.36995e+06	2.68771e+06	2.06389e+06	2.6614e+06	2.42832e+06	2.48547e+06	4.32088e+06	4.01694e+06	4.1632e+06	1.1213e+06	3.69629e+06
M649T549	219673	63299.8		278728			59261.5	208443	316514	237239	104555	299609
M649T565	1.01911e+06	715635	698638	1.08593e+06	695992	723059	803800	1.07996e+06	1.07323e+06	1.35919e+06	838747	1.2209e+06
M649T37	567531	479406	367290	903413	491757	184468	504904	972406	864752	1.16244e+06		970073
M649T467	1.9782e+06	990181	978750	2.21658e+06	846050	779012	844500	1.98969e+06	1.698e+06	1.84958e+06	923254	1.59193e+06
M650T565	448704	403556	317953	542076	329054	320908	398960	483814	476588	475896	506506	655403
M650T466	356422			341021	181782	145737	164514	341955	308048	349909	163047	322514
M650T490	4.58675e+07	2.58836e+07	2.57188e+07	4.81329e+07	2.65895e+07	2.53617e+07	2.50106e+07	4.5261e+07	4.41215e+07	4.55813e+07	2.53276e+07	4.44449e+07
M651T565	92025.6	63835.2	53557.3	102751	61775.7	59206.3	87590	104358	109313	110939	66846.6	117764
M651T569	81554.8	46962.3	36633.2	101348	39114.2	46090.4		103079	111763	116254	47377.4	102011
M652T490	1.83868e+07	1.03721e+07	1.02388e+07	1.8808e+07	4.71664e+06	1.00869e+07	1.03426e+07	1.83727e+07	1.76028e+07	1.788e+07	1.00379e+07	1.73469e+07
M653T490	3.8855e+06	2.09485e+06	2.31658e+06	1.83403e+06	977231	2.23779e+06	2.14866e+06	1.77777e+06	3.68827e+06	3.76663e+06	2.01343e+06	3.65879e+06
M653T37	280395	379436	324969	372616	424069		402028	328413	395065	454128		480090
M653T541	810734	358877	351426	869741	320735	379740	324295	816483	954629	725435	299845	915812
M653T561	69756.4	66467.7	54873	71954.4	21772.4	64941.7	56049.6	59581.1	62698.6	65412.6	72171.7	71759.6
M653T147	58835		31150.2				56781.9	87316.6		33321.2	77364.6	60822.1
M654T490	565800	231275		578877	237073	188799	132810	569873	465497	473189		558908
M654T541	340352	113683	106863	389686	90156.1	136701	123927	336760	375656	317175	132060	395954
M655T533	377878	286347	281039	915268	294389	267588	288367	817054	752725	725888	304086	725773
M655T37_1	397567	553595	524858	537137	560627	206437	246587	252178	543935	689497		741744
M655T546	158167	56441.2	64056.9	174548	66241.8	85828.2	80973.4	155155	178502	132089	81816.6	177715
M655T35	299358	535062	601517	424510	777423	603299	535937	425388	427761	398394	679684	450746
M656T533	425331	136953	122258	379228	126843	140737	136928	314345	374330	320610	66960	311655
M656T546	52287.3			47545	20861.2		18131.8	69303.9	54441.2	48432	22162.9	74187.9
M657T533	239954	84668.6	57094.4	261370	62450.1	88387.1	88333.3	225918	195188	185742	72167.8	186162
M657T549	3.60185e+06	1.2314e+06	1.26705e+06	3.76704e+06	1.23092e+06	1.22991e+06	1.22679e+06	3.28837e+06	3.39902e+06	1.55657e+06	1.21156e+06	3.49321e+06
M657T37_1	301654	408841		170299	398432	156703	459702	364857	336026	423162		436471
M657T37_2	558159	485130	340940	964361	486915	234089	396171	1.05854e+06	817822	1.16813e+06	217415	852168
M659T549	1.13171e+06	307971	362842	1.15213e+06	361414	377747	339240	1.03378e+06	1.05846e+06	1.06962e+06	374696	1.12118e+06
M659T555	611546	103901	230531	696866	100684	250585	192771	611850	614897	635568	225924	306132
M659T37	586206	479317	417023	864080	425660		431050	986077	790889	1.06125e+06		908479
M660T549	459401	137092	133956	512826	109103	126780	125734	444540	402975	430700	143275	412740
M660T555	253999	77759.3	74976.3	292184	35195.6	88488.6	68324.6	119831	244193	254132	75406	278181
M661T555	191407	33935.1	45378.4	222220	42216.7	65172.9	43939.9	158683	176928	193397	54632.6	178759
M661T445	476942	4.39174e+06	2.20283e+06	462243	4.62612e+06	4.81836e+06	4.97553e+06	463858	447518	432687	4.50998e+06	432256
M662T470	1.3623e+06	2.52933e+06	3.24656e+06	1.64849e+06	1.86866e+06	3.09989e+06	2.73375e+06	1.2828e+06	1.496e+06	1.31427e+06	2.80291e+06	1.56451e+06
M662T449	1.43792e+06	3.33206e+06	2.37384e+06	1.61294e+06	2.81776e+06	2.60101e+06	2.63082e+06	1.69035e+06	1.75149e+06		2.75757e+06
M663T37	362206	488441	347597	463200	561418	201043	385607	501597	482601	453750		507996
M664T455	213273	85797.8		165184	72419.1		110537	191996	206931	123760	136427	221264
M665T502	725014		155188	812833	163783	212081	152472	701086	729574	730151		747273
M665T533	6.12709e+06	995304	2.04576e+06	6.13863e+06	2.049e+06	2.29963e+06	1.08372e+06	6.39945e+06	6.43824e+06	2.61268e+06	2.3753e+06	6.24806e+06
M665T37_1	224524	619047	507054	632154	541848	286816	477567	472760	553216	708319		591889
M666T533	2.78979e+06	959579	918326	2.79372e+06	906517	953507	974144	1.3262e+06	1.2902e+06	2.62838e+06	456690	2.89113e+06
M667T533	633359	170928	164399	286086	159442	185104	169700	597264	279170	539737	164128	660373
M667T549	1.5668e+07	6.51558e+06	6.24914e+06	1.73888e+07	6.04169e+06	6.75068e+06	7.00072e+06	1.55901e+07	1.66386e+07	1.58054e+07	6.81419e+06	1.76616e+07
M667T37_2	525613	544279		875448	414398		405078	931559	797392	1.01558e+06	197443	885041
M667T177	669296	1.05842e+06	1.11661e+06	753346	1.12929e+06	900821	839454	581437	655335	481154	1.07883e+06	577269
M668T549	7.16921e+06	2.85165e+06	2.77156e+06	7.95559e+06	2.66689e+06	2.94022e+06	3.10138e+06	7.25042e+06	3.49702e+06	3.15207e+06	2.95319e+06	8.22059e+06
M668T177	196318	326054	165334	212295	339828	260194	248047	171880	198441	149696	334279	182746
M669T541	1.16403e+06	345609	318865	1.1728e+06	300848	341973	328702	486289	1.04927e+06	975934	340541	479264
M669T577	29487.2	30218		56890.7	28827.7	31107.1	30003.2	32801.2	44795.8	26713.1	31346.3	50223.1
M669T549	1.80015e+06	614417	580644	1.88975e+06	601298	669507	666306	1.60354e+06	1.79472e+06	1.71459e+06	680597	1.90437e+06
M669T555	2.19171e+06	814354	844231	2.45735e+06	787496	946610	848740	2.25102e+06	2.36222e+06	2.26212e+06	433118	2.43257e+06
M669T37	481301			728992	330284		303524	801885	597654	1.00168e+06	109379	705182
M669T316	102149	76400.8	51266	103608	80802.6	41511.1	92064.1	128586	103625	107446	105991	146965
M670T541	496664	138879	143011	530739	140025	131169	150544	500714	216754	213808	145844	494107
M670T549	233438	62821.7		289535	59059.3	68201.4	80953.1	122284	274389	209102	79884.9	277659
M670T555	998395	373173	159763	1.13473e+06	308576	428940	170918	1.0214e+06	494383	1.04144e+06	185721	1.11711e+06
M671T441	2.66023e+07	2.86303e+07	2.71856e+07	2.2897e+07	2.80915e+07	3.08353e+07	3.18699e+07	2.39013e+07	2.55181e+07	2.22059e+07	2.8471e+07	3.15708e+07
M671T541	349640	87844	62127.3	383150	92790.8	99911.2	104726	340585	332000	304365	96059.9	340226
M671T557	1.19878e+06	504577	479590	1.24086e+06	463128	473822	543012	1.09873e+06	1.12519e+06	1.05842e+06	500544	1.21268e+06
M671T554	220150	55486.4	69084.9	240276	57135.4	92782.6	55325.3	218047	203161	243218	84779.9	240004
M671T575	60115.2	89792.5	87414.4	75400.3	77485.1	81887.6	88258.9	60341.2	51018.3	51167.4	78032.9	61615.8
M672T441	1.09174e+07	1.09603e+07	1.1461e+07	9.62818e+06	1.13784e+07	1.31308e+07	1.35557e+07	9.94126e+06	1.06383e+07	9.41666e+06	1.19545e+07	5.90846e+06
M672T557	552579	231856	218596	611505	215606	219889	205575	492232	533837	473592	208133	517875
M672T505	510460	400009	656859	534188	811231	815220	335866	491103	493774	678347	634784
M672T486	3.19016e+07	2.21473e+08	2.12057e+08	3.40506e+07	2.1768e+08	2.21833e+08	2.34397e+08	3.54169e+07	3.54527e+07	3.6356e+07	2.31877e+08	3.19635e+07
M673T557	392273	164190	158978	402696	139878	147290	154956	351401	349209	336260	162259	384014
M673T562	125454	47267.1	32683	111410	46040	43597.1	35618.5	113495	116940	106593	54700	121624
M674T486	1.3214e+07	9.10343e+07	8.67278e+07	1.35774e+07	8.95507e+07	9.15582e+07	9.68643e+07	7.28398e+06	1.42653e+07	1.45021e+07	9.46868e+07	1.31093e+07
M674T557	157269	71815	52014	178209	47586.6	55832.5	55436	140387	163634	146320	60721.9	170338
M674T233	39606.3	340776	344526	33293.2	355610	296916	348544	50730.6			378340	29617.8
M674T460_2	489703	1.93584e+06	1.8026e+06	445071	1.82864e+06	1.88603e+06	1.89332e+06	483949	474113	407688	1.81334e+06	512852
M675T486	3.05478e+06	2.14016e+07	9.4805e+06	3.04606e+06	2.04631e+07	2.09013e+07	1.04132e+07	3.49542e+06	3.16754e+06	3.44098e+06	2.17999e+07	3.16865e+06
M675T507	2.89094e+07	3.49699e+06	3.26497e+06	3.14082e+07	3.52915e+06	5.90133e+06	3.96237e+06	2.85295e+07	2.96006e+07	2.78571e+07	3.78442e+06	2.95579e+07
M675T37_2	439431	518205	444357	537187	252940	216114	524300	535212	451278	604929	208034	517260
M676T486	347781	1.46162e+06	2.99688e+06	263299	3.46083e+06	3.32052e+06	3.53138e+06	374755	385781	402328	3.53295e+06	286920
M677T37_1	553701	478844	426447	1.13787e+06	460762	161809	543920	1.22173e+06	970617	1.56008e+06		1.27406e+06
M677T510	1.9681e+06	893154	901416	2.23379e+06	739611	954200	909179	2.15287e+06	1.88575e+06	2.11505e+06	731302	1.80682e+06
M677T524	414374	87849.2	22983.3	398704	76000.4		72455.5	394040	418170	353624	84226	185628
M677T546	225782	195528	187554	196806	186969	198772	221368	208215	197498	162091	222322	237386
M678T510	893204	193622	195101	962414	282508	236234	261517	870593	983278	888948	229255	850800
M678T533		49044.1	50282.7	139304	52437.6	53022.6	38412	154727	128778	116783
M678T546	79930.8	90693	61140.1	99851.3	66787.4	84400.4	95856.5	78063.3	96120.4	65927.4	99715.8	99053
M679T37_1	563608	603628	491601	1.03952e+06	538186		570750	1.5475e+06	973420	1.65805e+06	126290	1.31722e+06
M679T513	4.19166e+06	1.55432e+06	1.56782e+06	4.30883e+06	1.33222e+06	1.5274e+06	710886	3.87329e+06	3.65376e+06	1.65959e+06	1.53925e+06	4.12499e+06
M679T541	4.3146e+06	1.13484e+06	1.0958e+06	1.90577e+06	1.01111e+06	1.40967e+06	1.20837e+06	4.60228e+06	4.45084e+06	3.99417e+06	1.22798e+06	4.5021e+06
M679T561	235396	329710	281705	247882	266669	147102	309490	247464	244149	217360	368274	277668
M680T513	1.68081e+06	623379	636478	1.72716e+06	565527	633462	640666	1.5589e+06	1.51843e+06	1.57905e+06	603758	1.66969e+06
M680T519	72987	135374	66383.1	123624	136795	45399.2		122459	111415			57892.5
M680T549	974442	470278	527037	1.09474e+06	433799	501159	425939	884822	911295	416515	202053	920164
M680T541	2.04285e+06	535996	485318	2.02243e+06	464860	507903	721993	908838	2.04535e+06	1.90827e+06	563146	2.15005e+06
M680T561	111293	149405	135829	114476	102725	143246	146302	109486	102468	103329	153629	130813
M681T37	380968	353375	279660	674422	306165		349517	1.07285e+06	640208	1.0817e+06		806203
M681T520	337147	245942	271479	819374	238227	284178	246532	708773	733801	332835	272302	757350
M681T534	1.22282e+06	259242	127456	1.15657e+06	269960	235364	101626	1.09596e+06	1.08592e+06	857792	250681	398099
M681T549	423350	208242	205998	484583	184725	189948	228789	370588	432134	403415	176170	411264
M681T541	512455	96479.3	90410	211293	102456	105181	127055	495408	495190	457184	116975	510771
M681T557	3.17389e+06	1.71024e+06	1.33378e+06	3.47171e+06	1.26345e+06	1.39514e+06	1.43492e+06	3.22789e+06	3.41437e+06	3.10696e+06	1.51045e+06	3.73876e+06
M681T575	112802	198416	168059	125383	156081	192580	202207	106799	113637	98088.7	199786	120002
M682T533	591481	116929	123640	223395	135996	115694	140626	540667	519320	435141	45259.1	443612
M682T554	405918	166601	198311	202492	160892	181742	141071	140040	359457	350769	151134	313804
M682T557	1.50429e+06	651130	600124	1.64447e+06	555899	641606	791559	1.48004e+06	1.56688e+06	1.40335e+06	709185	1.67709e+06
M682T575	47838	80880.4	84166.4	52618	68922.3	76923.5	92619.4	42260.1	44395.9	33623.3	86464.8	56624.3
M683T549	1.08018e+07	1.92942e+06	4.36337e+06	1.07273e+07	4.47563e+06	4.30814e+06	4.44041e+06	1.01865e+07	1.01742e+07	9.78591e+06	4.53642e+06	1.03643e+07
M683T522	203324	49239.7	47355.7	194392	50783.2	80030	81601.3	193077	181634	146316	80776.8	213380
M683T557	340132	149320	129338	422317	163683	163261	191994	352271	433154	326398	166398	398781
M683T562	389287	91303.6	213951	386006	72909.1	89202.2	189393	175063	391338	352413	192472	169834
M683T37	456958	516575	398921	561922	523134		490667	527834	526751	436389		473553
M684T549	2.37506e+06	2.2489e+06	2.1219e+06	5.34449e+06	957161	2.1876e+06	2.1778e+06	5.12715e+06	5.16726e+06	4.96895e+06	949592	5.14097e+06
M684T562	160622	65364	65944.6	184292	66433.3	94274.4	76295.5	188371	162515	181784	93182.4	183983
M684T233	144933	932144	1.1171e+06	97759.5	1.16507e+06	884815	1.13762e+06	205935	124432	125956	1.23097e+06	128384
M685T463	189957	142064	105899	200945	134892	174310	194134	177029	193435	153856	148742	215003
M685T457	1.41206e+06	2.05215e+06	1.88528e+06	1.17837e+06	1.90499e+06	971359	2.29747e+06	1.46158e+06	1.65312e+06	1.40912e+06	2.14974e+06	1.66081e+06
M685T549	3.71784e+06	1.43881e+06	1.41062e+06	3.6704e+06	1.42633e+06	1.41776e+06	1.38239e+06	3.47969e+06	3.36132e+06	3.2254e+06	1.49375e+06	3.52046e+06
M685T565	7.24683e+06	4.82984e+06	4.64497e+06	7.80837e+06	4.86062e+06	4.71945e+06	4.7311e+06	6.76303e+06	6.6445e+06	6.6607e+06	4.94621e+06	7.28987e+06
M685T540	167270		40029.2	211314	58138.5	66380.9	48866.5	186679	191125	178826	73425.7	207135
M685T233		108584	140856	24146.1	324441	222585	332990	36708.8			375268	23492.3
M686T549	1.53755e+06	599858	538332	1.5882e+06	272500	554027	604268	1.53292e+06	1.48399e+06	654270	262750	1.42107e+06
M686T565	3.33642e+06	2.23525e+06	2.10913e+06	3.56568e+06	2.2556e+06	2.12545e+06	2.14527e+06	3.13518e+06	3.12345e+06	3.06124e+06	2.50453e+06	3.45642e+06
M686T448	3.53812e+06	4.06296e+07	3.87448e+07	3.41297e+06	4.09259e+07	2.02304e+07	4.29896e+07	3.31106e+06	3.49948e+06	1.61991e+06	4.19809e+07	3.61106e+06
M687T498	8.23008e+06	1.53608e+07	1.41377e+07	8.92011e+06	1.48055e+07	1.46187e+07	1.59081e+07	9.23414e+06	8.74307e+06	9.12038e+06	1.48303e+07	8.79674e+06
M687T549	332223	113829	130432	335803	93317.9	131720	105391	357069	278535	287316	116548	316794
M687T565	2.36792e+06	1.56096e+06	1.62236e+06	2.57628e+06	1.4337e+06	1.5435e+06	1.5644e+06	2.12507e+06	2.18135e+06	2.17117e+06	1.64656e+06	2.42966e+06
M687T570	668954	327225	354338	320194	306818	343578	270955	645540	614131	656904	352764	655869
M687T448	704411	1.6711e+07	1.57863e+07	728670	1.72211e+07	8.43162e+06	1.76216e+07	1.37513e+06	1.42596e+06	1.37825e+06	1.69463e+07	1.42169e+06
M688T498	3.25115e+06	6.40412e+06	5.88491e+06	3.86797e+06	5.998e+06	6.29844e+06	6.36961e+06	3.93396e+06	3.63492e+06	3.89019e+06	6.13028e+06	3.6241e+06
M688T474	7.92763e+06	4.96504e+06	5.10803e+06	8.35174e+06	5.65803e+06	5.76486e+06	5.14054e+06	8.48928e+06	8.85115e+06	7.88156e+06	5.26374e+06	8.73297e+06
M688T565	1.01495e+06	717706	659594	1.11201e+06	630777	676204	318221	961301	936171	999424	720168	1.05005e+06
M688T570	311764	133198	156278	336869	147065	135099	110244	302663	291518	325612	162767	319647
M688T473	3.36548e+07	2.1241e+08	2.12119e+08	3.34813e+07	2.20319e+08	2.14153e+08	2.27585e+08	3.4371e+07	3.42269e+07	3.30781e+07	2.24969e+08	3.16385e+07
M689T498		1.36933e+06	1.27693e+06	775597	1.38846e+06	1.24953e+06	1.3852e+06	754015	829886	671637	1.34193e+06	708954
M689T518	936666	105203		457472		54114.1	142396	1.03019e+06	978846	851111		936703
M689T565	250164	154954	144926	276460	129635	144487	155297	212434	199532	221961	162571	243269
M689T569	228386	100013	119039	251661	94911.3	104545	90309.1	223561	210018	233677	104832	237116
M689T473	1.31627e+07	8.57314e+07	8.59766e+07	1.38451e+07	9.01255e+07	8.76181e+07	9.29776e+07	1.44674e+07	1.43105e+07	1.33823e+07	9.16376e+07	1.31089e+07
M690T569	83504	35737.7	42292.6	105446	25367.7	30633.4		87193.6	93418.6	91369	48540	92925.1
M690T37	217000	298939	260234	268687			251969	413917	385024	456861		415870
M690T473	3.15555e+06	2.08836e+07	1.99253e+07	3.64988e+06	2.0533e+07	2.01687e+07	2.17129e+07	2.57077e+06	2.70502e+06	2.73289e+06	2.19802e+07	2.61464e+06
M691T495	5.06067e+06	4.90742e+06	4.94567e+06	5.51145e+06	4.75439e+06	6.1867e+06	4.99775e+06	5.36032e+06	5.46172e+06	5.48611e+06	4.85309e+06	5.25194e+06
M691T478	7.36349e+06	5.7814e+06	5.92104e+06	8.48891e+06	6.57467e+06	6.60693e+06	7.361e+06	9.78049e+06	8.94794e+06	8.43863e+06	6.02156e+06	8.10414e+06
M691T533	8.48457e+06	2.83037e+06	2.70917e+06	8.60314e+06	1.14019e+06	2.63754e+06	1.20916e+06	8.78862e+06	8.83518e+06	7.79583e+06	2.98547e+06	8.67481e+06
M692T478	3.29106e+06	2.25268e+06	2.42684e+06	3.42458e+06	2.96303e+06	3.15059e+06	2.70377e+06	3.28324e+06	3.72469e+06	3.29119e+06	2.78163e+06	3.5391e+06
M692T541	413776	153828	154537	180912	145334	77937.6	135597	323454	326647	343990	145708	317490
M692T534	3.98721e+06	622187	1.19684e+06	4.218e+06	577377	549453	1.38914e+06	4.17335e+06	4.1617e+06	3.7267e+06	1.31417e+06	4.30553e+06
M692T37	521065	689467	221491	778803	563898	96323.6	686054	867112	695235	917189		901226
M693T522	247003	97598.5	110684	271746	105166	97619.2	90447	265849	269415	205487	80759.9	281568
M693T541	183581		64244.6	214264	57867.7	60274.1	40211.8	166208	157778	129774	46073.1	125204
M693T534	1.00777e+06	256597	220043	971962	152700	216143	229923	962602	1.01436e+06	939143	282544	455185
M693T549	4.65484e+07	1.95037e+07	1.85771e+07	4.75908e+07	1.89305e+07	2.00393e+07	2.14297e+07	4.67987e+07	4.83287e+07	4.41761e+07	2.16082e+07	5.07961e+07
M693T448	9.38017e+06	1.74519e+06	726209	8.92729e+06	1.60894e+06	4.61799e+06	1.84619e+06	8.39009e+06	8.76966e+06	8.16616e+06	1.66942e+06	1.02978e+07
M694T557	747677	380050	366548	346872	353143	356791	320491	642045	663319	294730	310940	294996
M694T549	2.2375e+07	9.31952e+06	8.78487e+06	2.29321e+07	9.01155e+06	9.38279e+06	1.03478e+07	1.06962e+07	2.3315e+07	2.10623e+07	1.0227e+07	2.44015e+07
M694T459	781121	270428	253311	679259	520583	248382	514596	835375	841037	697842	520926
M694T37	583536	818149	775458	836427	730735		757251	994327	687821	1.09982e+06		1.05645e+06
M695T557	344593	174020	176903	383811	156141	157594	140021	295545	298139	262132	154176	307753
M695T549	5.68951e+06	2.32287e+06	2.13093e+06	5.66138e+06	2.15947e+06	2.32071e+06	2.53883e+06	5.72142e+06	2.63088e+06	5.21544e+06	2.41048e+06	6.16332e+06
M695T565	1.79242e+07	1.48037e+07	1.25305e+07	2.03881e+07	1.34471e+07	1.30925e+07	1.38291e+07	1.7857e+07	1.82482e+07	1.76029e+07	1.64959e+07	2.00011e+07
M695T554	4.07504e+06	1.51771e+06	1.50778e+06	4.36003e+06	1.5244e+06	1.7291e+06	1.47081e+06	4.2795e+06	4.29943e+06	3.97485e+06	1.80773e+06	4.39636e+06
M695T459	325591	187379	143881	281782	156971	168184	185084	270457	272556	263619	191153	156396
M696T557	67180.6		31612.6	83205.2	29274.2		27049.6	59862.9	51982.2	54737.5		71969.6
M696T562	91202		36652.1	109522		13524	24857.4	84305.8	87828.8	88812.2	29298.4	81480.1
M696T549	935912	320143	294030	949805	283589	338281	405647	418425	455564	892512	363983	1.05352e+06
M696T565	8.56581e+06	7.08822e+06	6.66979e+06	9.78439e+06	6.32712e+06	6.20664e+06	6.63972e+06	8.48966e+06	8.78953e+06	8.5456e+06	7.83112e+06	9.69234e+06
M696T35	1.31599e+06	1.46712e+06	1.86553e+06	1.8028e+06	1.65262e+06	1.82384e+06	1.28178e+06	1.72424e+06	1.42935e+06	1.72675e+06	1.5201e+06	1.4054e+06
M696T37	438482	643258	197279	581599	538414		557368	591663	481970	734791		632941
M696T471	2.5736e+06	4.25696e+06	1.58057e+06	3.60473e+06	4.31621e+06	4.2663e+06	4.30611e+06	2.57462e+06	3.94588e+06	2.81447e+06	4.26668e+06	2.55443e+06
M697T444	1.50072e+06	3.2175e+06	3.14988e+06	1.6455e+06	3.26616e+06	3.37403e+06	3.59459e+06	1.67072e+06	1.61992e+06	1.427e+06	3.11731e+06	1.97207e+06
M697T557	345811	145620	143582	307670	131773	133945	145357	290379	300287	266322	147929	303262
M697T532	357946	288309	211987	456508		366996	306659	380814	380383	369655	291841
M697T565	2.12245e+06	1.47582e+06	1.37208e+06	2.32821e+06	1.46084e+06	1.53872e+06	1.5524e+06	2.05291e+06	2.1098e+06	2.39876e+06	1.81405e+06	2.35642e+06
M697T570	1.89958e+06	1.02454e+06	1.11077e+06	2.26019e+06	422807	1.1401e+06	982739	1.97134e+06	1.97942e+06	2.05987e+06	1.19869e+06	2.17491e+06
M698T557	289889	130908	133067	307654	126087	138604	133491	277511	133942	266138	144824	283719
M698T531	98409	51548.4	67035.2	126089	38872.2	47282.8	71530.1	98510.1		83113.8	57828	125552
M698T565	341089	275643	233384	405528	233733	268176	286333	320270	347650	348031	287284	393468
M698T570	919958	469626	247014	1.0967e+06	216137	568996	197101	988238	960480	1.01618e+06	272289	1.02946e+06
M699T490	4.52199e+07	1.10468e+08	1.10335e+08	4.72912e+07	1.10925e+08	1.08972e+08	1.16361e+08	4.93531e+07	4.76791e+07	4.85901e+07	1.16975e+08	4.63652e+07
M699T471	4.77455e+07	4.34991e+07	4.82369e+07	5.36524e+07	4.92964e+07	1.9997e+07	4.88521e+07	5.23696e+07	5.33926e+07	5.37516e+07	4.98258e+07	5.15032e+07
M699T557	133678	47002	38624.7	122858	30879.4	42847	49049.7	112800	128895	129072	50966.9	139219
M699T571	176734	120384	89796.4	158991	103022	115933	118578	144846	154928	120567	122143	166744
M699T549	142769	128998	102797	165961	113693	228742	188306	185238	153794	132826	143162	192726
M699T569	232578	97960	128245	251720	97474.1	132520	91811.3	217400	246530	226131	129717	245055
M700T490	1.95714e+07	2.3569e+07	4.78753e+07	2.04213e+07	4.92412e+07	4.74451e+07	5.00614e+07	2.10847e+07	2.10877e+07	2.11904e+07	4.95965e+07	2.0072e+07
M700T471	2.14318e+07	8.98064e+06	2.05732e+07	1.10182e+07	9.8845e+06	2.17677e+07	2.14222e+07	2.25173e+07	2.4003e+07	2.37961e+07	2.25151e+07	2.2919e+07
M700T571	84638.2	36834.7	13023.4	62928.1	34876.3	45713.7	44647.2	47689.6	58397.4	41435.7	54287.2	62348.7
M700T233	28809.5	155035	334960	34572.4	375742	157179	381520	48548.9		23484.1	401583	27234.3
M700T462	676801	1.82913e+06	1.69469e+06	541792	1.6377e+06	3.76947e+06	2.08192e+06	641760	1.3691e+06	1.24035e+06	4.04865e+06	1.27113e+06
M701T490	4.81098e+06	1.14133e+07	1.10828e+07	4.93796e+06	1.15407e+07	1.1473e+07	1.20106e+07	4.91594e+06	5.08187e+06	5.15849e+06	1.19738e+07	4.88578e+06
M701T509	1.5312e+08	2.76689e+08	2.61833e+08	1.68659e+08	2.63429e+08	2.81269e+08	2.93525e+08	1.71205e+08	1.65981e+08	1.70428e+08	2.91024e+08	1.59982e+08
M701T471	5.27828e+06	2.03995e+06	2.10465e+06	5.9813e+06	5.46208e+06	5.50463e+06	5.18116e+06	5.79988e+06	6.10257e+06	5.88366e+06	5.42527e+06	5.78184e+06
M701T539	138634	31258.8		151914	50992.5		53410.2	128235	96884.3	107520	45732.5	121374
M701T571	35386.6		20864.3	31455.3			29432.3		29821.8		24077.7	35969
M701T462	539855	1.55915e+06	661328	436287	644477	1.58197e+06	761854	517341	536767	507095	1.69252e+06	232399
M702T497	2.65308e+06	1.76505e+06	1.69452e+06	2.71561e+06	1.83424e+06	1.99403e+06	2.23564e+06	3.01135e+06	3.19583e+06	3.00346e+06	2.02249e+06	3.39757e+06
M702T509	6.65906e+07	1.20094e+08	1.14052e+08	7.30119e+07	5.56086e+07	1.21558e+08	1.27348e+08	7.47494e+07	7.22193e+07	7.3144e+07	1.26372e+08	6.98819e+07
M703T485	9.08344e+06	1.9554e+07	1.91202e+07	9.31958e+06	2.01008e+07	1.89911e+07	2.05276e+07	9.30386e+06	9.61643e+06	9.09012e+06	2.00699e+07	8.91523e+06
M703T37	265440	93729.6	280521	323354	263811		329787	374914	308884	405065		465200
M703T509	1.73109e+07	2.97207e+07	2.81597e+07	1.93538e+07	2.79946e+07	3.0129e+07	3.12427e+07	1.9373e+07	1.86874e+07	1.81881e+07	3.09482e+07	1.82736e+07
M703T527	9.19742e+06	1.64105e+06	1.84012e+06	1.04528e+07	1.51262e+06	1.95184e+06		1.04004e+07	7.7944e+06	1.13778e+07	1.68074e+06	8.22946e+06
M704T485	3.7459e+06	8.56129e+06	7.77179e+06	3.95397e+06	7.93183e+06	8.09978e+06	8.63096e+06	3.99269e+06	3.89159e+06	3.76483e+06	8.52379e+06	3.775e+06
M704T527	3.03267e+06	644192	934325	4.89996e+06	651901	769486	701990	4.37323e+06	3.33168e+06	4.47175e+06	142075	3.44896e+06
M704T509	2.47431e+06	5.26439e+06	4.63391e+06	2.91183e+06	4.57179e+06	4.78574e+06	5.99154e+06	3.01171e+06	2.64929e+06	2.84757e+06	5.1174e+06	2.57464e+06
M704T534	406941	75997.4		401600	145631	88615.1		157464	363816	240457	94848.1	309875
M705T37_1	285986	310129		303092	318686		335817	421604	344190	452758		456966
M705T485	814727	2.17681e+06	1.87641e+06	978032	1.87568e+06	1.82808e+06	2.12925e+06	790835	965209	822167	1.84841e+06	773731
M705T513	645611		350137	622820	277013	354842	392258	644553	600262	572394	377639	599972
M705T530	2.59651e+06	774240	686372	3.05206e+06	684216	767427	750123	2.64777e+06	2.86699e+06	2.94766e+06	785618	3.1957e+06
M706T530	1.0377e+06	234863	235008	1.11223e+06	230711	256526	285309	1.00987e+06	1.03217e+06	1.11814e+06	294604	1.11074e+06
M706T549	3.85304e+06	2.48611e+06	2.43119e+06	3.91463e+06	2.41098e+06	2.34586e+06	992625	3.76181e+06	3.71086e+06	3.63988e+06	968527	1.65377e+06
M707T442	5.89763e+07	7.0664e+07	6.1774e+07	4.93506e+07	6.17321e+07	6.62474e+07	6.95154e+07	4.4358e+07	4.6009e+07	4.0676e+07	5.99071e+07	5.86514e+07
M707T532	1.57289e+06	533347	535208	1.83883e+06	534511	570633	252039	1.68127e+06	1.64753e+06	1.5429e+06	560037	1.61678e+06
M707T549	1.82612e+06	1.08391e+06	1.18413e+06	1.98084e+06	1.05968e+06	441586	1.08506e+06	1.70954e+06	1.81694e+06	1.69335e+06	996075	1.64921e+06
M707T557	883936	181266	402016	883024	373555	196985	451456	846251	885055	781011	475102	966500
M708T441	2.50811e+07	2.99564e+07	2.52208e+07	8.51853e+06	2.60672e+07	2.66138e+07	3.04533e+07	1.86113e+07	1.87692e+07	1.70984e+07	2.51114e+07	2.46219e+07
M708T532	657185	225065	206561	744038	215117	237257	231578	673533	619446	679077	210940	630449
M708T549	439131	219704	220808	487425	239787	186089	210951	437950	435134	377752	225550	420618
M708T565	5.21055e+06	2.84631e+06	2.99332e+06	5.70173e+06	2.88063e+06	2.82692e+06	2.82523e+06	5.03319e+06	4.91521e+06	5.14228e+06	3.20893e+06	4.90561e+06
M708T557	371240	179635	162924	152602	164916	181786	190906	346115	146302	299080	75468.7	430430
M708T422	131938	274750	304277	147952	183933	178252	295519	122002	129625	83399.2	306847	164928
M709T441	2.00529e+07	2.42024e+07	2.05802e+07	1.72483e+07	2.10951e+07	2.16202e+07	2.30981e+07	1.52677e+07	1.54805e+07	1.37894e+07	2.02313e+07	1.95829e+07
M709T538	648382	238660	229888	658381	208779	297173	247853	601840	643306	569349	257686	298295
M709T550	90188.9	30563.2	43915.5	86477.7		36655.8		54336.8	64566.1	55372.1
M709T565	2.5577e+06	1.55638e+06	1.4772e+06	2.7163e+06	1.57454e+06	1.38024e+06	1.37289e+06	2.46325e+06	2.35706e+06	2.46297e+06	1.39837e+06	2.39745e+06
M709T557	91999.8		36202	83931.1		16403.4	42246.9	89577.9	78464.3	76670.1	34058	98013.4
M709T571	381750	330744	303652	422770	288304	315750	376715	381472	473737	377737	371058	451734
M710T442	8.80785e+06	4.52353e+06	8.73465e+06	7.19625e+06	8.78734e+06	9.58297e+06	9.81427e+06	6.53648e+06	6.77681e+06	6.04171e+06	8.60746e+06	8.20915e+06
M710T538	291165	99369.2	86695.4	281801	68446	113524	78289.7	286048	262655	240903	89846.2	265096
M710T549	661552	569135	525662	562919	573572	555936	605284	619788	564972	1.2962e+06	635673	525898
M710T565	623796	330226	374786	708902	387767	320741	337847	623646	575512	610036	342110	601569
M710T569	964934	347664	412005	447308	378957	387739	117422	460576	419602	997549	378740	413695
M710T572	115126	157452	116455	158810	116841	120070	138427	147247	137243	139100	170204	157992
M710T445	600395	1.02047e+06	1.10484e+06	604024	1.00518e+06	997810	1.27831e+06	620471	603161	513156	1.13461e+06	680242
M711T549	260453	220236	103442	536078	237329	228624	237720	536196	583498	577491	256704	592485
M711T564	338514	346361	354283	349727	357102	351699	391129	302144	319052	254132	380200	309192
M711T539	514162	214656	195216	576576	177892	227549	235640	591417	570305	524708	229012	581496
M711T569	465497	158236	190702	531494	160707	189325	149202	482001	434861	486238	190034	460049
M712T549	105338	51614.8		100450	45193.2			84227.6	89280.6	104711	49490.4	55909.9
M712T565	1.07974e+06	372525	344971	1.34721e+06	769145	816115	829146	1.02471e+06	1.02236e+06	1.06046e+06	840478	1.09565e+06
M712T539	242615	39505.9	62180.7	234707	64075.5	83340	55576.1	274467	248047	227098		249856
M712T449	502782	578205	699462		569801	534828	556485	294624	377517	338634	395691	437961
M713T501	2.42167e+06	5.24285e+06	5.13852e+06	2.68953e+06	2.5258e+06	2.55667e+06	2.60526e+06	5.3405e+06	5.00733e+06	5.16969e+06	5.40577e+06	2.45278e+06
M713T565	469706	338122	316048	523102	326967	343586	336927	462797	506028	441111	372357	504093
M713T579		81220.2	91583	47355	81694	79933.9	73051.9	34460.6		27416.3	80156.1	41669.8
M713T556	224745	101771	98881.4	242794	83614.1	112267	110971	233316	217147	225825	107171	235799
M713T455	1.37852e+06	4.34225e+06	2.21794e+06	1.25851e+06	2.23055e+06	4.2347e+06	4.56338e+06	1.44998e+06	1.55662e+06	1.37603e+06	4.46452e+06	1.57513e+06
M714T565	104580	68418.5	61275.5	112158	60754.9	88378.8	78260.8	118760	100910	111295	75543.1	106686
M714T556	82243.2	38710.2		113177	24551.6	46196.8	39681.5	106493	118491	91253.1	55991.9	104059
M715T475	6.4227e+07	2.35637e+08	2.34391e+08	6.27974e+07	2.4631e+08	2.34556e+08	2.58578e+08	6.95088e+07	6.78899e+07	6.38911e+07	2.52346e+08	6.01136e+07
M715T518	8.24177e+06	8.08761e+06	7.48174e+06	9.02917e+06	7.49851e+06	7.79345e+06	8.39864e+06	8.69013e+06	8.8319e+06	8.77313e+06	8.09452e+06	8.98253e+06
M715T464	785069	733263	677863	884784	710931	815920	791731	902250	952851	772669	727146	887845
M716T475	2.80162e+07	1.00976e+08	9.98296e+07	1.29861e+07	1.07414e+08	1.00472e+08	1.13331e+08	2.99111e+07	2.9619e+07	2.89187e+07	1.07874e+08	2.62616e+07
M716T518	3.4474e+06	3.50508e+06	3.31302e+06	3.93505e+06	3.30527e+06	3.37628e+06	3.78092e+06	3.80381e+06	4.0088e+06	3.90748e+06	3.56301e+06	4.07089e+06
M717T476		2.90807e+07	2.94072e+07		6.19183e+07	2.81281e+07	6.27216e+07	6.69488e+06	6.26064e+06	9.76295e+06	6.03097e+07	5.37929e+06
M717T497	1.72002e+08	4.30566e+08	4.20871e+08	1.89757e+08	4.33247e+08	4.34265e+08	4.51648e+08	1.90991e+08	1.85644e+08	1.87878e+08	4.40801e+08	1.76917e+08
M717T442	1.46337e+08	1.55531e+08	1.45366e+08	1.28522e+08	1.49848e+08	1.6191e+08	1.66109e+08	1.28038e+08	1.35865e+08	1.15847e+08	1.50876e+08	6.90424e+07
M717T480	2.12928e+07	3.1372e+07	2.85264e+07	1.47447e+07		3.19778e+07		1.70978e+07	1.90576e+07	1.67729e+07		1.55528e+07
M717T518	945550	883671	781211	1.03933e+06	754744	834849	881628	1.04901e+06	1.03613e+06	1.17469e+06	802392	1.16581e+06
M718T475	816020	4.00174e+06	3.26477e+06	529106	2.79121e+06	2.77475e+06	2.58607e+06	1.25398e+06	825069	591970	3.1368e+06	612168
M718T497	7.52707e+07	1.8599e+08	1.8261e+08	8.24655e+07	1.88137e+08	1.87925e+08	1.96447e+08	8.18562e+07	8.21208e+07	8.13964e+07	1.93273e+08	7.66238e+07
M718T441	6.32572e+07	6.64497e+07	6.25356e+07	5.58602e+07	6.55027e+07	6.99288e+07	7.23393e+07	5.62672e+07	5.93766e+07	5.02069e+07	6.63645e+07	7.22885e+07
M718T35	677057	702434	823723	987284			664052	863161	717357	923918		721669
M718T449	612403	225687	248720	292392	304217	261629	302212	598698	628556	577095	216988	666613
M719T497	1.9152e+07	4.59737e+07	4.55764e+07	2.01505e+07	2.03737e+07	4.56468e+07	4.75989e+07	2.05451e+07	2.05591e+07	2.066e+07	4.69545e+07	1.86701e+07
M719T441	1.60798e+07	1.694e+07	1.62777e+07	1.39889e+07	1.63327e+07	1.78243e+07	1.86286e+07	1.4552e+07	1.49957e+07	1.3012e+07	1.6591e+07	1.89189e+07
M719T515	5.82913e+06	3.49518e+06	3.46976e+06	6.75117e+06	3.39591e+06	4.90347e+06		6.25537e+06	6.82086e+06	6.78305e+06	3.82227e+06	6.90824e+06
M719T503	8.03329e+06	4.78471e+06	4.16684e+06	8.47827e+06	4.90092e+06	4.80472e+06		8.24067e+06	8.546e+06	8.65193e+06	5.12406e+06	8.47487e+06
M719T550	218433	93081	116407	232139		115183	110371	208625	229507	165939	139901	217446
M719T450	7.47234e+06	9.62173e+06	8.88561e+06	7.34255e+06	9.45283e+06	1.83959e+07	1.05366e+07	7.03626e+06	7.42933e+06	6.70068e+06	9.73904e+06	8.31361e+06
M720T497	3.17771e+06	8.21842e+06	8.34218e+06	3.48501e+06	8.17163e+06	8.82848e+06	8.59515e+06	3.81029e+06	3.52199e+06	3.41739e+06	8.58191e+06	3.34635e+06
M720T444	7.74414e+06	8.84837e+06	9.17824e+06	9.58625e+06	1.02745e+07	1.13041e+07	8.34172e+06	6.92912e+06	9.58413e+06	6.41509e+06	9.42653e+06	8.41492e+06
M720T557	210816	125362	111400	210126	119580	119730	98053.1	173300	173271	171911	98692.3	179636
M720T466	4.072e+07	3.26364e+07	3.23108e+07	4.13344e+07	3.2789e+07	3.38718e+07	3.37447e+07	4.1318e+07	4.09927e+07	3.87331e+07	3.23654e+07	4.04074e+07
M721T457	2.29599e+06	2.81966e+06	2.72918e+06	1.80963e+06	2.52402e+06	2.54211e+06	2.59692e+06	1.93788e+06	2.12284e+06	1.89561e+06	2.3441e+06	2.16145e+06
M721T444	3.36363e+06	3.4214e+06	3.77524e+06	3.42841e+06	3.8458e+06	2.18317e+06	3.6642e+06	3.18165e+06	3.59969e+06	2.86156e+06	3.44772e+06	3.81874e+06
M721T541	784083	408661	271144	803779	273979	439857	412381	736042	723085	667783	401286	776920
M721T557	102377	53719.7	44944.5	116112	44174.4	20710.1	54976	87279.7	90865.2	69183.4	54325.7	71006.8
M721T564	261240	335069	782841	604439	829668	366104	896621	259930	547066	513443	983690	284376
M721T428_1	6.59932e+06	8.43145e+06	8.36669e+06	6.64109e+06	8.31109e+06	8.01976e+06	8.53e+06	6.55451e+06	6.64222e+06	6.84478e+06	7.56606e+06	8.43236e+06
M721T428_2	5.17473e+06	6.34652e+06	6.61e+06	5.16976e+06	6.27948e+06	6.2347e+06	6.57777e+06	5.10791e+06	5.14712e+06	5.17734e+06	5.78542e+06	6.45883e+06
M722T466	1.8105e+07	1.50906e+07	1.48986e+07	1.84804e+07	4.904e+06	1.48564e+07	1.53552e+07	1.7809e+07	1.81061e+07	1.70666e+07	1.44609e+07	1.77832e+07
M722T474	6.88459e+07	3.99695e+06	3.71497e+06	6.96155e+07	4.13133e+06	2.72611e+07	4.71956e+06	6.71447e+07	6.79951e+07	6.29437e+07	4.31392e+06	7.14682e+07
M722T541	324634	109242	96377.2	349578	105064	124683	126113	317711	297787	283017	132479	346922
M722T572	169654	104322	87874.1	200219	97799.5	96640.5	94806.3	157939	148483	153332	112707	155061
M722T564	267429	390944	172005	280927	388691	424065	418817	253675	131471	237946	213108	283548
M722T428	2.28461e+06	2.99548e+06	2.9293e+06	2.21919e+06	2.9426e+06	2.78293e+06	3.03674e+06	2.36421e+06	2.22644e+06	1.14556e+06	2.58611e+06	1.28435e+06
M722T427	739941	959479	884271	369648	876790	929589	944906	698663	710991	788767	819267	878199
M722T449	2.59081e+07	4.91647e+07	4.85124e+07	2.84741e+07	4.99143e+07	4.79141e+07	4.95738e+07	2.45141e+07	2.71951e+07	2.67647e+07	4.71721e+07	2.83981e+07
M723T466	6.28294e+06	1.35254e+07	1.24413e+07	6.38405e+06	1.29463e+07	1.37637e+07	1.32913e+07	6.42983e+06	6.58449e+06	6.34504e+06	1.20483e+07	6.62642e+06
M723T484	1.98142e+08	1.48183e+08	1.45464e+08	1.75069e+08	1.41393e+08	1.43597e+08	1.49816e+08	1.77976e+08	1.80165e+08	1.7297e+08	1.47097e+08	1.80307e+08
M723T546	186165	82010	79691.6	211880	87409.4	110184	107565	187774	214161	197980	92342.8	207303
M723T571	80126.5			76530.7		24753.1	30441.7	70500.5	67223.4	61508	41277.4	63222.4
M723T564		33976	76106	59620.8	73761.3	98570.4	89983	48304.8	41882	40370	113103	47073.1
M723T579	125865	245950	245021	123221	244962	322011	303624	158226	126073	156952	365840	143393
M724T466	2.22322e+06	4.21989e+06	3.91357e+06	2.54249e+06	4.36347e+06	5.36254e+06	4.44481e+06	2.61377e+06	2.54768e+06	1.95943e+06	4.58089e+06	3.03442e+06
M724T449	1.05691e+07	2.00369e+07	2.02389e+07	1.12337e+07	1.97782e+07	2.08772e+07	2.08011e+07	1.06094e+07	1.02914e+07	1.04273e+07	1.92026e+07	1.16087e+07
M724T485	7.77188e+07	6.65758e+07	6.54495e+07	7.97153e+07	6.32193e+07	6.45872e+07	3.01533e+07	8.01478e+07	8.28705e+07	7.89173e+07	6.66098e+07	8.2434e+07
M724T546	77281.9	36756.8		75071.8		28616.8	34413.5	72600.3	75223.3	65949.7	31139.4	78012.5
M724T539	124458	84187.3	76780.4	127593	76885	90715.3	89183.8	106449	112983	125631	89480.7	106286
M724T579	46285.7	119343	113960	53914.3	100583	151742	131467	51828	55321.3	61748.2	157544	58892.2
M725T449	1.33538e+06	4.9242e+06	1.93762e+06	2.76926e+06	4.90498e+06	4.96198e+06	5.12167e+06	2.58928e+06	2.48517e+06	2.47896e+06	4.6756e+06	2.86375e+06
M725T485	1.96347e+07	1.65016e+07	1.6474e+07	1.99368e+07	1.57754e+07	1.66253e+07	1.75205e+07	2.03541e+07	2.01419e+07	2.02937e+07	1.69032e+07	2.03022e+07
M725T495	3.31041e+07	4.46217e+07	5.60794e+07	3.42032e+07	4.54916e+07	4.45146e+07	4.50088e+07	3.61955e+07	3.47771e+07	3.23767e+07	1.5616e+07	3.51568e+07
M725T503	7.26777e+06	1.31642e+07	1.22636e+07	7.41495e+06	1.18018e+07	1.25316e+07	1.31267e+07	7.76172e+06	7.22982e+06	7.65526e+06	1.27657e+07	7.86234e+06
M726T485	3.26221e+06	2.92354e+06	2.63993e+06	3.29657e+06	2.86966e+06	1.26209e+06	2.86707e+06	3.43545e+06	3.52344e+06	3.39446e+06	2.87949e+06	3.47059e+06
M726T495	1.54082e+07	7.25875e+06	7.37769e+06	6.85077e+06	2.10941e+07	2.03474e+07	2.07679e+07	1.50338e+07	1.71074e+07	6.20403e+06	7.10698e+06	6.18659e+06
M726T503	3.06591e+06	5.92491e+06	5.34629e+06	3.45077e+06	5.13128e+06	5.82738e+06	5.99059e+06	3.56033e+06	3.0374e+06	3.38533e+06	5.81746e+06	3.51716e+06
M726T556	127721	59484.3	76203.3	146719	81035	36783	78407.3	124435	110680	115531	61601.6	104063
M727T484	371111	329038	254526		242565	225940	322164	460206	292770	302551	311971	249923
M727T495_1	3.88619e+06	5.04525e+06	6.42703e+06	3.81559e+06	6.29281e+06	4.96353e+06	1.83339e+06	3.86307e+06	3.96683e+06	3.64394e+06	1.99638e+06	3.84283e+06
M727T510	3.92314e+07	3.14429e+07	6.55379e+07	4.15974e+07	6.63747e+07	7.03552e+07	7.47506e+07	4.39571e+07	4.22092e+07	1.92267e+07	7.44208e+07	4.07591e+07
M727T495_2	986972	484701	484446	1.14356e+06	681156	672212	521971	1.2897e+06	1.14629e+06	1.23951e+06	526963	1.15241e+06
M728T510	1.76419e+07	3.17691e+07	1.25268e+07	1.91156e+07	3.01838e+07	1.61549e+07	1.7048e+07	1.97586e+07	1.91389e+07	1.9066e+07	1.48204e+07	1.87629e+07
M728T495	348344	140780	186862	535366	226700	194029	207531	577288	558972	599713		176237
M729T487	6.95874e+06	1.38756e+07	6.9922e+06	1.39934e+07	1.47397e+07	1.44906e+07	1.55635e+07	1.45724e+07	1.457e+07	1.39063e+07	1.46479e+07	1.39584e+07
M729T511	4.83917e+06	8.06777e+06	7.62264e+06	5.15202e+06	7.76384e+06	4.28723e+06	8.62938e+06	5.24835e+06	5.16315e+06	2.60694e+06	8.37111e+06	5.00475e+06
M729T528	2.03691e+07	4.89608e+07	4.86319e+07	2.36791e+07	4.80283e+07	4.88908e+07	4.96449e+07	2.26848e+07	2.22312e+07	2.38746e+07	5.14056e+07	2.35109e+07
M729T424_1	342348	253850	465776	367284	462685	457583	487335	380112	385611	264673	463970	427438
M730T442	3.37396e+07	4.23042e+07	4.26376e+07	3.10867e+07	4.63455e+07	4.38033e+07	4.58629e+07	3.20198e+07	3.32964e+07	3.01486e+07	4.11584e+07	3.59497e+07
M730T487	6.13764e+06	3.35085e+06	6.22884e+06	6.18571e+06	6.65762e+06	2.90813e+06	6.96533e+06	3.06502e+06	3.08373e+06	6.0912e+06	6.45755e+06	6.43954e+06
M730T528	9.40455e+06	2.23865e+07	2.20582e+07	1.06224e+07	2.17515e+07	2.23066e+07	2.24411e+07	1.0455e+07	9.93256e+06	1.09084e+07	2.33134e+07	1.05952e+07
M731T442	1.49571e+07	1.87486e+07	2.00946e+07	1.4418e+07	1.99436e+07	2.03322e+07	2.08543e+07	1.49228e+07	1.46603e+07	1.31688e+07	1.83457e+07	1.56207e+07
M731T507	2.70399e+07	2.49268e+07	2.33753e+07	2.78682e+07	2.38491e+07	2.4636e+07	2.65472e+07	2.7512e+07	3.07388e+07	2.68134e+07	2.57953e+07	2.68475e+07
M731T493	3.12105e+06		2.13092e+06	3.13675e+06	2.29624e+06	2.0312e+06	2.58876e+06	3.27443e+06		3.36311e+06	2.03399e+06	3.28478e+06
M731T457	8.87521e+06	1.21194e+07	1.1294e+07	7.47576e+06	1.12197e+07	1.16424e+07	5.73263e+06	8.15601e+06	8.93186e+06	7.84117e+06	1.19325e+07	9.37943e+06
M731T528	3.86312e+06	6.50629e+06	6.38497e+06	4.3888e+06	6.35399e+06	6.42029e+06	6.48388e+06	4.78674e+06	4.85769e+06	4.41693e+06	6.97331e+06	4.63214e+06
M732T507	1.19741e+07	1.13045e+07	1.04214e+07	1.23214e+07	1.0335e+07	1.08121e+07	1.2165e+07	1.20576e+07	1.26124e+07	1.18197e+07	1.14866e+07	1.22807e+07
M732T457	3.91067e+06	5.40865e+06	5.11345e+06	3.28807e+06	5.02615e+06	2.50249e+06	2.61174e+06	3.61504e+06	4.06979e+06	3.40511e+06	5.40836e+06	4.14427e+06
M732T529	1.40559e+06	1.52656e+06	1.13199e+06	1.52056e+06	1.08974e+06	1.49175e+06	1.21403e+06	1.59686e+06	888431	1.61578e+06	1.49489e+06	1.63321e+06
M732T549	312428	96817.5	66509.7	322189	77378.5	79631.3	80370.2	128487	293227	273557	95886.3	292164
M732T449	3.75865e+06	9.36957e+07	8.98392e+07	7.16301e+06	9.44864e+07	9.43109e+07	9.79966e+07	6.9868e+06	7.35816e+06	6.63535e+06	9.32785e+07	7.81884e+06
M733T444	4.65006e+06	8.94039e+06	7.99307e+06	4.5811e+06	8.0212e+06	8.10332e+06	8.93593e+06	4.11095e+06	4.16026e+06	3.83739e+06	7.71307e+06	4.68853e+06
M733T507	3.22232e+06	2.82819e+06	2.85669e+06	3.15423e+06	2.89416e+06	2.85204e+06	3.03086e+06	3.16167e+06	3.12095e+06	2.81461e+06	2.90191e+06	2.98982e+06
M733T521		784568	788617		838017	871271	792705	802763	1.06232e+06	740099	928080
M733T533	4.96463e+06	1.82438e+06	1.64966e+06	5.10703e+06	1.7677e+06	1.78416e+06	1.95032e+06	4.80369e+06	2.2775e+06	4.46095e+06	1.78627e+06	4.71261e+06
M734T463	1.93537e+06	413701	329974	1.68755e+06	386009	385975	399399	1.79942e+06	1.71678e+06	1.56205e+06	344077	2.01255e+06
M734T442	1.00462e+07	1.53449e+07	1.35428e+07	9.34807e+06	1.44152e+07	1.50958e+07	1.6946e+07	9.39515e+06	9.62094e+06	3.60613e+06	1.54737e+07	1.13581e+07
M734T460	5.5249e+06	4.21071e+06	4.00971e+06	5.4047e+06	2.24666e+06	4.43295e+06	4.20314e+06	5.2556e+06	5.44897e+06	4.6629e+06	3.90507e+06	5.81538e+06
M734T494		874134	804695	487036	831505	830485	848787		500637	419221	933536	361499
M734T521	314962	313535	265246		274840	369214	340423	272790		322265	350624	315958
M734T533	2.1771e+06	671822	680112	1.08888e+06	688906	668443	302218	2.09461e+06	2.19364e+06	1.93793e+06	693195	1.01353e+06
M734T563	141201	193021	185500	122190	197099	185192	171130	132158	112466	105968	195532	93514.2
M734T37	387711	343548		801921	297105		299710	905286	682625	1.13623e+06		838279
M734T448	758336	9.47143e+06	3.33077e+06	664167	9.72234e+06	9.8211e+06	4.3552e+06	643464	740475	603038	9.5309e+06	765713
M735T463	640556	167709	156988	631670	111822	155839	167576	620889	662096	586087	143813	715386
M735T478	1.83352e+06	490716	388938	1.71384e+06	386242		350716	1.7476e+06	1.94394e+06	1.65868e+06	383539	1.79119e+06
M735T471	9.78329e+07	1.09718e+08	1.13764e+08	1.01816e+08	1.12347e+08	1.10422e+08	1.12951e+08	9.35648e+07	9.13164e+07	9.2351e+07	1.08918e+08	9.24777e+07
M735T533_1	492547	108742	104875	526935	117093	142873	131862	449173	441948	409049	101953	436023
M735T549	1.12757e+07	4.71246e+06	4.71162e+06	1.23517e+07	4.44904e+06	5.34595e+06	4.71902e+06	1.19011e+07	1.14724e+07	1.12976e+07	4.81186e+06	1.20705e+07
M735T563	60225.8	56624	71046.3	57050.8	81858	84419.7	74980.2	54276.6		38143.5	85967.5	40349.5
M735T455_1	250399	82888.4	152069	172378		120104	125120	242872	271049	246064	99525.5	304529
M735T177	282871	495338	263404	351385	256929	347060	344773	231771	267406	185002	454860	215300
M736T471	4.37344e+07	4.88919e+07	4.96226e+07	4.5817e+07	5.03341e+07	4.99515e+07	5.0861e+07	4.04298e+07	4.05361e+07	4.05503e+07	4.8525e+07	4.01811e+07
M736T549	5.1415e+06	2.30196e+06	2.12711e+06	5.83564e+06	2.05363e+06	2.22883e+06	2.18007e+06	5.22052e+06	5.31699e+06	5.27962e+06	2.29512e+06	2.77507e+06
M736T579	76888.2	48423.8	51630.9	84614.2	42333.7	47833	35079.2	48621.5	75763.9	57079.4		78102.9
M736T37	442167	427339		897084	309909		457502	1.2339e+06	901227	1.35368e+06		1.1105e+06
M736T452	8.49776e+06	2.23827e+07	2.1806e+07	9.25001e+06	1.78708e+07	2.2447e+07	2.29861e+07	8.74916e+06	9.20937e+06	8.77403e+06	1.77112e+07	1.00779e+07
M737T465	5.31125e+06	5.13652e+06	4.81543e+06	5.08516e+06	4.59589e+06	4.43798e+06	5.0468e+06	4.5566e+06	4.8466e+06	4.31252e+06	4.61248e+06	4.79961e+06
M737T495	7.71602e+06	2.98636e+06	2.79317e+06	8.54563e+06	3.06893e+06	2.96108e+06	2.97482e+06	8.6315e+06	8.11765e+06	8.18911e+06	2.78266e+06	8.64336e+06
M737T471	3.40388e+07	3.84861e+07	3.89522e+07	3.4798e+07	3.91208e+07	3.86354e+07	3.98681e+07	3.24569e+07	3.08656e+07	3.15357e+07	3.70771e+07	3.08031e+07
M737T502	4.24366e+06	3.47982e+06	3.23787e+06	4.78719e+06	3.26336e+06	3.50477e+06	3.43877e+06	5.30387e+06	4.80311e+06	4.67259e+06	3.53598e+06	4.66356e+06
M737T549	1.26597e+06	439442	435742	1.38695e+06	395087	511240	428028	1.17064e+06	1.24941e+06	1.24939e+06	424919	1.39794e+06
M737T423_1	195216	260231	245249	206255	248498	109769	265291	238200	226845	206948	224105	261682
M737T423_2	164935	212440	185434	171347	195649	163825	192918	175562	175339	123294	141026	172334
M737T453	4.15018e+06	1.0049e+07	7.95933e+06	4.16994e+06	7.96948e+06	1.00738e+07	1.05057e+07	3.96494e+06	4.10313e+06	3.9336e+06	9.77839e+06	3.91701e+06
M738T465	2.26944e+06	2.0471e+06	1.9275e+06	2.28567e+06	1.83464e+06	1.8645e+06	2.05894e+06	1.03276e+06	1.89048e+06	907677	1.81041e+06	1.95394e+06
M738T495	3.69065e+06		1.22639e+06	3.99132e+06	1.24987e+06		1.29108e+06	3.99067e+06	4.20674e+06	3.82944e+06		1.99205e+06
M738T472	7.45365e+06	1.62036e+07	1.6518e+07	1.61851e+07	1.65262e+07	1.62117e+07	1.68837e+07	1.46866e+07	1.41937e+07	6.93912e+06	7.464e+06	1.38474e+07
M738T502	1.75133e+06	1.3937e+06	1.39515e+06	2.03523e+06	1.44327e+06	1.38493e+06	1.70862e+06	2.05817e+06	2.023e+06	2.20493e+06	1.55676e+06	1.95096e+06
M738T555	1.29418e+06	171662	376108	1.46937e+06	168063	470539	403247	1.30762e+06	1.332e+06	545744	443281	618253
M738T37	324556	287070	198111	654612	292402			870409	654891	870885		760873
M738T453	594020	1.41216e+06	1.65066e+06	672968	1.18204e+06	1.67656e+06	1.85056e+06	576261	625074	699165	1.3364e+06	715184
M739T472	2.35269e+07	4.60232e+07	4.66881e+07	2.44901e+07	4.68131e+07	4.71091e+07	4.79058e+07	2.75225e+07	2.74169e+07	2.37454e+07	4.74173e+07	2.78918e+07
M739T532	160650	179870	159300	195909	112749	149233	195901	184871	206146	192564	191389	165863
M739T554	306200	65973.2		343915	65326.6	110657	75304.2	314812	136249	301713	84221.9	353413
M740T472	1.23268e+07	2.11777e+07	2.40188e+07	1.14044e+07	2.18802e+07	2.16194e+07	2.20801e+07	1.08217e+07	1.07877e+07	1.03786e+07	2.19434e+07	1.12232e+07
M740T486	2.25658e+06	1.3877e+07	1.4487e+07	2.75914e+06	1.48873e+07	1.46989e+07	1.43026e+07	2.6514e+06	2.47643e+06	2.67706e+06	1.31463e+07	2.09557e+06
M741T472	2.47835e+06	5.05463e+06	5.23319e+06	2.40947e+06	5.13747e+06	5.03143e+06	5.09163e+06	2.75283e+06	2.52961e+06	2.09725e+06	5.06214e+06	2.55939e+06
M741T480	3.41063e+07	5.18606e+07	5.01653e+07	3.41401e+07	2.46674e+07	4.96398e+07	5.61562e+07	3.51245e+07	3.58304e+07	3.34046e+07	5.45469e+07	3.42713e+07
M741T520	935103	1.08661e+06	948524	1.0323e+06	479828	1.04779e+06	519611	464308	520322	524315	1.06953e+06	1.02288e+06
M741T486	875771	2.70612e+06	6.03294e+06	973706	6.27474e+06	3.16691e+06	5.92051e+06	1.00261e+06	1.05033e+06	1.11546e+06	5.53012e+06	792560
M742T480	1.52817e+07	1.02692e+07	2.2416e+07	6.95222e+06	2.37981e+07	2.27769e+07	2.55224e+07	1.61204e+07	1.65434e+07	1.5055e+07	2.46053e+07	6.78352e+06
M743T498	2.32532e+08	2.87148e+08	2.80072e+08	2.40044e+08	2.90854e+08	2.85543e+08	3.01616e+08	2.48292e+08	2.43258e+08	2.36418e+08	2.93469e+08	2.34014e+08
M743T481	1.00348e+07	1.32825e+07	1.21139e+07		1.40812e+07	1.34421e+07	1.46858e+07		1.09945e+07	1.01534e+07	1.44346e+07	1.03542e+07
M743T444	9.4127e+06	1.91282e+07	1.78699e+07	9.41536e+06	1.84625e+07	1.90239e+07	1.92915e+07	8.60279e+06	9.54564e+06	8.13625e+06	1.78757e+07	6.01677e+06
M743T536	727101	962505	946767	859649	950341	950922	1.02566e+06	889809	809506	864244	1.03093e+06	859273
M744T457	2.17098e+06	1.99981e+06	2.00723e+06	1.78372e+06	1.94638e+06	1.89568e+06	1.8708e+06	1.83347e+06	2.06763e+06	1.93859e+06	1.76943e+06	2.22592e+06
M744T498	1.07231e+08	1.30529e+08	1.26906e+08	1.09906e+08	1.32397e+08	1.30006e+08	1.36385e+08	1.14068e+08	1.12248e+08	1.08377e+08	1.34839e+08	1.06778e+08
M744T444	4.28921e+06	8.35832e+06	7.96689e+06	4.33817e+06	8.3758e+06	8.51687e+06	9.13186e+06	4.00836e+06	4.41657e+06	3.86648e+06	7.74683e+06	5.15791e+06
M744T542	251590	210153		316209		210460		260848	261842	245558	218787	302121
M745T457	947732	857860	880373	934384	827321	771360	788123	831326	921391	850819	817471	992824
M745T499	2.60629e+07	3.26271e+07	3.23308e+07	2.83616e+07	3.29001e+07	1.54594e+07	3.4396e+07	1.32745e+07	2.86497e+07	2.58973e+07	3.3642e+07	2.60442e+07
M745T517	2.13558e+08	2.30415e+08	1.92835e+08	1.94116e+08	1.88869e+08	1.92024e+08	2.40037e+08	1.88773e+08	1.91294e+08	1.90523e+08	2.36917e+08	1.94743e+08
M745T504	2.73882e+07	2.33457e+07	2.3682e+07	3.05565e+07	2.7322e+07	2.57602e+07	2.55391e+07	3.15651e+07	3.3427e+07	3.46977e+07	2.8636e+07	3.36624e+07
M745T471	2.95047e+08	2.75349e+08	1.36598e+08	3.24685e+08	2.95348e+08	3.05006e+08	2.97113e+08	3.08598e+08	3.12532e+08	3.0464e+08	2.92951e+08	2.9287e+08
M746T447	6.3943e+06	5.47206e+06	5.64303e+06	7.77876e+06	5.74909e+06	6.16002e+06	5.9204e+06	7.08291e+06	7.35067e+06	6.18296e+06	5.10199e+06	8.24796e+06
M746T498	4.53967e+06	5.48463e+06	5.49237e+06	4.57246e+06	5.48352e+06	5.55485e+06	5.92199e+06	4.90925e+06	4.78228e+06	4.29718e+06	5.37782e+06	4.56526e+06
M746T517	9.83929e+07	9.21554e+07	8.86987e+07	8.94431e+07	8.69481e+07	1.04216e+08	1.10435e+08	8.678e+07	8.83577e+07	8.73517e+07	1.09097e+08	9.00613e+07
M746T471	1.3433e+08	1.27154e+08	1.32379e+08	6.84383e+07	1.33652e+08	1.40232e+08	1.36027e+08	1.43248e+08	1.44037e+08	1.39632e+08	1.34079e+08	1.31883e+08
M746T504	1.28491e+07	1.11373e+07	1.21825e+07	1.56805e+07	1.23231e+07	1.17668e+07	1.29562e+07	1.58987e+07	1.57038e+07	1.63156e+07	1.34747e+07	1.45011e+07
M746T462	2.2201e+06	6.01799e+06		2.00719e+06	5.83033e+06	6.06872e+06	7.0311e+06	1.99725e+06	2.24056e+06	1.79526e+06	6.0476e+06	2.13922e+06
M747T476	1.39587e+08	8.88704e+07	8.73592e+07	1.41047e+08	8.73166e+07	8.63765e+07	9.09402e+07	1.50131e+08	1.45417e+08	1.43529e+08	8.52445e+07	1.34222e+08
M747T447	2.81364e+06	2.34085e+06	2.27501e+06	3.27747e+06	2.40093e+06	2.7615e+06	2.28525e+06	3.01532e+06	3.28155e+06	2.63442e+06	2.16052e+06	3.58426e+06
M747T517	2.47355e+07	2.32249e+07	2.25124e+07	2.28253e+07	2.20284e+07	2.27086e+07	2.4043e+07	2.25209e+07	2.22662e+07	2.2538e+07	2.36095e+07	2.79393e+07
M747T471	3.49695e+07	3.24754e+07	3.4008e+07	3.79799e+07	3.47709e+07	3.58981e+07	3.51853e+07	3.6993e+07	3.72606e+07	3.67443e+07	3.44441e+07	3.49937e+07
M747T533	2.87122e+06	443848		2.92935e+06	339350			2.80914e+06	2.87757e+06	2.83772e+06	379742	3.15074e+06
M747T480	3.64947e+07	3.4277e+07	3.39791e+07	1.93209e+07	3.3223e+07	3.66512e+07	3.50798e+07	1.81584e+07	3.9416e+07	3.82406e+07	3.39336e+07	3.96216e+07
M747T541	4.42955e+06	1.27239e+06	1.03682e+06	4.36606e+06	1.21133e+06	1.1337e+06	1.17047e+06	4.20114e+06	4.05201e+06	3.76657e+06	1.17413e+06	4.15878e+06
M747T561	64043.7	42806.5	42574.1	58673.6	41586.1	51390.1	45596.2	52710.6	63253.5	54170	50297.2	72654.4
M748T475	1.48384e+08	1.35505e+08	1.31789e+08	1.4926e+08	1.36399e+08	1.37042e+08	1.47384e+08	1.57352e+08	1.56963e+08	1.4829e+08	1.40381e+08	1.52431e+08
M748T447	604054	302654	384362	717566				661941	702527	349795	305493	785387
M748T474	8.49075e+07	5.432e+07	5.35011e+07	8.73245e+07	5.50531e+07	6.05881e+07	5.66134e+07	8.34753e+07	8.51045e+07	7.68263e+07	5.46836e+07	8.19366e+07
M748T517	4.57776e+06	4.84876e+06	4.77275e+06	5.08204e+06	4.73205e+06	4.76506e+06	5.12643e+06	4.96769e+06	5.05346e+06	5.11105e+06	4.9962e+06	5.08683e+06
M748T541	2.04089e+06	510927	480523	2.03902e+06	544149	542619	532218	1.96499e+06	1.87497e+06	1.79967e+06	538536	1.99939e+06
M749T475	5.65876e+07	5.4816e+07	5.19382e+07	5.5323e+07	5.45714e+07	5.43275e+07	5.90165e+07	5.73591e+07	5.50007e+07	5.5419e+07	5.53894e+07	5.72344e+07
M749T484	1.78757e+08	1.16468e+08	1.76588e+08	2.54188e+08	1.12641e+08	1.13826e+08	1.20246e+08	2.60756e+08	1.89969e+08	2.53374e+08	1.16874e+08	2.61163e+08
M749T474	3.82646e+07	2.27715e+07	2.2646e+07	3.93174e+07	2.36725e+07	2.61062e+07	2.45423e+07	3.83005e+07	3.83391e+07	3.42399e+07	2.27255e+07	3.63416e+07
M749T557	3.57401e+06	1.25468e+06	1.21594e+06	3.90063e+06	1.16281e+06	1.24168e+06	1.32355e+06	3.4682e+06	3.59206e+06	4.13074e+06	1.34693e+06	4.01959e+06
M750T453	7.63812e+06	4.61794e+07	4.53773e+07	1.65444e+07	4.88358e+07	4.97916e+07	5.11614e+07	1.6688e+07	1.67071e+07	1.57353e+07	4.79423e+07	1.79345e+07
M750T475	1.28096e+07	1.38254e+07	1.2569e+07	1.39718e+07	1.35534e+07	1.33169e+07	1.57342e+07	1.50016e+07	1.47837e+07	1.3825e+07		1.45693e+07
M750T484	4.21124e+07	2.6416e+07	5.54225e+07	4.39462e+07	5.4549e+07	5.44139e+07	5.81803e+07	8.99185e+07	9.13783e+07	8.80634e+07	5.67765e+07	8.94449e+07
M750T474	9.54771e+06	5.47921e+06	5.67611e+06	9.64262e+06	5.68158e+06	6.39209e+06	6.19974e+06	9.65506e+06	9.43785e+06	8.57048e+06	5.49669e+06	9.32499e+06
M750T485	1.3536e+07	1.22719e+07	1.26446e+07	1.51819e+07	1.14399e+07	1.43651e+07	1.32326e+07	1.3748e+07	1.42692e+07	1.32043e+07	1.20549e+07	1.44973e+07
M750T557	1.6688e+06	750931	567157	1.80515e+06	546999	613878	607998	1.60662e+06	1.6942e+06	1.53743e+06	611123	1.92752e+06
M750T37	460230	503086	459640	521003	439460		425417	625249	531634	712687		724639
M751T453	2.27942e+06	1.18343e+07	4.6244e+06	4.23254e+06	1.16915e+07	5.86184e+06	1.29717e+07	2.37433e+06	2.16365e+06	3.82947e+06	1.19881e+07	4.45969e+06
M751T478	1.36097e+08	1.17111e+08	1.15866e+08	1.51545e+08	1.20867e+08	1.18657e+08	1.26425e+08	1.44381e+08	1.43099e+08	1.39979e+08	1.18265e+08	1.80517e+08
M751T507	7.99554e+07	5.64266e+07	5.39922e+07	5.60138e+07	5.2114e+07	3.46122e+07	5.66407e+07	8.12339e+07	8.16932e+07	4.74766e+07	3.47947e+07	8.43193e+07
M751T485	4.8938e+06	4.78517e+06	4.77467e+06	5.32502e+06	4.66715e+06	5.14696e+06	5.42669e+06	5.60674e+06	5.57409e+06	5.02823e+06	4.75374e+06	5.68976e+06
M751T522	445646			399166	244195	287092	260913	359891	334477	371110	253334	402436
M751T557	398304	178933	131141	461561	163818	232074	133500	505436	431607	398020	148869	562091
M751T562	430771	144778	165622	208316	135691	135554	139018	474778	452970	440298	164699	471649
M752T453	783697	1.09957e+06	931599	761540	1.16357e+06	1.10291e+06	2.59736e+06	397064	780348	579672	1.16156e+06	485888
M752T478	6.15335e+07	5.13212e+07	4.96822e+07	7.01288e+07	5.28342e+07	5.34163e+07	5.49124e+07	6.73416e+07	7.45767e+07	7.32963e+07	5.16038e+07	6.98597e+07
M752T507	3.87091e+07	2.71806e+07	2.59715e+07	4.02892e+07	2.48563e+07	2.69688e+07	1.65501e+07	3.93724e+07	3.86292e+07	3.83975e+07	1.68602e+07	4.03392e+07
M752T521	159340	80424.1	65808	134996	87131.5		96220.3	147707	136985	146426	69239.6	152864
M752T562	207343	58825.6	27093.5	240761	52883.4	70708.9	66171.4	212752	220056	213373	63108.8	241071
M752T233	82461.1	590113	338788	122837	726886	567844	701489	115587		83985.3	780801	85201
M752T37	533239	665068	517159	713964	612320		639161	851580	756735	839752		881181
M753T484	1.90357e+06	1.61321e+06	2.52186e+06	1.59512e+06	1.92824e+06	2.55467e+06	2.28889e+06	3.03962e+06	2.30257e+06		2.46166e+06	3.52548e+06
M753T478	1.58303e+07	1.37735e+07	1.34203e+07	1.67381e+07	1.38331e+07	1.38325e+07	1.44846e+07	1.60219e+07	1.58622e+07	1.70061e+07	1.39269e+07	1.55359e+07
M753T458	967633	890224	923815	795401	385072	878007	858890	786312	866627	792508	784511	842821
M753T507	6.40763e+06	7.07025e+06	4.21616e+06	6.68443e+06	6.1932e+06	6.87352e+06	4.7097e+06	1.02489e+07	1.03355e+07	6.47472e+06	4.56385e+06	1.09051e+07
M753T517	9.84485e+06	9.22734e+06	8.74109e+06	9.29413e+06	8.40818e+06	8.75242e+06	9.13046e+06	1.034e+07	8.98541e+06	1.02825e+07	8.82072e+06	9.78743e+06
M753T540	474815	206382	190017	504360	175062	205140	233005	216066	493901	476119	206900	495208
M754T484	1.14432e+06	1.0165e+06	975549	1.25847e+06	1.05231e+06	775589	1.22539e+06	1.20926e+06	1.0902e+06	1.15117e+06	1.00454e+06	1.10379e+06
M754T517	6.68803e+06	4.25781e+06	4.05897e+06	4.34882e+06	1.70178e+06	1.90352e+06	2.02705e+06	4.18698e+06	4.22464e+06	4.32353e+06	4.07308e+06	5.03156e+06
M754T540	203264	70037.5		213032	59404.7	72250	82007.3	227017	212483	210344	71876.1	243485
M754T37	421573	444955	382899	529698	386832	155040	522475	618235	572828	760269		597616
M755T498	285787	855959	739665	439398	822368	931100		191997	339102	536230	835758	217168
M755T517	1.14774e+06	1.15521e+06	1.01406e+06	1.17819e+06	1.00379e+06	1.18667e+06	1.09854e+06	1.31332e+06	1.30338e+06	1.20036e+06	1.10644e+06	1.36748e+06
M755T530	2.24946e+06	7.0176e+06	3.39276e+06	1.26159e+06	7.01027e+06	7.15409e+06	7.51631e+06	2.64198e+06	2.56012e+06	1.33304e+06	3.50757e+06	2.54639e+06
M755T516	797571	637109	695155	972866	719375	742497	789555	985026	1.05975e+06	980562	727598	445233
M755T428	1.0383e+06	1.27021e+06	1.30631e+06	1.02227e+06	1.20986e+06	1.16746e+06	1.18953e+06	1.00409e+06	871536	921230	944362	1.0971e+06
M755T62	83746.3	118235	106409	101498	121003	104082	84446.5	128607	102051	103427	104171	27464.8
M755T427	794506	966261	927718	785187	878937	882125	998610	741872	698528	654989	758486	375786
M756T444	3.96253e+06	9.37601e+06	8.41359e+06	4.19454e+06	9.20416e+06	9.47979e+06	9.80118e+06	4.08191e+06	4.22522e+06	3.6768e+06	9.05113e+06	5.09772e+06
M756T530	562454	3.31222e+06	1.33519e+06	1.2295e+06	3.42827e+06	3.34878e+06	1.65333e+06	604503	598308	1.2128e+06	3.71639e+06	1.25593e+06
M756T62	33689.6	46670.6	49213.5	37660.8	50225.5	35557.9	28561.9	40106.6	32908.4	36311.4	36380.9	24745.1
M756T473	2.52779e+06	5.53404e+06	1.19521e+07	2.64828e+06	1.27226e+07	1.23997e+07	1.16022e+07	1.22713e+06	2.85748e+06	2.96139e+06	1.11667e+07	2.18057e+06
M757T444	1.80644e+06	4.14863e+06	3.97829e+06	1.76418e+06	4.4586e+06	4.56659e+06	4.74512e+06	1.93392e+06	2.04668e+06	1.67893e+06	4.45541e+06	2.33266e+06
M757T508	8.76848e+06	5.05196e+06	4.75384e+06	9.05124e+06	5.10739e+06	5.30685e+06	5.68078e+06	9.23015e+06	9.28019e+06	8.70024e+06	5.45773e+06	8.70699e+06
M757T545	2.5196e+06	4.55584e+06	4.29044e+06	2.77753e+06	4.32251e+06	4.52729e+06	2.3651e+06	2.70969e+06	2.6598e+06	2.78075e+06	4.79839e+06	2.98955e+06
M757T473	591496	4.44021e+06	4.66283e+06	736384	5.18229e+06	4.77389e+06	4.6783e+06	641689	742853	656676	4.54636e+06	618103
M758T471	6.87052e+07	2.79475e+07	7.55647e+07	7.56367e+07	3.51282e+07	3.64281e+07	7.10849e+07	7.22243e+07	7.07162e+07	7.54741e+07	7.10309e+07	6.63872e+07
M758T508	4.19744e+06	2.33004e+06	2.35338e+06	4.17797e+06	2.26251e+06	1.23339e+06	2.64633e+06	4.37492e+06	4.29179e+06	3.86588e+06	2.61395e+06	3.99307e+06
M758T546	1.20885e+06	2.13869e+06	2.02449e+06	1.31455e+06	2.10891e+06	2.06536e+06	2.20237e+06	1.3222e+06	600905	1.30047e+06	2.28859e+06	1.36748e+06
M758T509	675524	1.37074e+06	1.35267e+06	701870	1.37252e+06	1.31973e+06	1.29395e+06	583606	524198	592324	1.16794e+06	486032
M758T452	6.79492e+06	2.21128e+07	2.16798e+07	6.05247e+06	2.31506e+07	2.29416e+07	2.43762e+07	6.02742e+06	6.40275e+06	5.94311e+06	2.32386e+07	6.67176e+06
M759T471	3.20374e+07	3.18199e+07	3.53689e+07	1.64452e+07	1.67762e+07	3.59733e+07	3.33825e+07	3.323e+07	3.2607e+07	3.53636e+07	3.24152e+07	3.02943e+07
M759T526	3.06665e+06	3.04822e+06	2.76625e+06	3.46116e+06	2.73531e+06	2.96813e+06	3.03749e+06	3.21605e+06	3.36663e+06	3.68442e+06	3.09132e+06	3.4443e+06
M759T484	3.98285e+06	1.87623e+06	1.90714e+06	4.58901e+06	1.82735e+06	1.87538e+06	1.82366e+06	4.07744e+06	4.4247e+06	4.51829e+06	1.81158e+06	4.10136e+06
M759T534	7.21076e+06	2.13416e+06	2.12511e+06	7.31788e+06	2.13505e+06	2.00298e+06	2.19825e+06	3.1626e+06	7.02884e+06	6.21952e+06	2.07895e+06	3.118e+06
M759T452	2.70077e+06	9.78327e+06	9.36033e+06	2.36143e+06	9.75268e+06	9.87338e+06	1.04852e+07	2.73884e+06	2.68677e+06	2.33839e+06	9.9305e+06	2.75691e+06
M760T471	8.91472e+06	8.89642e+06	1.03192e+07	1.00892e+07	4.91698e+06	1.00344e+07	9.45238e+06	9.45444e+06	9.2479e+06	1.01247e+07	9.11906e+06	7.90123e+06
M760T526	1.42639e+06	1.36932e+06	1.32605e+06	1.52591e+06	1.26758e+06	1.45166e+06	1.39732e+06	1.55374e+06	1.60947e+06	1.52874e+06	717214	1.64459e+06
M760T483	1.5612e+06	669496	876840	1.90991e+06	690073	837210	734816	1.77401e+06	1.7483e+06	1.9076e+06	793179	1.74424e+06
M760T534	3.60137e+06	961819	878621	3.5007e+06	1.00433e+06	938404	1.03855e+06	3.64594e+06	3.33011e+06	3.21706e+06	993136	3.28349e+06
M760T438	1.65925e+06	1.79857e+06	4.15624e+06	1.49832e+06	1.85413e+06	4.39564e+06	4.49058e+06	1.59766e+06	1.49302e+06	1.43667e+06	1.8751e+06	1.80565e+06
M761T474	8.19698e+07	2.6768e+08	2.56137e+08	8.08318e+07	2.67085e+08	2.63129e+08	2.91122e+08	8.49972e+07	8.57638e+07	7.86996e+07	2.8175e+08	8.09766e+07
M761T499	3.1691e+06	3.49304e+06	3.44828e+06	2.94966e+06	3.33888e+06	3.61003e+06	3.94909e+06	3.46233e+06	2.9959e+06	3.03419e+06	3.60492e+06	1.60275e+06
M761T471	1.81951e+06	1.66971e+06	1.84877e+06	2.19683e+06	1.52173e+06	1.79482e+06	1.31933e+06	2.21548e+06	1.91157e+06	2.12582e+06	1.84192e+06	1.80304e+06
M761T432	145514	792087		158630	829281	853014	863032	178512			870624	183659
M761T464	1.5388e+06	1.35243e+06	1.25881e+06	1.63093e+06	1.17041e+06	1.40259e+06	1.31864e+06	1.44603e+06	1.59009e+06	1.38501e+06	1.25679e+06	1.58117e+06
M761T534	948155	168109		901219	169950	164382	170205	857298	814581	640621	126916	369369
M761T549	3.58276e+07	6.90318e+06	7.22332e+06	3.75694e+07	1.5846e+07	1.57303e+07	1.66429e+07	3.57632e+07	3.59624e+07	3.39428e+07	1.66765e+07	3.76988e+07
M761T438	668279	1.89825e+06	1.82636e+06	680452	1.89866e+06	1.92833e+06	1.9525e+06	697141	761066	663364	1.76886e+06	775285
M762T474	3.68323e+07	1.19331e+08	1.14811e+08	3.66082e+07	1.17526e+08	1.17174e+08	1.28665e+08	3.8149e+07	3.84291e+07	3.51656e+07	1.24835e+08	3.56997e+07
M762T471	2.04136e+07	2.50373e+07	2.48206e+07	2.20735e+07	2.58963e+07	2.64891e+07	2.86253e+07	2.15293e+07	2.19376e+07	2.19803e+07	2.86378e+07	2.10807e+07
M762T464	724089	552745	487756	720298	511649	583823	618467	626438	703896	626473		651320
M762T515	2.94984e+06	5.25939e+06	4.80099e+06	3.39411e+06	2.23844e+06	4.92293e+06	5.51687e+06	3.23475e+06	3.21798e+06	3.38529e+06	5.37881e+06	3.15036e+06
M762T549	1.74165e+07	8.00721e+06	7.57489e+06	1.82752e+07	3.46998e+06	7.63502e+06	7.9526e+06	1.75558e+07	1.74388e+07	7.95142e+06	3.69654e+06	1.85705e+07
M763T463	2.07631e+07	5.38755e+07	3.94904e+07	2.1247e+07	5.39527e+07	4.09857e+07	4.16664e+07	2.38893e+07	3.12389e+07	1.99283e+07	3.94132e+07	2.26785e+07
M763T455	9.89156e+06	1.35228e+07	1.32989e+07	9.18262e+06	1.38157e+07	1.35472e+07	1.44843e+07	9.14946e+06	9.71318e+06	8.83555e+06	1.37138e+07	1.03451e+07
M763T474	1.14206e+07	3.13678e+07	3.02075e+07	5.65756e+06	3.18156e+07	3.09696e+07	3.42771e+07	1.17846e+07	1.11261e+07	1.30876e+07	3.34659e+07	1.14954e+07
M763T469	5.92831e+06	6.30888e+06	6.07929e+06	5.64252e+06	6.60087e+06	6.12294e+06	6.5667e+06	5.77111e+06	7.24976e+06	5.0463e+06	6.1833e+06	6.64412e+06
M763T492	3.75102e+06	592272	592712	3.79525e+06	729422	645468	565387	3.40861e+06	4.36882e+06	3.87228e+06	679590	3.38188e+06
M763T471	8.5952e+06	9.87225e+06	1.02138e+07	8.28982e+06	1.13986e+07	1.08064e+07	1.15914e+07	8.82422e+06	8.62134e+06	8.26884e+06	1.19721e+07	3.38404e+06
M763T523	1.30626e+07	328153	3.01255e+06	1.50475e+07	2.95466e+06	3.38463e+06	3.4906e+06	1.49693e+07	1.4598e+07	1.37129e+07	3.12606e+06	1.55506e+07
M763T502	1.79352e+07	2.19083e+07	1.92098e+07	1.8919e+07	2.12126e+07	2.17705e+07	2.32323e+07	1.84109e+07	1.76948e+07	1.8223e+07	2.2484e+07	1.70828e+07
M763T515	854259	1.67616e+06	1.57305e+06	1.0832e+06	1.48963e+06	1.35449e+06	1.69733e+06	1.11845e+06	846669	1.08541e+06	1.60284e+06	914568
M763T550	4.49988e+06	2.00894e+06	875987	4.65535e+06	2.14876e+06	1.93694e+06	2.07417e+06	4.46296e+06	4.41485e+06	1.96817e+06	2.06696e+06	4.68955e+06
M763T565	1.57512e+07	9.48215e+06	7.55783e+06	1.71931e+07	8.98372e+06	7.68482e+06	9.79895e+06	1.50292e+07	1.54317e+07	2.0333e+07	8.18448e+06	1.707e+07
M763T554	5.5142e+06	1.67002e+06	1.77677e+06	5.83542e+06	1.69201e+06	1.92306e+06	1.65879e+06	5.61664e+06	5.75244e+06	5.3627e+06	1.95066e+06	5.76487e+06
M763T499_1	798416	787866	700895	809684	717958	743237	650877	909375	873876	1.03202e+06	622432	939295
M764T463	9.96939e+06	2.59426e+07	1.89132e+07	1.46289e+07	2.54469e+07	1.96473e+07	2.70505e+07	1.13863e+07	1.48353e+07	1.08306e+07	1.89009e+07	1.33181e+07
M764T455	4.66938e+06	6.50572e+06	6.4317e+06	4.30857e+06	6.41809e+06	6.39179e+06	6.90764e+06	4.32156e+06	4.6014e+06	4.2989e+06	6.43735e+06	4.97357e+06
M764T469		2.87829e+06	2.85348e+06	2.44271e+06	3.03496e+06	3.27831e+06	3.04558e+06			2.62185e+06	3.19744e+06	3.01294e+06
M764T492	1.58713e+06	283968	359825	1.64794e+06	332926	227987	363578	1.75432e+06	2.22419e+06	1.67617e+06	386151	2.02679e+06
M764T502	5.45887e+06	9.63846e+06	8.85715e+06	8.61354e+06	9.72884e+06	9.70918e+06	1.05261e+07	8.09961e+06	5.21778e+06	4.83569e+06	1.03671e+07
M764T550	758942	253815	259938	813683	306409	306828	298674	712779	368435	695973	156709	833087
M764T565	7.71128e+06	3.80009e+06	3.66552e+06	8.26488e+06	4.44412e+06	3.75032e+06	4.68149e+06	7.48862e+06	7.49953e+06	9.96097e+06	3.98842e+06	8.38365e+06
M764T554	2.63964e+06	851486		2.89887e+06	880000		781453	2.84801e+06	2.80714e+06	2.61667e+06	1.02266e+06	2.83756e+06
M765T479	2.34543e+07	3.90311e+07	3.53656e+07	2.45084e+07	3.72715e+07	3.63006e+07	4.04051e+07	2.50003e+07	2.48078e+07	2.43279e+07	3.75018e+07	2.46258e+07
M765T492	2.53166e+07	1.05514e+07	1.63031e+07	2.6988e+07	1.76989e+07	1.15118e+07	1.52545e+07	2.1409e+07	2.09946e+07	2.55727e+07	1.7819e+07	2.12389e+07
M765T528	2.22132e+07	8.20252e+06	7.0667e+06	2.69593e+07	6.49808e+06	7.72739e+06	7.17527e+06	2.47821e+07	2.78491e+07	2.79379e+07	8.6067e+06	2.38026e+07
M765T565	1.95921e+06	1.08077e+06	872885	2.15385e+06	924878	913765	1.01003e+06	1.85541e+06	1.86569e+06	1.86164e+06	965049	2.62345e+06
M765T569	2.42181e+06	838230	929700	1.27039e+06	337209	946034	787788	2.43482e+06	1.14491e+06	1.15905e+06	958036	2.68647e+06
M766T474	3.45817e+07	2.69847e+07	2.8507e+07	3.51836e+07	2.89886e+07	2.73963e+07	3.21668e+07	2.403e+07	3.49147e+07	2.28109e+07	3.09268e+07	2.31451e+07
M766T479	1.08439e+07	1.82307e+07	1.71274e+07	1.15034e+07	1.82133e+07	1.76112e+07	1.95041e+07	1.17286e+07	1.16914e+07	1.11842e+07	1.84797e+07	1.14886e+07
M766T492	9.60606e+06	7.40616e+06	4.78325e+06	1.15776e+07	6.51159e+06	5.31121e+06	5.68086e+06	1.0902e+07	8.99726e+06	8.76285e+06	7.31014e+06	1.07651e+07
M766T528	5.1465e+06	3.89136e+06	3.45822e+06	1.20109e+07	3.21169e+06	3.54149e+06	3.08355e+06	1.22603e+07	1.19143e+07	1.29989e+07	3.29592e+06	1.10712e+07
M766T565	322170	158227	160025	326653	148453	179569	170958	352159	430784	319293	173766	462410
M767T490	3.88895e+06	7.99761e+06	8.74414e+06	4.45241e+06	8.88422e+06	8.73957e+06	8.11974e+06	4.49344e+06	4.14484e+06	4.5019e+06	7.99202e+06	3.54219e+06
M767T481	1.12168e+06		3.67099e+06	1.3281e+06		2.38319e+06	1.85628e+06	1.14456e+06	968007	903972	1.91067e+06	788106
M767T474	6.71084e+06	8.01511e+06	9.08693e+06	7.01495e+06	8.90715e+06	6.95155e+06	6.82223e+06	8.81001e+06	2.24883e+06	8.44731e+06	1.6755e+06	2.04993e+06
M767T496	7.83156e+07	1.15922e+08	9.88108e+07	1.04637e+08	1.15889e+08	9.91094e+07	1.1922e+08	8.50329e+07	8.3308e+07	8.34091e+07	9.67135e+07	9.95691e+07
M767T484	1.12257e+07	1.41294e+07	1.37024e+07	1.1606e+07	1.34706e+07	1.3018e+07	1.44081e+07	1.16545e+07	1.20902e+07	1.13446e+07	1.46346e+07	1.16022e+07
M767T528	2.67428e+06	685811	467734	3.04943e+06	633103	476153	675611	3.15935e+06	3.01139e+06	2.56868e+06	537965	2.58884e+06
M767T549	379580	328641	338838	490444	312425	401565	344742	407749	423004	391598	455796	402728
M767T569	277419	84783.1	102003	323751	35059.9	101612	84577.7	295838	296101	303682	108657	138339
M768T474	870548	1.0419e+06	1.00135e+06	960757	1.13313e+06	886965	1.07098e+06	852264	913809	964876	1.14937e+06	1.01319e+06
M768T496	3.75336e+07	5.43116e+07	4.6579e+07	4.94936e+07	4.69866e+07	5.50929e+07	5.63451e+07	4.11469e+07	3.97761e+07	3.95565e+07	5.44238e+07	4.72256e+07
M768T484	5.46885e+06		6.37368e+06	5.61667e+06	6.45167e+06	6.37719e+06		5.45527e+06	5.67762e+06	5.29622e+06
M768T233	37083.6	249727	300105		325449	249616	339750	45957.7			376691	24240.6
M768T462	626551	1.73324e+06	1.65188e+06	522609	1.6316e+06	1.66364e+06	877158	579958	629297	512518	1.65772e+06	536481
M769T509	1.3014e+07	2.45416e+07	2.40053e+07	1.54265e+07	2.49686e+07	2.63034e+07	2.48787e+07	1.48405e+07	1.43096e+07	1.53768e+07	2.42174e+07	1.26613e+07
M769T505	2.51536e+07	2.43287e+07	2.27333e+07	2.48414e+07	2.31244e+07	2.41129e+07	2.50659e+07	2.5904e+07	2.45205e+07	2.57879e+07	2.47759e+07	2.58691e+07
M769T462	254885	694987	319588	199254	305613	307417	706756	222532	178624	186973	676568	222635
M770T509	2.95346e+06	1.08257e+07	1.04841e+07	3.33975e+06	1.09191e+07	1.14221e+07	1.08931e+07	6.74048e+06	6.46912e+06	6.81931e+06	1.07935e+07	2.59641e+06
M770T496		2.24576e+06	2.59818e+06	2.81008e+06	2.81624e+06	2.27184e+06	2.75566e+06	2.14967e+06	2.48592e+06	2.20106e+06	2.46049e+06	2.87274e+06
M770T505	1.18467e+07	1.14741e+07	1.09467e+07	1.19955e+07	1.39045e+07	1.12641e+07	1.2699e+07	1.19662e+07	1.21318e+07	1.17892e+07	1.16485e+07	1.24146e+07
M770T485	455254	1.06677e+06	1.3104e+06	528999	1.22251e+06	1.08047e+06	1.12833e+06	523101	577494	472638	966423	336195
M771T509	2.24962e+06	3.09782e+06	3.03822e+06	2.38898e+06	3.06638e+06	3.18615e+06	3.07386e+06	2.32172e+06	2.02799e+06	2.19275e+06	3.0993e+06	2.003e+06
M771T527	1.28095e+06	257962		1.50021e+06		347411	348429	1.32665e+06	1.39411e+06	1.38876e+06		1.39813e+06
M771T518	2.47696e+07	2.19601e+07	2.08991e+07	2.53605e+07	2.12442e+07	2.13351e+07	1.5248e+07	1.60933e+07	2.68489e+07	2.54452e+07	2.35923e+07	2.64622e+07
M771T554	128000	153059	152185	125237	145846	137980	182522	127932	127764	137269	162633	124193
M772T442	6.94572e+06	5.54765e+06	6.21117e+06	5.62699e+06	6.43229e+06	4.99572e+06	7.80366e+06	6.06498e+06	6.53753e+06	5.34579e+06	5.36469e+06	8.20458e+06
M772T518	1.13868e+07	9.64837e+06	9.31041e+06	7.30234e+06	9.80382e+06	9.80483e+06	1.0604e+07	7.58079e+06	1.22443e+07	7.52066e+06	1.03703e+07	1.18037e+07
M772T548	1.50401e+06	485631		1.65407e+06	354581	610758		1.51148e+06	1.63723e+06	1.52684e+06		1.92096e+06
M773T442	3.70144e+06	2.43033e+06	2.91208e+06	3.46743e+06	3.00649e+06	3.13844e+06	3.61817e+06	3.11838e+06	3.33208e+06	2.68296e+06	2.33718e+06	4.30069e+06
M773T477	1.63051e+07	9.15438e+06	1.99467e+07	3.1765e+07	2.15331e+07	2.00343e+07	2.27515e+07	3.41695e+07	3.36705e+07	3.16268e+07	2.1349e+07	2.98052e+07
M773T535	5.05907e+06	6.28718e+06	6.03245e+06	6.02195e+06	7.43127e+06	5.93326e+06	6.46225e+06	8.36576e+06	5.70895e+06	6.32728e+06	6.72697e+06	9.16606e+06
M774T441	731798			757826	445048	328752	555228		778408	684782
M774T477	3.20402e+07	2.21382e+07	2.07021e+07	3.02801e+07	2.21479e+07	2.01647e+07	2.46742e+07	3.39488e+07	3.41253e+07	3.13521e+07	2.23255e+07	4.24291e+07
M774T535	2.4588e+06	3.81359e+06	2.73605e+06	2.60662e+06	3.37328e+06	3.50726e+06	3.32622e+06	4.01769e+06	3.88426e+06	4.03089e+06	3.89952e+06	3.06748e+06
M774T495	3.30861e+06	2.05669e+06	929720	4.45053e+06	2.16657e+06	2.29946e+06	2.27626e+06	4.01022e+06	3.98086e+06	4.19029e+06	2.22156e+06	3.94926e+06
M774T496	544675	1.33495e+06	1.39116e+06	618288	1.63991e+06	1.4888e+06	1.32793e+06	442255	457159	461282	1.1909e+06	366206
M775T499	4.42872e+07	9.58339e+06	1.34458e+07	2.83036e+07	1.29933e+07	1.33322e+07	1.32523e+07	2.71392e+07	2.60524e+07	2.71683e+07	1.30278e+07	2.78965e+07
M775T535	573159	694073	701531	955435	803861	743604	898919	737449	761286	914524	847701	726106
M775T495	780248	501406	468952	1.10371e+06	213197	500176	510572	910140	993214	1.03168e+06	463517	916226
M775T503	1.74965e+06	808641	779895	864424	806575	986154	764648	1.79548e+06	1.71142e+06	1.94009e+06	788065	1.74657e+06
M775T557	1.0195e+06	419498	376876	1.01259e+06	177073	406370	428863	912937	980793	815896	444078	473823
M776T456	1.35299e+07	3.84714e+07	3.92384e+07	1.216e+07	4.18299e+07	4.0961e+07	4.36935e+07	1.34933e+07	1.40088e+07	1.21782e+07	4.43991e+07	1.31514e+07
M776T498	6.09524e+07	5.12107e+07	4.8878e+07	6.7366e+07	4.6957e+07	3.77338e+07	4.02629e+07	6.48248e+07	6.7164e+07	6.7444e+07	5.04613e+07	7.17973e+07
M776T501	7.0806e+06	2.0542e+06	2.15987e+06	7.74744e+06	2.09893e+06	2.79974e+06	2.08679e+06	7.3509e+06	7.38964e+06	6.78158e+06	2.13775e+06	7.38852e+06
M776T557	480403	84691.1	160158	503603	178278	201096	206485	455742	480710	421081	214283	514713
M776T499_1	2.62799e+06	3.28281e+06	3.39657e+06	3.32954e+06	3.4877e+06	3.04832e+06	2.95529e+06	3.25863e+06	3.16328e+06	3.51017e+06	3.07979e+06	3.57389e+06
M776T499_2	2.31207e+06	2.55906e+06	2.62731e+06	2.70446e+06	2.59061e+06	2.70787e+06	2.6573e+06	2.68444e+06	2.65256e+06	2.72609e+06	2.51241e+06	2.83587e+06
M777T480	3.11746e+08	7.39693e+08	7.06008e+08	3.19301e+08	7.13261e+08	6.97757e+08	7.79906e+08	3.2062e+08	3.31495e+08	3.20062e+08	7.28568e+08	2.95906e+08
M777T513	4.41403e+06	8.94008e+06	9.10202e+06	2.8425e+06	1.43727e+07	9.29545e+06	9.6303e+06	3.54576e+06	6.52851e+06	3.26725e+06	8.89487e+06	3.21436e+06
M777T498	8.33266e+07	1.52414e+08	1.27605e+08	9.29149e+07			1.70631e+08	9.04717e+07	8.74442e+07	8.52954e+07	1.42287e+08	8.62536e+07
M777T505	5.83944e+07	4.1225e+07	3.8599e+07	5.91512e+07	3.72703e+07	3.9814e+07	4.0705e+07	5.74646e+07	5.71991e+07	5.76051e+07	4.14919e+07	5.87574e+07
M777T571	384472	127602	207524	430962	211659	208909	252887	469360	382829	371516	240788	531329
M777T499	1.12652e+06	1.25144e+06	1.44785e+06	1.29395e+06	679980	528523	1.24479e+06	1.26361e+06	1.19618e+06	1.40234e+06	1.27e+06	1.34223e+06
M777T517_2	1.52859e+06	2.3985e+06	2.52708e+06	1.79065e+06	2.33301e+06	2.28972e+06	2.40456e+06	1.48058e+06	1.588e+06	1.75771e+06	2.39682e+06	954260
M777T517_3	1.30438e+06	2.1432e+06	2.18939e+06	1.43132e+06	2.06192e+06	1.94405e+06	2.02373e+06	1.37113e+06	1.38573e+06	1.60688e+06	1.8988e+06	1.53537e+06
M778T498	3.28962e+07	6.87132e+07		3.69359e+07		7.03063e+07		3.76411e+07	3.73696e+07	3.4763e+07	7.08172e+07	3.65231e+07
M778T480	1.41026e+08	3.35697e+08	3.22595e+08	1.4568e+08	3.30016e+08	3.23068e+08	3.54298e+08	1.45932e+08	1.47491e+08	1.43859e+08	3.32512e+08	1.33219e+08
M778T505	2.83333e+07	2.02865e+07	1.81152e+07	2.88915e+07	1.83311e+07	9.54819e+06	1.98555e+07	2.86297e+07	2.78564e+07	2.88861e+07	1.96185e+07	2.97503e+07
M778T571	182242	125214	101264	233690	85500.8	107426	105821	186677	190834	166591	62876.6	221910
M778T517	720770	1.12742e+06	1.10711e+06	782374	959980	925685	420718	726989	844620	814968	1.06323e+06	304696
M778T465	465073	329442	377606	459675	328524	281979	317623	399947	364398	357361	283894	331222
M779T497	8.29697e+06	1.66623e+07	1.73259e+07	9.39953e+06	1.85174e+07	1.99785e+07	1.63922e+07	9.8157e+06	8.52402e+06	8.64801e+06	1.84672e+07	7.02131e+06
M779T480	3.80021e+07	8.93602e+07	8.8165e+07	3.69816e+07	8.66664e+07	8.34114e+07	9.02118e+07	3.95156e+07	4.12425e+07	3.75816e+07	8.58758e+07	3.55104e+07
M779T503	1.5518e+08	9.22372e+07	9.20306e+07	1.66886e+08	9.25518e+07	9.94241e+07	9.86465e+07	1.55263e+08	1.58679e+08	1.54707e+08	9.52869e+07	1.5163e+08
M779T539	885382	396722	383708	881058	359475	407344	414313	997201	931401	870382	426735	959280
M779T411	364354	2.37818e+06	2.46762e+06	350467	2.46345e+06	2.27409e+06	2.59948e+06	352949	329186	294997	2.30669e+06	346685
M780T503	6.97624e+07	4.17878e+07	4.00767e+07	7.42919e+07	4.06998e+07	4.45812e+07	4.33088e+07	6.91387e+07	6.98452e+07	7.02726e+07	4.15216e+07	6.78336e+07
M780T539	434963	169164	157369	460757	159951	179850	196474	454139	455464	425303	212845	447342
M780T485	593213	265670	244096	565109	314345	269512	251620	348421	490963	473112
M780T411	124685	997684	1.03082e+06	138878	1.0603e+06	961125	1.14839e+06	139556	130947	101474	954248	137509
M780T453	1.68629e+06	4.70094e+06	4.68877e+06	1.57939e+06	2.30878e+06	4.89013e+06	4.80845e+06	1.54998e+06	1.68959e+06	1.47225e+06	4.61417e+06	1.66676e+06
M781T493	613372	286999	255089	469288	240673	199597	254708	395570	406607	382125	170278	351143
M781T503	1.8172e+07	1.09286e+07	1.03341e+07	1.93387e+07	1.0439e+07	1.11297e+07	1.11233e+07	1.7226e+07	1.83356e+07	1.88739e+07	1.08704e+07	1.80117e+07
M781T535	874983	1.40366e+06	1.1822e+06	1.02914e+06	1.37926e+06	1.30814e+06	1.32539e+06	1.02132e+06		956578	1.30441e+06	882056
M781T439	247998	1.61596e+06	1.52705e+06	283501	1.6101e+06	2.54346e+06	1.46653e+06			184825	1.17475e+06	282363
M782T503	3.50265e+06	2.16381e+06	1.97354e+06	3.63921e+06	1.95658e+06	2.41937e+06	2.26023e+06	3.46845e+06	3.7322e+06	3.43303e+06	2.07258e+06	3.5629e+06
M782T474	8.80819e+06	1.78557e+07	1.92769e+07	1.01212e+07	2.07524e+07	2.01665e+07	1.92649e+07	9.85714e+06	1.01271e+07	1.02602e+07	1.77746e+07	8.68768e+06
M783T519	1.06388e+06	1.18013e+06	1.15819e+06	1.29272e+06	1.12552e+06	1.17319e+06	1.21543e+06	1.18231e+06	619101	1.26199e+06	1.17185e+06	1.14888e+06
M783T516		755340	791144	1.12712e+06	755977	682766	857641		874684	970454	792787
M783T545	1.13527e+06	2.28832e+06	2.1578e+06	1.16986e+06	2.2738e+06	2.25465e+06	2.52387e+06	1.30018e+06	1.29077e+06	1.22119e+06	2.54606e+06	655159
M783T534	7.49603e+06	8.74781e+06	8.42227e+06	3.86219e+06	3.82571e+06	9.0325e+06	9.38309e+06	7.99567e+06	8.29162e+06	8.73464e+06	9.28441e+06	3.9416e+06
M783T475	3.95352e+06	7.73168e+06	8.49683e+06	4.32552e+06	9.30757e+06	8.69382e+06	8.22537e+06	4.59328e+06	4.49198e+06	4.75473e+06	7.68129e+06	3.54053e+06
M784T519		465947	521482	501750	433863	361872	556704	523241	495210	449133	428266	454308
M784T471	9.89605e+06	8.34689e+06	9.03409e+06	1.1779e+07	9.20898e+06	9.26913e+06	9.08445e+06	1.06861e+07	1.03127e+07	1.05774e+07	8.40952e+06	9.52719e+06
M784T546	465887	1.14312e+06	1.06372e+06	501610	1.05988e+06	1.09338e+06	539218	519386	511004	498763	1.22029e+06	510014
M784T534	3.44195e+06	2.04826e+06	4.19618e+06	4.18819e+06	3.9879e+06	4.66936e+06	4.72267e+06	4.02239e+06	4.13933e+06	4.34919e+06	4.81357e+06	4.40296e+06
M784T509	411922	881693	817408	449527	767765	753971	870261	491335	357685	488581	802995	312508
M785T475	719714	1.82855e+06	2.07657e+06	876210	2.20134e+06	2.21597e+06	2.26484e+06	1.12671e+06		1.05632e+06	1.98945e+06	701977
M785T497	1.17873e+07	2.65791e+07	2.86087e+07	1.38079e+07	2.91247e+07	2.91028e+07	2.73353e+07	1.36853e+07	1.32399e+07	1.38734e+07	2.571e+07	1.09892e+07
M785T442	1.42771e+08	1.73732e+08	1.78698e+08	1.32004e+08	1.86847e+08	1.84368e+08	1.84377e+08	1.3519e+08	1.41156e+08	1.26734e+08	1.71834e+08	1.5047e+08
M785T471	5.68435e+06	4.59434e+06	5.04461e+06	6.38301e+06	4.87905e+06	4.89674e+06	4.75223e+06	5.69762e+06	5.81722e+06	5.64128e+06	4.57023e+06	5.03386e+06
M785T527	1.02303e+06	637631	584244	1.16998e+06	651911	641918	608228	1.16481e+06	1.25569e+06	1.23079e+06	650989	1.20132e+06
M785T561	453211	667016	632974	514890	585926	626953	307140	463525	488431	428572	733437	514308
M785T534	942999	1.24652e+06	1.10499e+06	1.1218e+06	1.09344e+06	1.19297e+06	1.30639e+06	491391	1.08045e+06	1.24407e+06	1.26178e+06	1.18051e+06
M785T540	687801	705138	629413	766768	618975	728403	706673	784147	792695	853048	716324	877480
M786T497	5.14517e+06	1.17437e+07	1.28449e+07	6.31897e+06	1.32765e+07	1.2998e+07	1.20784e+07	6.02512e+06	5.80064e+06	6.11746e+06	1.16007e+07	4.93397e+06
M786T442	6.31543e+07	7.65957e+07	8.03213e+07	5.99023e+07	8.30555e+07	8.13477e+07	8.22161e+07	6.05772e+07	6.29866e+07	5.72327e+07	7.63322e+07	6.81049e+07
M786T495	1.98645e+06	1.18254e+06	1.27399e+06	2.68383e+06	1.42798e+06	1.50126e+06	1.23773e+06	902626	2.18145e+06	2.3679e+06	1.22407e+06	2.0354e+06
M786T561	169286	313143	122904	200707	272589	290957	317273	197096	193539	174067	342632	191137
M787T497	1.37093e+06	2.90012e+06	3.34259e+06	1.62252e+06	3.41276e+06	3.40308e+06	3.01441e+06				2.93198e+06	1.46646e+06
M787T477	4.34935e+07	4.64625e+07	4.4347e+07	4.74213e+07	4.62336e+07	4.41592e+07	5.20146e+07	4.71323e+07	4.58872e+07	4.63656e+07	4.8184e+07	4.41602e+07
M787T495	1.39985e+06		652464	1.58985e+06	905907	630400		1.20975e+06	1.22946e+06	1.19605e+06
M787T544	273078	340497	268146	379471	282133	313881	361422	306985	325158	353453	181739	376351
M787T550	393720	134685	113025	400503	145132	162026	142753	347857	327486	299147	162430	399581
M787T450	1.14268e+06	917868	1.01444e+06	1.1201e+06	951551	1.15391e+06	931624	1.00374e+06	1.11443e+06	963961	894411	1.17776e+06
M788T443	3.921e+06	4.5847e+06	4.97402e+06	3.95566e+06	5.05872e+06	5.0794e+06	4.74893e+06	3.92996e+06	3.99682e+06	3.59224e+06	4.60646e+06	4.08472e+06
M788T528	125303	352504	360187	139979	315265	328979	337740			159648		104193
M788T477	2.03029e+07	2.093e+07	2.07703e+07	2.16649e+07	2.09241e+07	2.14654e+07	2.38404e+07	2.22028e+07	2.14189e+07	2.22605e+07	2.29579e+07	2.21012e+07
M788T517	209309	410420	383105	303991	443098	380521	468726	281003	245179	282292	483170	247430
M788T544	148982	120544	118106	143294	114614	109318	149566	145533	102245	113252	126283	163410
M788T466	4.49995e+06	1.61352e+06	3.63629e+06	4.77975e+06	3.71695e+06	3.77919e+06	3.38323e+06	4.28972e+06	4.57831e+06	4.2438e+06	2.97476e+06	4.20946e+06
M789T465	2.33049e+07	2.77849e+07	2.66128e+07	1.05487e+07	2.75974e+07	2.78136e+07	2.94684e+07	2.28679e+07	2.32426e+07	2.15489e+07	2.77478e+07	2.33726e+07
M789T497	2.30577e+08	1.73389e+08	1.67122e+08	2.54984e+08	1.68539e+08	1.70078e+08	1.88867e+08	2.56226e+08	2.52171e+08	2.43987e+08	1.73872e+08	2.59183e+08
M789T523	1.14185e+07	6.37066e+06	1.20024e+07	1.17088e+07	3.30936e+06	1.27701e+07	6.36278e+06	1.0959e+07	1.24119e+07	1.2212e+07	6.15712e+06	1.28294e+07
M789T504	5.91052e+06	3.76093e+06	3.70402e+06	6.05984e+06	4.17014e+06	3.94692e+06	4.88869e+06	4.4127e+06	6.34007e+06	6.28369e+06	4.33983e+06	6.12044e+06
M789T564	604362	549211	537454	289620	239854	550041	602724	263233	596649	515584	614456	629764
M789T466	2.19748e+06	1.53595e+06	1.7096e+06	2.0458e+06	1.71945e+06	1.70603e+06	1.55186e+06	2.04747e+06	2.26213e+06	1.99328e+06	1.28143e+06	1.84596e+06
M790T465_1	1.17239e+07	1.3857e+07	1.35267e+07	1.17392e+07	1.4122e+07	1.38092e+07	1.46856e+07	1.12005e+07	1.18133e+07	1.06255e+07	1.41616e+07	1.17722e+07
M790T497	1.08511e+08	8.08619e+07	7.80625e+07	1.19265e+08	7.8318e+07	7.87386e+07	8.80085e+07	1.20138e+08	1.18631e+08	1.14051e+08	8.16913e+07	1.21096e+08
M790T450	3.41834e+06	2.45882e+06	2.66217e+06	3.75828e+06	2.61171e+06	2.26807e+06	5.56964e+06	3.45683e+06	3.1899e+06	3.38845e+06	4.82624e+06	2.31245e+06
M790T465_2		802595	714924	658815	728987	767597	792936	684988	672909	583841	704902	672026
M791T484	9.37165e+06	3.27543e+06	8.2763e+06	1.06965e+07	7.6026e+06	7.43244e+06	7.02943e+06	1.00647e+07	1.00163e+07	1.0436e+07	6.53867e+06	8.77425e+06
M791T487	7.51599e+07	6.86655e+07	8.36322e+07	5.8759e+07	6.72561e+07	8.59135e+07	6.93119e+07	5.56949e+07	7.89516e+07	7.89912e+07	6.71274e+07	7.84505e+07
M791T496	7.95604e+07	5.48925e+07	3.92251e+07	8.16387e+07	4.56219e+07	5.48564e+07	5.82873e+07	8.14705e+07	8.07939e+07	7.70507e+07	5.38238e+07	7.92275e+07
M791T528	4.05138e+07	3.16415e+07	2.38862e+07	5.1252e+07	2.75331e+07	2.78345e+07	2.7809e+07	5.10544e+07	4.92203e+07	5.06279e+07	2.63923e+07	4.8211e+07
M791T564	68933.5	33859.6	50038.2	44863.3	56695.4	47498.1	48567.4	48263.4	52943.7	34065.8	53025.3	46417.7
M791T579	121278	169184	171616	198588	121333	132126	175464	124925	168993		132201	152036
M791T399	2.39229e+06	2.37795e+06	2.17525e+06	2.34557e+06	2.35807e+06	2.24071e+06	1.20052e+06	2.48728e+06	2.36136e+06	2.337e+06	1.98174e+06	2.68216e+06
M792T484	4.19854e+06	3.25959e+06	3.60076e+06	4.55594e+06	3.2391e+06	3.31555e+06	3.28216e+06	4.55018e+06	4.69853e+06	4.78047e+06	2.96807e+06	3.76023e+06
M792T487	3.17921e+07	3.42542e+07	4.22669e+07	2.88508e+07	3.38373e+07	4.35401e+07	3.44147e+07	2.77603e+07	3.88142e+07	3.66919e+07	3.35843e+07	3.94019e+07
M792T465	702373	694540	696293	571001	714265	651714	689476	605510		474093	701862	587066
M792T495	2.73208e+07	1.93994e+07	1.95567e+07	2.8501e+07	1.94003e+07	1.92406e+07	2.06255e+07	2.9577e+07	2.84417e+07	2.74659e+07	1.93296e+07	2.85678e+07
M792T528	1.95537e+07	1.43786e+07	1.30824e+07	2.41252e+07	1.2943e+07	1.3322e+07	1.22365e+07	2.39997e+07	2.27959e+07	2.5482e+07	1.49355e+07	2.31701e+07
M792T579	65162.2	59059.7	42729.1	55136.2	45218.9	45759.7	62842.9	46879.1	74666.9	50341.9	63240.5	66303.8
M792T37	814271	696664	617537	1.77632e+06	704270	44618.8	743750	2.24064e+06	1.7205e+06	2.62372e+06		2.30928e+06
M792T399	1.1427e+06	1.08751e+06	1.04238e+06	1.16044e+06	1.12944e+06	1.09053e+06	1.18915e+06	1.19919e+06	1.16401e+06	1.09896e+06	990809	1.23079e+06
M793T484	694179	459622	754339	947187	564207	520367	494368	740088	756910	941651	488896	723902
M793T482	1.26308e+06	1.50965e+06		1.07458e+06	1.46966e+06	1.47231e+06	1.52212e+06	656666	688885	634594	1.28913e+06	475928
M793T495	4.96897e+07	4.55838e+07	4.50833e+07	5.52367e+07	4.60798e+07	2.04952e+07	4.67843e+07	5.38519e+07	5.20565e+07	5.28712e+07	4.4721e+07	5.30455e+07
M793T488	7.59211e+06	9.71753e+06	1.02038e+07	8.47925e+06	8.99636e+06	8.0675e+06	1.08026e+07	8.85597e+06	8.69969e+06		1.14473e+07	8.28209e+06
M793T515	1.64911e+07	1.12444e+07	1.03049e+07	1.81529e+07	1.06104e+07	1.10186e+07	1.16443e+07	1.68114e+07	1.70746e+07	7.29522e+06	1.10555e+07	8.12455e+06
M793T529	4.76314e+06	3.37726e+06	2.71303e+06	6.35335e+06	3.14303e+06	3.27061e+06	3.01449e+06	5.16109e+06	5.39472e+06	6.17659e+06	2.83228e+06	6.6553e+06
M794T425	4.83768e+06	1.91426e+06	3.68012e+06	5.15907e+06	3.49326e+06	1.70998e+06	3.62795e+06	2.76322e+06	4.59664e+06	4.71155e+06	3.34002e+06	7.25442e+06
M794T482		1.4684e+06	1.42492e+06	869680	1.56271e+06	1.51535e+06	1.34068e+06	807044	786135	537655	1.29364e+06	271451
M794T488	1.10366e+06	1.74534e+06	1.61238e+06	1.40115e+06	1.58196e+06	1.52847e+06	1.63011e+06	1.49935e+06	1.49111e+06	1.46842e+06	1.26772e+06
M794T495	2.37973e+07	2.21431e+07	2.24267e+07	2.70048e+07	2.2291e+07	2.24895e+07	2.31672e+07	2.62148e+07	2.56384e+07	2.53464e+07	2.20949e+07	2.56911e+07
M794T515	7.6729e+06	4.95035e+06	4.79463e+06	8.19579e+06	4.38949e+06	4.75386e+06	5.0798e+06	7.65882e+06	8.17326e+06	8.10456e+06	4.82144e+06	8.81303e+06
M794T37	1.1847e+06	996524	710408	2.47164e+06	947242		1.06587e+06	2.99606e+06	2.27174e+06	3.68687e+06		2.98135e+06
M794T453	142434	186672	227814	126755	104792	160081	157204	91301	104612	92462.7	123025
M795T425	2.39272e+06	1.07339e+06	1.75666e+06	2.44612e+06	856840	838937	1.87157e+06	2.40932e+06	2.25157e+06	2.22678e+06		3.29517e+06
M795T504	7.63952e+06	6.08241e+06	5.99876e+06	7.07206e+06	5.59487e+06	5.4203e+06	5.93067e+06	5.59341e+06	5.3243e+06	5.63256e+06	5.40636e+06	5.27832e+06
M795T495	6.72439e+06	5.91739e+06	6.07917e+06	7.3844e+06	2.81692e+06	5.92881e+06	2.99094e+06	7.24405e+06	7.09488e+06	7.25364e+06	6.0632e+06	7.36434e+06
M795T510	8.42123e+06	6.09648e+06	5.34141e+06	4.17838e+06	2.17877e+06	5.82981e+06	6.03496e+06	8.93446e+06	9.11231e+06	8.93518e+06	5.99005e+06	9.65798e+06
M795T527	508602	292070		596316	275381		349683	485489	541703	545632	337931	495757
M795T526	1.57887e+06	1.24557e+06	1.06706e+06	1.67379e+06	1.12368e+06	1.20957e+06	1.29692e+06	1.69806e+06	1.71104e+06	1.57194e+06	1.31249e+06	1.89118e+06
M796T504	3.75993e+06	2.68051e+06	2.80137e+06	3.38933e+06	2.55861e+06	2.6816e+06	2.58093e+06	3.34832e+06	3.44081e+06	2.894e+06	2.26438e+06	2.51139e+06
M796T495	1.27482e+06	947832	1.12607e+06	1.28957e+06	1.04638e+06	1.02097e+06	491198	1.2335e+06	1.30093e+06	1.16707e+06	994447	600569
M796T510	4.26961e+06	2.85663e+06	2.66856e+06	4.46833e+06	1.30157e+06	2.84829e+06	2.76234e+06	4.75189e+06	4.48572e+06	4.5919e+06	2.76588e+06	4.70483e+06
M796T37	1.04306e+06	892297	265275	1.95248e+06	675998		934989	2.66758e+06	1.96608e+06	2.92937e+06		2.41592e+06
M797T487	2.27195e+06	1.38047e+06	1.83754e+06	2.37862e+06	1.71173e+06	1.68332e+06	1.49796e+06	2.35681e+06	2.22194e+06	2.38761e+06	1.36e+06	1.88505e+06
M797T528		7.82815e+06	7.31386e+06		7.54909e+06	7.93079e+06	8.1074e+06	4.63055e+06	3.86965e+06	2.91058e+06	7.9954e+06	3.93881e+06
M797T504	5.31341e+06	4.68012e+06	3.01072e+06	5.2112e+06	2.9841e+06	2.35323e+06	4.14651e+06	2.59032e+06	2.51471e+06	2.51965e+06	3.74171e+06	2.50393e+06
M797T510	1.19859e+06	787337	657612	1.29668e+06	713846	821581	928179	1.34254e+06	1.29833e+06	1.35652e+06	771930	1.34955e+06
M797T525	1.80315e+06	1.10703e+06	975374	952415	1.3803e+06	1.49402e+06	1.68542e+06	1.0292e+06	1.29577e+06	2.00547e+06	339201
M797T543	1.50274e+06	2.02768e+06	1.81502e+06	1.70246e+06	1.80212e+06	2.03443e+06	2.10003e+06	1.69134e+06	1.66443e+06	783999	2.07681e+06	1.80414e+06
M798T441	2.85827e+06	2.32896e+06	2.00107e+06	3.21126e+06	2.3915e+06	2.33344e+06	2.76902e+06	3.09165e+06	2.95628e+06	2.89795e+06	2.66658e+06	4.49401e+06
M798T528	1.57266e+06	3.68377e+06	3.45299e+06	2.32214e+06	3.40621e+06	3.6715e+06	3.67584e+06	1.88508e+06	2.10519e+06	1.99476e+06	3.64875e+06	1.75489e+06
M798T525	847452	528931	523380	157176	696325	694156	563518	875491	887151	146066	815829	121775
M798T548	3.24491e+06	1.58905e+06	1.51504e+06	3.24502e+06	1.23511e+06	1.65953e+06	1.58971e+06	3.45609e+06	3.32579e+06	3.309e+06	1.80927e+06	3.79835e+06
M798T37	551018	446329		1.31261e+06	452999		530739	1.59714e+06	1.22099e+06	1.90165e+06		1.57964e+06
M799T507	1.73838e+06	1.71166e+06	1.66129e+06	1.84422e+06	1.74061e+06	1.83861e+06	1.66361e+06	1.78191e+06	1.66249e+06	1.64117e+06	1.72851e+06	1.3502e+06
M799T457	1.32374e+07	1.63162e+07	1.50703e+07	1.3429e+07	1.49571e+07	1.50598e+07	1.71582e+07	1.4477e+07	1.64765e+07	1.16063e+07	1.68327e+07	1.81908e+07
M799T529	903844	1.09645e+06	1.03127e+06	1.05549e+06	1.03823e+06	1.10951e+06	1.08557e+06	907958	899812	848332	1.04003e+06	909108
M799T536	4.83807e+06	4.65857e+06	4.21746e+06	4.96187e+06	4.62926e+06	4.62564e+06	2.27881e+06	5.13059e+06	5.08635e+06	5.01844e+06	4.81058e+06	4.89156e+06
M799T548	1.80255e+06	782669		1.74606e+06	814400	897418	1.08083e+06	1.70281e+06	1.81116e+06	1.6976e+06		2.26532e+06
M800T507	615075	564360	694677	682044	730753	739344	556304	709709	651228	599672	645273	562977
M800T457	5.92198e+06	7.33253e+06	6.86288e+06	5.85572e+06	6.73278e+06	6.87019e+06	7.78389e+06	6.49187e+06	6.12554e+06	5.30978e+06	7.76322e+06	8.12121e+06
M800T536	1.18551e+06	1.1307e+06	2.13598e+06	2.52137e+06	2.15473e+06	2.24917e+06	2.49885e+06	2.66777e+06	2.58092e+06	2.61771e+06	2.44215e+06	2.4442e+06
M800T567	829918	617310	388118		599681	674718	573860	1.22605e+06			599498	1.31212e+06
M800T499	607226	910331	1.13174e+06	701760	920414	1.22137e+06	843555	828226	1.0139e+06	815605	758503	732814
M801T465	1.85635e+07	8.13936e+06	7.3392e+06	9.32843e+06	7.7831e+06	9.09291e+06	8.32093e+06	1.49933e+07	1.76541e+07	1.26818e+07	8.21294e+06	1.73332e+07
M801T536	631179	565199	223799	584515	531471	494954	633262	324499	597753	605368	639820	557089
M801T552	1.18278e+06	4.3379e+06	4.06101e+06	2.6085e+06	3.80057e+06	3.92446e+06	4.2882e+06	2.62707e+06	2.40209e+06	2.63162e+06	4.23476e+06	2.73685e+06
M801T516	6.8675e+06	5.40584e+06	5.357e+06	7.94469e+06	5.23486e+06	2.53828e+06	2.19982e+06	3.36414e+06	7.49115e+06	7.5048e+06	5.68797e+06	7.56463e+06
M801T568	490379	282526		492549		311355			554660	493546	207163	501101
M801T498	613016	481868	1.48211e+06	828876	1.49058e+06	1.37011e+06	1.15609e+06	857844	770109	719716	866389	431650
M802T464	6.88172e+06	6.49119e+06	3.9147e+06	7.40754e+06	6.21868e+06	6.54224e+06	4.23732e+06	7.44366e+06	8.11391e+06	6.08183e+06	6.49031e+06	7.79125e+06
M802T503	2.50106e+06	4.89974e+06	4.96909e+06	2.73259e+06	5.00582e+06	4.68002e+06	5.03827e+06	2.73971e+06	2.41431e+06	2.65295e+06	5.04442e+06	2.41365e+06
M802T552	1.12998e+06	2.05791e+06	1.88263e+06	1.25222e+06	1.87672e+06	2.01798e+06	2.0786e+06	1.23729e+06	1.18875e+06	1.33416e+06	2.153e+06	1.31955e+06
M802T516	3.62279e+06	2.6997e+06	2.67205e+06	1.83217e+06	2.62899e+06	2.71935e+06	1.17004e+06	1.69852e+06	3.80032e+06	1.69552e+06	2.6601e+06	3.64832e+06
M802T37_2	430395	352874	329715	789379	355572		297064	1.09117e+06	822598	1.2074e+06		1.13953e+06
M803T517	2.1207e+06	2.53682e+06	2.58594e+06	2.19895e+06	2.55582e+06	1.27962e+06	1.09019e+06	1.98178e+06	1.90533e+06	2.11382e+06	2.17813e+06	1.74771e+06
M803T464	1.72164e+06	1.3844e+06	1.47439e+06	1.58208e+06	1.4325e+06	1.51706e+06		1.41056e+06	1.67742e+06	1.37142e+06	1.41054e+06	1.67019e+06
M803T483	1.68997e+08	2.07798e+08	2.0528e+08	1.75212e+08	2.1638e+08	2.02066e+08	2.26143e+08	1.85692e+08	1.84061e+08	1.74201e+08	2.18089e+08	1.73357e+08
M803T552	271484	574891	441554	291896	442707	467393	520646	285906	318939	126928	397900	345224
M803T516	929389	754152	699678	1.1322e+06	770830	798155	742599	928166	998201	973320	736971	1.0147e+06
M803T523	1.44606e+06	809136	800695	1.59671e+06	668196	873687	844592	1.2905e+06	1.44144e+06	1.35048e+06	879502	1.54915e+06
M803T177	143725	288504	134719	200431	311224	199245	200197	141531	156235	104753	242434	130302
M804T517	896902	1.19483e+06	542207	1.01171e+06	527042	1.08549e+06	1.09297e+06	853788	884113	949076	1.00695e+06	820967
M804T483	7.69806e+07	9.92277e+07	9.58934e+07	8.34324e+07	1.0028e+08	9.69993e+07	1.0794e+08	8.80998e+07	8.8495e+07	8.36236e+07	1.04321e+08	8.19279e+07
M804T521	813284	1.03126e+06	910891	1.01724e+06	692900	940954	983117	851093	880375	940764	951815	1.00034e+06
M804T525	3.57801e+06	1.1492e+06	1.07297e+06	3.8632e+06	1.17461e+06	1.56821e+06	1.1756e+06	3.57462e+06	3.52181e+06	3.27852e+06	1.2507e+06	3.83946e+06
M804T37_2	584476	434118	293708	1.06632e+06	326833		461085	1.15789e+06	963047	1.4426e+06		1.41688e+06
M804T452	1.68241e+06	3.53403e+06	3.50701e+06	1.62204e+06	2.88287e+06	3.60285e+06	3.48228e+06	495568	541829	1.22589e+06	3.1445e+06	1.78076e+06
M805T407	90615.9	257863	232884	104922	242922	153687	272552	102593	115547	91349.3	257830	116873
M805T504	6.41978e+08	5.71493e+08	5.46675e+08	6.87631e+08	5.5502e+08	5.79979e+08	5.84044e+08	6.87301e+08	6.72188e+08	6.6753e+08	5.97784e+08	6.282e+08
M805T453		1.50726e+06	1.60215e+06	582569	1.68848e+06	1.56721e+06	1.22413e+06	683846	657749	639738	1.423e+06	647712
M805T415	713497	5.13592e+06	5.19058e+06	572282	5.66553e+06	5.19122e+06	2.47186e+06	676596	781068	588189	2.26082e+06	709282
M806T483	5.14072e+06	2.50873e+06	5.69162e+06	4.75688e+06	5.48545e+06	2.27651e+06	5.91558e+06	5.07131e+06	5.07051e+06	4.70682e+06	2.81555e+06	3.33773e+06
M806T504	3.08509e+08	2.65495e+08	2.59727e+08	3.32717e+08	2.6606e+08	2.76839e+08	2.82525e+08	3.32081e+08	3.42243e+08	3.28202e+08	2.74224e+08	3.30467e+08
M806T37_1	617720	702572	452262	815768	574109		607971	951078	809997	1.07915e+06		916241
M806T37_2	371984	276986	253425	656453	253768		294328	845456	804162	1.11184e+06		981149
M806T485	803617	313710	474593	906781	345220	305886	319164	785934	723653	583356	328135
M806T472	1.81922e+06	2.91753e+06	2.81546e+06	1.99232e+06	3.69827e+06	3.78222e+06	3.69338e+06	2.40564e+06	2.34129e+06	1.8926e+06	2.88275e+06	1.76332e+06
M806T439	1.6569e+06	7.9204e+06	8.32612e+06	1.7021e+06	7.47624e+06	8.37936e+06	7.80782e+06	1.51133e+06	1.36331e+06	1.35636e+06	7.50123e+06	1.92941e+06
M807T504	8.3853e+07	7.47509e+07	7.0703e+07	9.00509e+07	7.49768e+07	7.62408e+07	7.63679e+07	8.91514e+07	8.90083e+07	8.91297e+07	7.17926e+07	3.92694e+07
M807T529	5.7336e+07	1.46861e+07	1.33659e+07	6.43206e+07	1.10301e+07	1.46501e+07		6.05675e+07	6.0843e+07	6.13884e+07	1.27821e+07	6.9371e+07
M807T518	1.39498e+06	1.13611e+06	1.1883e+06	1.39261e+06	1.21378e+06	1.17751e+06	1.31387e+06	1.49338e+06	1.59245e+06	1.45329e+06	1.29446e+06	1.43563e+06
M807T485	577325	252832	269874	726193	264511	281482		471420	482409	657696	219960	331169
M807T472	728232	1.2008e+06	1.10251e+06	764520	1.44222e+06	1.13138e+06		641115		610232	1.23113e+06	602923
M808T442	2.68907e+07	1.32778e+08	1.25737e+08	2.5546e+07	1.29372e+08	1.28705e+08	1.43581e+08	2.66759e+07	2.58216e+07	2.52481e+07	1.24182e+08	2.96073e+07
M808T504	1.67817e+07	1.43501e+07	1.41982e+07	1.88963e+07	1.44393e+07	1.50223e+07	1.46555e+07	1.85386e+07	1.81447e+07	1.14078e+07	1.4985e+07	8.85246e+06
M808T529	2.44998e+07	5.17985e+06	5.38322e+06	2.99898e+07	5.18463e+06	5.92807e+06	4.9038e+06	2.84395e+07	2.9486e+07	2.81024e+07	5.34442e+06	3.13756e+07
M808T523	4.79354e+06	1.69431e+06	3.62385e+06	5.15545e+06			4.06886e+06	4.617e+06	4.45088e+06	3.79535e+06		2.3557e+06
M808T518	688869	570800	678543	783443	583400	638765	730943	715867	775313	746399	687967	730327
M808T37_1	1.16342e+06	1.41848e+06	1.08959e+06	1.66988e+06	1.25428e+06	336300	1.39257e+06	1.90162e+06	1.5638e+06	2.28729e+06		2.089e+06
M808T486	1.32787e+06	8.09063e+06	9.19581e+06	1.67319e+06	9.50765e+06	9.42028e+06	7.94145e+06	1.53243e+06	1.62257e+06	1.75287e+06	7.65547e+06	1.25913e+06
M809T442	1.2537e+07	6.05871e+07	5.62705e+07	1.17649e+07	5.89348e+07	6.01471e+07	6.38399e+07	1.1829e+07	1.18615e+07	1.1506e+07	5.71255e+07	1.37449e+07
M809T479	4.58963e+06	4.35495e+06	5.0716e+06	5.05407e+06	4.83424e+06	4.77955e+06	4.80275e+06	5.27287e+06	5.07301e+06	5.72319e+06	4.66982e+06	4.30931e+06
M809T504	2.87031e+06	2.30082e+06	2.4021e+06	2.94401e+06	2.29239e+06	2.162e+06	2.18052e+06	2.65955e+06	2.86017e+06	3.34664e+06	2.60311e+06	2.80907e+06
M809T530	7.67881e+06	1.2816e+06		8.18201e+06		1.16605e+06	1.07402e+06	7.65255e+06	7.88806e+06	7.50913e+06		8.07669e+06
M809T534	1.37538e+07	1.86813e+07	1.75213e+07	1.47061e+07	1.77799e+07	1.8704e+07	2.06645e+07	1.54858e+07	1.5284e+07	1.52287e+07	2.05932e+07	1.52866e+07
M809T486	521046	3.3394e+06	4.12971e+06	628701	3.98466e+06	1.80142e+06	3.36006e+06	677349	568738	680978	3.02045e+06	387278
M810T442	3.15026e+06	1.64373e+07	1.57037e+07	3.18878e+06	1.57617e+07	1.61124e+07	1.79529e+07	3.49026e+06	3.06385e+06	2.9593e+06	1.54866e+07	3.66523e+06
M810T465	3.51634e+06	9.20157e+06	8.5573e+06	3.77447e+06	7.63606e+06	8.30684e+06	8.6427e+06	3.51641e+06	3.4774e+06	7.80149e+06	7.90089e+06	3.72533e+06
M810T530	1.27467e+06		136980	1.4307e+06	114105	133395	97343.8	1.48712e+06	1.45458e+06			1.76036e+06
M810T534	7.17007e+06	9.98797e+06	9.46203e+06	7.69568e+06	9.40986e+06	9.8719e+06	4.48175e+06	8.29822e+06	8.17461e+06	8.33422e+06	1.1166e+07	8.36132e+06
M810T37_1	1.55545e+06	1.85576e+06	1.52751e+06	2.2445e+06	1.63362e+06	437256	1.72439e+06	2.50094e+06	2.40845e+06	3.14563e+06		2.84328e+06
M811T474	1.24996e+07	2.05476e+07	1.3383e+07	9.11804e+06	1.94903e+07	2.06941e+07	2.13171e+07	1.22526e+07	9.48788e+06	1.26652e+07		1.32652e+07
M811T498	2.77468e+07	2.85626e+07	3.04187e+07	3.38325e+07	3.21731e+07	3.14709e+07	2.99039e+07	3.37333e+07	3.18235e+07	3.49222e+07	3.0074e+07	2.75275e+07
M811T444	2.41027e+07	5.42562e+07	4.79116e+07	2.36556e+07	5.19264e+07	4.8648e+07	5.6884e+07	2.40504e+07	2.58575e+07	2.07834e+07	5.19174e+07	3.11947e+07
M811T560	283960	511768	483856	312106	227379	488008	562774	353752	339799	327680	556493	342445
M811T534	2.2132e+06	2.76565e+06	2.6149e+06	2.15549e+06	2.71793e+06	2.87382e+06	3.05811e+06	2.31542e+06	2.22892e+06	2.25767e+06	3.17249e+06	2.4104e+06
M811T551	7.9904e+06	1.74268e+07	1.66674e+07	8.70247e+06	1.61057e+07	1.852e+07	1.97048e+07	8.5876e+06	8.67747e+06	1.04172e+07	1.88375e+07	1.00529e+07
M811T542	748804	831513	784672	1.111e+06	817316	812914	739132	761157	693462	765889	755196	758914
M812T474	4.25868e+06	6.51238e+06	6.53366e+06	4.46118e+06	6.33339e+06	7.1335e+06	7.01417e+06	4.54396e+06	4.61466e+06	4.11541e+06	7.58392e+06	4.93186e+06
M812T498	1.2856e+07	1.37444e+07	1.50588e+07	1.57922e+07	1.57183e+07	1.48152e+07	1.43256e+07	1.60747e+07	1.49502e+07	1.5582e+07	1.38048e+07	1.29414e+07
M812T444	1.12721e+07	2.6005e+07	2.25938e+07	1.11021e+07	2.44186e+07	2.44108e+07	2.72515e+07	1.13804e+07	1.19722e+07	9.82519e+06	2.50174e+07	1.44435e+07
M812T560	129832	280559	239764	128382	120489	258085	126675	151445	145285	142703	276854	141880
M812T551	4.15658e+06	9.34222e+06	8.72617e+06	4.64779e+06	8.50265e+06	9.73674e+06	1.00703e+07	4.51295e+06	4.71395e+06	4.89724e+06	1.04711e+07	5.23957e+06
M812T37_1	661383	1.74039e+06	1.35775e+06	2.01339e+06	1.31496e+06	521655	1.67766e+06	2.2544e+06	1.97874e+06	2.71648e+06		2.47031e+06
M812T542	402338	450583	419530	493100	418200	463765	442434	390119	274399	432365	397538	402691
M812T37_2	239041	215755		514469	213852		80561.2	711485	499565	620071		649122
M813T484	1.71298e+07	1.38805e+07	1.33312e+07	1.83197e+07	1.29853e+07	1.32838e+07	1.4402e+07	1.90284e+07	1.90678e+07	1.74866e+07	1.46815e+07	1.84497e+07
M813T517	2.452e+07	2.91091e+07	2.91977e+07	2.75704e+07	2.8301e+07	2.9174e+07	2.98218e+07	2.6409e+07	2.63533e+07	2.67064e+07	2.8598e+07	2.51913e+07
M813T471	3.64189e+08	3.17353e+08	3.62506e+08	4.18002e+08	3.74642e+08	3.69562e+08	3.39615e+08	3.94598e+08	3.83807e+08	4.13465e+08	3.32655e+08	3.55381e+08
M813T500	3.37601e+06	508945		3.72273e+06	457819	633458	480960	3.7034e+06	3.53785e+06	3.43733e+06	348137	3.73519e+06
M813T544	324629	279196	215997	325222	112351	248085	128861	170060	318546	324178	261497	345721
M813T551	1.25266e+06	2.6952e+06	2.60617e+06	1.35366e+06	2.57812e+06	2.79689e+06	3.03214e+06	1.35237e+06	1.32859e+06	1.52244e+06	2.85247e+06	1.65893e+06
M813T556	369018	589509	633703	429221	588487	620484	716500	319997	407329	426778	658724	405391
M814T447	1.47264e+06	1.7562e+06	1.75408e+06	1.80255e+06	1.85173e+06	1.79656e+06	1.94679e+06	1.66677e+06	1.86651e+06	1.58543e+06	1.78504e+06	1.71886e+06
M814T484		6.20151e+06	6.74392e+06	8.75642e+06	5.55162e+06	5.36636e+06	6.82958e+06	9.31431e+06	9.29991e+06	8.79422e+06	7.69041e+06	9.00997e+06
M814T517	1.14251e+07	1.36446e+07	1.37578e+07	1.28758e+07	1.33507e+07	1.3691e+07	1.41031e+07	1.22245e+07	1.24582e+07	1.24305e+07	1.34981e+07	1.18541e+07
M814T471	1.71432e+08	6.58006e+07	1.67905e+08	1.98671e+08	1.77714e+08	1.71659e+08	1.58226e+08	1.8576e+08	1.80024e+08	1.9401e+08	1.53692e+08	1.65775e+08
M814T544	117354	90155.4	105532	148522	104716	87925.8	115689	164401	131180	155387	115869	164175
M814T37_1	932973	1.12158e+06	861688	1.31522e+06	989674	99972.2	1.03286e+06	1.51171e+06	1.35585e+06	1.83466e+06		1.47688e+06
M815T476	6.53002e+06	2.67146e+06	2.80552e+06	8.39489e+06	3.02346e+06	2.73945e+06	2.46297e+06	8.01274e+06	7.47738e+06	8.81024e+06	2.46915e+06	6.55447e+06
M815T471	4.7133e+07	4.06615e+07	4.57439e+07	5.46515e+07	4.86212e+07	4.57475e+07	4.31364e+07	5.04967e+07	4.8485e+07	5.30201e+07	4.20823e+07	4.61518e+07
M815T560	190498	217986	191733	207138	189922	183519	232589	197016	183681	190354	213791	190822
M815T526	1.8617e+06	1.63804e+06	1.4703e+06	2.03847e+06	619800	1.65676e+06	768401	794349	1.98402e+06	1.83296e+06	1.646e+06	2.10009e+06
M816T475	5.4069e+06	2.65305e+06	4.06538e+06	6.5364e+06	2.96763e+06	2.91501e+06	1.71708e+06	6.89027e+06	6.28388e+06	6.92774e+06	2.40979e+06	5.20487e+06
M816T473	1.57354e+07	4.40685e+06	1.22851e+07	1.77478e+07	1.24896e+07	1.26777e+07	1.13035e+07	1.70924e+07	1.65262e+07	1.69152e+07	1.06417e+07	1.49666e+07
M816T560	89578.9	96169.5	97708.4	91406	82802.3	82687.1	101240	103820	92188.4	98318.1	110379	91245.7
M816T526	874153	813722	730763	984487	664933	792711	824072	895469	905007	899948	798455	982521
M816T37_1	412720	527183	430765	648128	424630		498558	623944	480970	824253		795361
M816T37_2	196796		254234		223463		286694	371292	294064			501298
M817T453	2.82079e+06	1.36014e+07	1.3795e+07	2.07413e+06	1.35378e+07	6.3807e+06	1.39411e+07	2.99674e+06	3.10526e+06	4.89977e+06	1.28227e+07	5.46218e+06
M817T484	1.1623e+07	3.52777e+06	7.35538e+06	1.59482e+07	3.38636e+06	6.97606e+06	6.53151e+06	1.26846e+07	1.25637e+07	1.28845e+07	6.1616e+06	1.08395e+07
M817T474	5.11017e+06	1.26669e+06	3.37851e+06	5.96877e+06	3.13035e+06		3.04168e+06	5.64085e+06	5.17995e+06	5.17885e+06	2.60975e+06	4.83616e+06
M817T497	2.12602e+07	1.13024e+07	1.07523e+07	2.21177e+07	1.09605e+07	1.16616e+07	1.24331e+07	2.28548e+07	2.27558e+07	2.04757e+07	1.17926e+07	2.326e+07
M817T517	5.31774e+06		5.24637e+06	5.94981e+06	5.28058e+06	5.35625e+06	5.77301e+06	7.85863e+06	5.9128e+06	6.37643e+06	5.61906e+06	6.06712e+06
M817T529	1.50981e+07	4.77241e+06	3.60553e+06	1.58056e+07	4.3673e+06	3.87977e+06	3.92889e+06	8.0856e+06	8.1062e+06	7.92145e+06	3.82763e+06	8.11854e+06
M817T548	3.99049e+06	1.94966e+06	2.006e+06		1.84266e+06		1.37773e+06	2.89932e+06	2.92776e+06	2.68233e+06	2.0705e+06	3.61359e+06
M818T453	2.48413e+06	6.17734e+06	6.10627e+06	2.63237e+06	6.14536e+06	6.8153e+06	6.38493e+06	2.36821e+06	2.56115e+06	2.3301e+06	5.6871e+06	2.56084e+06
M818T484	2.94726e+06	3.11664e+06	3.42893e+06	6.3143e+06	1.55986e+06	3.28747e+06	3.193e+06	3.29465e+06	5.91582e+06	6.38919e+06	2.94359e+06	2.29425e+06
M818T497	1.01903e+07	4.92704e+06	4.7283e+06	1.04879e+07	5.22708e+06	5.14846e+06	5.46328e+06	1.10854e+07	1.04454e+07	1.01354e+07	4.86058e+06	1.0201e+07
M818T517	2.49282e+06	2.61689e+06	2.34287e+06	2.79001e+06	2.3485e+06	2.41045e+06	2.76916e+06	2.72078e+06		2.85791e+06	2.56399e+06
M818T529	3.10144e+06	2.17985e+06	2.06967e+06	3.69341e+06	2.12245e+06	1.91159e+06	2.50034e+06	3.7903e+06	3.6112e+06	3.71041e+06	2.09003e+06	3.67034e+06
M818T538	1.88326e+06	394199	376294	2.183e+06	341615	565540	398873	1.84677e+06	1.88946e+06	1.79131e+06	382093	2.1312e+06
M818T37	614295	632605	472642	828776	506322		639928	876587	297270	1.02048e+06		970533
M819T478	1.2343e+07	4.75103e+06	5.53214e+06	1.30006e+07	5.62324e+06	5.83814e+06	5.45115e+06	1.17282e+07	1.28693e+07	1.32332e+07	4.54701e+06	1.0164e+07
M819T507	4.08559e+06	3.17263e+06	2.32959e+06	4.92894e+06	1.92882e+06	2.19606e+06	1.8737e+06	2.73237e+06	4.54343e+06	4.81652e+06	1.85778e+06	2.38914e+06
M819T519	3.53988e+07	1.42556e+07	1.42165e+07	3.79378e+07	1.64923e+07	1.40239e+07	1.45944e+07	3.64234e+07	3.46321e+07	3.37535e+07	1.3544e+07	3.63984e+07
M819T534	1.01109e+07	1.38551e+07	1.32889e+07	1.08495e+07	1.25112e+07	1.37261e+07	1.29015e+07	1.04117e+07	9.35064e+06	1.06889e+07	1.24936e+07	9.4738e+06
M819T548	141578	121935	147017	170640	175318	152934	169536	233101	208580	262131	163766	240092
M820T429	2.91504e+07	1.2671e+07	1.31918e+07	2.76635e+07	1.31801e+07	1.34869e+07	1.4236e+07	2.82646e+07	2.66886e+07	2.70684e+07	1.21175e+07	3.10371e+07
M820T478	4.55341e+06	3.02126e+06		5.116e+06	2.56534e+06			5.27048e+06	4.98339e+06	5.16421e+06	2.75839e+06
M820T519	1.78746e+07	8.53662e+06	8.26794e+06	1.8702e+07	6.47974e+06	6.71298e+06	8.73272e+06	1.83282e+07	1.68109e+07	1.73503e+07	6.75317e+06	1.80493e+07
M820T534	5.18444e+06	7.08325e+06	7.01915e+06	5.74163e+06	6.42461e+06	6.83527e+06	6.60023e+06	5.22637e+06	4.77016e+06	5.11472e+06	6.26576e+06	4.87484e+06
M820T233	34133.5	377179	396676	57644.3	226405	178685	446520	71534.5		29588.4	481498	48999
M820T37	723902	772040	702643	890938	659689		661389	945511	920661	1.25587e+06		1.10653e+06
M820T463	456694	718185	782606	518920	803044	680754	741486	411407		335173	611374	336128
M821T453	1.07618e+06	624709	608154	1.15457e+06	387872	577153	648034	1.00904e+06	1.12111e+06	1.04434e+06	594814	1.25221e+06
M821T429	1.48719e+07	6.48815e+06	6.74938e+06	1.40506e+07	6.87933e+06	6.49611e+06	8.73226e+06	1.42585e+07	7.42983e+06	1.3997e+07	6.18373e+06	1.58026e+07
M821T506	1.52191e+06	1.17598e+06	947167	1.15669e+06	1.0939e+06	951179		792782	842293		980933
M821T540_1	2.14598e+06		383089	2.48169e+06	386937	422682		2.19072e+06	2.55733e+06	2.31172e+06	456070	2.79428e+06
M821T534	3.63318e+06	5.17087e+06	4.91916e+06	3.8711e+06	4.62661e+06	4.95605e+06	4.63595e+06	3.4714e+06	3.39568e+06	3.64942e+06	4.6472e+06	3.34535e+06
M821T540_2	1.79146e+06	2.07856e+06	2.04063e+06	2.32606e+06	1.72314e+06	2.04871e+06	1.87982e+06	1.76901e+06	1.66764e+06	1.78536e+06	1.85751e+06	1.76641e+06
M821T463	204034	312121	333981	142916	291453	289073	252384	120466	127964	114691	251830	134351
M822T455	3.10247e+06	5.48557e+06	5.21131e+06	2.49854e+06	5.49184e+06	4.67843e+06	4.80259e+06	2.85428e+06	2.77098e+06	2.70425e+06	4.63578e+06	2.9952e+06
M822T481	472647	765478			769379	716482	867351	549497	414652	579329	767167	605376
M822T505	1.82432e+06	1.36106e+06	687561	1.80675e+06	1.21854e+06	1.247e+06	1.3497e+06	1.47182e+06	1.4863e+06	1.31595e+06	1.22077e+06	1.07955e+06
M822T511	1.28283e+06	1.52688e+06	1.4006e+06	1.5149e+06	1.3946e+06	1.34364e+06	1.52837e+06	1.33843e+06	1.30566e+06	1.38458e+06	1.32291e+06	1.38086e+06
M822T540_1	737444	63400.4	95896.9	865108	72440	57677.8	128870	871993	926202	867696	76920.8	943308
M822T534	1.63035e+06	2.27388e+06	2.14835e+06	1.80243e+06	2.11522e+06	2.34646e+06	2.06734e+06	1.44756e+06	1.55823e+06	1.57694e+06	2.08038e+06	1.55786e+06
M822T540_2	896975	1.01265e+06	976706	996254	883065	1.04936e+06	922777	868867	814963	907638	898255	887629
M822T37	516341	639427	197674	801330	515236		579563	728225	757274	888265		872749
M822T415	318946	75614	75458.1	346360	85819.9	83996	102652	346245	342629	342493	94461	406027
M822T463	153928		203098	124331	194797	194383	193154	121717	134865		194541	83801.3
M823T530	2.52812e+06	775417	669285	2.85595e+06	702489	677335	440855	2.38264e+06	2.37721e+06	1.75052e+06	367647	2.66902e+06
M823T542	307258	462262	396984	325970	415666	461496	464865	352766	368671	343828	495378	414671
M823T415_1	288465	53071.5	76590.8	315480	72173.9	67993.6	74660.1	266241	305727	273000	72026.8	173044
M823T448	534211	4.37171e+06	1.92782e+06	596717	4.72969e+06	4.73833e+06	1.75798e+06	493412	521020	512372	1.76481e+06	556337
M824T456	185511	585389	495111	121985	566200	513849	554351		150737		453804	134996
M824T476		1.46367e+06	1.70734e+06	827617	1.49807e+06	1.58033e+06	1.7698e+06	881573	1.21259e+06	921198	1.86278e+06	1.02605e+06
M824T37_1	569293	980473	1.05149e+06	551804	962482	421308	1.00083e+06	586489	580941	802153	331905	758196
M824T473	544293	1.25422e+06	1.59496e+06	768645	1.84726e+06	3.6342e+06	1.3409e+06	781946	947421	797177	2.71252e+06
M824T495	299120	281075	361273	350789	318375	365567	306584	344077	299218	357517	213886	191756
M825T459	1.54136e+07	8.12381e+06	7.49118e+06	1.46288e+07	7.82745e+06	8.00527e+06	6.18514e+06	1.46075e+07	1.17794e+07	1.14289e+07	7.44982e+06	1.64205e+07
M825T538	417107	520211	448574	441964	483608	472252	516168	466167	454114	458652	496114	265063
M825T558	149010	336816	313536	174119	313846	359086	388616	159174	161625	163768	406348	202460
M826T517	154676	253642	211921	176226	252381	312201	275367	181687		166083	189041
M826T459	7.4331e+06	3.22885e+06	3.82597e+06	5.90161e+06	3.58683e+06	2.91206e+06	2.99528e+06	6.74544e+06	6.02556e+06	5.6831e+06	3.62395e+06	6.49071e+06
M826T538	109954	219638	161402	241121	192068	228510	233384	104447	218662	208005	235502	106482
M826T37	905117	1.48318e+06	1.355e+06	928540	1.30982e+06	549698	1.36241e+06	769402	956958	1.05079e+06	531905	1.06062e+06
M827T498	1.4971e+06	1.60865e+06	1.73842e+06	1.89468e+06	1.72909e+06	1.72535e+06	1.6698e+06	1.98536e+06	1.77294e+06	2.06377e+06	1.5058e+06	1.54365e+06
M827T436	3.08306e+06	5.02117e+06	1.96631e+06	1.4656e+06	1.71019e+06	4.68047e+06	5.05507e+06	3.15605e+06	3.10703e+06	2.78393e+06	4.27773e+06	3.6034e+06
M827T477	2.41654e+07	1.10777e+07	1.04261e+07	2.98191e+07	1.08347e+07	1.06687e+07	1.1476e+07	2.62099e+07	2.4378e+07	2.45915e+07	1.02671e+07	2.41318e+07
M827T552	862167	1.08389e+06	910043	1.93556e+06	971957	2.04372e+06	2.28359e+06	1.99569e+06	1.95201e+06	1.89924e+06	2.30218e+06	1.96149e+06
M827T525	389365	544800	471437	459083	465500	570874	575480	464268	468438	442453	594183	502335
M828T498	626848	713428	738959	803350	890952	962192	814198	930381	966411	895629	740936	779254
M828T477	1.29514e+07	5.48542e+06	5.19594e+06	1.25035e+07	5.25239e+06	5.05657e+06	5.46857e+06	1.2614e+07	1.25223e+07	1.20646e+07	5.49665e+06	1.26909e+07
M828T552	454059	516518	1.07885e+06	1.00046e+06	950024	1.03516e+06	1.17488e+06	988472	981723	970725	570204	464263
M828T37_1	880147	1.29095e+06	1.23012e+06	752792	494404	629028	1.28526e+06	871046	756504	917552	477813	958075
M828T37_2	368378	421717	148605	391799	271132		378527	516483	473067	641114		476475
M828T439	607745	2.10146e+06	2.28177e+06	644046	2.33839e+06	2.41916e+06	2.25872e+06	559091	542743	435195	1.7167e+06	669754
M829T517	1.26097e+06	1.48155e+06	1.56884e+06	1.26619e+06	1.44079e+06	1.44528e+06	712375	1.28222e+06	1.28519e+06	1.24744e+06	1.51554e+06	1.19258e+06
M829T465	2.26604e+06	2.22022e+06	2.11091e+06	2.44087e+06	2.09277e+06	2.45482e+06	2.42868e+06	2.42363e+06	2.51143e+06	2.26408e+06	2.32128e+06	2.65289e+06
M829T477		675461	1.21433e+06	3.52962e+06	677202		1.65654e+06	3.47657e+06	3.44777e+06	3.25271e+06	1.39516e+06	3.21284e+06
M829T489	4.79082e+07	2.22604e+07	2.17591e+07	4.7758e+07	2.12959e+07	2.10211e+07	2.20619e+07	4.42018e+07	4.93377e+07	4.08306e+07	2.4693e+07	5.28228e+07
M829T567	1.45172e+06	1.62482e+06	1.54203e+06	1.58951e+06	1.46099e+06	1.45027e+06	1.72234e+06	1.58328e+06	1.47653e+06	1.54643e+06	1.6896e+06	1.70501e+06
M829T534	6.33265e+07	7.83528e+07	7.25054e+07	7.383e+07	6.92988e+07	7.82663e+07	7.90985e+07	6.6758e+07	6.74036e+07	6.88197e+07	7.83723e+07	7.21518e+07
M829T543	171761	363464	318558	215293	279995	346172	376743	206052	220933	200205	356787	231504
M829T439	250222	1.0217e+06	1.02205e+06	273488	919821	1.05926e+06	1.05068e+06	235783	239172	199739	823232	133530
M830T517	656894	856427	883972		810931	841780	963621	698392	501818	665988	859560	504212
M830T465	1.03167e+06	1.04234e+06	1.06263e+06	1.11769e+06	1.02245e+06	1.16061e+06	1.10693e+06	1.13456e+06	1.15609e+06	1.06367e+06	1.06115e+06	1.26227e+06
M830T516	852400	1.66031e+06	1.57183e+06	1.09278e+06	1.57002e+06	1.52206e+06	1.80416e+06	871181	957480	980857	1.70846e+06	780467
M830T489	2.36207e+07	1.2646e+07	1.21091e+07	2.0999e+07	1.02998e+07	1.04186e+07	1.25928e+07	2.41024e+07	2.39433e+07	2.32591e+07	1.04621e+07	2.13442e+07
M830T522	257431	401443	394998	246366	297282	403290	458723	257751	247467	222763	447650	301855
M830T526	9.19969e+06	2.83834e+06	2.75208e+06	8.64332e+06	2.83923e+06	3.60665e+06	3.10127e+06	7.8536e+06	8.38657e+06	7.50156e+06	3.00676e+06	8.9549e+06
M830T567	840103	925040	847587	928652	760354	775225	930412	933959	847946	919796	928028	991620
M830T535	3.26649e+07	4.07862e+07	3.69978e+07	1.76954e+07	3.56172e+07	4.03517e+07	4.03157e+07	3.44148e+07	3.47772e+07	1.54782e+07	4.05919e+07	3.64742e+07
M830T37_1	551191	865844	788168	518783	800706	423291	754053		451381	501179		464592
M830T37_2	354171	507347	363630	577534	430168		487585	521201	494663	697937		605960
M830T455	2.0844e+06		2.58501e+06	1.89542e+06		2.61306e+06				1.89051e+06	2.59196e+06
M830T463	3.35676e+06	7.56088e+06	6.60999e+06	3.18759e+06	8.75527e+06	6.6038e+06	8.78674e+06	3.99301e+06	4.05185e+06	3.22822e+06	5.82671e+06	4.28982e+06
M830T447	560314		1.22718e+06	543064	1.1644e+06	1.18451e+06	1.05717e+06	514164	519818	463504	980798	581668
M831T458	3.24037e+06	3.32572e+06	3.24851e+06	2.73304e+06	3.22792e+06	3.42591e+06	3.62305e+06	3.01595e+06	3.39192e+06	2.83278e+06	3.53608e+06	3.75503e+06
M831T489	5.9517e+06	3.14951e+06	3.04771e+06	6.01361e+06	2.93721e+06	3.04413e+06	3.25046e+06	6.89105e+06	6.54021e+06	6.64635e+06	2.902e+06	6.46564e+06
M831T506	2.02719e+08	1.43205e+08	1.33922e+08	2.0869e+08	1.39789e+08	1.42753e+08	1.52017e+08	2.15214e+08	2.09143e+08	2.0266e+08	1.49417e+08	2.01153e+08
M831T527	1.65854e+06	658191	667705	3.90484e+06	720363	967614	749528	1.49976e+06	2.80416e+06	2.18854e+06	770502	3.44673e+06
M831T567	224736	226764	189307	260245	203669	194726	226767			215535	248218
M831T535	9.23915e+06	1.16309e+07	1.07518e+07	1.10321e+07	1.02719e+07	1.18992e+07	1.18451e+07	4.26851e+06	9.93426e+06	1.03667e+07	1.15857e+07	1.06649e+07
M831T540	7.06901e+06	6.63564e+06	6.12313e+06	3.6361e+06	5.79051e+06	6.98151e+06	6.71392e+06	3.3737e+06	7.48489e+06	7.65694e+06	6.63537e+06	7.84171e+06
M831T463	1.75427e+06	3.38254e+06	3.287e+06	1.69389e+06	3.90824e+06	4.54015e+06	4.19565e+06	1.62331e+06	2.98393e+06	1.59081e+06	3.92338e+06	1.73541e+06
M832T506	1.01189e+08	7.11726e+07	6.99573e+07	1.03263e+08	7.04744e+07	7.11334e+07	7.81565e+07	1.07623e+08	1.05739e+08	1.02149e+08	7.47766e+07	1.01663e+08
M832T548	1.88404e+07	7.49586e+06	6.98379e+06	2.11406e+07	7.23008e+06	8.76262e+06	7.8136e+06	1.8977e+07	1.95105e+07	1.84643e+07	7.67613e+06	2.25817e+07
M832T540	3.18157e+06	3.27623e+06	3.09581e+06	3.67768e+06	2.86444e+06	3.41029e+06	1.47505e+06	3.42071e+06	3.45896e+06	3.57097e+06	3.33959e+06	3.63951e+06
M832T37		246823	280156		285749		243494	491576	355239	527747		447174
M833T479			1.68379e+06		1.57259e+06	1.67813e+06		1.65516e+06	1.4819e+06	1.7071e+06		1.55004e+06
M833T473	4.65582e+06		3.92767e+06	4.45662e+06	3.85903e+06	4.28333e+06		4.27329e+06	4.27482e+06	4.66596e+06	4.93899e+06	3.82921e+06
M833T492	2.2252e+06	888938	466399	2.35397e+06	988029	1.03421e+06	965164	2.09241e+06	2.04641e+06	2.1697e+06		1.73254e+06
M833T506	1.91062e+07	1.16169e+07	2.04869e+07	3.02917e+07	1.83375e+07	2.01067e+07	1.22578e+07	3.08269e+07	3.04715e+07	2.95343e+07	1.31562e+07	2.98107e+07
M833T530	1.07232e+08	7.32916e+07	6.71999e+07	1.27252e+08	6.70013e+07	7.0808e+07	7.18557e+07	1.13566e+08	1.1705e+08	1.16784e+08	7.08387e+07	1.24758e+08
M833T543	2.22486e+06	5.04814e+06	4.73018e+06	2.64782e+06	4.42625e+06	4.62556e+06	4.68374e+06	2.56187e+06	2.49453e+06	2.57447e+06	4.60306e+06	2.64391e+06
M833T548	7.9124e+06	3.33417e+06	2.79285e+06	8.99118e+06	2.97105e+06	3.96956e+06	3.42866e+06	8.33173e+06	9.05618e+06	8.25186e+06	3.39868e+06	1.01849e+07
M834T445	3.12455e+07	1.22802e+08	1.12683e+08	2.91438e+07	1.25127e+08	1.20948e+08	1.33071e+08	2.97769e+07	3.16372e+07	2.8743e+07	1.22446e+08	1.75317e+07
M834T506	3.54214e+06		4.24297e+06	6.30093e+06	2.2773e+06	4.18508e+06	3.74472e+06	6.35865e+06	6.29397e+06	5.82048e+06	4.29222e+06	6.02814e+06
M834T530	5.34337e+07	3.72711e+07	3.3017e+07	6.37916e+07	3.27939e+07	3.48704e+07	2.44226e+07	5.68444e+07	5.67898e+07	5.80137e+07	3.4466e+07	6.35965e+07
M834T543	1.35035e+06	2.77203e+06	2.54531e+06	1.54453e+06	2.49429e+06	2.60147e+06	2.63241e+06	1.41652e+06	1.35248e+06	1.43721e+06	2.42696e+06	1.49441e+06
M835T445	1.76718e+07	6.09372e+07	5.70649e+07	1.67614e+07	6.01958e+07	5.74892e+07	6.84259e+07	1.47776e+07	1.54744e+07	1.63605e+07	5.85442e+07	1.87025e+07
M835T495	6.75029e+06	7.42592e+06	8.10925e+06	7.88958e+06	7.96937e+06	8.01093e+06	7.48829e+06	7.41281e+06	7.01822e+06	7.32747e+06	7.28419e+06	6.63908e+06
M835T466	5.02201e+07	4.38529e+07	4.32645e+07	5.35054e+07	4.26645e+07	4.33624e+07	4.38973e+07	4.97888e+07	5.07776e+07	4.8266e+07	4.15304e+07	5.40999e+07
M835T530	1.60477e+07	1.08535e+07	7.74066e+06	1.80805e+07	4.70772e+06	8.05164e+06	7.66162e+06	1.70243e+07	1.66929e+07	1.74222e+07	1.00682e+07	1.84802e+07
M835T543	1.10632e+06	2.10231e+06	1.86029e+06	1.23418e+06	1.85861e+06	1.91658e+06	820502	1.04514e+06	999590	477098	1.7675e+06	1.14866e+06
M835T548	450564	244177	171230	413682	198089	217479	229815	359478	463492	347404	214712	532424
M836T467	1.17083e+08	3.22568e+08	2.99099e+08	1.23891e+08	3.09414e+08	3.05342e+08	3.36882e+08	1.23872e+08	1.23115e+08	1.192e+08	3.16106e+08	1.24554e+08
M836T530	3.39101e+06	1.91186e+06	1.55892e+06	3.75795e+06	1.42862e+06			3.5289e+06	3.4735e+06	3.48165e+06	1.35555e+06	3.79627e+06
M836T543	587407	962096	868144	677961	879026	918420	924111	541374	543222	596871	873473	589060
M836T462	291880	862976	896236	276891	941040	911673	882770	298640	342502	255048	774223	289481
M837T509	6.33673e+06	1.2721e+07	1.27074e+07	7.18506e+06	1.26473e+07	1.39222e+07	1.28963e+07	7.17889e+06	6.49652e+06	7.27896e+06	1.25602e+07	5.96658e+06
M837T467	4.94953e+07	1.55908e+08	1.4578e+08	5.40252e+07	1.50115e+08	1.46919e+08	1.61705e+08	5.33478e+07	5.26473e+07	5.05863e+07	1.53384e+08	5.05103e+07
M837T492	3.99551e+06			4.74306e+06	644177	675568	696546	4.14249e+06	3.75293e+06	4.51245e+06	504238	3.59899e+06
M837T530	371912		159562	209875	155876			399694	366131	416661	91679.5
M838T509	3.04993e+06	5.87057e+06	5.77079e+06	3.37509e+06	5.78177e+06	6.3064e+06	5.82487e+06	3.20245e+06	3.17292e+06	3.33629e+06	5.71454e+06	1.39436e+06
M838T467		4.38997e+07	4.01584e+07	1.25114e+07	4.19007e+07	4.15969e+07	4.46866e+07		1.28251e+07	1.29665e+07	4.31201e+07	1.54053e+07
M838T488	6.67193e+06	9.7062e+06	9.10392e+06	6.72375e+06	9.93507e+06	8.72808e+06	9.09718e+06	6.62178e+06	6.54197e+06	6.34123e+06	1.03521e+07	6.6083e+06
M838T474	4.13335e+07	2.02009e+07	2.02483e+07	4.22271e+07	2.02108e+07	1.97835e+07	2.14351e+07	4.3502e+07	4.2764e+07	4.07182e+07	2.0134e+07	2.72547e+07
M838T492	1.65638e+06	173621	157409	1.98467e+06	148257	238715	246858	1.86104e+06	1.90536e+06	1.75943e+06	105927	1.61767e+06
M838T37	256022	421827		130272	301451		247959	326694	339159	435500		467906
M839T509	964671	1.6733e+06	1.59542e+06	1.06949e+06	1.60691e+06	944046	1.7035e+06	964692	993568	953934	1.70847e+06	770465
M839T527	755683	85940.2		838959	68280.3	97265.1	162889	649084	715512	710418	106277	776716
M839T467	2.21767e+06	7.754e+06	7.69627e+06	2.3661e+06	7.88707e+06	7.1089e+06	8.29216e+06	2.37036e+06	2.29499e+06	2.3375e+06	8.80603e+06
M839T488	9.88208e+06	8.0802e+06	8.01334e+06	1.08298e+07	8.16327e+06		8.14623e+06	1.07472e+07	1.05362e+07	1.04868e+07
M839T500	3.12067e+06	412376	405669	3.7405e+06	489163	440986	354112	3.61504e+06	3.38428e+06	3.70004e+06	412658	3.07962e+06
M840T489	4.76974e+06	3.62194e+06	3.42762e+06	5.47992e+06	3.44947e+06	3.17825e+06	3.5337e+06	5.18402e+06	5.18855e+06	4.92971e+06	3.46977e+06	5.09577e+06
M840T472	2.62402e+06	3.26701e+06	3.1892e+06	2.85636e+06	3.77216e+06	3.34426e+06	3.94361e+06	2.86214e+06	2.89151e+06	2.82316e+06	3.71263e+06	2.88341e+06
M840T37	286570	290607		366518	296347		282525	466134	276983	485817		436055
M841T535	634488	994003	961751	793638	895837	982141	911163	641754	623988	729094	887146
M841T495	1.67403e+07	1.01354e+07	1.0622e+07	2.06831e+07	1.11399e+07	1.13018e+07	1.068e+07	1.83059e+07	1.83062e+07	1.90778e+07	1.0292e+07	1.6787e+07
M841T559	72158	66392.5	45971.4	67076.8	53897.5	56732.9	62970	74574.5	78617.6	72774.6	65735.5	71347.7
M841T526	1.46518e+07	1.14546e+07	1.0254e+07	1.54189e+07	9.99203e+06	1.14049e+07	5.43652e+06	1.48128e+07	1.55485e+07	1.41843e+07	1.18903e+07	1.56741e+07
M842T400	1.23954e+06		111692	1.94938e+06	59948.7		146525	1.96906e+06	1.99278e+06	1.8775e+06	54694.8	2.19974e+06
M842T495	8.05005e+06	5.06417e+06	5.20365e+06	1.01216e+07	5.35393e+06	5.57152e+06	5.42013e+06	9.00211e+06	8.91562e+06	9.42922e+06	4.93546e+06	8.40862e+06
M842T535_2	6.9466e+06	1.05677e+07	1.05555e+07	7.75962e+06	9.84581e+06	1.0889e+07	1.0062e+07	6.64846e+06	6.67218e+06	6.94648e+06	9.77484e+06	3.12994e+06
M842T526	7.62629e+06	6.00343e+06	5.38496e+06	8.18763e+06	5.22878e+06	5.92364e+06	6.34197e+06	7.88646e+06	3.76207e+06	7.44207e+06	6.24944e+06	8.31684e+06
M843T458	4.4933e+06	5.39601e+06	6.16228e+06	3.88558e+06	1.36383e+07	1.36043e+07	5.59519e+06	2.38025e+06	4.35095e+06	3.78297e+06	5.27813e+06	3.97707e+06
M843T499	1.35386e+06	920489	941570	1.77946e+06		886793		1.77932e+06	1.57188e+06	1.72175e+06		1.62253e+06
M843T518_1	4.87524e+06	2.69862e+06	2.58309e+06	4.97502e+06	2.6463e+06	2.65699e+06	3.17584e+06	5.22006e+06	5.1363e+06		3.0018e+06	5.42572e+06
M843T495	3.02483e+06	1.52471e+06	1.42921e+06	3.67905e+06	1.48547e+06	1.67834e+06	1.50563e+06	3.2002e+06	3.20125e+06	3.1405e+06	1.53041e+06	2.87061e+06
M843T518_2	3.76023e+06	3.84149e+06	3.62316e+06	3.77287e+06	3.50266e+06	3.55028e+06	3.73494e+06	3.34358e+06	3.54353e+06	3.24903e+06	3.54042e+06	3.49386e+06
M843T535	3.8133e+06	2.45293e+06	5.57937e+06	4.39795e+06	2.17927e+06	5.90436e+06	5.25766e+06	3.64697e+06	3.73668e+06	3.83624e+06	5.18234e+06	3.65723e+06
M843T526	2.28102e+06	1.72061e+06	1.63876e+06	2.42823e+06	1.52946e+06	1.72527e+06	1.85169e+06	2.35218e+06	2.39446e+06	2.19497e+06	1.8595e+06	2.38674e+06
M843T543	1.423e+07	1.90337e+07	1.70582e+07	1.63329e+07	7.76878e+06	1.8854e+07	1.91055e+07	1.49126e+07	1.4898e+07	1.45969e+07	1.88667e+07	1.65783e+07
M844T500_1	2.06082e+06	2.25425e+06	2.50189e+06	2.564e+06	2.67119e+06	2.78651e+06	2.88519e+06	2.51592e+06	2.4209e+06	2.59296e+06	2.61766e+06	2.25608e+06
M844T518_2	2.38566e+06	2.53087e+06	2.32749e+06	2.32588e+06	2.30708e+06	2.13691e+06	2.49571e+06	2.20954e+06	2.25038e+06	2.04965e+06	2.3735e+06	2.20025e+06
M844T537	5.47569e+06	639115	682129	5.87082e+06	777524	715492	694293	5.20884e+06	5.08872e+06	4.74033e+06	868888	5.86012e+06
M844T543	6.905e+06	9.84448e+06	8.54379e+06	7.82745e+06	8.22305e+06	9.45729e+06	9.63038e+06	7.14933e+06	7.1559e+06	6.91692e+06	9.44266e+06	7.72202e+06
M845T481	2.41905e+07	4.24783e+07	4.44238e+07	2.94337e+07	4.44691e+07	5.32651e+07	5.35265e+07	2.42666e+07	2.69361e+07	2.70232e+07	4.14536e+07	2.1576e+07
M845T520	7.39718e+06		2.48341e+06	7.41946e+06	1.70379e+06	2.59002e+06	2.82622e+06	7.77151e+06	7.41951e+06	7.04933e+06	1.58608e+06	7.78383e+06
M845T536	3.27182e+06	4.18901e+06	4.6091e+06	3.86209e+06	2.21494e+06	2.23592e+06	2.47326e+06		3.67159e+06	3.80182e+06	2.58992e+06	3.90416e+06
M845T535	2.08201e+07	3.24337e+07	3.15829e+07	2.09441e+07	3.09086e+07	3.03084e+07	3.1151e+07	1.95613e+07	1.89037e+07	1.97515e+07	3.03138e+07	1.88867e+07
M845T540	1.1803e+06		715156	1.27114e+06	924753			1.16391e+06	1.21201e+06	1.02385e+06	1.07251e+06	1.31027e+06
M845T543	1.96756e+06	2.72201e+06	2.47156e+06	2.18965e+06	2.36313e+06	2.71906e+06	2.77005e+06	1.9041e+06	1.97501e+06	1.88143e+06	2.69466e+06	2.18235e+06
M846T481	1.24569e+07	2.35197e+07	2.15858e+07	1.29802e+07	2.3495e+07	2.48489e+07	2.21002e+07	1.29313e+07	1.27703e+07	1.2726e+07	1.99186e+07	1.09851e+07
M846T520	3.4668e+06	1.11706e+06	776108	3.58271e+06		1.0259e+06		3.75498e+06	3.703e+06	3.50147e+06		3.72885e+06
M846T535	1.22537e+07	1.91478e+07	1.86575e+07	1.25441e+07	1.80887e+07	1.80689e+07	1.82694e+07	1.20319e+07	1.15998e+07	1.18616e+07	1.75216e+07	1.10949e+07
M846T558	4.87903e+06		1.65645e+06	5.37004e+06	1.67046e+06	2.15386e+06	1.86769e+06	4.7801e+06	4.96285e+06	4.46903e+06	1.83489e+06	5.49225e+06
M847T481	2.96054e+06	2.51709e+06	6.54983e+06	3.70639e+06	5.63274e+06	5.78483e+06	6.01911e+06	2.68381e+06	3.39832e+06	3.3913e+06	5.12397e+06	2.71836e+06
M847T503	9.48381e+06	7.00635e+06	7.00356e+06	1.10227e+07	7.20018e+06	7.58121e+06	6.95747e+06	9.52023e+06	9.52354e+06	9.6721e+06	6.82727e+06	8.83694e+06
M847T520	848044	242253	272849	608011		281301		1.07485e+06	824471	927290	380226	917969
M847T542	1.84567e+06	1.05094e+06	989561	2.00809e+06	956005	932468	1.0981e+06	2.0439e+06	1.97987e+06	1.84506e+06	994637	2.37524e+06
M847T534	8.62095e+06	6.16182e+06	1.28948e+07	8.38065e+06	1.27231e+07	1.23718e+07	5.74725e+06	8.23558e+06	7.85042e+06	8.1921e+06	1.23395e+07	7.83318e+06
M847T551	2.21027e+07	3.95873e+07	3.80641e+07	2.34031e+07	3.60805e+07	3.85489e+07	3.73493e+07	1.87651e+07	1.85079e+07	2.27545e+07	3.94791e+07	2.03372e+07
M847T525	916017	1.04638e+06	975754	1.01832e+06	830636	1.05722e+06	1.03196e+06	926987	975704	937375	1.0221e+06	959645
M847T559	2.05933e+06	525405	543606	2.08992e+06	527190	708327	476597	2.08334e+06	2.13389e+06	1.97652e+06	580185	2.01827e+06
M847T464	242229	439173	386531	224260	354719	464986	396012	175531	143866	214253	333900
M848T458	4.87761e+06	5.07078e+06	2.08484e+06	4.12586e+06	5.15825e+06	4.76801e+06	5.453e+06	4.43725e+06	4.73253e+06	4.2436e+06	5.02588e+06	4.74139e+06
M848T503	4.4068e+06	3.05278e+06	3.05787e+06	4.94402e+06	3.11831e+06	3.24785e+06	3.05508e+06	3.90401e+06	4.29534e+06	4.74818e+06	3.0396e+06	3.66607e+06
M848T541	358006	202850	239921	522100	250717	220453	267294	519405	512252	541439	240781	241073
M848T534	3.85373e+06	2.63042e+06	5.67434e+06	4.11577e+06	5.67015e+06	5.6883e+06	5.88419e+06	3.83777e+06	3.43016e+06	3.61122e+06	5.40962e+06	3.64427e+06
M848T551	1.02421e+07	2.08344e+07	2.04442e+07	1.23538e+07	1.96025e+07	2.23123e+07	2.01969e+07	1.13988e+07	1.06657e+07	1.2119e+07	2.09104e+07	1.05923e+07
M848T525	460049	553833	450150	528207	416984	516342	522572	455218	499351	457165	530006	503999
M848T453	1.07179e+06	2.71728e+06	2.86818e+06	857863	2.98406e+06	2.85292e+06	2.77517e+06	916234	990508	930114	2.49407e+06	1.00455e+06
M848T488	298171	242250	206566	341999	204401	229908	173948	250356	272937	306171		242033
M849T458	2.51726e+06	2.53747e+06	2.47324e+06	2.14802e+06	2.57711e+06	2.49832e+06		2.31686e+06	2.5687e+06	2.31409e+06	2.57202e+06	2.59376e+06
M849T534_1	308152	570197	486628	292163	625325	466660	669990	352189	285483	291294	596386	247194
M849T551	9.29441e+06	1.80667e+07	1.52479e+07	8.79704e+06	1.68324e+07	1.53352e+07	1.50976e+07	7.96964e+06	7.75212e+06	8.52837e+06	1.6109e+07	9.9978e+06
M849T556	1.37289e+06	2.48841e+06	2.25703e+06	1.4375e+06	1.88441e+06	2.11069e+06	2.21689e+06	1.18264e+06	1.16817e+06	1.21582e+06	2.01157e+06	1.28063e+06
M850T479	9.78658e+06	1.27702e+07	1.16698e+07	1.10506e+07	1.19979e+07	1.21759e+07	1.33295e+07	1.10396e+07	1.07938e+07	1.10707e+07	1.38207e+07	1.06402e+07
M850T546	458260	160307	135616	425269	115390		141629	343696	431732	300601	131733	196246
M850T551	4.26335e+06	6.99039e+06	6.98784e+06	4.39942e+06	6.88606e+06	7.55713e+06	6.8831e+06	3.57185e+06	3.34424e+06	3.81884e+06	6.32439e+06	3.85351e+06
M850T556	687772	1.24118e+06	1.16429e+06	740579	1.10678e+06	1.16481e+06	1.08266e+06	643018	625507	665819	1.082e+06	640057
M850T475	3.08461e+06	4.35609e+06	5.75479e+06	1.81057e+06	6.14642e+06	6.00404e+06	5.27584e+06	3.81972e+06	3.86747e+06	4.38287e+06	4.90194e+06	2.9415e+06
M851T495	390923		361030	405257		225311	235383	350145	345817	353612		297762
M851T519	461013	526830	458360	557871	552635	488694	523942	596272	464716	559591	492167	495508
M851T479	7.16861e+06	7.70705e+06	7.0921e+06	7.7432e+06	7.46091e+06	7.34738e+06	8.69292e+06	8.30587e+06	8.21631e+06	8.05795e+06	7.1211e+06	8.12273e+06
M851T469	2.31864e+07	8.9285e+06	9.42308e+06	2.52276e+07	8.89274e+06	9.9395e+06	9.55928e+06	2.4343e+07	2.25931e+07	3.24811e+07	8.02606e+06	2.29965e+07
M851T551_2	972451	1.89793e+06	1.79082e+06	1.05657e+06	1.83839e+06	1.73726e+06	1.77112e+06	1.11754e+06	874396	955531	1.69612e+06	957460
M851T475	1.30926e+06	1.87448e+06	2.33931e+06	1.64915e+06	2.97049e+06	2.11775e+06	1.82801e+06	1.54765e+06	1.60524e+06	1.78511e+06	1.76471e+06	1.11924e+06
M852T495_1	165454		204875	317853	267269	189158	206994	201450	260655		210330	229578
M852T469	1.19178e+07	4.30982e+06	7.26192e+06	1.3143e+07	6.9801e+06	4.29933e+06	5.16137e+06	1.51097e+07	1.2653e+07	1.29472e+07	3.80356e+06	1.27417e+07
M852T607	278780	342924	266924	330843	276861	331206	303242	321255	295986	286629	252759	300430
M852T556	264913	664101	492048	295607	464719	521920	425225	248111	213294	286949	568947	262287
M852T497	1.7816e+06	7.94535e+06	8.57928e+06	4.57565e+06	9.06191e+06	8.79522e+06	7.90368e+06	4.57201e+06	4.07423e+06	4.83993e+06	7.20741e+06	3.32613e+06
M853T478	2.72855e+07	8.95253e+06	9.33781e+06	2.92203e+07	1.00634e+07	9.42031e+06	9.65522e+06	2.89487e+07	2.89854e+07	2.87479e+07	8.39591e+06	2.82723e+07
M853T470	3.28459e+06	1.09439e+06	1.28001e+06	3.78803e+06	1.20648e+06		1.04442e+06	4.3046e+06	3.63485e+06	3.9307e+06		4.54362e+06
M853T561	79506.3	136673	122975	102268	116085	130002	133636	81892.8	87487.6	78897.2	152502	99144
M853T518	1.27995e+07	1.14211e+07	1.10687e+07	1.39263e+07	1.10281e+07	1.14002e+07	1.25955e+07	1.37062e+07	1.40179e+07	1.29701e+07	1.1736e+07	1.38941e+07
M854T497	1.57582e+06	3.69698e+06	4.01259e+06	1.01762e+06	4.28912e+06	4.16949e+06	3.59341e+06	1.94021e+06	1.98509e+06	2.2281e+06	3.52528e+06	1.49273e+06
M854T478	1.42901e+07	4.5109e+06	5.20813e+06	1.5309e+07	5.15118e+06	2.41218e+06	4.84546e+06	1.6168e+07	1.50678e+07	1.4775e+07	4.80057e+06	1.49138e+07
M854T525	1.01023e+06	1.55741e+06	1.41566e+06	1.13679e+06	1.38021e+06	1.55826e+06	1.58399e+06	1.09533e+06	1.14254e+06	1.12554e+06	1.61035e+06	1.09819e+06
M855T501	1.76372e+07	8.21738e+06	8.04873e+06	1.25907e+07	8.06043e+06	5.52395e+06	5.06951e+06	1.87038e+07	1.84533e+07	1.81731e+07	7.91423e+06	1.24347e+07
M855T492	5.65116e+06	2.53714e+06	2.42715e+06	5.42697e+06	2.51741e+06	1.13645e+06	2.39717e+06	5.42295e+06	5.28717e+06		2.42948e+06
M855T525	485835	806698	791361	568653	689929	854686	775243	543034	594559	549353	807581	540653
M855T518	2.1813e+06	1.89767e+06	1.8142e+06	2.23391e+06	1.79043e+06	1.87737e+06	2.15829e+06	2.28033e+06	2.31759e+06	2.08873e+06	1.81074e+06	2.30298e+06
M855T534	1.30868e+08	1.81556e+08	1.66681e+08	1.41423e+08	1.66184e+08	1.74906e+08	1.89175e+08	1.39611e+08	1.3896e+08	1.35261e+08	1.88045e+08	1.41207e+08
M856T422	1.33842e+06	1.3653e+06	1.62e+06	1.32307e+06	1.63242e+06	1.62918e+06	1.69355e+06	1.29734e+06	1.24003e+06	1.03017e+06	1.22323e+06	1.4371e+06
M856T501	6.35851e+06	2.80562e+06	2.82061e+06	1.02447e+07	2.72474e+06	2.84306e+06	4.04848e+06	5.70416e+06	9.37971e+06	9.50147e+06	3.55388e+06	6.52989e+06
M856T526	9.86951e+06	3.20227e+06	3.11319e+06	9.87696e+06	3.1592e+06	3.79064e+06	3.25645e+06	9.12478e+06	1.00049e+07	8.36073e+06	3.17661e+06	9.91003e+06
M856T543	2.21963e+06	4.10981e+06	3.88752e+06	2.70475e+06	3.87546e+06	4.17325e+06	3.89987e+06	2.51188e+06	2.4203e+06	2.46393e+06	3.87237e+06	2.38364e+06
M856T535	7.07869e+07	9.75157e+07	8.93386e+07	7.52129e+07	9.09423e+07	9.49107e+07	1.0244e+08	7.51479e+07	7.49759e+07	7.25601e+07	1.01146e+08	7.57093e+07
M856T466	2.47182e+06	1.85355e+06	2.12491e+06	1.24024e+06	2.35042e+06	2.28552e+06	903091	2.60308e+06	2.59199e+06	2.46819e+06	1.69516e+06	2.37702e+06
M857T422	621870	681477	761472	536683		795363	676439	551523	524127	491057	726606	606013
M857T465	9.7797e+06	9.539e+06	9.7193e+06	1.08681e+07	4.66213e+06	9.78942e+06	9.75163e+06	4.82731e+06	9.94193e+06	9.6189e+06	8.68233e+06	9.50567e+06
M857T498		1.1551e+06	1.10449e+06	1.32476e+06	1.0569e+06	1.02216e+06	1.01566e+06	1.18121e+06	1.14206e+06	1.33085e+06	1.04551e+06	982720
M857T524	1.55505e+06	888029	817632	1.63173e+06	783967	813375	889553	1.60009e+06	1.55867e+06	1.53933e+06	769956	1.62271e+06
M857T515	1.16216e+07	5.38192e+06	5.47501e+06	1.16502e+07	4.92973e+06	5.66652e+06	5.82455e+06	1.13235e+07	1.17217e+07	1.1101e+07	4.91093e+06	1.26944e+07
M857T543	1.00419e+06	1.97846e+06	1.95548e+06	1.22373e+06	1.94908e+06	2.12348e+06	919010	1.12627e+06	1.05534e+06	1.12608e+06	1.90812e+06	1.09588e+06
M857T527	2.47812e+06	1.77781e+06	1.76129e+06	5.22926e+06	1.7008e+06	2.11646e+06	1.77088e+06	5.01278e+06	5.00257e+06	4.44397e+06	1.73348e+06	5.39299e+06
M857T534	2.09948e+07	2.94614e+07	2.72263e+07	2.22862e+07	2.65188e+07	2.79928e+07	3.10191e+07	2.22405e+07	2.23403e+07	2.20633e+07	3.09261e+07	2.25695e+07
M857T551	7.67428e+07	1.73886e+08	1.58656e+08	8.77218e+07	1.53064e+08	1.7314e+08	1.79221e+08	8.08603e+07	8.1595e+07	9.54216e+07	1.75563e+08	9.14898e+07
M857T466	523637	856090	969257	1.18212e+06	891653	1.0465e+06	891793	1.38934e+06	1.05147e+06	1.07547e+06	769331	1.01048e+06
M858T465_1	5.22151e+06	5.05798e+06	5.17858e+06	2.33378e+06	5.09229e+06	5.10106e+06	4.97042e+06	4.98227e+06	5.18643e+06	4.96024e+06	4.45671e+06	4.97416e+06
M858T442	4.27355e+07	3.71543e+07	3.45506e+07	4.18135e+07	3.60625e+07	3.61964e+07	3.97345e+07	4.11702e+07	4.16243e+07	3.94807e+07	3.39652e+07	4.99684e+07
M858T524	660779	348508	300312	365390	314828		287506	772317	745915	662097		444953
M858T515	5.80864e+06	2.85045e+06	3.26323e+06	2.57526e+06	2.46903e+06	2.69981e+06	2.75565e+06	2.86426e+06	6.20656e+06	5.11024e+06	2.52668e+06	6.18931e+06
M858T527	1.40627e+06	317582	346667	1.53493e+06	328066	463122	389622	1.36857e+06	1.36924e+06	1.25249e+06	347264	1.55569e+06
M858T547	3.81571e+07	1.59792e+07	1.92596e+07	4.61657e+07	1.99547e+07	1.63981e+07	2.26409e+07	4.59719e+07	4.56111e+07	4.23182e+07	2.22709e+07	5.22724e+07
M858T551	3.84277e+07	9.28993e+07	8.36047e+07	4.35844e+07	7.9819e+07	4.22902e+07	9.49688e+07	4.09195e+07	4.00975e+07	4.50257e+07	9.32312e+07	4.51268e+07
M858T450	1.82187e+06	2.28369e+06	2.3536e+06	2.10588e+06	2.58842e+06	2.55728e+06	2.06055e+06	1.79309e+06	1.86414e+06	1.88932e+06	1.85472e+06	2.05101e+06
M858T485	6.0198e+06	2.15898e+06	5.59697e+06	3.29922e+06	5.21147e+06	2.25415e+06	2.11306e+06	6.85958e+06	6.62994e+06	7.51515e+06	4.06012e+06	2.71519e+06
M859T465		1.32466e+06	1.32832e+06	1.51834e+06	1.30035e+06		1.35324e+06	1.41682e+06		1.27683e+06	1.08268e+06	1.30005e+06
M859T488	4.77536e+06	4.74252e+06	5.38195e+06	5.68471e+06	6.76013e+06	5.30891e+06	6.08654e+06	5.15013e+06	4.87471e+06	5.55947e+06	4.43451e+06	4.47496e+06
M859T442	2.16534e+07	1.8011e+07	1.70822e+07	2.13918e+07	1.75134e+07	1.7869e+07	1.98843e+07	1.99529e+07	2.14696e+07	1.94533e+07	1.74018e+07	2.52065e+07
M859T494	4.11e+06	2.56884e+06	2.90272e+06	5.58649e+06	3.69673e+06	2.72116e+06	2.47952e+06	4.25865e+06	3.7648e+06	3.75158e+06	2.13156e+06	3.41462e+06
M859T528	5.77103e+06	4.9241e+06	4.225e+06	7.747e+06	3.53658e+06	4.87349e+06	5.33423e+06	7.59616e+06	6.72065e+06	7.93216e+06	4.87161e+06	7.13204e+06
M859T530	1.2507e+07	9.10758e+06	1.0605e+07	1.33339e+07	1.10117e+07	1.08673e+07	1.19466e+07	1.3595e+07	1.2888e+07	1.28551e+07	1.20113e+07	1.34876e+07
M859T547	2.09114e+07	9.12603e+06	7.55521e+06	2.06925e+07	7.36173e+06	8.83555e+06	8.22997e+06	2.10887e+07	2.38359e+07	1.08067e+07	9.64907e+06	2.76305e+07
M859T551	1.03067e+07	2.77118e+07	2.47727e+07	1.13892e+07	2.42354e+07	2.67528e+07	2.87892e+07	1.01498e+07	9.88198e+06	1.11745e+07	2.77208e+07	1.13649e+07
M859T556_2	2.923e+06	6.13328e+06	5.7204e+06	3.29295e+06	5.03125e+06	5.65237e+06	5.54805e+06	2.66885e+06	2.68942e+06	2.89273e+06	5.47158e+06	2.93107e+06
M859T449	566741		599926	590708	722314	711938	625725	480363	532273	489841	501166
M859T485	2.96591e+06	2.27141e+06	2.46043e+06	3.24532e+06	2.30459e+06	2.35165e+06	840185	3.38082e+06	3.00365e+06	3.26941e+06	1.86391e+06	1.21946e+06
M860T488	2.38743e+06		2.85457e+06	2.90184e+06	2.64043e+06	2.61518e+06	2.43929e+06		2.6039e+06	2.86296e+06	2.23046e+06	2.11918e+06
M860T442	6.25287e+06	5.0958e+06	5.05207e+06	6.41539e+06	5.44751e+06	5.45138e+06	5.80829e+06	5.98064e+06	6.32695e+06	6.03604e+06	5.20792e+06	7.4217e+06
M860T454	1.01156e+07	1.99224e+07	1.52394e+07	1.03477e+07	1.92418e+07	1.58098e+07	1.72148e+07	1.0555e+07	9.87595e+06	1.00402e+07	1.5816e+07	1.67275e+07
M860T494	2.36411e+06	1.10772e+06	1.16251e+06	2.4984e+06	949473	1.07785e+06	1.59068e+06	2.41252e+06	1.89667e+06	2.27803e+06		1.46317e+06
M860T529	2.94092e+06	2.14394e+06		3.77145e+06	2.50707e+06	2.36659e+06	2.48044e+06	2.89669e+06	3.58831e+06	3.47769e+06	2.77742e+06	3.18183e+06
M860T530	6.76551e+06	6.05197e+06	4.23573e+06	6.97836e+06	3.22052e+06	5.17312e+06	6.10062e+06	7.29519e+06	7.01648e+06	6.75505e+06	6.21347e+06	7.02793e+06
M860T567	1.4598e+07	9.23147e+06	8.68751e+06	1.58667e+07	8.08381e+06	1.03863e+07	9.98819e+06	1.40754e+07	1.55813e+07	1.36074e+07	1.01688e+07	1.67875e+07
M861T442	1.34474e+06	1.20776e+06		1.40208e+06			1.09987e+06	1.18191e+06	1.17441e+06	1.13022e+06	946309	1.39573e+06
M861T494	4.83614e+06	3.94044e+06	4.0307e+06	5.95303e+06	3.81545e+06	4.19559e+06	3.8437e+06	5.40001e+06	5.21518e+06	5.3526e+06	4.59888e+06	4.77523e+06
M861T454	5.19965e+06	1.01294e+07	7.75913e+06	7.64132e+06	9.64913e+06	1.00671e+07	1.06472e+07	5.33986e+06	4.97391e+06	5.05881e+06	9.79658e+06	5.74184e+06
M861T515	1.52164e+06	1.05047e+06	1.04853e+06	1.31942e+06	1.47661e+06	1.53961e+06	1.55197e+06	2.24001e+06	2.20682e+06	887741	1.39655e+06	2.24056e+06
M861T529	748642	518447	338696	592308		365110		597191	747154
M861T462	4.65664e+06	4.1135e+06	3.85783e+06	4.16676e+06	3.98325e+06	4.2483e+06	4.21459e+06	4.54201e+06	4.72641e+06	4.27276e+06	4.14924e+06	4.92121e+06
M861T553	2.04745e+06	2.13739e+06	1.92009e+06	1.96809e+06		2.1187e+06	1.89417e+06	1.94032e+06	1.90676e+06	2.30029e+06	1.48724e+06
M861T567	7.70887e+06	5.13186e+06		8.34357e+06	4.40611e+06	5.5205e+06	5.34569e+06	7.84395e+06	8.03124e+06	7.69614e+06	5.30403e+06	9.35094e+06
M861T425	271997		480002	663033	386132	402125	475576	341310	596741	540525	337395	740937
M862T470	1.11711e+08	1.72455e+08	1.62575e+08	1.09927e+08	1.74841e+08	8.27184e+07	1.90873e+08	1.15772e+08	1.14152e+08	1.10315e+08	1.81904e+08	1.12855e+08
M862T462	2.31352e+06	2.17638e+06	1.8948e+06	2.11303e+06	2.0938e+06	2.06041e+06	2.17772e+06	2.31208e+06	2.46408e+06	2.15834e+06	2.08241e+06	2.41273e+06
M862T553	970500	915132	651821	506285	607036	616634	802293	990863	1.04739e+06	1.10095e+06	732211	1.39994e+06
M862T558	241919	680574	648039	270377	584703	634494	659247	174864	216316	241265	643247	303870
M862T567	2.43952e+06	1.66295e+06	1.57824e+06	2.78209e+06	1.36445e+06	1.70583e+06	1.6615e+06	2.60033e+06	2.57128e+06	2.15543e+06	1.66411e+06	2.95269e+06
M863T511	1.95601e+06	3.59737e+06	3.40041e+06	2.11291e+06	3.46608e+06	1.63259e+06	3.29659e+06	2.2424e+06	2.0975e+06	2.06526e+06	3.99533e+06	1.68092e+06
M863T470	5.73137e+07	8.55672e+07	8.2514e+07	5.91419e+07	8.86855e+07	8.26974e+07	9.52366e+07	5.96459e+07	5.8424e+07	5.75698e+07	9.15079e+07	5.84696e+07
M863T498	4.34585e+06	3.96025e+06	2.80948e+06	4.01986e+06	4.07029e+06	3.38138e+06	3.81949e+06	5.12955e+06	5.87922e+06	2.96998e+06	4.46876e+06	8.48817e+06
M863T525	411815	802375	711790	518347	731205	748198	826903	479854	496118	467450	755727	500661
M863T584	1.32788e+06	1.49701e+06	1.45348e+06	609187	1.7044e+06	1.77592e+06	812991	1.5806e+06	1.44202e+06	1.60474e+06	1.73415e+06	1.50016e+06
M863T558	210791	541511	499367	211691	465621	502605	506201	185141	185118	169823	548786	167919
M864T470	1.65761e+07	2.53844e+07	1.08349e+07	1.66294e+07	2.60289e+07	2.45045e+07	2.79489e+07	1.71615e+07	1.75324e+07	1.71768e+07	1.24146e+07	1.71956e+07
M864T490	1.45591e+08	3.63916e+08	3.42232e+08	1.54128e+08	3.46861e+08	3.4073e+08	3.72055e+08	1.57826e+08	1.52937e+08	1.58944e+08	3.65614e+08	1.53509e+08
M864T584	872290	964180	962496	914042	1.11878e+06	1.12258e+06	1.25505e+06	1.0627e+06	938880	498423	1.15295e+06	976882
M865T528	1.76585e+06	4.29522e+06	4.16448e+06	2.26463e+06	4.19392e+06	4.34399e+06	4.35678e+06	2.72353e+06	2.65371e+06	2.71902e+06	4.42281e+06	1.98051e+06
M865T470	3.68052e+06	2.62353e+06	2.30487e+06	3.6817e+06	5.78846e+06	2.64723e+06	2.6306e+06	3.54457e+06	3.83751e+06	3.55303e+06	2.48834e+06	3.85406e+06
M865T490	7.43648e+07	1.84169e+08	1.72104e+08	7.89979e+07	1.7265e+08	1.72508e+08	1.85843e+08	8.02448e+07	7.79896e+07	8.04387e+07	1.83607e+08	7.83635e+07
M865T543	306172	663914	611963	334693	577227	616226	597062	287917	300097	304231	606916	322424
M865T584	270936	299957	290575	299693	337600	376456	400448	321607	302099	315787	363443	328520
M866T392	2.59925e+07	2.7045e+06	2.77947e+06	2.46572e+07	2.7696e+06	2.79016e+06	2.82938e+06	2.47469e+07	2.51248e+07	2.21063e+07	2.28643e+06	2.82368e+07
M866T528	772713	2.02013e+06	1.95778e+06	989669	1.9676e+06	2.1214e+06	2.07134e+06	1.01078e+06	1.04795e+06	1.03166e+06	2.04619e+06	446821
M866T490	2.21379e+07	5.42188e+07	5.06303e+07	2.27408e+07	5.17199e+07	5.06811e+07	5.4926e+07	2.38468e+07	2.31677e+07	2.37513e+07	5.42453e+07	2.3258e+07
M866T518	1.54225e+06	1.89054e+06	1.7706e+06	1.60408e+06	1.81375e+06	1.68525e+06	821272	1.45647e+06	1.53168e+06	1.49833e+06	1.83075e+06	1.54326e+06
M866T542	128403	323669	295719	140297	130473	309838	314097	160719	106954	160823	292756	155941
M866T584	45629.1	38659.5	48248.2	47202	67965.7	57500.3	76651.3	68672.1	58985.8	49042.8	78798.8	63920.4
M867T392	7.43118e+06	1.48323e+06	768972	1.36578e+07	1.55904e+06	1.54857e+06	1.54726e+06	1.37973e+07	1.40002e+07	1.22336e+07	1.26324e+06	1.5545e+07
M867T507	549184	487683	543597	535271	544928	545314	552255	439834	609238	493297	532052	392664
M867T529	486220	634813	586402	513038	590681	647180	599611	430924	453401	513381	658238	455253
M867T490	4.55923e+06	1.14597e+07	1.11005e+07	4.89075e+06	5.03998e+06	1.11039e+07	1.19481e+07	5.02863e+06	4.72257e+06	4.90636e+06	1.15811e+07	2.43339e+06
M867T508	1.09462e+06	701013		966561	591251	513783	732680	1.10865e+06	1.27489e+06			1.32493e+06
M867T536	1.46175e+06	1.63958e+06	1.43342e+06	1.59281e+06	1.31446e+06	1.45495e+06	1.5653e+06	1.70136e+06	1.57596e+06	1.61731e+06	1.57029e+06	1.58722e+06
M868T392	2.12835e+06	482992	439336	4.13474e+06	466155	450771	446663	4.25114e+06	4.24947e+06	3.71209e+06	384387	4.76977e+06
M868T402	6.03293e+06	442738	460013	6.63693e+06	424560	442883	428915	5.90956e+06	6.06189e+06	5.50027e+06	340126	7.13569e+06
M868T490	623568	1.92638e+06	1.77915e+06	642461	1.77574e+06	1.84688e+06	2.03558e+06	785366	688675	466862	2.06066e+06	723987
M868T536	485870	381075	409241	479380	342591	374368	418739	607236	473609	549872	505802	563485
M868T535	1.47192e+07	2.48375e+07	2.4412e+07	1.50202e+07	1.1355e+07	2.42873e+07	2.42114e+07	1.39795e+07	1.37838e+07	1.35415e+07	2.37378e+07	1.29407e+07
M868T498	312958	657848	811025	692216	904437	624046	795184			590012	652059
M869T392	464872			905812	57140.9	55183.1		920730	478665	821052	52298.4	1.04066e+06
M869T402	3.30642e+06		149059	3.43768e+06	168717			3.29556e+06	1.83444e+06	2.92044e+06	151407	3.86921e+06
M869T464	1.44662e+06	1.38732e+06	1.29085e+06	1.18296e+06	1.38829e+06	1.41019e+06	1.2602e+06	1.17355e+06	1.31353e+06		1.27272e+06	1.21559e+06
M869T552	489561	953196	810084	595280	781178	807455	900443	529019	491101	515318	843475	530743
M869T516	6.78228e+06	5.73247e+06	5.57925e+06	7.37797e+06	5.4546e+06	5.60553e+06	5.64932e+06	6.69018e+06	7.1078e+06	6.91674e+06	5.76625e+06	6.95725e+06
M869T535	8.09046e+06	1.36837e+07	1.32364e+07	8.56657e+06	1.31856e+07	1.33909e+07	1.35479e+07	7.90525e+06	7.80011e+06	7.74307e+06	1.33067e+07	7.55784e+06
M869T542	1.85093e+06	2.2407e+06	2.12033e+06	4.31042e+06	4.51562e+06	5.02573e+06	2.32007e+06	4.11286e+06	4.17264e+06	3.97684e+06	5.24014e+06	4.51981e+06
M870T516	3.26985e+06	2.65147e+06	2.74094e+06	3.81476e+06	2.72827e+06	2.84087e+06	2.80244e+06	3.35614e+06	3.68446e+06	3.42677e+06	2.87713e+06	3.53828e+06
M870T535	2.63949e+06	4.70215e+06	4.43991e+06	2.76843e+06	2.01808e+06	4.51796e+06	4.45143e+06	2.62129e+06	2.58476e+06	2.565e+06	4.54835e+06	2.37022e+06
M870T551	1.32394e+07	3.26219e+07	3.13987e+07	1.53629e+07	3.03324e+07	3.22619e+07	3.2488e+07	1.34708e+07	1.2694e+07	1.46538e+07	3.07323e+07	1.39625e+07
M870T542	1.93967e+06	2.41924e+06	2.18516e+06	2.04684e+06	2.18249e+06	2.38532e+06	2.53535e+06	1.9269e+06	1.92604e+06	1.81398e+06	2.52861e+06	2.15497e+06
M871T517	1.01901e+06	1.35235e+06	1.39404e+06	1.10792e+06	1.3029e+06	1.2644e+06	1.20616e+06	1.04153e+06	880426	1.05818e+06	1.10357e+06	914586
M871T482	1.57021e+07	1.4642e+07	1.49759e+07	1.63808e+07	1.77514e+07	1.66673e+07	1.67798e+07	1.62235e+07	1.58815e+07	1.57216e+07	1.30649e+07	7.1927e+06
M871T551	7.22735e+06	1.81253e+07	1.7421e+07	8.3651e+06	1.6811e+07	1.82614e+07	1.7918e+07	7.47725e+06	7.12143e+06	8.18532e+06	1.66597e+07	7.6596e+06
M871T558	1.87113e+06	3.88924e+06	3.56485e+06	2.03918e+06	3.35458e+06	3.76324e+06	3.92481e+06	1.88396e+06	1.91979e+06	1.86823e+06	3.96166e+06	2.12438e+06
M872T517_1	435392	589155	672153	483745	589800	516713	554363	365441	437738	419578	493802	349821
M872T456	6.51569e+06	2.3614e+06	2.50547e+06	5.58901e+06	2.46774e+06	2.27652e+06	2.68345e+06	5.81582e+06	6.18353e+06	5.68747e+06	2.21901e+06	6.51221e+06
M872T483	4.86953e+06	8.0649e+06	6.5123e+06	8.02522e+06	7.2249e+06	6.74968e+06	6.05685e+06	4.61053e+06	5.24017e+06	7.53868e+06	7.48538e+06	6.42644e+06
M872T521	587604	746141	678307	642493	539090	644249	788173	559401	605135	607361	698460	654710
M872T535	2.98356e+06	4.62174e+06	4.22309e+06	3.07628e+06		4.54533e+06		2.65552e+06	2.68419e+06	2.83587e+06	4.86482e+06	2.74027e+06
M872T551	2.32125e+06	5.92697e+06	5.60824e+06	2.56808e+06	5.40443e+06	6.17873e+06	6.02935e+06	2.31155e+06	2.29081e+06	2.621e+06	5.97321e+06	2.43871e+06
M872T555	1.19618e+06	2.13891e+06	2.04386e+06	1.29783e+06	1.83674e+06	1.94047e+06	1.87885e+06	1.06364e+06	1.06625e+06	1.19626e+06	1.63424e+06	999992
M872T562	397197	82747.5		424669	117169	149336	101429	394943	464353	437456	159920	591539
M872T558	582306	1.45167e+06	1.33866e+06	732769	1.29314e+06	1.43248e+06	1.50872e+06	573868	585291	506901	1.53937e+06	653137
M872T452	852669	1.67912e+06	1.58022e+06	771101	1.61226e+06	1.95605e+06	1.75235e+06	868095	730662	656714	1.19664e+06	782480
M872T465_2	831796	712052	708682	884277	805201	735349	712421	703396	779956	723226	564898	788333
M873T456	3.2487e+06	1.07959e+06	1.13239e+06	2.73215e+06	1.21035e+06	1.06273e+06	1.22482e+06	2.92055e+06	3.19046e+06	2.72794e+06	1.09946e+06	3.36796e+06
M873T484		1.6642e+06	1.97257e+06	2.17712e+06	1.76597e+06	1.99333e+06	1.64327e+06		2.1772e+06	1.13418e+06	1.45908e+06
M873T504	4.09445e+07	3.97255e+07	4.22316e+07	4.88045e+07	4.12615e+07	4.05796e+07	6.22792e+07	4.08572e+07	6.31107e+07	4.3471e+07	5.91094e+07	3.73396e+07
M873T528	395619	327115	390292	456089	358156	419176	439556	431862	452051	384123	433401	484601
M873T553	914216	486679		1.03636e+06	411423				1.00174e+06	959877	503312	1.7762e+06
M873T535	1.29111e+06	2.26999e+06	2.13736e+06	1.41074e+06	963320	2.27117e+06	2.27386e+06	1.2057e+06	1.23143e+06	1.36406e+06	2.32472e+06	1.31597e+06
M873T551	1.64466e+06	4.11073e+06	5.1071e+06	1.88098e+06	3.87952e+06	4.05336e+06	4.34208e+06	1.58359e+06	1.36759e+06	1.40641e+06	4.05963e+06	1.75743e+06
M873T525	2.59397e+06	3.09052e+06	2.87163e+06	2.75665e+06	2.71545e+06	3.1098e+06	3.37846e+06	2.72933e+06	2.72807e+06	2.50426e+06	3.36043e+06	2.74095e+06
M873T452	366150	710249	696344	361655	820094	779762	770134	358699	365175	372614	502390	374524
M873T465	302513	344143	311520	376800	315559	309992	294031	304569	336991	285195	281969	261572
M874T456	947995	264305	240651	776999	298421	265425	244666	918018		796713	221491	955794
M874T467	3.35903e+06	2.10569e+06	2.02586e+06	3.49422e+06	1.98534e+06	1.93026e+06	2.09563e+06	3.28638e+06	3.63991e+06	3.11644e+06		3.23511e+06
M874T475	2.42935e+06	2.18338e+06	4.46178e+06	2.61033e+06	2.79137e+06	2.75958e+06	4.90419e+06	2.70478e+06	2.50725e+06	2.44377e+06	4.92737e+06	2.41099e+06
M874T504	2.05288e+07	1.95935e+07	2.10477e+07	2.29218e+07	1.25745e+07	2.01175e+07	3.02321e+07	3.21667e+07	2.16552e+07	2.03912e+07	1.87655e+07	2.867e+07
M874T528	118329	188500	158620	120582	193197	165543	201032	157610	123541	133243	186507	187387
M874T553	437760	182007	216449		229769		278208		640755	497054	292545	833776
M874T551	2.7726e+06	6.5021e+06	6.51195e+06	3.04936e+06	6.34189e+06	6.62448e+06	7.01367e+06	2.85597e+06	2.83796e+06	3.15867e+06	6.46822e+06	3.18e+06
M874T525	1.37301e+06	1.75495e+06	1.46908e+06	1.46535e+06	1.42353e+06	1.71054e+06	1.80844e+06	1.50957e+06	1.52688e+06	1.3891e+06	1.77934e+06	1.48267e+06
M875T504	8.45035e+06	5.75179e+06	6.03296e+06	9.62908e+06	9.04608e+06	5.3542e+06	8.605e+06	5.77217e+06	8.90575e+06	6.34978e+06	8.14276e+06	5.36217e+06
M875T530	9.7606e+06			1.05363e+07	2.37833e+06	1.70392e+06	2.62607e+06	1.05989e+07	9.94695e+06	1.01124e+07	1.55687e+06	1.09124e+07
M875T545	116144	209024	209448	133558		196188	235793	131753	118311			135241
M875T551	1.38445e+06	3.48551e+06	3.27511e+06	1.46975e+06	3.32472e+06	3.38923e+06	3.51249e+06	1.3166e+06	1.47086e+06	1.54033e+06	3.66357e+06	1.50094e+06
M875T566		1.25143e+06	1.22341e+06		1.05115e+06	1.13979e+06	1.18102e+06		201001	214791	1.15554e+06	202599
M875T543	1.12773e+06	2.21127e+06	1.87394e+06	1.32405e+06	1.81101e+06	2.11862e+06	2.08821e+06	1.21151e+06	1.22052e+06	1.20253e+06	2.0926e+06	1.30636e+06
M875T442	2.10656e+06	8.34926e+06	8.79995e+06	2.1464e+06	9.30731e+06	8.97407e+06	8.80149e+06	2.10379e+06	2.03112e+06	1.92478e+06	7.07879e+06	2.077e+06
M876T482	5.57407e+06	5.21866e+06	5.32199e+06	6.04015e+06	5.27827e+06	5.01169e+06	5.68268e+06	6.06772e+06	5.64416e+06	5.99407e+06	4.93746e+06	5.85945e+06
M876T545	54620.5	116088	111376	84761.6	157725	114650	131263	57204	76352.8	61871.4	112106	65771.1
M876T551	421664	1.11163e+06	1.12015e+06	701850	1.05513e+06	1.14062e+06	1.19513e+06	444864	398992	449080	1.06349e+06	503585
M876T543	625500	1.18562e+06	1.02347e+06	733032	1.01255e+06	1.15032e+06	1.15212e+06	650317	642758	675076	1.16037e+06	265192
M876T442	766708	4.01522e+06	4.30156e+06	769877	3.89272e+06	4.19419e+06	3.92935e+06	985494	898776		2.86036e+06	660152
M877T479	1.25508e+06	1.16357e+06	1.36465e+06	1.50389e+06	1.38628e+06	1.09368e+06	1.21048e+06	1.61211e+06	1.47863e+06	1.78463e+06	979667	1.2727e+06
M877T482	3.77653e+06	2.67916e+06	2.70505e+06	3.77603e+06	2.62286e+06	2.52296e+06	3.04482e+06	4.09056e+06	3.9658e+06		2.4981e+06	3.90912e+06
M877T471	9.36945e+06	2.32334e+06	2.36498e+06	9.98096e+06	2.89117e+06	2.51101e+06	2.73939e+06	9.65726e+06	9.2464e+06	8.87929e+06		9.28975e+06
M877T566	99514.9	531977	463649	140870	443491	488672	335584	62804.3	79088.9	103328	481688	100680
M877T543	154575	335197	260809	188131	303021	344703	338818	174374	175020	178896	354698	189192
M878T465		537374	588649	213757	576386	532814	557258	152593	164661	186154	446739
M878T499	3.25793e+06	5.61482e+06	5.3065e+06	3.89717e+06	2.63232e+06	5.27491e+06	6.20466e+06	3.92532e+06	3.79089e+06	3.94183e+06	6.2303e+06	3.96115e+06
M879T499	8.73724e+06	9.15905e+06	1.04097e+07	1.07575e+07	1.11883e+07	1.07239e+07	9.28003e+06	1.10333e+07	1.03053e+07	1.10795e+07	9.31928e+06	8.43802e+06
M880T498	4.24663e+06	4.36397e+06	4.827e+06	5.179e+06	4.98411e+06	4.99154e+06	4.47033e+06	5.40589e+06	4.93225e+06	5.42351e+06	4.36879e+06	4.05353e+06
M881T498	1.04799e+06	1.12714e+06	1.39809e+06	1.58698e+06	1.37358e+06	1.47127e+06	1.10388e+06	1.42754e+06		1.54482e+06	944063	1.06978e+06
M881T517	1.05439e+07	1.28415e+07	1.32646e+07	1.19472e+07	1.28179e+07	1.2966e+07	1.31018e+07	1.12622e+07	1.13392e+07	1.177e+07	1.24524e+07	1.07013e+07
M881T471	2.14122e+06	1.64809e+06	2.10176e+06	2.52584e+06	2.03119e+06	1.92271e+06	1.71442e+06	2.17652e+06	2.03822e+06	2.54105e+06	1.53069e+06	1.50747e+06
M881T501	9.04458e+06	4.10241e+06	4.0921e+06	1.11651e+07	3.76188e+06	4.17694e+06	3.65766e+06	9.29407e+06	9.47175e+06	9.21364e+06	3.92375e+06	1.00848e+07
M881T535	695746	997940	411189	761742	896635	976685	965949	806306	755890	686098	977146	759900
M882T434	1.15228e+07	1.33088e+07	1.16308e+07	1.13359e+07	9.33111e+06	1.14051e+07	1.3772e+07	9.1526e+06	8.83969e+06	8.05408e+06	1.26973e+07	1.28528e+07
M882T425	1.99458e+06	1.86191e+06	1.75326e+06	1.83106e+06	1.76911e+06		1.86246e+06	1.87711e+06	1.79063e+06	1.62396e+06	1.63321e+06	2.06323e+06
M882T517	5.12112e+06	6.35118e+06	6.23168e+06	5.8279e+06	6.21395e+06	6.22154e+06	6.43071e+06	5.35593e+06	5.42683e+06	5.69497e+06	5.92911e+06	5.2937e+06
M882T501	4.62582e+06	2.13517e+06	2.22562e+06	5.80614e+06	2.12165e+06	2.17492e+06	2.06214e+06	5.08357e+06	5.14988e+06	5.49488e+06	1.94053e+06	5.23648e+06
M882T542	558742	1.10186e+06	1.04298e+06	641873	1.09504e+06	1.0921e+06	1.06042e+06	569775	594102	579672	1.04106e+06	560875
M882T476	3.9478e+06	653876	1.23923e+06	4.7947e+06	1.41888e+06	1.28951e+06	719751	4.63721e+06	4.348e+06	5.17065e+06	731013	3.38713e+06
M883T434	5.86536e+06	6.43294e+06	2.34705e+06	5.705e+06	4.69953e+06	5.93011e+06	6.91348e+06	4.65724e+06	4.63558e+06	4.12108e+06	6.58664e+06	6.63462e+06
M883T517	1.46784e+06	1.64712e+06	1.79733e+06	1.55775e+06	1.74491e+06	1.71141e+06	1.73424e+06	1.54544e+06	1.52383e+06	1.51843e+06	1.63673e+06	1.48362e+06
M883T456	440297	116685		230857	182089	121623	119876	482284	515927	251173	176325	816911
M883T501	1.39244e+06	215549	400002	1.42945e+06	362822	593534	299985	449527	1.26291e+06	1.27287e+06		1.31818e+06
M883T525	2.73374e+06	2.49698e+06	1.92662e+06	2.69984e+06	1.84684e+06	2.33671e+06	2.51527e+06	2.85207e+06	2.78256e+06	2.61322e+06	2.23541e+06	5.10384e+06
M883T475	2.49454e+06	249893	939750	3.44244e+06	811307	605198	387553	3.2049e+06	2.98264e+06	3.66152e+06	380891	2.5147e+06
M884T445	6.6657e+07	5.80913e+07	4.64373e+07	5.52156e+07	5.70767e+07	4.83478e+07	6.041e+07	4.36322e+07	6.3728e+07	1.34248e+07	5.33427e+07	6.02291e+07
M884T525	1.27066e+06	1.27369e+06	1.02305e+06	1.62512e+06	928864	1.11433e+06	1.16573e+06	1.52219e+06	1.46422e+06	1.56133e+06	1.28987e+06	1.89027e+06
M884T558	598751	1.25582e+06	1.19336e+06	655119	1.16469e+06	1.22883e+06	1.23946e+06	570562	568719	579359	1.18725e+06	600317
M884T550	1.80925e+06	5.56871e+06	2.15756e+06	1.9593e+06	2.44285e+06	2.72387e+06	6.16133e+06	1.92951e+06	1.96601e+06	1.92774e+06	2.58334e+06	888763
M884T453	1.40451e+06	6.90896e+06	7.51899e+06	2.82002e+06	7.43644e+06	7.125e+06	7.29516e+06	3.08834e+06	1.82933e+06	3.00798e+06	3.92472e+06	3.23585e+06
M885T485	6.31047e+06	3.45287e+06	4.18649e+06	3.59249e+06	3.73007e+06	3.79237e+06	3.43283e+06	7.34824e+06	7.18981e+06	7.49172e+06	3.03879e+06	5.87958e+06
M885T445	2.55446e+07	2.98976e+07	2.89211e+07	2.94019e+07	1.13601e+07	2.47759e+07	2.65555e+07	2.30914e+07	6.3754e+06	2.48396e+07	2.8586e+07	3.12089e+07
M885T475	3.84116e+06	1.45335e+06	889966	3.10094e+06	1.79689e+06	1.35384e+06	1.37268e+06	4.06839e+06	5.10448e+06	2.28114e+06	1.46388e+06	6.86494e+06
M885T558	320379	706800	653448	358736	615226	679890	661497	292139	322445	305599	623883	278289
M885T565	608527	3.16031e+06	2.78131e+06	739567	2.74015e+06	3.02789e+06	3.12871e+06	634773	659329	616872	3.16826e+06	746770
M885T452	1.19444e+06	3.11693e+06	3.16481e+06	1.10802e+06	1.22324e+06	3.07648e+06	3.02283e+06	1.20112e+06	1.28701e+06	1.13675e+06	2.30312e+06	1.19277e+06
M886T485	3.22991e+06	1.56608e+06	2.13377e+06	1.81224e+06	1.89072e+06	1.88068e+06	1.51453e+06	3.62803e+06	3.38963e+06	3.67402e+06	1.56244e+06	1.40385e+06
M886T445	7.89686e+06	9.33823e+06	9.12476e+06	1.05613e+07	7.4891e+06	7.47259e+06	7.87098e+06	7.02251e+06	7.32229e+06	6.9373e+06	8.0148e+06	1.21455e+07
M886T468	4.30263e+08	2.40791e+08	2.25231e+08	4.45337e+08	2.36973e+08	2.26874e+08	2.46671e+08	4.36801e+08	4.45725e+08	4.10794e+08	2.35368e+08	4.39149e+08
M886T456	1.34268e+07	1.16483e+07	1.06472e+07	1.19767e+07	1.12048e+07	1.0982e+07	1.16604e+07	1.22415e+07	1.30338e+07	1.19242e+07	1.08608e+07	1.35953e+07
M886T565	270235	1.75389e+06	1.51285e+06	368385	1.48494e+06	1.70136e+06	1.73467e+06	296113	317159	294264	1.77945e+06	352963
M887T507	1.55896e+06	764155	817048	1.23547e+06					1.6466e+06		1.27666e+06	1.08433e+06
M887T445	1.6485e+06	1.8138e+06	1.49523e+06	372941	1.43555e+06	1.48001e+06	2.0058e+06	1.63408e+06	1.38635e+06	1.36053e+06	1.45199e+06	1.78312e+06
M887T468	2.27005e+08	1.24047e+08	5.60031e+07	2.34376e+08	1.24794e+08	1.19025e+08	1.29793e+08	2.29203e+08	2.33221e+08	2.16676e+08	1.21812e+08	2.32948e+08
M887T456	6.98725e+06	6.09887e+06	5.70095e+06	6.1897e+06	5.69566e+06	5.72525e+06	6.15318e+06	6.24147e+06	6.6858e+06	6.3335e+06	5.67051e+06	6.92782e+06
M887T519	5.28806e+06	2.5446e+06	2.46432e+06	5.34767e+06	2.4352e+06	1.85534e+06	2.43606e+06	5.044e+06	5.16672e+06	4.85661e+06	2.5426e+06	4.91866e+06
M887T553	1.09167e+06	1.09895e+06	1.15403e+06	1.12827e+06	1.03726e+06	1.10893e+06	1.31536e+06	1.23931e+06	1.12332e+06	955688	1.18293e+06	1.21616e+06
M887T566		523192	485080		447425	476426	508945		95074.3	91770	534985	87533.1
M888T429	1.92551e+06	1.53544e+06	1.72377e+06	3.58793e+06	841038	785321	1.75342e+06	3.52817e+06	3.3693e+06	2.90453e+06	621384	3.94106e+06
M888T468	7.11262e+07	3.88391e+07	3.71527e+07	7.30229e+07	4.03535e+07	3.78631e+07	4.20498e+07	7.15286e+07	7.16867e+07	6.76017e+07	3.86242e+07	7.23746e+07
M888T486	4.40855e+07	3.55773e+07	3.34924e+07	4.31659e+07	3.32609e+07	3.30219e+07	3.70801e+07	4.39552e+07	4.42127e+07	4.20366e+07	3.47422e+07	4.23134e+07
M888T478	2.27083e+08	6.92398e+07	6.41525e+07	1.18855e+08	6.76062e+07	6.48517e+07	7.51978e+07	2.39925e+08	1.17469e+08	1.16221e+08	6.76312e+07	2.29881e+08
M888T519	2.32295e+06	1.17921e+06	1.09526e+06	2.57902e+06		1.22239e+06	996454	2.53926e+06	2.43004e+06	2.4515e+06	1.05661e+06	2.46601e+06
M888T553		616937	402753	394722	516855	469708	501173	551404	511958	421038	554259	312993
M888T543	134686	443909	402851	196979	394076	444494	401148	154425	147309	183673	406475	165258
M888T463	288543	396868	513671	253948	396591	392000	425467	169545	232180	196699	305240	185441
M889T429	1.94728e+06	412917	854338	1.91424e+06	815999	870710	870666	1.80422e+06	875004	1.53877e+06	316127	1.00022e+06
M889T505	2.41434e+06	4.48256e+06	2.23327e+06	5.03124e+06	4.66921e+06	2.5449e+06	2.36507e+06	2.51783e+06	2.99029e+06	4.97299e+06	2.80355e+06	2.73998e+06
M889T468	1.54519e+07	8.90899e+06	8.16039e+06	1.72912e+07	8.72804e+06	8.07852e+06	8.94405e+06	1.61875e+07	1.62043e+07	1.47264e+07	9.41309e+06	1.67562e+07
M889T478	5.70145e+07	3.61792e+07	3.35118e+07	6.09562e+07	3.50522e+07	3.35345e+07	3.9774e+07	6.50816e+07	6.07701e+07	5.95846e+07	3.55069e+07	2.04171e+07
M889T486	2.30499e+07	1.82237e+07	1.78151e+07	2.35292e+07	1.77687e+07	1.74519e+07	1.90551e+07	2.3164e+07	2.33334e+07	2.25196e+07	1.82289e+07	2.27642e+07
M889T575	429236	577613	185144	487683	491423	408796	587986	470312	462287	439605	587643	518835
M890T455	284859	394943	456967	191727	422441	458734	438532	237858	264504	271361	363282	254504
M890T468	2.74327e+06	1.39721e+06	1.14348e+06	2.66365e+06	1.43897e+06	1.17645e+06	1.38441e+06	2.67452e+06	2.809e+06	2.44834e+06	1.35128e+06	2.65041e+06
M890T478	1.74559e+07	1.10954e+07	1.03961e+07	6.03441e+06	1.08721e+07	1.04186e+07	1.17817e+07	1.97539e+07	1.8429e+07	1.81981e+07	1.10246e+07	7.61649e+06
M890T493	2.68245e+07	3.6066e+07	3.42777e+07	2.97429e+07	3.62806e+07	3.50491e+07	4.0089e+07	2.99152e+07	2.77868e+07	3.00288e+07	3.6858e+07	2.88531e+07
M890T486	7.20911e+06	5.7165e+06	5.19237e+06	7.12088e+06	5.80486e+06	4.88225e+06	6.70354e+06	7.44099e+06	7.25254e+06	7.65951e+06	5.53375e+06	7.28283e+06
M890T448	928754	5.04843e+06	2.05455e+06	892761	5.96652e+06	2.27673e+06	2.47469e+06	742229	895341	782680	2.0287e+06	832890
M891T531	2.03119e+06	846488	778657	1.65832e+06	630882	542363	452801	2.18736e+06	2.14004e+06	2.20847e+06	484939
M891T478	4.18553e+06	2.31558e+06	2.04123e+06	4.21806e+06	2.43233e+06	2.09176e+06	2.65265e+06	4.50311e+06	1.85761e+06	3.93499e+06	2.35043e+06	4.46449e+06
M891T493	1.4197e+07	1.86715e+07	1.81949e+07	1.55466e+07	1.85723e+07	1.81024e+07	2.02799e+07	1.64349e+07	2.09666e+07	1.58164e+07	1.97935e+07	1.55514e+07
M891T448		2.19466e+06	2.3718e+06	326105	1.02818e+06	2.39318e+06	2.16349e+06	323494	377156	257414	916439	289471
M892T493	4.32547e+06	5.88732e+06	5.23716e+06	4.84204e+06	5.63704e+06	3.06808e+06	3.18363e+06	5.12534e+06	4.45638e+06	4.7178e+06	6.10655e+06	4.7992e+06
M892T509	3.79204e+06	5.35028e+06	5.31103e+06	4.17039e+06	1.1198e+07	1.17384e+07	1.31039e+07	4.2722e+06	3.86952e+06	4.42368e+06	1.25359e+07	3.93171e+06
M892T465	324266	244416	210471	361486	263724	221992	181824	246101	245216	261074	187184	279673
M893T459	1.7668e+06	674531	699148	2.00876e+06	796826	756162	869878	1.60158e+06	1.63461e+06	1.61256e+06	585894	2.04723e+06
M893T509	2.2241e+06	6.70713e+06	6.14154e+06	2.1501e+06	5.90064e+06	6.15164e+06	6.79358e+06	2.39273e+06	2.12021e+06	2.38423e+06	6.69409e+06	2.22178e+06
M893T467	319845	1.03608e+06	1.24561e+06	342921	1.20501e+06	1.21563e+06	1.044e+06	253035	350091	368711	842207	262016
M894T459	886503			749483		307373	304023	840661	865841	755369	227930	855368
M894T509	712224	2.04084e+06	1.89144e+06	515890	1.83403e+06	1.83362e+06	2.09633e+06	618978	651098	620458	884060	469715
M894T535	1.39786e+06	1.8616e+06	1.64043e+06	1.42508e+06	1.67994e+06	855815	870131	1.50992e+06	1.49574e+06	1.32511e+06	924708	1.62322e+06
M894T498	717920	709347	813013	1.12827e+06	991059	1.03445e+06	722189	1.06948e+06	900370	1.20942e+06	593498
M895T552	606781	651696	604397	695805	577291	587091	639400	667369	606199	644466	687116	714623
M895T517	1.40074e+07	1.45918e+07	1.46789e+07	1.43833e+07	1.51895e+07	1.45434e+07	1.57448e+07	1.42277e+07	6.22411e+06	1.38625e+07	1.57007e+07	1.37081e+07
M895T534	960810	1.27951e+06	1.1782e+06	1.00316e+06	1.27443e+06	1.19534e+06	1.34731e+06	896532	991763	922390	1.2462e+06	932197
M896T448	751479	396857	397638	731837	466633	487811	443647	677501	739216	675670	411760	772473
M896T552			206856	295765	233786	175677	305895	246027	293931	307828	232505	315918
M896T551	567381	1.05667e+06	741277	651538	679118	762064	903638	585557	499743	570669	1.23912e+06	723593
M896T439	368576	1.4319e+06	1.5905e+06	401576	1.54918e+06	1.74516e+06	1.47815e+06	357077	338516	295387	1.09886e+06	400556
M897T517_1	955890	1.22271e+06	1.24693e+06	1.01199e+06	1.13534e+06	553873	1.16274e+06	982458	974907	1.00439e+06	1.15578e+06	851141
M897T448	361451		144421	366003		186944		370814	357356	337264	141474	391810
M897T490	4.11936e+06	1.63733e+06	1.80507e+06	4.46554e+06	939486	1.65316e+06	903200	4.11504e+06	3.99325e+06	4.06136e+06	1.25966e+06	1.92451e+06
M897T462	3.54192e+06	3.05413e+06	2.66393e+06	2.96596e+06	2.65777e+06	2.75331e+06	2.83361e+06	2.85181e+06	2.9781e+06	2.55618e+06	2.62927e+06	3.05825e+06
M897T567	321546	362718	334803	364664	316955	339608		335789	300866	338947	364859	382939
M897T535	5.58503e+07	6.64735e+07	6.2364e+07	6.40487e+07	6.06061e+07	6.62111e+07	6.48284e+07	5.75495e+07	5.81826e+07	5.86267e+07	6.55592e+07	5.87498e+07
M897T551	442262	987732	638124	464944		985144	815787	351657	432029	375729	1.00293e+06	433292
M897T439	143587	755198	693038	226092	775651	738843	702836	159462	148021	113688	496745	178831
M898T517	488550	604999	637720	494823	610737	554163	584475	468276	436308	554334	557187	486952
M898T457	2.64926e+06	1.04384e+06	942410	2.42539e+06	948780	871887	974450	2.37356e+06	2.50595e+06	2.35585e+06	945996	1.39341e+06
M898T490	1.91864e+06	588276	428214	1.92901e+06	500473	525728		1.92223e+06	1.96242e+06	1.78e+06		1.62164e+06
M898T521	244584	501942	480196	259327	414251	461700	522251	258059	251886	230282	513472	276984
M898T462	1.82183e+06	1.57445e+06	1.36199e+06	1.48711e+06	1.45051e+06	1.45252e+06	1.45633e+06	1.45633e+06	1.4807e+06	1.30594e+06	1.31368e+06	1.52912e+06
M898T567	171702	174129		185843	161522			187241	171580	175628	180508	210010
M898T535	2.94907e+07	3.41736e+07	3.27008e+07	3.3318e+07	3.23792e+07	3.46701e+07	3.44441e+07	2.98854e+07	3.06779e+07	3.16194e+07	3.45754e+07	3.14601e+07
M898T566	168870	1.28218e+06	1.02835e+06	227549	805146	981910	818408	184885	207826	184895	771602	179789
M898T463	1.90729e+06	3.72061e+06	5.05896e+06	1.98009e+06	5.11791e+06	5.253e+06	4.67884e+06	2.90952e+06	2.31913e+06	1.76892e+06	4.47271e+06	2.53829e+06
M899T457	1.43225e+06	513386	468174	1.22143e+06	457010	470077	475577	1.30583e+06	1.50066e+06	1.17189e+06	482956	1.36473e+06
M899T508	1.79266e+07	1.44491e+07	1.42864e+07	1.94425e+07	1.48212e+07	1.44413e+07	1.44278e+07	2.16308e+07	1.87315e+07	2.06831e+07	1.42934e+07	1.88066e+07
M899T462	1.39941e+06	1.20903e+06	1.07748e+06	1.23366e+06	1.09315e+06	1.13132e+06	1.09907e+06	1.14305e+06	1.17084e+06	964365	1.0747e+06	1.1538e+06
M899T607	628400	717942	690229	900703	886239	708165	999471	657196	650004	799325	686903	799624
M899T535	8.95483e+06	1.02432e+07	9.67484e+06	9.60098e+06	9.53396e+06	1.03465e+07	1.01937e+07	9.09868e+06	9.08252e+06	9.05852e+06	1.00277e+07	9.33078e+06
M899T540	5.40007e+06	5.20522e+06	4.96832e+06	2.64196e+06	4.6385e+06	5.49183e+06	5.12254e+06	5.66165e+06	5.62319e+06	5.77289e+06	5.21096e+06	2.49905e+06
M899T463	1.78553e+06	1.87122e+06	1.88213e+06	1.30258e+06	2.1804e+06	2.26404e+06	2.31243e+06	1.73864e+06	1.7428e+06	930312	1.71421e+06	1.20848e+06
M900T424	68968.5		222599		174424	193925	192928	70123.8	91516.8	80630.3	213182
M900T457	412133		75905.1	333578		112478	69991.7	347996	431221	368430	113556	412969
M900T508	9.29804e+06	4.47212e+06	7.1716e+06	9.91501e+06	7.38994e+06	7.69382e+06	7.42363e+06	1.12928e+07	5.05943e+06	1.06914e+07	7.33328e+06	8.43182e+06
M900T607	375263	397515	366059	449288	333607	569284	548211	373479	642174	350644		443776
M900T548	4.26385e+06		1.74511e+06	4.90798e+06	1.68655e+06	2.06803e+06	1.94402e+06	4.39202e+06	4.70051e+06	4.23059e+06		4.80121e+06
M900T534	2.03232e+06	2.33882e+06	2.09308e+06	2.32602e+06	2.23819e+06	2.38457e+06	2.13793e+06	1.92111e+06	2.01252e+06	2.00791e+06	2.20644e+06	2.23204e+06
M900T540	2.69078e+06	2.70537e+06	2.56662e+06	3.19538e+06	1.03979e+06	2.92848e+06	2.80653e+06	2.88002e+06	2.94191e+06	3.0443e+06	2.7341e+06	3.1101e+06
M900T463			592089	246939		548792	525176	289273	251106	254833	429969	248971
M901T530	1.73676e+07	1.34041e+07	1.18029e+07	2.1755e+07	1.17955e+07	1.25435e+07	1.24825e+07	2.06112e+07	1.93782e+07	2.02374e+07	1.2053e+07	2.06091e+07
M901T548	2.25497e+06			2.5845e+06		1.17403e+06	967755	2.36147e+06	2.61064e+06	2.23864e+06	1.14167e+06	2.7127e+06
M902T445	3.31934e+06	9.356e+06	9.55464e+06	2.995e+06	1.08438e+07	4.58846e+06	9.8195e+06	2.85307e+06	3.2584e+06	2.89262e+06	8.73194e+06	3.14918e+06
M902T490	1.07572e+07	6.04485e+06	5.61801e+06	1.14058e+07	5.61723e+06	5.67204e+06	6.21178e+06	1.09342e+07	1.06709e+07	1.06448e+07	5.93051e+06	1.12577e+07
M902T530	9.63241e+06	6.70726e+06	6.30195e+06	1.13705e+07	5.82159e+06	6.36008e+06	6.55826e+06	1.06176e+07	1.02823e+07	1.06259e+07	6.19962e+06	1.01805e+07
M902T480	279846	381080	375431	362061	419745	230371		259718
M903T445	1.54175e+06	4.45686e+06	4.41036e+06	1.40347e+06	4.99934e+06	5.01043e+06	4.78949e+06	1.27954e+06	1.50329e+06	1.41478e+06	4.27644e+06	1.39899e+06
M903T495	1.75971e+06	1.95439e+06	2.42246e+06	2.79501e+06	2.44632e+06	2.51554e+06	1.81055e+06	2.21701e+06	2.13255e+06	2.24496e+06	2.0477e+06	1.81372e+06
M903T490	5.55169e+06	1.44046e+06	2.88472e+06	5.81014e+06	3.10218e+06	2.80371e+06	3.25194e+06	5.88588e+06	5.68464e+06	5.79794e+06	3.09713e+06	5.93006e+06
M903T530	2.97163e+06	2.03369e+06	2.00919e+06	3.15195e+06	1.80887e+06	1.95011e+06	1.96047e+06	3.26012e+06	2.92053e+06	3.05694e+06	1.7503e+06	3.12742e+06
M903T411	1.80321e+06	638564	611346	883825	570064	585524	632049	1.83053e+06	1.80725e+06	1.76347e+06	581405	2.08463e+06
M904T467	4.01663e+06	1.44384e+07	1.55996e+07	4.9131e+06	1.52488e+07	1.47368e+07	1.44316e+07	4.42888e+06	4.30859e+06	4.66582e+06	1.33308e+07	3.90465e+06
M904T490	1.6784e+06	920670	792471	1.59976e+06	795552	761394	369698	1.65488e+06	1.56431e+06	1.81214e+06	411632	1.90998e+06
M904T503	1.63206e+06	1.80753e+06	1.84263e+06	1.58463e+06	1.82425e+06	1.8249e+06	2.19404e+06	1.86189e+06	1.70633e+06	1.79815e+06	2.01609e+06	1.79754e+06
M904T530	372160	318167				227550	196939	559201	268918	220943
M904T411_1	1.70247e+06	575334	588689	1.68685e+06	588401	533767	587982	1.65825e+06	1.64682e+06	1.69924e+06	547121	1.91128e+06
M904T411_2	897125	280031	296687	923898	336694	298418	314964	930551	917611	885519	296194	1.11359e+06
M904T510	1.31344e+06	2.41853e+06	2.49147e+06	1.4653e+06	2.76537e+06	2.50829e+06	2.11531e+06	1.3652e+06	1.23509e+06	1.38067e+06	2.24406e+06	952894
M905T468	1.93913e+06	7.18246e+06	7.353e+06	2.20852e+06	7.76808e+06	6.92362e+06	7.04572e+06	2.08493e+06	2.13758e+06	2.15311e+06	6.63803e+06	1.7101e+06
M905T489	4.00413e+06	2.94081e+06	984457	3.40181e+06	3.43238e+06	2.63827e+06	2.98342e+06	4.22069e+06	2.45857e+06	2.54722e+06	3.27736e+06	6.53935e+06
M905T432	732407	1.0461e+06	1.11536e+06	564664	1.09949e+06	1.14081e+06	1.19586e+06	650773	671488	596879	1.03793e+06	802731
M905T411	400655	96906.8	108041	168250	75926	115841	106756	342556	345594	364994	103143	386590
M905T510	557736	1.11561e+06	1.16564e+06	554643	1.20392e+06	1.19174e+06	980125	471828	431873	516865	885614	246095
M906T467	376937	1.89152e+06	1.9817e+06	493859	2.09171e+06	2.07528e+06	1.95068e+06	474951	370412	396744	1.84815e+06
M906T489	1.98076e+06	1.44805e+06	905522	1.6427e+06	1.62696e+06	1.28498e+06	1.20637e+06	2.18182e+06	2.43869e+06	1.12217e+06	1.52614e+06	3.03876e+06
M906T432	329808	502063	498132		592054	548574	490138	344691	281837	286890	462669	312969
M907T519	1.20853e+06	1.39484e+06	1.46751e+06	1.34358e+06	1.2737e+06	1.36145e+06	1.51055e+06	1.27087e+06	1.30445e+06	1.29389e+06	1.36279e+06	1.1838e+06
M907T508	3.10995e+06	1.66815e+06	1.15073e+06	2.53018e+06	1.62761e+06		1.581e+06		3.4283e+06	1.6958e+06		4.76134e+06
M907T462	1.53172e+07	1.36699e+07	1.27296e+07	1.37506e+07	1.27166e+07	1.38013e+07	1.40982e+07	1.41711e+07	1.49879e+07	1.25896e+07	1.30182e+07	1.48825e+07
M907T501	1.92007e+06	294760		1.70826e+06	269694	228556	308854	1.76563e+06		1.74607e+06	245849
M908T437	4.95191e+06	6.64492e+06	6.08576e+06	4.85349e+06	2.22297e+06	2.44572e+06	6.9054e+06	4.78211e+06	1.80008e+06	4.19754e+06	2.65282e+06	5.50566e+06
M908T519	648810	639055	712965	640142	675779	721646	683917	681793		627157	714414	596029
M908T462	8.06792e+06	6.95692e+06	6.48822e+06	7.2716e+06	6.61617e+06	7.25155e+06	7.34839e+06	7.39111e+06	7.89297e+06	6.74648e+06	6.86355e+06	7.69571e+06
M908T508	1.61606e+06	788984	554101	1.40003e+06	754264	748327	763948	1.57814e+06	1.77962e+06		861184	2.5435e+06
M909T437	2.72933e+06	1.38338e+06	1.29218e+06	2.49402e+06	2.94777e+06	1.27491e+06	3.71304e+06	970373	1.00211e+06	2.16519e+06	1.31072e+06	1.25596e+06
M909T536	175678	392640	354542	148144	385917	376705	400577	120920	179748		332061
M909T466	1.98194e+06	611424	315277	1.8358e+06	536778	486680	517123	2.18848e+06	2.48147e+06	1.28219e+06	539125	3.55131e+06
M909T462	2.56245e+06	2.12572e+06	1.98256e+06	2.29325e+06	1.95692e+06	2.21975e+06	2.26586e+06	2.17589e+06	2.36422e+06	2.00514e+06	2.07933e+06	2.37865e+06
M909T525	1.12177e+07	1.10254e+07	9.42516e+06	1.21909e+07	9.40258e+06	1.049e+07	1.14732e+07	1.16805e+07	1.25061e+07	1.13697e+07	1.17791e+07	1.31094e+07
M910T437	791958	884881	894375	777521	853167	806867	1.06783e+06	691773	846142	666632	979590	853661
M910T460	3.79158e+07	3.00128e+07	2.83399e+07	3.38662e+07	2.86697e+07	2.83437e+07	1.35733e+07	3.49168e+07	3.60137e+07	3.37483e+07	2.77657e+07	3.79799e+07
M910T525	6.24507e+06	5.91032e+06	5.20354e+06	6.62558e+06	5.0432e+06	5.76297e+06	6.2687e+06	6.35591e+06	6.90821e+06	6.28111e+06	6.45709e+06	7.14177e+06
M911T499		390759	302519	698960			243291	645185	600019	717300	271478	498390
M911T460	2.04571e+07	1.62872e+07	1.53641e+07	8.26492e+06	7.05879e+06	1.51895e+07	1.62688e+07	1.9338e+07	1.94026e+07	1.81671e+07	1.51397e+07	2.06936e+07
M911T474	4.35354e+06	964575		3.32526e+06	1.17474e+06	1.05858e+06	893113	4.09157e+06	4.96958e+06	2.43249e+06	1.08707e+06	2.78146e+06
M911T525	1.88675e+06	1.76317e+06	1.55845e+06	1.96997e+06	1.55495e+06	1.71358e+06	860440	1.92663e+06	2.04552e+06	1.92283e+06	1.96681e+06	2.09089e+06
M911T543	1.1515e+07	1.47376e+07	1.27934e+07	1.27745e+07	1.24228e+07	1.42157e+07	1.41382e+07	1.14021e+07	1.13148e+07	1.10921e+07	1.39506e+07	1.27565e+07
M912T468	4.65762e+07	2.79701e+07	2.67561e+07	4.98988e+07	2.15607e+07	2.44413e+07	2.27872e+07	4.90168e+07	2.32422e+07	5.25214e+07	2.12588e+07	4.7319e+07
M912T538	1.19744e+06	239362	229412	1.22783e+06			229915	1.63582e+06	1.64945e+06	1.18847e+06	146793	1.30574e+06
M912T543	6.09774e+06	3.72039e+06	7.04967e+06	6.64988e+06	6.76448e+06	7.68004e+06	7.66509e+06	6.02303e+06	6.09867e+06	5.82146e+06	7.59834e+06	6.8666e+06
M913T481	6.99554e+06	1.09739e+07	1.27155e+07	8.10491e+06	1.30527e+07	8.73228e+06	1.07953e+07	6.79274e+06	5.48635e+06	8.60961e+06	7.07064e+06	4.70566e+06
M913T468	2.62815e+07	1.32246e+07	1.30476e+07	2.68115e+07	1.15033e+07	1.28056e+07	1.20058e+07	2.64789e+07	2.66544e+07	2.51601e+07	1.24191e+07	2.62537e+07
M913T534	975584	918406	1.93949e+06	1.19827e+06	1.80545e+06	1.9185e+06	1.84381e+06	1.00456e+06	923384	1.00114e+06	1.74836e+06	873190
M913T543	1.93422e+06	2.4378e+06	2.24214e+06	2.13001e+06	2.17668e+06	2.3106e+06	2.39479e+06	1.77612e+06	1.72829e+06	1.69109e+06	2.4983e+06	2.11794e+06
M914T481	2.57056e+06	3.66029e+06	3.91903e+06	3.11893e+06	5.27327e+06	4.15576e+06	4.75136e+06	2.94833e+06	2.73632e+06	3.13616e+06		2.05365e+06
M914T468	8.26765e+06	3.64563e+06	3.62169e+06	8.38756e+06	3.65287e+06	3.18307e+06	3.53755e+06	8.27153e+06	8.13336e+06	7.72002e+06	3.33522e+06	8.20608e+06
M914T484	4.59268e+07	1.56566e+07	1.50189e+07	4.37078e+07	1.41369e+07	1.40515e+07	1.63116e+07	4.46122e+07	4.51168e+07	4.27012e+07	1.48968e+07	4.48381e+07
M914T558	1.24395e+06		261886		382071	545996		1.23379e+06		1.11533e+06		1.41911e+06
M914T465	392304	272700	359879	635567	527161	446365	363531	318863	437175	334490	259579	396869
M915T468	1.61076e+06	664720	666496	1.73814e+06	702095	666162	692014	1.91676e+06	1.75456e+06	1.6022e+06	764614	1.83398e+06
M915T484	2.4851e+07	8.34219e+06	8.19921e+06	2.38648e+07	2.89743e+06	7.61451e+06	8.30009e+06	2.45126e+07	2.49855e+07	2.30993e+07	8.00663e+06	2.47367e+07
M915T551	1.16168e+06	2.64827e+06	2.60305e+06	1.22363e+06	2.50159e+06	2.45954e+06	2.33123e+06	1.06393e+06	1.05826e+06	1.10562e+06	2.25871e+06	1.22481e+06
M915T525	509155	838963	655411	621584	644178	809267	816615	538065	570063	590253	803033	613228
M915T464	254942	172610	220636	258033	322223	337135	311481	132809	207685	149574	245515	201094
M916T458	541192	477235	487095	417734	528410	470405	550584	484619	510448	472700	451313	518979
M916T484	7.69808e+06	2.38712e+06	2.43805e+06	3.27054e+06	2.26053e+06	2.20816e+06	2.48138e+06	7.43041e+06	7.70113e+06	7.19469e+06	2.40061e+06	7.68342e+06
M916T500	8.38149e+06	5.59016e+06	5.08709e+06	9.21426e+06	5.27774e+06	5.37453e+06	5.99198e+06	9.36404e+06	9.06621e+06	9.34983e+06	5.89248e+06	9.74968e+06
M916T551	522280	1.36906e+06	1.41452e+06	556414	1.25427e+06	1.38609e+06	1.31452e+06	509861	447611	455660	1.2233e+06	434183
M916T575	186991	71315.7	242576	84205.3	293032	305679	356850	191249	142544
M917T458	208117	208019	188366	226683	229227	210478	277067	196670	238671	216225	183471	242516
M917T530	698084	465147	252401	863140	439320	284170	341631	772583	682974	606092	310835
M917T484	1.47665e+06	512658	185587	1.51318e+06	381541	432753	393887	1.5903e+06	1.64178e+06	1.55937e+06	471077	1.57983e+06
M917T500	4.53821e+06	2.6521e+06	2.83e+06	5.06304e+06	2.72518e+06	2.84463e+06	3.11777e+06	5.3488e+06	4.71656e+06	5.13991e+06	3.05917e+06	5.3207e+06
M917T550	890022	1.26892e+06	1.18244e+06	933214	1.10275e+06	1.26298e+06	1.34313e+06	1.11014e+06	1.125e+06	1.02723e+06	1.15619e+06	1.18361e+06
M918T500	978596	561855	625244	1.34497e+06	494492	526567	786984	1.41996e+06	1.29745e+06	1.24286e+06	772589	1.31186e+06
M918T512	823878	2.1804e+06	869553	782323	2.03852e+06	2.09733e+06	1.12589e+06	840715	775933	867397	1.05647e+06	720011
M918T547	485619	218726	198766	617740	182396	212970	223738		514817	483298	156162	640224
M918T474	631569		829040	897622	970597	1.10761e+06	503699	995264	751967	991343		611249
M919T512	350192	1.17609e+06		379677	1.03727e+06	1.19681e+06	1.19203e+06	486167	346245	399280	1.22208e+06	368985
M920T462	1.4991e+06	1.21629e+06	1.0053e+06	1.27172e+06	1.05619e+06	1.18569e+06	1.15301e+06	1.39386e+06	1.40438e+06	1.13294e+06	1.05163e+06	1.4926e+06
M920T526	287786	1.56534e+06	1.46354e+06	323928	1.34206e+06	1.43238e+06	1.60015e+06	336766	307023	377111	1.49349e+06	356063
M920T497	768354	1.84691e+06	2.21545e+06	1.19644e+06	2.34212e+06	2.21839e+06	1.82715e+06	973620	1.02555e+06	1.20983e+06	1.82073e+06	778474
M921T462	745781	617186	495916	648607	565273	661428	565423	736300	764030	652446	536725	782298
M921T526	117503	810995	695285	164221	678687	687847	743303	156361	124108	185456	762560	173560
M921T518	1.22956e+07	6.3446e+06	1.13551e+07	1.30369e+07	4.48003e+06	1.12883e+07	5.33344e+06	1.27128e+07	6.54291e+06	1.22407e+07	1.20929e+07	6.28871e+06
M922T490	595291	1.0495e+06	1.09906e+06	628201	1.03486e+06	932547	1.01344e+06	561876	459567	570729	813132	370945
M922T518	6.88127e+06	3.06902e+06	2.93514e+06	3.27989e+06	2.95894e+06	2.92305e+06	3.26686e+06	3.09169e+06	7.30043e+06	6.81253e+06	6.84685e+06	7.09217e+06
M922T528	89339.7	499876	524631	164336	489918	513927	482340		174102	218400	469750	126066
M923T490	210299	360059	518394		530209	318677	362773	196786		215413	297682
M923T518	2.34217e+06	2.00276e+06	1.94577e+06	2.37601e+06	1.94296e+06	1.95151e+06	2.20027e+06	2.30376e+06	2.1628e+06	2.23667e+06	2.172e+06	2.39419e+06
M923T535	1.1071e+08	1.46964e+08	1.38694e+08	1.16391e+08	1.40825e+08	1.42588e+08	1.50084e+08	1.15595e+08	1.1401e+08	1.11626e+08	1.50792e+08	1.1349e+08
M924T535	6.10384e+07	8.19901e+07	7.67059e+07	6.51328e+07	7.74785e+07	7.92278e+07	8.35753e+07	6.363e+07	6.34301e+07	6.13589e+07	8.31856e+07	6.273e+07
M924T465_1	854949	625017	794233	917633	800574	752591	567675	857167	827529	806186	497356	615460
M924T465_2	4.759e+06	4.80099e+06	4.66919e+06	5.4365e+06	4.71467e+06	4.92763e+06	2.0207e+06	4.52065e+06	4.7453e+06	4.64253e+06	4.05463e+06	4.27267e+06
M925T524	559117	310318	293168	647887	267950			668928	687793	530365	277937	678143
M925T454	247263	197469	142672	195288	241390	214757	120455	239538	261157	161237	208102	445017
M925T535	2.6331e+07	2.51267e+07	2.3378e+07	2.71415e+07	2.4978e+07	2.44216e+07	2.5257e+07	1.98927e+07	1.97287e+07	1.91142e+07	2.56652e+07	2.68779e+07
M925T551	6.02906e+07	1.47396e+08	1.33234e+08	9.65481e+07	1.28841e+08	1.44147e+08	1.86373e+08	7.07284e+07	8.93142e+07	6.70298e+07	1.42394e+08	7.29199e+07
M925T465	411048	264184	335527	415695	309650	310736	276572	319540	374883	358812	169688	306554
M926T465	2.40719e+06	2.38473e+06	1.22335e+06	1.38701e+06	2.51091e+06	2.54204e+06	2.30903e+06	2.42014e+06	2.4409e+06	2.36655e+06	2.08988e+06	2.25877e+06
M926T443	3.42287e+06	2.25102e+06	2.13613e+06	3.54832e+06	2.66733e+06	2.50957e+06	2.37277e+06	3.34779e+06	3.64288e+06	3.32293e+06	1.69479e+06	3.80539e+06
M926T547	1.0281e+07	4.36634e+06	3.42851e+06	1.05723e+07		3.79285e+06	4.35352e+06	7.75502e+06	1.02757e+07	8.92774e+06	3.26763e+06	8.13118e+06
M926T551	3.41365e+07	8.15805e+07	7.35814e+07	4.07491e+07	7.16045e+07	7.93577e+07	8.392e+07	3.71355e+07	3.68436e+07	3.68723e+07	8.00605e+07	3.97716e+07
M926T450	690086	1.04664e+06	1.24312e+06	1.31644e+06	1.1921e+06	1.30435e+06	1.05969e+06	1.20527e+06	1.21012e+06	1.35361e+06	796383	787718
M926T484	696168	429249	506173	871957	527971	436170	364358	809819	678374	862735		519352
M927T488	2.14823e+06	2.00707e+06	2.4397e+06	2.58112e+06	2.4625e+06	2.59647e+06	1.97571e+06	2.36295e+06	2.2436e+06	2.66715e+06	1.79357e+06	3.2031e+06
M927T443	1.61378e+06	1.0975e+06	1.10469e+06	1.62487e+06		1.27248e+06	1.20479e+06	1.71773e+06	1.73172e+06	1.86948e+06	726094	1.8087e+06
M927T493	1.28485e+06	689632	927119	1.32519e+06	745212	722940	806501	1.13972e+06	1.14017e+06	1.07769e+06	568915	955683
M927T528	2.71159e+06	2.45861e+06		3.86343e+06	2.5431e+06	2.26063e+06	1.82924e+06	2.9792e+06	3.93962e+06	4.02111e+06	1.6677e+06	2.4644e+06
M927T531	1.7578e+06	1.54383e+06	1.54913e+06	2.11352e+06	1.73506e+06	1.7588e+06	1.71777e+06	2.14089e+06	1.39894e+06	1.43381e+06	1.79366e+06	1.93728e+06
M927T547	4.68646e+06	2.01276e+06	1.97314e+06	4.67183e+06	1.87964e+06	2.06718e+06	2.04915e+06	4.29641e+06	4.21695e+06	3.67909e+06	1.93096e+06	4.64746e+06
M927T551	1.05295e+07	2.50389e+07	2.28891e+07	1.27709e+07	2.18217e+07	2.44541e+07	2.57785e+07	1.18615e+07	1.18216e+07	1.15555e+07	2.43518e+07	1.18914e+07
M927T556	2.67864e+06	5.10989e+06	4.69994e+06	3.01068e+06	4.20808e+06	4.67437e+06	4.94732e+06	2.29737e+06	2.35122e+06	2.531e+06	4.81511e+06	3.13106e+06
M928T488	1.13487e+06	1.10586e+06	1.17938e+06	1.40143e+06	1.22473e+06	1.22657e+06	1.02887e+06	1.28905e+06	1.15251e+06	2.02349e+06	885590	992811
M928T493_1	547149	311267	374206	616715	309558	281936	225451	485474	469481	456788	239907	340502
M928T547	1.6329e+06	611674	592082	1.38028e+06	692488	630376	896553	824478	1.55128e+06		845973	1.54473e+06
M928T567	3.84344e+06	2.75217e+06	2.21885e+06	3.85872e+06	2.24202e+06	2.87103e+06			4.07434e+06	3.64643e+06	2.35696e+06
M928T551	2.58355e+06	5.62704e+06	5.07035e+06	3.22351e+06	4.86434e+06	5.58091e+06	5.71891e+06	2.73205e+06	2.9442e+06	2.66281e+06	5.20179e+06	3.10515e+06
M928T556	1.61755e+06	2.87076e+06	2.63942e+06	1.75389e+06	2.29773e+06	2.74052e+06	2.76998e+06	1.56801e+06	1.61042e+06	1.62917e+06	2.64412e+06	1.68459e+06
M929T494	1.422e+06	1.05213e+06	1.36288e+06	2.15565e+06	1.33798e+06	1.34823e+06	1.15264e+06	1.80162e+06	1.84299e+06	1.79822e+06	1.08556e+06	1.44891e+06
M929T487	1.80871e+06	1.12594e+06	766060	1.43379e+06	603579	887426	462333	1.7544e+06	2.01644e+06	962817	1.22386e+06	3.19174e+06
[truncated: 804 more rows]

## Sheet: sample_metadata
	Sample.group	ClassQC	Original.order	Extraction.order	Extraction.batch	Replicate	Plate.no	Cell.density.(from.Dan)	Density.relative.to.most.dense	Vol.3:1.IPA:H2O.to.add.(mL).-.TOTAL	Vol.3:1.IPA:H2O.to.add.(mL):.2.additions	Resuspension.volume.(uL.-.3:1.IPA:H2O)	Vial	Run.order	Class	cell_line	time_point	treatment	injection_order	batch
M040	888MEL Parental	sample	100	40	2	4	2	0.7515	0.615479115479116	1.10786240786241	0.553931203931204	121.799027552674	RE8	26	888MEL	888MEL		Parental	21	1
M034	888MEL Clone 3	sample	103	34	1	1	1	1.221	1	1.8	0.9	197.893030794165	RE2	53	888MEL	888MEL		clone 3	48	1
M094	888MEL Clone 3	sample	107	94	3	5	3	1.221	1	1.8	0.9	197.893030794165	BB6	57	888MEL	888MEL		clone 3	52	1
M093	888MEL Parental	sample	101	93	3	5	3	0.7515	0.615479115479116	1.10786240786241	0.553931203931204	121.799027552674	BB5	71	888MEL	888MEL		Parental	66	1
M096	888MEL Clone 3	sample	108	96	3	6	3	1.221	1	1.8	0.9	197.893030794165	BB8	83	888MEL	888MEL		clone 3	78	1
M037	888MEL Clone 3	sample	105	37	2	3	2	1.221	1	1.8	0.9	197.893030794165	RE5	93	888MEL	888MEL		clone 3	88	1
M036	888MEL Clone 3	sample	104	36	1	2	1	1.221	1	1.8	0.9	197.893030794165	RE4	110	888MEL	888MEL		clone 3	105	1
M035	888MEL Parental	sample	98	35	1	2	1	0.7515	0.615479115479116	1.10786240786241	0.553931203931204	121.799027552674	RE3	115	888MEL	888MEL		Parental	110	1
M095	888MEL Parental	sample	102	95	3	6	3	0.7515	0.615479115479116	1.10786240786241	0.553931203931204	121.799027552674	BB7	128	888MEL	888MEL		Parental	123	1
M033	888MEL Parental	sample	97	33	1	1	1	0.7515	0.615479115479116	1.10786240786241	0.553931203931204	121.799027552674	RE1	131	888MEL	888MEL		Parental	126	1
M039	888MEL Clone 3	sample	106	39	2	4	2	1.221	1	1.8	0.9	197.893030794165	RE7	132	888MEL	888MEL		clone 3	127	1
M038	888MEL Parental	sample	99	38	2	3	2	0.7515	0.615479115479116	1.10786240786241	0.553931203931204	121.799027552674	RE6	137	888MEL	888MEL		Parental	132	1

## Sheet: variableMetaData
index	name	namecustom	mz	mzmin	mzmax	rt	rtmin	rtmax	npeaks	.	drug_A922500
1	M151T37	M150.8865T37	150.886	150.886	150.887	37.3013	36.8716	37.8912	166	134
2	M153T37	M152.8837T37	152.884	152.883	152.884	37.3472	36.9808	37.8193	159	134
3	M153T442	M152.9782T442	152.978	152.978	152.978	441.67	440.037	442.652	128	127
4	M154T468	M153.8296T468	153.83	153.829	153.83	468.06	467.502	468.861	188	121
5	M154T41	M154.0623T41	154.062	154.062	154.063	41.0633	39.9458	43.234	134	134
6	M155T37	M154.8807T37	154.881	154.881	154.881	37.2709	36.8218	38.3348	180	134
7	M155T442	M154.9739T442	154.974	154.974	154.974	441.669	440.377	442.384	105	105
8	M155T42	M155.0657T42	155.066	155.059	155.066	42.1006	40.4409	44.2242	148	128
9	M156T56	M155.8744T56	155.874	155.874	155.875	56.1428	47.0492	64.3204	201	130
10	M157T41	M156.9993T41	156.999	156.999	157	41.3819	39.9082	43.4219	126	84
11	M157T40	M157.0119T40	157.012	157.012	157.012	40.2224	39.5164	41.8856	137	134
12	M158T58	M157.8722T58	157.872	157.872	157.872	57.988	52.9642	64.8522	112	86
13	M159T47	M158.8469T47	158.847	158.847	158.847	46.9734	42.8938	51.0922	81	80
14	M159T42	M158.9786T42	158.979	158.975	158.979	42.3387	41.2251	44.7593	191	134
15	M159T48	M159.1028T48	159.103	159.103	159.103	48.3062	47.7698	49.1308	76	71
16	M160T43	M159.9794T43	159.979	159.979	159.982	43.1553	41.9426	45.2939	123	119
17	M161T47	M160.8422T47	160.842	160.842	160.842	47.1484	43.1612	51.0922	110	104
18	M161T56	M160.8422T56	160.842	160.842	160.842	56.0396	51.3104	61.3005	90	77
19	M161T37	M160.9154T37	160.915	160.915	160.916	37.3639	36.9994	38.0674	145	134
20	M161T43	M160.9762T43	160.976	160.976	160.976	43.1731	41.6752	45.0266	128	124
21	M162T490	M162.2713T490	162.271	162.271	162.272	490.044	489.487	490.847	198	122
22	M163T47	M162.8393T47	162.839	162.839	162.839	47.2763	42.9702	52.8013	125	109
23	M163T57	M162.8393T57	162.839	162.839	162.839	57.0847	52.9356	62.9425	91	78
24	M163T77	M162.8393T77	162.839	162.839	162.839	77.1669	71.6433	81.6042	81	70
25	M163T37	M162.9125T37	162.912	162.912	162.913	37.3018	36.9808	38.4223	149	134
26	M164T40	M164.0718T40	164.072	164.072	164.072	39.6818	38.4466	40.833	136	134
27	M165T47	M164.8362T47	164.836	164.836	164.836	46.9688	42.9702	51.0922	107	98
28	M165T57	M164.8362T57	164.836	164.836	164.836	56.5481	51.1423	62.879	85	72
29	M165T40	M165.0405T40	165.04	165.04	165.041	40.308	37.2807	42.4759	99	84
30	M166T40	M166.051T40	166.051	166.051	166.051	40.4709	39.586	42.2668	125	123
31	M167T47	M166.8332T47	166.833	166.833	166.833	46.817	43.1612	50.9078	72	70
32	M167T43	M167.0438T43	167.044	167.044	167.044	42.7858	40.6902	44.3098	128	126
33	M168T39	M168.0278T39	168.028	168.028	168.028	39.4062	38.0831	40.8942	137	134
34	M168T53	M168.0431T53	168.043	168.043	168.043	53.2783	49.4388	54.7893	113	74
35	M168T46	M168.0432T46	168.043	168.043	168.043	46.3783	43.871	49.2201	89	84
36	M168T40	M168.0666T40	168.067	168.066	168.067	39.7262	39.1533	40.8942	144	134
37	M169T42	M168.8363T42	168.836	168.836	168.837	42.149	39.6797	52.0518	75	73
38	M169T40	M169.07T40	169.07	169.07	169.07	39.9459	39.245	41.9034	132	85
39	M171T38	M170.9442T38	170.944	170.944	170.944	37.6232	36.9994	40.489	142	134
40	M171T43_1	M171.0065T43_1	171.006	171.006	171.007	42.631	40.7478	44.1805	72	72
41	M171T43_2	M171.0639T43_2	171.064	171.064	171.067	42.917	40.49	43.8361	161	122
42	M172T43	M171.9471T43	171.947	171.947	171.947	43.191	42.085	44.2438	123	117
43	M173T37	M172.9412T37	172.941	172.941	172.941	37.3563	36.7134	39.7633	136	120
44	M173T44	M173.0306T44	173.031	173.03	173.031	43.7408	42.1694	45.4386	88	80
45	M174T42	M174.0019T42	174.002	174.002	174.002	42.1706	39.1269	43.24	137	129
46	M174T38	M174.0407T38	174.041	174.04	174.041	38.1403	37.6916	39.1372	136	134
47	M175T38	M175.0441T38	175.044	175.044	175.044	38.0798	37.139	39.2284	143	117
48	M176T39	M176.0095T39	176.01	176.009	176.01	39.1396	37.2807	41.0701	135	123
49	M176T43	M176.0439T43	176.044	176.038	176.047	42.9892	39.4166	48.7192	241	133
50	M179T43	M178.9204T43	178.92	178.92	178.921	42.6561	39.9266	47.0542	73	69
51	M179T39	M179.0561T39	179.056	179.056	179.056	38.9614	36.8313	40.5656	138	127
52	M180T39	M180.0665T39	180.067	180.059	180.067	38.6048	37.2483	42.1398	134	111
53	M181T786	M180.8997T786	180.9	180.899	180.9	785.925	780.987	790.614	77	73
54	M181T40	M181.0507T40	181.051	181.05	181.051	39.5125	38.9815	40.2981	137	124
55	M181T39	M181.0718T39	181.072	181.072	181.072	39.1471	37.148	40.2909	132	125
56	M182T38	M181.966T38	181.966	181.966	181.966	38.0382	37.2807	40.1377	147	116
57	M184T38	M183.9629T38	183.963	183.963	183.963	37.7883	37.0904	38.9054	100	73
58	M186T39	M185.9938T39	185.994	185.994	185.994	38.8862	38.0831	39.7633	164	131
59	M186T41	M186.0385T41	186.038	186.031	186.039	40.7323	36.2147	44.6717	75	70
60	M186T40	M186.0455T40	186.046	186.045	186.046	39.8576	39.5073	40.5618	196	134
61	M187T40_1	M187.0071T40_1	187.007	187.007	187.015	39.9088	38.7836	41.3627	152	86
62	M187T40_2	M187.0419T40_2	187.042	187.042	187.042	39.8768	39.1269	40.5618	169	137
63	M187T43	M187.0976T43	187.098	187.097	187.098	43.0679	42.4272	43.8716	129	127
64	M188T39_1	M187.991T39_1	187.991	187.991	187.991	38.8284	37.8017	40.1734	140	97
65	M188T40_1	M188.0453T40_1	188.045	188.045	188.049	39.8608	39.3185	40.7137	156	130
66	M188T39_2	M188.0565T39_2	188.056	188.056	188.061	38.605	37.3769	40.8026	226	133
67	M188T40_2	M188.0928T40_2	188.093	188.093	188.093	40.4906	39.4935	41.3789	153	116
68	M189T40_1	M189.046T40_1	189.046	189.04	189.046	39.7707	37.3769	41.0701	181	103
69	M189T40_2	M189.0575T40_2	189.058	189.057	189.06	39.6591	37.4242	40.4743	141	99
70	M190T40	M190.0544T40	190.054	190.054	190.055	40.1689	39.6882	41.0016	199	132
71	M190T39	M190.0721T39	190.072	190.061	190.072	38.8405	37.9118	39.9554	115	86
72	M191T504	M190.9085T504	190.909	190.908	190.91	504.493	502.879	507.122	165	113
73	M191T785	M190.9286T785	190.929	190.928	190.929	785.211	780.817	788.921	79	75
74	M192T41	M192.0666T41	192.067	192.066	192.067	41.0072	40.4151	42.0508	128	124
75	M192T60	M192.1157T60	192.116	192.115	192.116	59.9661	59.235	60.3325	150	113
76	M193T54	M193.087T54	193.087	193.077	193.087	54.1591	53.6527	56.1778	113	106
77	M194T442	M193.9504T442	193.95	193.95	193.951	441.589	440.919	442.384	102	102
78	M194T622	M193.9505T622	193.951	193.95	193.951	621.89	620.312	623.783	145	134
79	M194T632	M193.9506T632	193.951	193.95	193.951	631.533	630.48	632.993	115	115
80	M194T612	M193.9505T612	193.951	193.95	193.951	611.802	608.939	614.027	101	101
81	M194T66	M194.0823T66	194.082	194.082	194.083	66.2999	65.7134	67.0752	117	117
82	M195T442	M195.025T442	195.025	195.025	195.025	441.673	440.903	442.384	103	103
83	M195T40	M195.0509T40	195.051	195.051	195.051	39.6876	37.1094	44.0629	139	134
84	M195T63	M195.1391T63	195.139	195.139	195.139	62.745	62.1616	63.6583	143	134
85	M196T48	M195.8109T48	195.811	195.811	195.811	47.5342	38.88	52.5721	79	71
86	M196T39	M196.0226T39	196.023	196.022	196.026	39.4062	38.4466	42.9421	180	125
87	M197T49	M197.061T49	197.061	197.057	197.061	48.8511	48.5409	49.8763	222	137
88	M198T48	M197.808T48	197.808	197.808	197.808	47.7304	43.4228	52.6326	74	71
89	M198T49	M198.0641T49	198.064	198.064	198.064	48.7775	48.2942	49.34	187	117
90	M200T48	M199.8051T48	199.805	199.805	199.805	47.5139	38.88	52.5721	73	70
91	M201T42	M201.0381T42	201.038	201.038	201.041	41.5344	38.3246	42.7663	214	135
92	M202T41	M202.0417T41	202.042	202.041	202.053	40.9274	39.3531	43.5437	285	118
93	M202T42	M202.1086T42	202.109	202.108	202.109	41.6767	40.2958	42.3522	180	130
94	M203T41	M203.0049T41	203.005	203.005	203.005	41.4515	40.1269	42.6747	158	106
95	M203T38	M203.0205T38	203.021	203.02	203.028	38.1548	37.2483	39.9394	137	134
96	M203T42	M203.0286T42	203.029	203.028	203.043	42.0855	37.1094	43.4769	103	76
97	M204T29	M203.9298T29	203.93	203.93	203.93	28.8503	20.8072	32.5448	76	75
98	M204T39	M204.0044T39	204.004	204.004	204.005	38.7378	38.0506	40.0313	135	134
99	M205T38	M205.0174T38	205.017	205.012	205.018	38.3364	37.2483	43.2096	139	127
100	M206T39	M206.0015T39	206.002	206.001	206.002	38.9607	37.7832	40.8335	133	132
101	M209T37	M208.8452T37	208.845	208.845	208.845	37.3669	36.9994	37.8159	148	134
102	M210T61	M210.0776T61	210.078	210.077	210.078	61.3668	60.8958	61.9316	88	83
103	M211T37	M210.8423T37	210.842	210.842	210.843	37.406	36.9994	37.8889	150	134
104	M211T441	M210.9991T441	210.999	210.999	210.999	441.315	439.929	442.086	84	81
105	M212T42	M212.0209T42	212.021	212.02	212.021	41.9989	39.3944	43.9568	137	136
106	M213T37_1	M212.8394T37_1	212.839	212.839	212.84	37.3939	36.9994	37.9023	164	134
107	M213T37_2	M213.0493T37_2	213.049	213.049	213.05	36.7463	36.0741	42.44	123	110
108	M214T40	M214.0335T40	214.033	214.033	214.034	40.4894	38.1791	42.1398	137	132
109	M214T37	M214.0486T37	214.049	214.048	214.049	36.7436	35.8587	39.7609	134	129
110	M215T37	M214.8365T37	214.836	214.836	214.837	37.2709	36.7987	37.8899	184	134
111	M215T39	M215.0329T39	215.033	215.033	215.033	38.8539	37.3769	40.2069	178	135
112	M216T39	M216.036T39	216.036	216.031	216.036	38.8774	37.3769	41.8955	161	134
113	M216T42	M216.049T42	216.049	216.048	216.056	41.8955	36.5745	42.9725	175	109
114	M216T40	M216.0684T40	216.068	216.068	216.069	40.0858	39.4109	42.4739	149	100
115	M217T41	M216.9372T41	216.937	216.937	216.937	41.3684	39.7512	42.5719	77	72
116	M217T39_1	M217.0298T39_1	217.03	217.03	217.03	38.7772	37.3769	40.2069	147	136
117	M217T39_2	M217.0483T39_2	217.048	217.048	217.053	39.226	37.3769	41.2784	216	135
118	M217T38	M217.0829T38	217.083	217.072	217.083	37.9838	36.9994	40.694	132	112
119	M218T39_1	M218.0332T39_1	218.033	218.033	218.034	38.88	37.2807	40.8026	211	134
120	M218T39_2	M218.1034T39_2	218.103	218.103	218.104	39.4402	39.0857	40.2981	141	134
121	M219T37	M218.874T37	218.874	218.868	218.874	37.406	32.9569	37.8899	144	135
122	M219T39_1	M219.0454T39_1	219.045	219.045	219.046	39.1396	37.3769	41.8723	185	126
123	M219T40	M219.0681T40	219.068	219.068	219.068	39.5637	38.8696	40.2981	93	91
124	M219T39_2	M219.1066T39_2	219.107	219.106	219.107	39.492	39.0857	40.2069	189	134
125	M220T39	M220.1076T39	220.108	220.107	220.108	39.495	38.8277	40.2981	173	115
126	M220T60	M220.147T60	220.147	220.147	220.147	60	59.4856	60.3793	139	136
127	M221T37	M220.8711T37	220.871	220.871	220.871	37.4006	37.0139	38.0674	145	134
128	M221T40	M221.0123T40	221.012	221.012	221.013	39.7691	39.1389	41.1617	184	134
129	M221T44	M221.0603T44	221.06	221.06	221.061	43.6883	42.5277	49.1515	89	89
130	M221T60	M221.1549T60	221.155	221.155	221.155	59.9643	59.5301	60.3632	137	137
131	M222T40	M222.0158T40	222.016	222.011	222.016	39.688	38.604	40.6491	209	88
132	M222T42	M222.0497T42	222.05	222.041	222.05	42.1694	40.3188	44.2604	145	135
133	M222T60	M222.1583T60	222.158	222.158	222.158	59.9581	59.3214	60.4926	151	130
134	M223T37	M222.8682T37	222.868	222.868	222.868	37.3591	36.9992	38.0674	162	134
135	M223T40	M223.0083T40	223.008	223.008	223.009	39.6854	39.0871	42.9931	191	129
136	M225T42	M224.9994T42	224.999	224.999	225	42.4593	39.3944	43.8361	144	137
137	M225T37	M225.0616T37	225.062	225.061	225.062	36.9922	35.8687	41.2827	106	97
138	M225T43	M225.0995T43	225.1	225.099	225.1	42.715	41.305	44.4917	118	87
139	M225T46	M225.1499T46	225.15	225.15	225.15	46.4442	45.9615	46.8862	83	69
140	M226T39	M225.9866T39	225.987	225.986	225.987	38.7745	37.8156	39.7596	135	134
141	M226T43	M226.0028T43	226.003	226.003	226.003	42.8873	40.7249	43.7749	135	102
142	M227T38	M226.8164T38	226.816	226.816	226.817	37.5602	36.8298	38.348	106	80
143	M227T42	M226.9662T42	226.966	226.966	226.966	41.7866	40.4575	43.304	132	130
144	M227T441	M226.9787T441	226.979	226.978	226.979	441.465	440.377	442.117	135	134
145	M227T600	M226.9787T600	226.979	226.978	226.979	600.152	599.302	602.061	99	99
146	M228T39	M227.9837T39	227.984	227.983	227.99	38.8277	37.6443	41.071	137	136
147	M228T53	M228.0645T53	228.064	228.064	228.065	53.1118	49.5118	54.2759	120	75
148	M228T47	M228.0646T47	228.065	228.064	228.065	46.9546	44.2017	49.3439	82	81
149	M228T44	M228.1606T44	228.161	228.16	228.161	44.2225	43.5472	44.9407	134	89
150	M229T37	M228.9028T37	228.903	228.903	228.903	37.4516	36.9809	39.2247	141	136
151	M230T42	M230.0396T42	230.04	230.035	230.04	41.6614	37.1094	44.8446	110	98
152	M230T41	M230.0646T41	230.065	230.064	230.065	41.4814	39.1528	42.9553	196	131
153	M231T37	M230.8999T37	230.9	230.9	230.9	37.4935	37.0096	39.1372	141	134
154	M232T42	M231.9818T42	231.982	231.981	231.982	42.1448	41.2826	43.6971	97	72
155	M233T37	M232.897T37	232.897	232.897	232.897	37.2617	36.287	39.4964	155	123
156	M233T88	M233.155T88	233.155	233.155	233.155	88.1026	87.8328	88.4834	94	94
157	M234T517	M233.7454T517	233.745	233.745	233.747	516.935	516.039	517.639	122	80
158	M236T758	M235.9264T758	235.926	235.926	235.927	758.121	751.796	766.127	81	76
159	M236T40	M236.0156T40	236.016	236.015	236.021	39.9454	37.9118	42.4376	257	134
160	M236T41	M236.093T41	236.093	236.093	236.093	40.7945	40.2909	42.0714	122	119
161	M236T60	M236.1057T60	236.106	236.105	236.106	59.9667	59.5347	60.3632	137	137
162	M237T60	M237.109T60	237.109	237.109	237.109	59.9684	59.2672	60.4765	179	123
163	M239T38	M238.9318T38	238.932	238.932	238.932	37.5029	36.9808	39.4046	146	134
164	M239T621	M238.932T621	238.932	238.932	238.932	621.289	620.36	622.682	106	106
165	M239T44	M239.0401T44	239.04	239.04	239.04	43.6996	42.0622	46.2517	129	128
166	M239T63	M239.1293T63	239.129	239.129	239.13	62.7667	62.2904	63.2908	136	132
167	M240T43	M240.0105T43	240.01	240.01	240.011	42.9496	41.1906	44.6385	139	118
168	M240T41_1	M240.0492T41_1	240.049	240.049	240.052	41.0083	39.2489	46.4327	172	120
169	M240T41_2	M240.0856T41_2	240.086	240.085	240.086	41.2766	39.6737	42.7051	146	101
170	M241T37	M240.9289T37	240.929	240.929	240.929	37.4906	36.9685	39.1372	137	133
171	M241T621	M240.9292T621	240.929	240.929	240.929	621.36	620.747	622.501	91	91
172	M241T35	M241.012T35	241.012	241.012	241.012	35.1941	34.8581	35.6761	133	133
173	M241T46	M241.073T46	241.073	241.072	241.074	45.5303	42.8925	46.2386	70	69
174	M242T42	M242.0108T42	242.011	242.01	242.011	42.2478	41.1386	43.7019	118	98
175	M242T39	M242.0802T39	242.08	242.08	242.081	39.1435	36.2092	40.0284	123	121
176	M242T46	M242.1765T46	242.177	242.176	242.177	46.4145	46.0035	46.796	161	137
177	M243T46	M243.1798T46	243.18	243.179	243.18	46.445	45.9997	46.979	141	89
178	M244T42_1	M243.9681T42_1	243.968	243.958	243.968	42.161	40.8728	45.8559	239	129
179	M244T42_2	M244.0828T42_2	244.083	244.083	244.083	41.7638	40.3882	43.3012	123	122
180	M245T36	M245.0432T36	245.043	245.043	245.048	36.211	34.9422	40.2061	153	116
181	M248T48	M248.0803T48	248.08	248.08	248.081	48.4371	47.8657	49.0257	247	135
182	M249T48	M248.582T48	248.582	248.582	248.582	48.4608	47.7753	49.3375	134	69
183	M249T442	M248.9606T442	248.961	248.96	248.961	441.672	440.903	442.384	79	79
184	M249T42	M249.0383T42	249.038	249.032	249.041	42.1962	39.1269	43.2991	154	95
185	M249T39	M249.0788T39	249.079	249.079	249.079	39.4219	38.9931	40.0307	74	71
186	M250T442	M249.9639T442	249.964	249.964	249.964	441.633	440.652	442.384	126	126
187	M250T757	M249.9784T757	249.978	249.964	249.979	756.636	750.904	761.888	74	72
188	M250T114	M250.1452T114	250.145	250.145	250.145	114.364	113.783	115.365	109	106
189	M254T38	M253.9816T38	253.982	253.981	253.982	38.2638	37.6443	39.1474	126	90
190	M254T42	M254.0261T42	254.026	254.026	254.026	42.3622	37.9118	44.2153	144	132
191	M254T40	M254.0798T40	254.08	254.078	254.08	39.6979	35.911	43.9571	118	108
192	M255T300	M255.2334T300	255.233	255.233	255.234	300.352	299.879	301.006	125	124
193	M256T39	M256.0596T39	256.06	256.059	256.06	39.3841	36.4748	42.3433	118	114
194	M257T41	M257.0758T41	257.076	257.075	257.076	41.3189	39.2489	43.0337	183	132
195	M257T59	M257.1764T59	257.176	257.176	257.177	58.6233	58.099	59.1873	123	96
196	M259T43	M259.0226T43	259.023	259.022	259.023	43.119	42.0914	45.4407	114	114
197	M260T42	M259.9824T42	259.982	259.982	259.983	42.0893	36.842	43.9434	141	121
198	M262T42	M262.0934T42	262.093	262.093	262.094	41.9024	40.3882	44.371	128	122
199	M263T445	M262.994T445	262.994	262.994	262.994	444.619	443.471	445.522	72	72
200	M264T42	M264.0103T42	264.01	264.01	264.011	41.906	39.2489	43.3012	132	128
201	M264T145	M264.1608T145	264.161	264.161	264.161	144.685	141.483	145.929	159	110
202	M264T139	M264.1608T139	264.161	264.161	264.161	139.276	138.414	141.448	113	96
203	M265T442	M264.9346T442	264.935	264.934	264.935	441.51	440.468	442.117	121	121
204	M265T42	M265.0309T42	265.031	265.03	265.031	42.3821	40.49	43.4769	111	73
205	M265T72	M265.1483T72	265.148	265.148	265.149	71.9767	71.6136	72.402	144	137
206	M266T42	M266.0762T42	266.076	266.076	266.077	42.3335	40.1901	43.6827	197	131
207	M266T40	M266.0843T40	266.084	266.084	266.085	39.8015	39.2056	42.0359	122	75
208	M266T72	M266.1516T72	266.152	266.151	266.152	72.0429	71.601	72.5377	248	136
209	M267T37	M266.8041T37	266.804	266.804	266.804	37.35	37.0133	37.7999	140	134
210	M267T72	M267.1441T72	267.144	267.144	267.144	71.9437	71.4949	72.5579	199	125
211	M268T75	M268.0984T75	268.098	268.098	268.099	74.752	74.2973	75.4795	183	118
212	M269T37	M268.8011T37	268.801	268.801	268.801	37.3443	36.9994	37.8061	141	134
213	M269T49	M268.9895T49	268.989	268.989	268.99	48.6554	45.2367	54.1961	97	87
214	M269T41	M269.0881T41	269.088	269.082	269.088	40.986	39.2489	45.9617	199	135
215	M271T37	M270.7982T37	270.798	270.798	270.798	37.3339	36.9994	37.7999	148	134
216	M271T44	M271.0051T44	271.005	271.005	271.005	44.4065	42.0622	46.1783	97	93
217	M271T41	M271.1038T41	271.104	271.103	271.104	41.2002	38.8853	42.3034	133	84
218	M271T67	M271.192T67	271.192	271.192	271.192	66.7432	65.9836	67.2688	116	80
219	M271T214	M271.2284T214	271.228	271.228	271.229	214.043	213.166	215.595	110	110
220	M272T40	M272.0891T40	272.089	272.088	272.089	39.7194	37.2771	43.24	132	130
221	M273T37	M272.7953T37	272.795	272.795	272.796	37.3342	36.9994	37.7999	156	134
222	M273T43	M272.9997T43	273	272.999	273	43.3555	42.2204	44.0428	181	122
223	M273T64	M273.0927T64	273.093	273.092	273.093	63.6791	63.2262	64.2262	151	124
224	M273T48	M273.1277T48	273.128	273.127	273.128	47.7583	47.1964	48.3061	208	120
225	M275T37	M274.7924T37	274.792	274.792	274.793	37.2687	36.732	37.8859	178	133
226	M275T442	M274.9823T442	274.982	274.982	274.983	441.607	440.977	442.317	110	110
227	M275T39	M275.0543T39	275.054	275.054	275.057	38.8463	37.1094	40.2929	155	105
228	M276T40_1	M276.0622T40_1	276.062	276.062	276.063	39.5649	39.1389	40.1377	181	133
229	M276T40_2	M276.0773T40_2	276.077	276.07	276.078	39.6363	39.1389	41.8534	176	133
230	M276T116	M276.1608T116	276.161	276.16	276.161	115.75	115.149	116.558	228	132
231	M277T37	M276.8327T37	276.833	276.832	276.833	37.3451	36.9808	37.7999	140	135
232	M277T40	M277.0737T40	277.074	277.073	277.074	39.5725	38.8595	40.8942	140	136
233	M277T81	M277.1449T81	277.145	277.144	277.145	80.9058	80.4543	81.6307	129	108
234	M278T40_1	M278.0593T40_1	278.059	278.059	278.06	39.5468	39.1203	40.2163	188	121
235	M278T40_2	M278.0771T40_2	278.077	278.077	278.077	39.6538	39.1203	41.0701	158	118
236	M278T39	M278.093T39	278.093	278.093	278.093	39.4202	38.8182	40.0307	126	81
237	M279T37	M278.8298T37	278.83	278.829	278.83	37.346	36.9808	37.7999	142	135
238	M279T39	M279.0894T39	279.089	279.089	279.09	39.4945	38.592	40.8026	141	129
239	M279T86	M279.1639T86	279.164	279.163	279.164	86.135	85.6485	86.6061	133	86
240	M281T37	M280.8269T37	280.827	280.826	280.827	37.346	36.9808	37.8889	141	134
241	M281T42	M281.0369T42	281.037	281.029	281.037	42.1862	37.1094	43.7577	119	116
242	M281T497	M281.2488T497	281.249	281.248	281.249	497.39	496.627	498.522	127	127
243	M281T508	M281.2488T508	281.249	281.248	281.249	507.919	503.947	509.104	122	119
244	M281T517	M281.2488T517	281.249	281.248	281.249	517.3	516.235	518.04	112	112
245	M282T45	M282.021T45	282.021	282.021	282.021	45.2985	42.858	53.578	137	122
246	M282T35	M282.0372T35	282.037	282.027	282.038	35.4473	34.7805	37.5482	154	99
247	M282T50	M282.0776T50	282.078	282.077	282.078	50.1365	49.5875	50.5401	220	136
248	M283T38	M282.7779T38	282.778	282.778	282.778	37.6077	37.2483	38.4223	160	134
249	M283T37	M282.824T37	282.824	282.823	282.824	37.2776	36.9176	37.8078	171	134
250	M283T40	M282.958T40	282.958	282.958	282.958	39.6314	39.1091	40.1992	108	77
251	M283T191	M283.1108T191	283.111	283.11	283.111	191.209	190.341	192.034	154	113
252	M283T51	M283.1108T51	283.111	283.11	283.111	51.453	50.9784	51.7993	241	136
253	M283T363	M283.2646T363	283.265	283.264	283.265	363.038	362.438	363.5	133	132
254	M283T496	M283.2645T496	283.264	283.264	283.265	495.965	494.894	496.757	118	115
255	M283T232	M283.2646T232	283.265	283.264	283.265	232.462	231.799	233.734	86	85
256	M284T38	M283.9452T38	283.945	283.945	283.946	38.3451	37.3769	40.2069	136	134
257	M285T38	M284.7751T38	284.775	284.775	284.775	37.6296	37.2483	38.1549	152	134
258	M285T78	M285.2076T78	285.208	285.207	285.208	78.2681	77.7196	79.1621	137	122
259	M286T38	M285.9423T38	285.942	285.942	285.943	38.3408	37.3769	40.2069	133	128
260	M286T441	M286.0271T441	286.027	286.027	286.027	441.281	439.521	442.086	133	132
261	M286T363	M286.0272T363	286.027	286.027	286.028	362.827	362.042	363.561	90	90
262	M286T600	M286.0271T600	286.027	286.027	286.027	600.396	599.136	602.113	75	75
263	M286T42	M286.0371T42	286.037	286.037	286.037	42.3545	40.9924	43.306	124	89
264	M286T40	M286.091T40	286.091	286.091	286.091	40.0391	39.1528	41.0932	195	134
265	M287T38	M286.7722T38	286.772	286.772	286.773	37.6039	37.2483	38.2656	160	134
266	M287T37	M286.8617T37	286.862	286.861	286.862	37.3525	36.9808	38.0674	139	135
267	M289T38	M288.7694T38	288.769	288.769	288.77	37.5385	37.08	38.221	174	125
268	M289T37	M288.8587T37	288.859	288.858	288.859	37.35	36.7134	38.0674	142	136
269	M290T44	M290.0374T44	290.037	290.037	290.038	43.5993	41.9928	45.1733	134	134
270	M291T37	M290.8558T37	290.856	290.855	290.856	37.3342	36.9476	38.6023	145	134
271	M293T38	M292.8069T38	292.807	292.807	292.807	37.6322	37.2483	38.4045	157	130
272	M293T39	M293.0338T39	293.034	293.033	293.043	39.1566	37.3769	41.4291	141	103
273	M293T42	M293.0494T42	293.049	293.049	293.056	42.3742	37.7831	44.1035	152	134
274	M293T60	M293.1764T60	293.176	293.176	293.177	59.9647	59.6558	60.3632	137	137
275	M293T621	M293.1764T621	293.176	293.176	293.177	621.122	620.412	622.34	89	89
276	M293T443	M293.1762T443	293.176	293.176	293.177	443.224	440.277	445.064	78	78
277	M293T106	M293.1799T106	293.18	293.179	293.18	105.874	105.391	106.356	218	136
278	M294T39	M293.9742T39	293.974	293.974	293.975	39.0576	37.5342	41.1617	135	133
279	M294T60	M294.1794T60	294.179	294.179	294.18	60.0026	59.6752	60.3109	137	136
280	M294T106	M294.1827T106	294.183	294.182	294.183	105.827	105.191	106.449	205	123
281	M295T38	M294.8037T38	294.804	294.803	294.804	37.7074	37.2669	39.1372	148	132
282	M295T42	M295.1026T42	295.103	295.102	295.103	42.2539	40.1208	43.3684	113	73
283	M296T93	M296.1295T93	296.129	296.129	296.13	92.869	92.4321	93.6427	223	133
284	M297T38	M296.8008T38	296.801	296.801	296.801	37.5508	37.2483	38.3414	164	126
285	M297T37	M296.8903T37	296.89	296.89	296.891	37.3491	36.9808	39.1372	140	136
286	M297T622	M296.8905T622	296.891	296.89	296.891	621.5	620.407	622.66	80	80
287	M297T73	M297.1533T73	297.153	297.153	297.154	72.7958	72.2459	73.2841	140	137
288	M298T41	M298.07T41	298.07	298.07	298.071	41.2925	38.0798	43.4321	160	129
289	M298T73	M298.1567T73	298.157	298.156	298.157	72.9657	71.9786	73.8212	214	132
290	M299T37	M298.8873T37	298.887	298.887	298.888	37.3525	36.9462	39.2247	137	135
291	M299T42	M299.0736T42	299.074	299.073	299.076	42.0889	40.8336	47.2316	134	108
292	M299T73	M299.1491T73	299.149	299.149	299.149	72.9555	71.7545	73.7892	157	73
293	M299T269	M299.2595T269	299.259	299.259	299.26	269.183	268.551	269.89	100	100
294	M299T294	M299.2595T294	299.259	299.259	299.26	293.803	292.925	294.939	110	110
295	M300T41	M300.0671T41	300.067	300.067	300.067	41.4665	40.2224	43.2096	136	122
296	M300T47	M300.0881T47	300.088	300.088	300.088	47.4178	46.9782	48.0339	165	134
297	M301T37	M300.8844T37	300.884	300.875	300.885	37.1725	33.8562	39.1372	141	121
298	M301T42	M301.0709T42	301.071	301.059	301.072	42.1388	39.6904	46.4541	116	78
299	M301T51	M301.166T51	301.166	301.166	301.166	51.0489	50.4855	51.5222	127	76
300	M303T38	M302.8356T38	302.836	302.835	302.836	37.7236	37.2136	38.6912	137	125
301	M303T40	M303.0816T40	303.082	303.081	303.088	40.2266	37.6443	43.1411	119	102
302	M303T106	M303.2333T106	303.233	303.233	303.234	105.858	105.164	106.742	115	105
303	M304T40	M304.0028T40	304.003	304.002	304.003	39.7732	36.7458	41.5207	91	90
304	M305T38	M304.8327T38	304.833	304.832	304.833	37.7902	37.2316	38.8004	141	127
305	M305T14	M305.0822T14	305.082	305.082	305.083	14.4592	13.1981	17.1981	97	97
306	M305T42	M305.0869T42	305.087	305.082	305.088	42.1912	40.1208	45.2066	98	73
307	M306T40	M306.0767T40	306.077	306.076	306.077	39.5072	37.3769	42.8829	139	134
308	M306T497	M306.0768T497	306.077	306.076	306.077	496.531	495.429	497.86	86	85
309	M307T37	M306.9192T37	306.919	306.919	306.92	37.271	36.8329	39.4046	138	134
310	M307T621	M306.9195T621	306.92	306.919	306.92	621.349	620.59	622.682	113	113
311	M307T440	M306.9193T440	306.919	306.919	306.92	440.489	437.237	443.808	95	73
312	M307T40	M307.0803T40	307.08	307.08	307.085	39.7793	36.7498	43.5074	145	131
313	M307T42	M307.1126T42	307.113	307.112	307.113	42.3524	41.5504	43.1647	194	129
314	M307T71	M307.1589T71	307.159	307.158	307.159	71.0157	70.4015	71.4882	222	123
315	M308T40	M308.0727T40	308.073	308.072	308.082	40.2861	36.4645	43.913	157	124
316	M308T36	M308.0988T36	308.099	308.098	308.099	35.9316	35.1247	41.3575	144	132
317	M308T53	M308.1295T53	308.129	308.129	308.13	53.4025	53.108	53.8212	109	86
318	M309T621	M308.9166T621	308.917	308.916	308.917	621.348	620.36	622.501	89	89
319	M309T37	M308.9163T37	308.916	308.916	308.917	37.2703	36.7386	39.4922	136	132
320	M309T36	M309.1022T36	309.102	309.1	309.103	35.6678	34.7805	42.8829	134	98
321	M309T53	M309.1329T53	309.133	309.133	309.133	53.4005	53.1674	53.6873	81	69
322	M309T86	M309.1746T86	309.175	309.174	309.175	86.3386	85.8362	86.8297	211	137
323	M309T60	M309.1712T60	309.171	309.171	309.172	60.4344	59.6388	61.3111	169	124
324	M310T43	M309.9982T43	309.998	309.997	309.999	43.4146	40.4864	44.3059	137	129
325	M310T86	M310.178T86	310.178	310.178	310.178	86.2905	85.4404	86.8789	190	106
326	M311T26	M310.9314T26	310.931	310.931	310.932	25.8327	15.6922	31.9945	110	104
327	M311T39	M311.0442T39	311.044	311.044	311.045	39.4991	38.3181	41.4291	137	91
328	M311T86	M311.1691T86	311.169	311.169	311.169	86.0274	85.5315	87.3767	137	136
329	M311T441	M311.169T441	311.169	311.169	311.169	441.167	440.245	441.85	76	76
330	M312T86	M312.1726T86	312.173	312.172	312.173	86.0479	85.5315	87.6013	164	137
331	M313T38	M312.8645T38	312.865	312.864	312.865	38.069	37.2669	39.9473	122	117
332	M313T86	M313.1651T86	313.165	313.164	313.175	86.1947	84.7895	87.7099	315	124
333	M313T64	M313.239T64	313.239	313.239	313.239	64.0582	63.6294	64.8967	140	133
334	M315T38	M314.8616T38	314.862	314.861	314.862	37.9796	37.1094	39.2398	95	87
335	M317T441	M316.948T441	316.948	316.947	316.948	441.149	440.357	443.407	93	92
336	M317T621	M316.9481T621	316.948	316.948	316.948	621.334	620.59	622.682	108	108
337	M317T523	M316.9481T523	316.948	316.948	316.948	523.125	522.049	524.991	90	90
338	M317T37	M316.9478T37	316.948	316.947	316.948	36.5837	35.9203	38.5643	110	109
339	M317T612	M316.9481T612	316.948	316.948	316.948	611.9	611.192	612.957	69	69
340	M317T720	M316.948T720	316.948	316.948	316.948	719.953	702.241	731.093	170	76
341	M321T44	M321.0764T44	321.076	321.076	321.077	44.2351	42.7553	45.6964	112	110
342	M321T83	M321.1744T83	321.174	321.174	321.175	83.1066	82.3493	83.6472	157	96
343	M321T168	M321.2108T168	321.211	321.21	321.211	167.881	167.169	168.532	251	133
344	M322T42	M322.1135T42	322.113	322.113	322.114	42.3455	39.955	43.9412	172	118
345	M322T73	M322.1663T73	322.166	322.166	322.167	73.4197	73.0208	73.8348	173	117
346	M323T38	M322.8932T38	322.893	322.893	322.894	38.2958	37.2483	39.5535	79	76
347	M323T72	M323.1068T72	323.107	323.106	323.107	71.914	71.0787	72.3549	137	84
348	M323T73	M323.1697T73	323.17	323.169	323.17	73.4274	73.0813	74.4239	82	71
349	M325T37	M324.7626T37	324.763	324.762	324.763	37.2758	36.7458	37.7999	164	134
350	M325T105	M325.1846T105	325.185	325.184	325.185	105.315	104.726	107.458	138	136
351	M325T441	M325.1845T441	325.185	325.184	325.185	441.132	440.405	441.979	91	91
352	M325T113	M325.1846T113	325.185	325.184	325.185	112.621	112.152	113.042	136	136
353	M326T105	M326.1881T105	326.188	326.188	326.188	105.324	104.897	107.308	142	136
354	M326T113	M326.1881T113	326.188	326.188	326.188	112.527	111.955	113.042	134	134
355	M327T37	M326.7596T37	326.76	326.759	326.76	37.2762	36.842	37.7999	155	134
356	M327T785	M326.9037T785	326.904	326.903	326.904	785.422	775.795	797.517	115	95
357	M327T106	M327.1806T106	327.181	327.18	327.191	105.589	104.525	107.259	262	110
358	M327T99	M327.2334T99	327.233	327.233	327.234	99.4992	98.6901	100.517	123	82
359	M328T39	M328.0587T39	328.059	328.058	328.059	39.4158	37.2807	40.8942	136	134
360	M328T200	M328.232T200	328.232	328.232	328.232	199.527	198.598	200.559	188	125
361	M329T37	M328.7567T37	328.757	328.756	328.757	37.2754	36.842	37.7999	167	134
362	M329T39	M329.0623T39	329.062	329.062	329.063	39.4166	35.9391	41.964	115	113
363	M330T41	M330.1173T41	330.117	330.117	330.118	40.8326	39.4202	42.4272	172	117
364	M331T37	M330.7538T37	330.754	330.753	330.754	37.2784	36.8348	37.7999	165	133
365	M331T43	M331.1139T43	331.114	331.109	331.121	43.2952	39.4202	47.7823	198	96
366	M332T40	M332.0592T40	332.059	332.059	332.06	39.9436	39.2418	41.4291	164	133
367	M332T43	M332.0966T43	332.097	332.096	332.097	42.533	41.0422	43.528	159	111
368	M333T37	M332.751T37	332.751	332.75	332.752	37.0938	36.5654	37.627	176	111
369	M333T35	M333.0594T35	333.059	333.059	333.06	35.4067	34.5005	35.7723	138	134
370	M333T72	M333.1359T72	333.136	333.135	333.15	71.9795	71.523	75.5374	141	92
371	M334T40	M334.0561T40	334.056	334.056	334.057	40.0215	39.1534	41.8723	199	130
372	M334T35	M334.0628T35	334.063	334.062	334.064	35.0477	34.5931	35.5838	136	99
373	M335T37	M334.7916T37	334.792	334.791	334.792	37.271	36.8348	37.7999	167	134
374	M337T37	M336.7886T37	336.789	336.788	336.789	37.2754	36.842	37.7999	163	134
375	M337T133	M337.206T133	337.206	337.206	337.206	132.618	131.891	133.195	224	136
376	M339T37	M338.7853T37	338.785	338.785	338.786	37.2715	36.842	37.7999	161	134
377	M339T132	M339.2002T132	339.2	339.2	339.2	132.212	131.624	132.735	136	136
378	M339T142	M339.2002T142	339.2	339.2	339.2	141.951	141.251	142.394	136	136
379	M340T132	M340.2036T132	340.204	340.203	340.204	132.245	131.356	134.8	148	136
380	M340T142	M340.2036T142	340.204	340.203	340.204	141.866	141.153	142.454	113	113
381	M341T37_1	M340.7365T37_1	340.736	340.736	340.737	37.3515	36.8329	38.0812	103	73
382	M341T37_2	M340.7824T37_2	340.782	340.782	340.783	37.1652	36.732	37.7999	172	131
383	M341T132	M341.1959T132	341.196	341.196	341.196	132.443	131.097	133.654	112	82
384	M342T38	M341.9037T38	341.904	341.903	341.904	38.0619	37.2483	40.2945	134	128
385	M342T41	M342.088T41	342.088	342.087	342.088	41.2701	39.4202	42.6747	114	88
386	M342T244	M342.2475T244	342.248	342.247	342.248	243.502	242.447	244.676	177	121
387	M343T37	M342.7336T37	342.734	342.733	342.734	37.4733	37.0133	38.137	191	124
388	M344T38	M343.9008T38	343.901	343.9	343.901	38.0695	36.9994	40.2069	138	127
389	M344T40	M344.0326T40	344.033	344.032	344.033	40.2202	38.3505	41.8955	122	119
390	M345T37_1	M344.7307T37_1	344.731	344.73	344.731	37.3999	36.8142	38.1574	184	126
391	M345T37_2	M344.8202T37_2	344.82	344.82	344.821	37.271	36.7458	37.7999	148	134
392	M346T385	M346.1776T385	346.178	346.177	346.178	385.272	384.46	385.814	232	137
393	M346T318	M346.1776T318	346.178	346.177	346.178	317.619	317.005	318.364	138	88
394	M347T37	M346.8172T37	346.817	346.817	346.818	37.2711	36.9476	37.7999	148	134
395	M347T38	M347.0752T38	347.075	347.06	347.076	37.882	37.0034	43.4222	137	101
396	M349T37	M348.8143T37	348.814	348.814	348.815	37.2596	36.8329	37.7999	154	133
397	M350T39	M350.0406T39	350.041	350.04	350.041	38.9607	36.7207	40.8942	127	126
398	M351T60	M351.135T60	351.135	351.134	351.135	59.8943	59.4261	60.459	109	79
399	M352T38	M351.9327T38	351.933	351.932	351.933	38.4939	37.1094	40.8026	135	131
400	M352T42	M352.1253T42	352.125	352.125	352.126	42.4537	40.3882	44.4524	133	87
401	M353T37	M352.7626T37	352.763	352.762	352.763	37.4155	36.9994	38.137	163	120
402	M353T39	M353.0491T39	353.049	353.049	353.05	38.6183	37.816	39.4964	161	134
403	M353T95	M353.2009T95	353.201	353.2	353.201	94.7493	94.351	95.3909	216	136
404	M354T38	M353.9299T38	353.93	353.929	353.93	38.4213	37.2813	39.6814	89	86
405	M354T39	M354.0525T39	354.053	354.052	354.053	38.6083	37.601	40.2069	125	108
406	M354T42	M354.0784T42	354.078	354.078	354.079	41.6467	40.1901	43.1545	191	132
407	M354T95	M354.2042T95	354.204	354.204	354.205	94.7142	94.2077	95.5049	194	112
408	M355T37_1	M354.7598T37_1	354.76	354.759	354.76	37.3472	36.9462	38.1577	120	85
409	M355T37_2	M354.8491T37_2	354.849	354.849	354.85	37.271	36.7134	38.3348	141	135
410	M356T47	M356.1146T47	356.115	356.114	356.115	47.247	46.6632	47.8545	152	102
411	M356T285	M356.2635T285	356.263	356.263	356.264	284.948	284.035	286.017	140	91
412	M357T37	M356.8462T37	356.846	356.846	356.847	37.2715	36.8329	38.6023	145	134
413	M358T216	M358.2428T216	358.243	358.242	358.243	215.532	214.919	216.765	208	108
414	M359T37	M358.8432T37	358.843	358.843	358.844	37.1699	36.4783	38.1592	148	130
415	M360T88	M360.2221T88	360.222	360.222	360.222	87.7771	86.8874	89.1617	162	84
416	M361T37	M360.7945T37	360.794	360.794	360.795	37.4006	36.7423	38.3487	105	70
417	M361T60	M361.1639T60	361.164	361.163	361.165	59.972	59.4443	60.697	119	113
418	M361T621	M361.1641T621	361.164	361.164	361.164	621.127	620.323	622.415	89	88
419	M362T39	M361.9618T39	361.962	361.961	361.962	39.2235	37.1094	41.3374	75	74
420	M362T120	M362.2377T120	362.238	362.237	362.238	119.797	119.233	120.263	259	134
421	M363T37	M362.7916T37	362.792	362.791	362.792	37.3647	36.7423	38.2446	139	109
422	M363T165	M363.2218T165	363.222	363.221	363.222	164.767	164.005	165.386	151	77
423	M363T120	M363.2412T120	363.241	363.241	363.242	119.704	119.025	120.53	119	72
424	M365T37	M364.8777T37	364.878	364.877	364.878	37.2142	36.4525	39.2247	142	136
425	M365T45	M365.1397T45	365.14	365.139	365.14	44.7669	44.0118	45.9095	102	81
426	M366T39	M366.1091T39	366.109	366.109	366.11	39.3419	38.1791	40.8307	121	78
427	M367T37	M366.8747T37	366.875	366.874	366.875	37.1873	36.732	38.8697	141	135
428	M367T39	M367.1053T39	367.105	367.105	367.106	39.3143	38.318	41.6966	179	120
429	M367T621	M367.1982T621	367.198	367.198	367.199	621.061	620.36	622.415	109	109
430	M369T39	M369.1211T39	369.121	369.12	369.129	39.2299	38.0836	41.8266	111	78
431	M370T322	M370.2789T322	370.279	370.278	370.279	321.952	320.881	322.96	129	81
432	M371T37	M370.823T37	370.823	370.822	370.823	37.4516	36.7435	38.705	111	85
433	M372T125	M372.1609T125	372.161	372.16	372.161	125.261	124.626	127.508	112	101
434	M373T37	M372.8202T37	372.82	372.82	372.821	37.4612	36.9808	38.705	110	83
435	M374T73	M374.1403T73	374.14	374.14	374.141	73.1373	72.4115	78.1254	238	132
436	M375T37	M374.9066T37	374.907	374.906	374.907	37.0146	36.4748	39.4922	141	134
437	M375T621	M374.907T621	374.907	374.906	374.907	621.362	620.186	622.728	105	104
438	M375T440	M374.9069T440	374.907	374.906	374.907	439.741	435.889	443.948	90	70
439	M375T73	M375.1438T73	375.144	375.143	375.144	73.4148	72.4786	77.9117	135	81
440	M376T44	M376.0865T44	376.087	376.086	376.087	44.1838	42.7553	45.8918	124	122
441	M377T37	M377.0859T37	377.086	377.085	377.088	37.4242	36.2762	38.5687	155	121
442	M377T45	M377.0899T45	377.09	377.089	377.091	44.9945	43.2828	46.5174	74	72
443	M378T63	M378.1616T63	378.162	378.154	378.163	63.1723	59.2964	64.0434	128	77
444	M379T25	M378.9189T25	378.919	378.918	378.919	24.6315	15.1545	28.887	98	89
445	M379T86	M379.1566T86	379.157	379.156	379.157	86.2354	84.9056	87.9228	179	118
446	M379T331	M379.2284T331	379.228	379.228	379.229	331.035	330.438	331.783	170	105
447	M381T148	M381.2322T148	381.232	381.232	381.233	148.494	147.804	149.076	247	134
448	M383T37_1	M382.7214T37_1	382.721	382.721	382.722	37.2231	36.732	37.7999	193	131
449	M383T37_2	M383.1145T37_2	383.114	383.114	383.118	36.7005	35.6698	39.906	88	85
450	M383T53	M383.1769T53	383.177	383.177	383.177	53.392	53.1674	53.741	78	72
451	M383T136	M383.3285T136	383.329	383.328	383.329	136.376	135.722	137.034	222	119
452	M385T37	M384.7185T37	384.718	384.718	384.719	37.2722	36.5745	37.7999	180	134
453	M385T441	M384.9358T441	384.936	384.935	384.936	441.189	440.447	442.086	121	121
454	M385T621	M384.936T621	384.936	384.935	384.936	621.262	620.36	622.66	116	116
455	M385T523	M384.9359T523	384.936	384.936	384.936	523.18	521.515	524.975	71	71
456	M385T719	M384.9359T719	384.936	384.935	384.936	719.107	714.234	724.342	112	82
457	M386T39	M386.0175T39	386.018	386.017	386.018	38.8723	37.1094	41.3374	135	132
458	M386T40	M386.1549T40	386.155	386.154	386.155	39.9377	39.0111	41.6887	116	74
459	M386T98	M386.2377T98	386.238	386.237	386.238	98.1471	97.6327	98.8675	248	134
460	M387T37	M386.7156T37	386.716	386.715	386.716	37.2715	36.732	37.7999	167	134
461	M388T39	M388.0144T39	388.014	388.014	388.015	38.8756	36.7365	40.1377	107	105
462	M388T60	M388.1198T60	388.12	388.119	388.12	60.1435	59.1737	61.0436	99	71
463	M388T80	M388.1561T80	388.156	388.156	388.156	79.8649	79.4295	80.4788	137	136
464	M388T133	M388.2534T133	388.253	388.253	388.254	133.016	132.414	133.537	217	134
465	M389T37	M388.7126T37	388.713	388.712	388.713	37.2354	36.701	37.6348	184	132
466	M389T80	M389.1596T80	389.16	389.159	389.16	79.8402	79.3922	80.7462	175	136
467	M389T133	M389.2568T133	389.257	389.256	389.257	133.038	132.291	133.504	253	134
468	M390T57	M390.1354T57	390.135	390.135	390.136	56.7665	55.9462	58.5118	94	84
469	M390T80	M390.1626T80	390.163	390.162	390.163	79.7856	79.0409	80.6996	251	132
470	M390T191	M390.269T191	390.269	390.268	390.269	190.929	190.024	191.733	240	134
471	M391T191	M391.2724T191	391.272	391.272	391.273	190.885	190.005	191.466	185	107
472	M393T37	M392.7504T37	392.75	392.75	392.751	37.1956	36.6041	37.7999	172	132
473	M393T106	M393.1725T106	393.172	393.172	393.173	105.589	104.656	108.145	175	121
474	M395T37	M394.747T37	394.747	394.747	394.747	37.2553	36.7134	37.6243	159	134
475	M395T60	M395.2444T60	395.244	395.244	395.245	60.1957	59.5639	61.06	101	71
476	M396T39	M396.046T39	396.046	396.046	396.046	38.8829	36.5623	40.0421	110	104
477	M397T37	M396.7441T37	396.744	396.744	396.745	37.2575	36.7134	37.7999	176	134
478	M397T100	M397.227T100	397.227	397.226	397.227	100.105	99.6442	100.74	276	136
479	M398T84	M398.2665T84	398.266	398.266	398.267	83.8197	83.4352	84.3051	135	83
480	M399T37	M398.7412T37	398.741	398.741	398.742	37.0942	36.6803	37.8918	180	132
481	M401T37	M400.6923T37	400.692	400.692	400.693	37.4182	36.732	38.082	178	119
482	M401T72	M401.1232T72	401.123	401.122	401.124	71.907	71.3056	72.4975	179	109
483	M402T38	M401.8596T38	401.86	401.859	401.86	37.6897	36.7464	39.6028	143	112
484	M403T37_1	M402.6894T37_1	402.689	402.689	402.69	37.3587	36.9116	38.0666	156	121
485	M403T37_2	M402.7789T37_2	402.779	402.778	402.779	37.2145	36.732	37.7999	160	132
486	M404T363	M404.0586T363	404.059	404.057	404.059	362.892	362.087	363.569	82	79
487	M404T441	M404.0585T441	404.059	404.058	404.059	440.555	439.377	441.821	113	106
488	M404T62	M404.1509T62	404.151	404.15	404.151	61.5777	61.1111	62.2424	154	135
489	M405T37	M404.776T37	404.776	404.775	404.776	37.2538	36.7458	37.7999	174	133
490	M405T62	M405.1543T62	405.154	405.154	405.155	61.6581	60.9981	62.2395	123	114
491	M407T37	M406.773T37	406.773	406.772	406.773	37.2538	36.7423	37.7999	170	133
492	M407T132	M407.1879T132	407.188	407.187	407.188	132.422	131.012	134.361	149	103
493	M407T110	M407.3285T110	407.328	407.328	407.329	109.838	109.266	110.485	173	98
494	M408T39	M407.9993T39	407.999	407.999	408	38.857	36.5674	40.5618	116	112
495	M408T77	M408.2219T77	408.222	408.221	408.223	76.6763	76.0764	77.0658	235	134
496	M409T37	M408.7701T37	408.77	408.769	408.771	37.0031	36.4748	37.6201	116	87
497	M409T394	M409.3118T394	409.312	409.311	409.312	393.621	393.081	394.281	119	76
498	M409T152	M409.3441T152	409.344	409.344	409.345	151.887	151.369	152.566	233	134
499	M410T38	M409.8913T38	409.891	409.891	409.892	37.8825	36.732	39.7596	132	108
500	M410T97	M410.2377T97	410.238	410.237	410.238	96.8251	96.3076	97.3809	238	134
501	M410T152	M410.3475T152	410.348	410.347	410.348	151.887	151.115	152.556	194	106
502	M411T37	M410.7212T37	410.721	410.721	410.722	37.3459	36.7458	37.8696	176	122
503	M411T97	M411.2411T97	411.241	411.24	411.241	96.7736	96.034	97.218	247	132
504	M412T38	M411.8885T38	411.888	411.888	411.889	37.8263	36.732	39.2212	108	90
505	M412T75	M412.3187T75	412.319	412.318	412.319	74.6968	74.227	75.4074	142	87
506	M413T37_1	M412.7184T37_1	412.718	412.718	412.719	37.3885	36.8348	38.1586	162	116
507	M413T37_2	M412.8078T37_2	412.808	412.807	412.808	37.1802	36.7134	37.8876	154	133
508	M415T37	M414.8049T37	414.805	414.804	414.805	37.2338	36.4783	37.8876	155	134
509	M417T37	M416.8019T37	416.802	416.801	416.802	37.144	36.701	38.0674	167	131
510	M417T68	M417.2289T68	417.229	417.228	417.229	68.1216	67.2861	68.8611	166	100
511	M421T37	M420.7503T37	420.75	420.75	420.751	37.4182	36.9476	38.5331	168	119
512	M421T66	M421.156T66	421.156	421.155	421.157	65.8221	65.1813	66.654	182	113
513	M421T101	M421.2273T101	421.227	421.227	421.228	100.869	100.296	101.336	261	136
514	M422T101	M422.2307T101	422.231	422.23	422.231	100.771	99.9117	101.542	123	77
515	M423T37_1	M422.7474T37_1	422.747	422.747	422.748	37.2811	36.7458	38.1031	115	81
516	M423T37_2	M422.8368T37_2	422.837	422.836	422.837	37.1887	36.5745	38.6023	143	134
517	M424T95	M424.2478T95	424.248	424.247	424.248	94.965	94.1591	95.9102	157	84
518	M425T37	M424.8338T37	424.834	424.833	424.835	37.144	36.5745	38.8697	151	135
519	M425T158	M425.2587T158	425.259	425.258	425.259	158.277	157.293	159.033	196	110
520	M427T37	M426.8304T37	426.83	426.83	426.831	36.9847	36.2762	38.9615	127	91
521	M427T53	M427.1666T53	427.167	427.166	427.167	53.3915	52.7968	53.741	110	94	C26H24N2O4 [[M-H]-]
522	M427T83	M427.2858T83	427.286	427.285	427.286	83.2781	82.8507	83.6896	201	119
523	M428T53	M428.1699T53	428.17	428.17	428.171	53.3934	52.8407	53.741	90	77
524	M429T37	M428.7815T37	428.781	428.781	428.782	37.2821	36.7423	38.3487	112	77
525	M429T46	M429.0806T46	429.081	429.08	429.081	45.9829	43.6544	47.5239	229	118
526	M429T621	M429.1512T621	429.151	429.151	429.152	621.275	620.36	622.607	134	133
527	M429T60	M429.1512T60	429.151	429.15	429.152	59.9645	59.3675	60.3793	130	122
528	M429T367	M429.3378T367	429.338	429.337	429.338	367.423	366.441	370.275	127	70
529	M430T621	M430.1546T621	430.155	430.154	430.155	621.237	620.36	622.46	79	69
530	M431T37	M430.7787T37	430.779	430.778	430.779	37.3977	36.7423	39.1036	148	111
531	M431T66	M431.1846T66	431.185	431.184	431.185	65.915	65.3336	66.6111	120	83
532	M431T108	M431.3283T108	431.328	431.328	431.329	107.566	106.889	108.144	138	88
533	M433T37	M432.8653T37	432.865	432.865	432.866	37.0894	36.7134	38.9572	141	134
534	M434T91	M434.2376T91	434.238	434.237	434.238	91.395	90.9987	91.9141	228	132
535	M435T37	M434.8624T37	434.862	434.862	434.863	37.0132	36.4783	38.6898	100	92
536	M436T177	M436.2838T177	436.284	436.283	436.284	176.854	176.014	184.542	199	134
537	M437T177	M437.2873T177	437.287	437.287	437.288	176.993	176.014	178.632	237	122
538	M438T176	M438.2898T176	438.29	438.289	438.291	176.471	175.722	177.261	163	89
539	M438T183	M438.3001T183	438.3	438.299	438.301	182.727	181.673	184.391	160	100
540	M439T38	M438.8106T38	438.811	438.81	438.811	37.5427	36.7423	39.2231	108	87
541	M441T37	M440.68T37	440.68	440.679	440.681	37.2522	36.6041	37.7999	173	132
542	M441T38	M440.8077T38	440.808	440.807	440.808	37.5309	36.9098	38.9064	113	90
543	M441T103	M441.2534T103	441.253	441.253	441.254	103.476	102.861	104.009	223	132
544	M443T37_1	M442.6771T37_1	442.677	442.677	442.678	37.2692	36.732	37.7999	158	134
545	M443T37_2	M442.8943T37_2	442.894	442.894	442.895	36.7386	36.1002	38.2138	111	107
546	M443T621	M442.8947T621	442.895	442.894	442.895	621.401	620.415	622.682	106	106
547	M444T38	M443.9762T38	443.976	443.976	443.977	38.0832	36.7359	40.0313	144	122
548	M445T37	M444.6742T37	444.674	444.674	444.675	37.2703	36.7458	37.7999	174	134
549	M446T38	M445.9731T38	445.973	445.972	445.974	38.0966	36.7365	40.5662	110	100
550	M446T337	M446.3317T337	446.332	446.331	446.332	337.429	336.651	338.093	165	98
551	M446T411	M446.3772T411	446.377	446.377	446.378	411.24	410.627	411.947	222	134
552	M447T37	M446.6713T37	446.671	446.671	446.672	37.2667	36.732	37.7999	159	133
553	M447T26	M446.9064T26	446.906	446.906	446.907	25.5973	14.7282	31.9984	99	80
554	M447T44	M447.0914T44	447.091	447.091	447.092	43.5119	43.0123	44.7591	152	99
555	M447T51	M447.135T51	447.135	447.134	447.136	50.568	49.9183	51.1752	226	132
556	M447T86	M447.1441T86	447.144	447.143	447.145	86.3723	85.2663	90.9191	152	85
557	M447T411	M447.3806T411	447.381	447.38	447.381	411.239	410.735	412.015	254	134
558	M448T411	M448.3838T411	448.384	448.383	448.384	411.247	410.467	411.791	216	131
559	M449T37	M448.6683T37	448.668	448.668	448.669	37.2266	36.6787	37.7999	184	132
560	M450T96	M450.2635T96	450.264	450.263	450.264	96.3076	95.8948	99.09	141	120
561	M450T104	M450.2634T104	450.263	450.263	450.264	104.352	102.223	105.235	145	125
562	M451T37	M450.7091T37	450.709	450.708	450.71	37.2305	36.7134	37.7999	172	133
563	M451T104	M451.2669T104	451.267	451.266	451.267	104.248	102.437	105.085	118	77
564	M451T96	M451.2669T96	451.267	451.266	451.267	96.3495	95.9382	98.9126	88	72
565	M452T149	M452.2791T149	452.279	452.278	452.28	149.046	148.165	149.689	138	133
566	M452T136	M452.2791T136	452.279	452.278	452.28	135.731	134.979	136.232	114	114
567	M453T37	M452.7061T37	452.706	452.706	452.707	37.2575	36.732	37.7999	152	134
568	M453T441	M452.9234T441	452.923	452.923	452.924	441.087	440.158	443.634	114	110
569	M453T363	M452.9236T363	452.924	452.923	452.924	362.837	362.03	363.929	89	89
570	M453T621	M452.9237T621	452.924	452.923	452.924	621.293	620.328	622.682	123	123
571	M453T612	M452.9236T612	452.924	452.923	452.924	611.876	610.881	612.832	72	72
572	M453T457	M452.9234T457	452.923	452.923	452.924	457.393	453.595	459.213	76	76
573	M453T718	M452.9234T718	452.923	452.923	452.924	718.044	701.935	726.03	177	102
574	M453T149	M453.2826T149	453.283	453.282	453.283	149.076	148.432	149.94	154	124
575	M454T149	M454.285T149	454.285	454.284	454.286	149.168	148.165	150.141	174	98
576	M455T37	M454.7031T37	454.703	454.703	454.704	37.2364	36.7458	37.6348	168	134
577	M456T133	M456.2409T133	456.241	456.24	456.241	133.116	132.155	133.737	129	76
578	M457T37_1	M456.6543T37_1	456.654	456.653	456.655	37.2828	36.8348	38.0666	160	120
579	M457T37_2	M456.7002T37_2	456.7	456.7	456.701	37.2354	36.7134	37.6238	176	133
580	M459T37_1	M458.6514T37_1	458.651	458.651	458.652	37.4477	37.0133	37.9982	184	134
581	M459T37_2	M458.6973T37_2	458.697	458.697	458.698	37.1026	36.6501	37.6348	176	131
582	M459T441	M459.0689T441	459.069	459.068	459.07	440.773	439.554	441.937	126	123
583	M461T37_1	M460.6485T37_1	460.648	460.648	460.649	37.44	36.9994	38.0674	169	134
584	M461T37_2	M460.738T37_2	460.738	460.737	460.739	37.2041	36.5745	37.5985	166	134
585	M461T106	M461.1601T106	461.16	461.159	461.161	105.643	104.17	107.479	106	73
586	M462T193	M462.3001T193	462.3	462.299	462.301	192.929	191.457	195.824	214	114
587	M463T37_1	M462.6456T37_1	462.646	462.645	462.646	37.4224	36.9462	37.8876	179	133
588	M463T37_2	M462.7351T37_2	462.735	462.734	462.736	37.2305	36.7458	37.6348	158	134
589	M463T53	M463.1439T53	463.144	463.137	463.144	53.3332	52.7968	53.7653	117	89
590	M463T261	M463.2897T261	463.29	463.289	463.29	260.928	260.067	261.761	106	87
591	M463T193	M463.3035T193	463.303	463.303	463.304	192.949	191.22	194.557	139	76
592	M464T53	M464.1467T53	464.147	464.146	464.147	53.3914	53.0618	53.9341	103	72
593	M464T130	M464.2788T130	464.279	464.278	464.279	130.141	129.256	130.693	98	69
594	M464T264	M464.3152T264	464.315	464.315	464.316	263.682	262.96	269.894	178	134
595	M465T37_1	M464.6422T37_1	464.642	464.642	464.643	37.3495	36.7458	37.9234	176	122
596	M465T37_2	M464.7316T37_2	464.732	464.731	464.732	37.1956	36.7458	37.7999	150	134
597	M465T316	M465.3049T316	465.305	465.304	465.305	315.724	314.68	316.285	172	135
598	M465T264	M465.3186T264	465.319	465.318	465.319	263.927	262.832	267.13	210	117
599	M466T189	M466.2945T189	466.295	466.294	466.295	188.878	188.196	190.311	177	123
600	M466T316	M466.3083T316	466.308	466.308	466.309	315.774	314.68	316.376	231	134
601	M466T270	M466.3313T270	466.331	466.33	466.332	269.778	269.086	271.131	99	92
602	M467T37_1	M466.6828T37_1	466.683	466.682	466.684	37.2821	36.842	38.1514	171	126
603	M467T37_2	M466.7286T37_2	466.729	466.728	466.729	37.1595	36.7134	37.6243	174	132
604	M467T316	M467.3118T316	467.312	467.299	467.313	315.703	314.145	316.459	420	130
605	M468T38	M467.85T38	467.85	467.849	467.851	37.5316	36.7134	38.8689	90	70
606	M469T37	M468.6799T37	468.68	468.679	468.68	37.4733	36.9808	37.8912	171	133
607	M469T441	M468.8972T441	468.897	468.897	468.898	440.908	439.822	444.056	76	74
608	M470T38	M469.8471T38	469.847	469.846	469.848	37.6199	36.8716	39.4124	125	101
609	M471T38	M470.677T38	470.677	470.676	470.677	37.5029	37.0133	38.137	170	134
610	M471T37	M470.7665T37	470.766	470.766	470.767	37.1726	36.732	37.7999	159	133
611	M472T342	M472.3473T342	472.347	472.346	472.348	342.331	341.542	343.016	147	95
612	M473T37_1	M472.6742T37_1	472.674	472.673	472.675	37.4006	36.842	37.9026	181	131
613	M473T37_2	M472.7635T37_2	472.764	472.76	472.764	37.1873	34.9261	37.7999	157	135
614	M473T53	M473.1723T53	473.172	473.172	473.173	53.4058	53.1179	53.8212	82	73	C26H24N2O4 [[M-H+HCOOH]-]
615	M473T166	M473.2833T166	473.283	473.283	473.284	165.914	165.029	166.473	159	136
616	M473T363	M473.2833T363	473.283	473.283	473.284	362.731	362.042	363.377	94	77
617	M473T300	M473.2833T300	473.283	473.283	473.284	299.958	299.457	300.685	77	73
618	M474T47	M474.2288T47	474.229	474.228	474.229	46.5525	45.7177	47.4894	149	81
619	M474T166	M474.2866T166	474.287	474.286	474.287	165.918	165.191	166.533	196	107
620	M474T388	M474.3629T388	474.363	474.362	474.364	387.674	386.913	388.296	192	114
621	M475T37	M474.7605T37	474.761	474.759	474.761	37.1325	32.4682	37.7999	156	135
622	M476T109	M476.279T109	476.279	476.278	476.279	109.133	108.619	111.487	166	124
623	M476T118	M476.279T118	476.279	476.278	476.279	118.236	116.32	118.888	170	128
624	M477T38	M476.6223T38	476.622	476.622	476.623	37.5033	37.0133	38.1494	115	81
625	M477T37_1	M476.7117T37_1	476.712	476.711	476.712	37.3558	36.8348	38.3495	176	123
626	M477T37_2	M476.7576T37_2	476.758	476.757	476.758	37.0816	36.4112	37.7999	156	127
627	M477T109	M477.2825T109	477.283	477.282	477.283	109.147	108.352	110.476	109	89
628	M477T118	M477.2825T118	477.282	477.282	477.283	118.18	117.31	118.888	90	69
629	M478T111	M478.2584T111	478.258	478.258	478.259	110.936	110.091	111.587	182	106
630	M478T165	M478.2947T165	478.295	478.294	478.295	164.751	163.552	165.549	134	134
631	M478T151	M478.2947T151	478.295	478.294	478.295	150.81	150.294	151.374	134	134
632	M479T37	M478.7087T37	478.709	478.708	478.709	37.463	36.9808	38.0674	166	132
633	M479T165	M479.2981T165	479.298	479.297	479.299	164.749	163.552	165.731	139	131
634	M479T151	M479.2982T151	479.298	479.297	479.299	150.796	150.027	151.374	126	124
635	M479T441	M479.3522T441	479.352	479.351	479.353	441.406	440.812	442.117	171	109
636	M480T160	M480.274T160	480.274	480.273	480.275	159.881	158.844	160.917	163	92
637	M480T151	M480.2996T151	480.3	480.298	480.301	150.533	149.469	151.184	107	95
638	M480T232	M480.3103T232	480.31	480.31	480.311	232.411	231.872	233.14	134	134
639	M480T159	M480.3107T159	480.311	480.31	480.311	158.773	156.404	161.176	125	125
640	M480T215	M480.3104T215	480.31	480.31	480.311	215.228	214.637	216.172	81	81
641	M481T37_1	M480.706T37_1	480.706	480.705	480.707	37.4561	36.9994	37.8696	177	130
642	M481T37_2	M480.7954T37_2	480.795	480.794	480.796	37.098	32.6895	38.3348	148	136
643	M481T232	M481.3139T232	481.314	481.313	481.314	232.437	231.872	233.532	148	134
644	M481T159	M481.314T159	481.314	481.313	481.315	158.78	156.385	161.385	94	92
645	M481T363	M481.3332T363	481.333	481.332	481.334	362.813	362.354	363.341	93	93
646	M482T42	M482.1762T42	482.176	482.175	482.177	42.1543	41.4641	42.9421	173	113
647	M482T233	M482.3165T233	482.316	482.316	482.317	232.601	231.872	233.74	196	130
648	M483T37_1	M482.7032T37_1	482.703	482.702	482.704	37.2672	36.7423	37.8889	152	107
649	M483T37_2	M482.7925T37_2	482.792	482.789	482.793	37.1428	34.6586	38.3348	144	135
650	M483T130	M483.2737T130	483.274	483.273	483.274	129.643	128.845	130.519	156	95
651	M485T37	M484.7895T37	484.79	484.789	484.79	37.0836	34.6586	38.6023	147	133
652	M485T106	M485.2798T106	485.28	485.279	485.28	105.771	105.054	106.417	143	89
653	M487T37	M486.7407T37	486.741	486.74	486.741	37.406	36.7458	39.2068	162	123
654	M489T38	M488.7377T38	488.738	488.737	488.738	37.5091	36.9808	38.6023	167	131
655	M489T191	M489.2786T191	489.279	489.278	489.279	191.199	190.341	191.733	158	132
656	M490T191	M490.2819T191	490.282	490.281	490.283	191.196	190.341	191.789	155	123
657	M491T37_1	M490.7349T37_1	490.735	490.734	490.735	37.4699	36.7458	38.4207	171	126
658	M491T37_2	M490.8244T37_2	490.824	490.824	490.825	37.0768	36.4783	38.8697	137	133
659	M492T341	M492.347T341	492.347	492.346	492.347	340.841	340.053	342.12	198	134
660	M493T37	M492.8215T37	492.822	492.821	492.822	37.0171	36.4783	38.6898	140	135
661	M493T341	M493.3504T341	493.35	493.35	493.351	340.863	339.834	342.374	216	130
662	M494T83	M494.2535T83	494.254	494.253	494.254	82.8492	80.8322	84.1821	207	113
663	M496T113	M496.2691T113	496.269	496.268	496.27	113.404	112.291	114.028	208	122
664	M497T37	M496.7696T37	496.77	496.769	496.77	37.4945	36.7458	38.9394	157	122
665	M497T48	M497.1685T48	497.168	497.168	497.169	48.4178	48.0268	49.1937	201	136
666	M498T48	M498.1716T48	498.172	498.171	498.173	48.494	47.7253	49.1906	162	95
667	M498T83	M498.2638T83	498.264	498.263	498.264	82.7874	81.9491	85.1557	175	118
668	M498T87	M498.2638T87	498.264	498.263	498.264	87.4068	85.3576	88.2345	117	71
669	M498T46	M498.2906T46	498.291	498.29	498.291	45.8685	45.0377	46.2611	153	98
670	M499T37	M498.6392T37	498.639	498.639	498.64	37.237	36.7134	37.7999	171	132
671	M499T38	M498.7667T38	498.767	498.766	498.768	37.5279	36.9462	39.6799	148	128
672	M499T83	M499.2673T83	499.267	499.267	499.268	82.8226	81.8398	85.1881	172	117
673	M499T87	M499.2672T87	499.267	499.267	499.268	87.4022	85.3244	88.2345	115	69
674	M500T106	M500.2794T106	500.279	500.279	500.28	105.591	104.412	108.019	139	134
675	M500T114	M500.2794T114	500.279	500.279	500.28	113.522	112.085	114.334	137	134
676	M501T37_1	M500.6363T37_1	500.636	500.636	500.637	37.2698	36.7458	37.7999	161	134
677	M501T37_2	M500.7638T37_2	500.764	500.763	500.765	37.2807	36.7423	39.4743	121	96
678	M501T37_3	M500.8534T37_3	500.853	500.853	500.854	36.8856	36.4748	38.2138	134	131
679	M501T106	M501.2829T106	501.283	501.282	501.283	105.666	104.412	107.806	169	134
680	M501T113	M501.2828T113	501.283	501.282	501.283	113.423	110.879	114.334	180	134
681	M502T38	M501.9351T38	501.935	501.935	501.936	37.5196	36.469	40.5662	107	88
682	M502T80	M502.1496T80	502.15	502.149	502.15	79.679	79.1978	80.4788	249	133
683	M502T106	M502.2856T106	502.286	502.285	502.286	105.794	105.164	108.061	165	108
684	M502T113	M502.2855T113	502.285	502.285	502.286	113.308	111.001	114.257	142	101
685	M502T127	M502.2952T127	502.295	502.294	502.296	127.077	126.492	128.593	168	109
686	M502T138	M502.2952T138	502.295	502.294	502.296	137.528	136.922	138.818	106	80
687	M502T143	M502.2952T143	502.295	502.294	502.296	143.262	142.223	144.078	70	69
688	M503T37_1	M502.6334T37_1	502.633	502.633	502.634	37.2634	36.7458	37.6238	161	134
689	M503T37_2	M502.8504T37_2	502.85	502.85	502.851	36.8095	36.1002	39.1372	95	91
690	M503T80	M503.1529T80	503.153	503.152	503.153	79.5899	78.83	80.5151	222	109
691	M504T38	M503.9322T38	503.932	503.931	503.933	37.534	36.5674	39.6028	103	90
692	M504T126	M504.2744T126	504.274	504.274	504.275	126.201	125.535	126.815	202	122
693	M504T177	M504.2721T177	504.272	504.271	504.273	176.979	176.014	178.727	170	104
694	M504T441	M504.3554T441	504.355	504.354	504.356	441.405	440.812	442.117	140	95
695	M505T37	M504.6304T37	504.63	504.63	504.631	37.2553	36.7458	37.6238	163	134
696	M505T442	M505.3515T442	505.352	505.351	505.352	441.549	440.737	442.117	213	132
697	M506T176	M506.2896T176	506.29	506.289	506.29	176.431	175.722	177.79	211	133
698	M506T246	M506.326T246	506.326	506.325	506.327	245.901	244.926	247.448	123	112
699	M506T175	M506.3259T175	506.326	506.325	506.327	174.59	172.067	177.83	84	80
700	M506T441	M506.3547T441	506.355	506.354	506.355	441.433	440.837	442.117	182	114
701	M507T37	M506.6269T37	506.627	506.626	506.628	37.2642	36.7458	37.7999	170	134
702	M507T38	M506.798T38	506.798	506.797	506.799	37.5411	36.9116	38.9723	121	107
703	M507T177	M507.293T177	507.293	507.292	507.294	176.527	175.722	177.46	239	127
704	M508T324	M508.2824T324	508.282	508.281	508.283	323.993	323.308	324.581	172	113
705	M508T311	M508.3417T311	508.342	508.341	508.342	311.089	310.38	312.017	111	111
706	M508T245	M508.3418T245	508.342	508.341	508.343	244.866	242.308	249.319	136	129
707	M508T464	M508.4739T464	508.474	508.473	508.475	464.15	463.496	465.052	202	129
708	M509T37_1	M508.6241T37_1	508.624	508.623	508.625	37.1325	36.6041	37.7999	184	131
709	M509T37_2	M508.6674T37_2	508.667	508.667	508.668	37.1873	36.6041	37.7999	173	132
710	M509T38	M508.7952T38	508.795	508.794	508.796	37.5411	36.842	39.0779	127	115
711	M509T143	M509.2892T143	509.289	509.288	509.29	142.629	141.714	143.499	116	76
712	M509T464	M509.4774T464	509.477	509.476	509.478	464.067	463.5	464.785	104	71
713	M511T37	M510.6647T37	510.665	510.664	510.665	37.2145	36.732	37.6348	160	133
714	M511T363	M510.8822T363	510.882	510.881	510.883	362.81	361.736	363.971	83	83
715	M511T440	M510.882T440	510.882	510.881	510.883	439.781	435.153	443.766	99	83
716	M511T621	M510.8823T621	510.882	510.882	510.883	621.487	620.323	622.949	87	87
717	M511T206	M511.3048T206	511.305	511.304	511.306	205.952	205.043	206.958	115	73
718	M512T100	M512.3002T100	512.3	512.3	512.301	99.9552	97.6975	101.447	206	130
719	M512T91	M512.3002T91	512.3	512.299	512.301	90.8575	89.6596	93.4303	98	96
720	M513T37	M512.6617T37	512.662	512.661	512.662	37.2272	36.7458	37.6238	163	133
721	M513T100	M513.3037T100	513.304	513.303	513.305	99.9987	98.6456	102.241	126	81
722	M515T37_1	M514.613T37_1	514.613	514.612	514.614	37.3364	36.7458	38.1586	174	130
723	M515T37_2	M514.6588T37_2	514.659	514.658	514.659	37.2272	36.732	37.6238	165	133
724	M517T37_1	M516.61T37_1	516.61	516.609	516.611	37.414	37.0096	38.3348	170	134
725	M517T37_2	M516.6557T37_2	516.656	516.655	516.656	37.1332	36.5674	37.5427	188	130
726	M519T37_1	M518.6071T37_1	518.607	518.606	518.608	37.4127	36.9994	38.0674	164	134
727	M519T37_2	M518.6964T37_2	518.696	518.696	518.697	37.1386	36.6441	37.6021	184	131
728	M520T149	M520.2667T149	520.267	520.266	520.267	149.193	148.513	150.156	154	107
729	M520T395	M520.3782T395	520.378	520.377	520.379	394.994	393.395	395.927	172	87
730	M521T37_1	M520.6042T37_1	520.604	520.603	520.605	37.4254	36.9808	38.0674	181	134
731	M521T37_2	M520.6935T37_2	520.694	520.693	520.694	37.1837	36.7365	37.7999	166	133
732	M521T363	M520.9111T363	520.911	520.91	520.912	362.807	361.635	363.929	92	92
733	M521T441	M520.9109T441	520.911	520.91	520.911	440.876	439.995	442.106	113	112
734	M521T621	M520.9112T621	520.911	520.91	520.912	621.317	619.118	622.66	125	124
735	M521T564	M520.9114T564	520.911	520.91	520.912	564.476	562.039	569.947	83	73
736	M521T457	M520.9109T457	520.911	520.91	520.911	457.244	450.209	463.234	104	98
737	M521T612	M520.9112T612	520.911	520.91	520.912	612.02	611.192	612.905	74	74
738	M521T717	M520.911T717	520.911	520.91	520.912	717.346	700.595	734.113	305	119
739	M522T125	M522.2848T125	522.285	522.284	522.285	124.81	124.027	125.513	179	133
740	M522T114	M522.2848T114	522.285	522.284	522.285	113.718	113.162	114.121	83	81
741	M522T478	M522.49T478	522.49	522.489	522.491	477.795	476.779	478.575	172	110
742	M523T37_1	M522.6013T37_1	522.601	522.601	522.602	37.3639	36.8716	37.8918	183	134
743	M523T37_2	M522.6906T37_2	522.691	522.69	522.691	37.1772	36.5745	37.6021	160	134
744	M523T316	M523.2639T316	523.264	523.263	523.265	315.674	314.413	316.384	214	120
745	M523T125	M523.2881T125	523.288	523.287	523.289	124.839	123.973	125.761	201	122
746	M524T99	M524.2793T99	524.279	524.279	524.28	99.2306	98.1493	101.347	142	128
747	M524T106	M524.2792T106	524.279	524.279	524.28	106.077	103.716	107.113	143	129
748	M524T181	M524.3004T181	524.3	524.3	524.301	180.618	180.129	182.135	169	134
749	M525T37_1	M524.5985T37_1	524.598	524.598	524.599	37.2417	36.8329	37.6214	131	95
750	M525T37_2	M524.6418T37_2	524.642	524.641	524.643	37.2783	36.7326	37.9897	168	115
751	M525T37_3	M524.6876T37_3	524.688	524.687	524.688	37.1567	36.4783	37.6243	171	133
752	M525T99	M525.2827T99	525.283	525.282	525.283	99.3042	98.4095	101.974	173	128
753	M525T106	M525.2827T106	525.283	525.282	525.283	106.038	104.176	107.267	145	130
754	M525T181	M525.3038T181	525.304	525.303	525.304	180.798	180.129	181.984	203	134
755	M526T93	M526.2587T93	526.259	526.258	526.259	92.7746	92.2614	93.2514	250	133
756	M526T106	M526.2854T106	526.285	526.285	526.286	105.764	103.932	106.769	146	95
757	M526T99	M526.2854T99	526.285	526.285	526.286	99.4396	98.4328	101.992	137	90
758	M526T122	M526.295T122	526.295	526.294	526.296	121.972	121.032	122.717	139	134
759	M526T113	M526.295T113	526.295	526.294	526.295	113.079	112.259	115.054	147	134
760	M526T205	M526.3527T205	526.353	526.352	526.353	205.22	200.423	216.812	100	79
761	M527T37_1	M526.6389T37_1	526.639	526.638	526.64	37.4411	36.9994	38.0753	186	134
762	M527T37_2	M526.6847T37_2	526.685	526.684	526.685	37.0114	36.298	37.6201	147	99
763	M527T93	M527.2619T93	527.262	527.261	527.263	92.6085	92.0581	93.2528	217	119
764	M527T113	M527.2984T113	527.298	527.298	527.299	113.123	112.259	115.326	171	133
765	M527T122	M527.2984T122	527.298	527.298	527.299	121.952	120.179	122.866	152	134
766	M528T37	M527.8062T37	527.806	527.805	527.807	37.4545	36.7486	39.4743	114	88
767	M528T120	M528.2743T120	528.274	528.274	528.275	120.441	119.933	121.32	194	134
768	M528T113	M528.3011T113	528.301	528.3	528.302	113.187	112.363	113.935	116	94
769	M528T151	M528.3106T151	528.311	528.31	528.311	150.818	150.133	151.435	145	127
770	M528T163	M528.3106T163	528.311	528.31	528.311	163.066	162.389	163.737	115	105
771	M529T37_1	M528.6359T37_1	528.636	528.635	528.637	37.406	36.9994	37.8918	172	133
772	M529T37_2	M528.7255T37_2	528.725	528.725	528.726	37.098	36.6041	37.7999	158	132
773	M529T121	M529.2777T121	529.278	529.277	529.278	120.524	120.003	121.372	255	133
774	M529T151	M529.3139T151	529.314	529.313	529.314	150.932	150.293	152.114	83	76
775	M530T120	M530.2804T120	530.28	530.279	530.281	120.321	119.515	121.16	183	111
776	M530T147	M530.2895T147	530.289	530.289	530.29	147.168	146.56	147.959	138	105
777	M530T159	M530.303T159	530.303	530.302	530.304	158.815	156.224	160.714	90	79
778	M531T37_1	M530.6331T37_1	530.633	530.632	530.634	37.349	36.7458	38.0082	163	132
779	M531T37_2	M530.7225T37_2	530.722	530.722	530.723	37.1386	36.5745	37.7999	156	134
780	M531T441	M531.3507T441	531.351	531.35	531.352	441.378	440.735	442.117	197	125
781	M532T264	M532.3032T264	532.303	532.302	532.304	264.066	262.227	266.368	186	101
782	M533T37_1	M532.5841T37_1	532.584	532.583	532.585	37.4396	36.9994	38.1097	116	88
783	M533T37_2	M532.6301T37_2	532.63	532.629	532.631	37.2762	36.7463	37.8912	151	100
784	M533T37_3	M532.7195T37_3	532.72	532.719	532.72	37.0996	36.732	37.7999	156	132
785	M533T316	M533.293T316	533.293	533.292	533.294	315.77	314.68	316.376	246	134
786	M534T316	M534.2963T316	534.296	534.295	534.297	315.73	314.68	316.353	231	133
787	M534T319	M534.3576T319	534.358	534.357	534.359	318.812	317.751	319.758	106	73
788	M534T466	M534.4898T466	534.49	534.489	534.491	466.445	465.701	467.257	198	123
789	M535T38	M534.5813T38	534.581	534.58	534.582	37.5309	37.0133	38.0339	163	110
790	M535T37_1	M534.6708T37_1	534.671	534.67	534.671	37.2801	36.6787	38.4045	167	113
791	M535T37_2	M534.7166T37_2	534.717	534.716	534.717	37.0883	36.6041	37.7999	166	128
792	M536T372	M536.3733T372	536.373	536.372	536.374	371.861	371.139	372.582	208	126
793	M537T490	M536.5057T490	536.506	536.505	536.506	490.491	489.988	491.382	227	134
794	M537T38	M536.5784T38	536.578	536.578	536.579	37.5033	36.8329	38.0812	139	101
795	M537T37	M536.6679T37	536.668	536.667	536.668	37.373	36.842	38.1592	169	134
796	M537T363	M536.8854T363	536.885	536.885	536.886	362.823	361.651	364.063	86	86
797	M537T441	M536.8852T441	536.885	536.884	536.886	440.887	439.109	443.754	103	100
798	M537T372	M537.3767T372	537.377	537.376	537.378	371.814	371.191	372.673	107	69
799	M538T490	M537.509T490	537.509	537.508	537.51	490.467	489.988	491.246	227	134
800	M538T233	M538.2694T233	538.269	538.269	538.27	232.662	231.217	233.586	194	113
801	M538T110	M538.3162T110	538.316	538.316	538.317	110.058	106.84	113.463	182	127
802	M538T100	M538.3164T100	538.316	538.316	538.317	99.984	98.928	104.171	106	106
803	M539T490	M538.5123T490	538.512	538.511	538.513	490.423	489.747	491.392	186	121
804	M539T499	M538.5213T499	538.521	538.52	538.522	498.787	498.047	499.867	159	96
805	M539T37_1	M538.6649T37_1	538.665	538.664	538.666	37.3587	36.9685	38.0674	175	133
806	M539T37_2	M538.7543T37_2	538.754	538.754	538.755	37.0826	36.4783	37.7999	158	133
807	M539T110	M539.3197T110	539.32	539.319	539.32	110.245	108.106	112.329	122	78
808	M540T35	M540.0548T35	540.055	540.054	540.056	34.8727	34.4955	35.6666	213	123
809	M540T43	M540.0549T43	540.055	540.054	540.056	42.569	41.4926	43.4769	130	127
810	M540T143	M540.332T143	540.332	540.331	540.332	143	142.175	144.718	133	133
811	M540T159	M540.3319T159	540.332	540.331	540.332	158.817	156.653	161.176	134	134
812	M541T37_1	M540.662T37_1	540.662	540.661	540.663	37.2811	36.7472	38.1586	168	128
813	M541T37_2	M540.7515T37_2	540.751	540.751	540.752	37.085	36.5745	37.7999	155	134
814	M541T53	M541.1602T53	541.16	541.159	541.161	53.3848	52.8128	53.741	114	90
815	M541T159	M541.3354T159	541.335	541.335	541.336	158.832	156.672	161.797	143	131
816	M541T143	M541.3354T143	541.335	541.335	541.336	142.905	141.961	144.718	113	113
817	M542T53	M542.1635T53	542.163	542.163	542.164	53.3977	52.8643	53.8129	102	75
818	M542T159	M542.338T159	542.338	542.337	542.339	158.955	156.534	164.584	133	114
819	M543T37	M542.7485T37	542.748	542.748	542.749	37.0858	36.5745	37.6201	164	133
820	M544T88	M544.3076T88	544.308	544.307	544.308	88.1498	87.5117	89.1397	131	125
821	M544T140	M544.3075T140	544.307	544.307	544.308	139.751	139.265	140.261	83	83
822	M544T464	M544.4513T464	544.451	544.45	544.452	464.181	463.496	465.052	225	134
823	M545T37_1	M544.6995T37_1	544.7	544.699	544.7	37.2727	36.7458	38.221	175	119
824	M545T37_2	M544.7455T37_2	544.746	544.745	544.746	36.9997	36.1971	38.4223	136	104
825	M545T88	M545.3108T88	545.311	545.31	545.312	88.2743	87.4939	89.0369	104	91
826	M545T464	M545.4548T464	545.455	545.454	545.455	464.084	463.326	464.808	200	128
827	M546T165	M546.2827T165	546.283	546.282	546.283	164.735	163.609	165.806	109	103
828	M546T464	M546.4481T464	546.448	546.447	546.45	464.066	463.25	464.785	198	124
829	M547T37	M546.6967T37	546.697	546.689	546.697	37.406	32.6895	38.8697	168	135
830	M547T165	M547.286T165	547.286	547.285	547.287	164.786	162.99	165.572	76	71
831	M548T233	M548.2984T233	548.298	548.298	548.299	232.576	231.872	233.998	200	134
832	M549T37_1	M548.6939T37_1	548.694	548.693	548.695	37.4127	36.7458	38.1514	156	131
833	M549T37_2	M548.7833T37_2	548.783	548.782	548.784	37.0111	36.4783	38.8697	144	133
834	M549T233	M549.3018T233	549.302	549.301	549.302	232.626	231.929	233.854	194	121
835	M550T316	M550.2836T316	550.284	550.282	550.285	315.704	314.413	316.384	214	126
836	M550T455	M550.4853T455	550.485	550.484	550.486	454.839	454.225	455.556	167	106
837	M551T37_1	M550.6911T37_1	550.691	550.69	550.702	37.2088	33.8562	37.901	138	93
838	M551T37_2	M550.7804T37_2	550.78	550.78	550.781	37.0057	36.5745	38.6023	154	136
839	M552T112	M552.2747T112	552.275	552.274	552.275	112.446	111.94	113.082	220	133
840	M553T480	M552.5009T480	552.501	552.5	552.502	480.245	479.61	481.045	180	120
841	M553T37	M552.7771T37	552.777	552.776	552.778	36.9997	36.211	38.8697	152	130
842	M553T112	M553.2781T112	553.278	553.277	553.279	112.472	111.967	113.042	245	133
843	M554T130	M554.2894T130	554.289	554.289	554.29	129.754	129.254	130.451	201	133
844	M554T182	M554.3259T182	554.326	554.325	554.326	181.566	180.84	182.06	97	79
845	M554T168	M554.3257T168	554.326	554.324	554.326	167.691	166.982	168.362	114	110
846	M554T464	M554.4791T464	554.479	554.478	554.48	464.263	463.736	465.052	257	134
847	M555T37	M554.7275T37	554.728	554.719	554.728	37.346	34.6586	38.2756	145	120
848	M555T94	M555.2731T94	555.273	555.272	555.274	94.0642	92.0552	95.4661	186	103
849	M555T130	M555.2927T130	555.293	555.292	555.293	129.778	129.096	130.55	251	132
850	M555T464	M555.4826T464	555.483	555.482	555.483	464.247	463.517	465.052	235	134
851	M556T174	M556.3043T174	556.304	556.303	556.305	174.091	173.261	174.984	182	98
852	M556T464	M556.4857T464	556.486	556.485	556.486	464.089	463.315	464.785	186	112
853	M557T37_1	M556.5971T37_1	556.597	556.596	556.598	37.2417	36.701	37.7999	187	132
854	M557T37_2	M556.7247T37_2	556.725	556.719	556.725	37.4285	34.6586	38.6102	152	131
855	M558T478	M558.4662T478	558.466	558.465	558.467	477.719	477.064	478.293	198	128
856	M559T37_1	M558.5942T37_1	558.594	558.593	558.595	37.2596	36.7458	37.6348	174	133
857	M559T37_2	M558.7218T37_2	558.722	558.716	558.723	37.3545	34.6586	38.6863	154	127
858	M559T37_3	M558.8112T37_3	558.811	558.81	558.812	36.9098	36.4783	37.3348	137	129
859	M560T341	M560.3339T341	560.334	560.333	560.335	340.861	339.783	342.106	188	102
860	M561T37_1	M560.5913T37_1	560.591	560.591	560.592	37.2626	36.7458	37.6238	158	134
861	M561T37_2	M560.8082T37_2	560.808	560.807	560.809	36.8856	35.9203	38.8697	136	130
862	M562T375	M562.3883T375	562.388	562.387	562.389	375.5	374.627	376.186	202	111
863	M563T492	M562.5207T492	562.521	562.519	562.521	492.219	491.685	493.118	182	118
864	M563T37	M562.5883T37	562.588	562.588	562.589	37.2667	36.732	37.6348	177	134
865	M564T233	M564.2715T233	564.272	564.271	564.272	232.686	231.483	233.529	130	77
866	M564T125	M564.3313T125	564.331	564.33	564.332	124.927	122.962	127.078	100	70
867	M564T385	M564.3448T385	564.345	564.344	564.346	385.277	384.46	385.9	221	136
868	M564T419	M564.4041T419	564.404	564.403	564.405	418.583	417.686	419.284	211	128
869	M565T513	M564.5364T513	564.536	564.536	564.537	512.715	512.178	513.426	247	132
870	M565T37_1	M564.5854T37_1	564.585	564.585	564.586	37.2617	36.7458	37.6348	171	133
871	M565T37_2	M564.7565T37_2	564.756	564.756	564.757	37.2933	36.7458	39.2068	126	113
872	M565T35	M565.0477T35	565.048	565.047	565.048	34.8572	34.4	35.2201	141	134
873	M565T385	M565.3482T385	565.348	565.347	565.349	385.193	384.615	385.72	162	113
874	M565T419	M565.4074T419	565.407	565.406	565.408	418.527	417.911	419.508	172	101
875	M566T513	M565.5398T513	565.54	565.539	565.541	512.695	512.178	513.643	207	129
876	M566T35	M566.0512T35	566.051	566.051	566.052	34.6043	34.3232	34.9699	101	101
877	M566T158	M566.347T158	566.347	566.346	566.348	158.094	156.385	160.307	134	134
878	M566T175	M566.347T175	566.347	566.346	566.348	174.6	172.831	176.805	135	134
879	M567T37_1	M566.5825T37_1	566.582	566.582	566.583	37.1856	36.7134	37.7999	163	131
880	M567T37_2	M566.6259T37_2	566.626	566.625	566.627	37.1055	36.4788	37.6021	180	128
881	M567T37_3	M566.7535T37_3	566.754	566.753	566.754	37.4539	36.842	39.2068	144	129
882	M567T35	M567.0525T35	567.052	567.052	567.053	34.6002	34.3428	34.947	96	72
883	M567T175	M567.3505T175	567.35	567.35	567.351	174.634	172.602	177.332	137	128
884	M567T158	M567.3504T158	567.35	567.349	567.351	158.139	156.137	160.833	119	119
885	M567T464	M567.4568T464	567.457	567.456	567.458	463.973	463.468	465.052	137	89
886	M568T84	M568.2688T84	568.269	568.268	568.27	84.4629	83.5683	85.2013	169	118
887	M568T106	M568.2665T106	568.266	568.266	568.267	105.751	104.504	108.036	164	126
888	M568T114	M568.2664T114	568.266	568.265	568.267	113.504	111.446	114.601	136	122
889	M568T174	M568.353T174	568.353	568.352	568.354	174.443	172.067	176.609	81	70
890	M568T245	M568.3627T245	568.363	568.362	568.363	244.819	242.804	248.022	136	134
891	M568T478	M568.4949T478	568.495	568.494	568.495	477.926	477.314	478.779	208	134
892	M569T37_1	M568.6231T37_1	568.623	568.622	568.624	37.2246	36.7134	37.5427	174	133
893	M569T37_2	M568.8402T37_2	568.84	568.839	568.841	36.7345	36.1971	37.2483	82	79
894	M569T82	M569.2736T82	569.274	569.272	569.274	81.5259	78.6937	84.2163	204	122
895	M569T106	M569.2698T106	569.27	569.269	569.27	105.802	105.135	107.341	88	73
896	M569T245	M569.3661T245	569.366	569.365	569.367	245.023	242.422	248.036	151	133
897	M569T478	M569.4984T478	569.498	569.497	569.499	477.869	477.314	478.512	210	134
898	M570T95	M570.2844T95	570.284	570.284	570.286	95.4749	94.4264	96.398	104	74
899	M570T97	M570.3225T97	570.322	570.322	570.323	97.1414	95.4221	99.1365	99	76
900	M570T245	M570.3688T245	570.369	570.368	570.37	244.872	241.626	250.335	96	78
901	M570T467	M570.4661T467	570.466	570.465	570.467	466.628	465.968	467.524	230	134
902	M571T491	M570.5111T491	570.511	570.51	570.512	490.721	486.712	491.661	146	91
903	M571T37	M570.6202T37	570.62	570.617	570.621	37.2024	36.8716	37.6243	173	134
904	M571T111	M571.2896T111	571.29	571.289	571.29	111.02	110.158	111.437	199	134
905	M571T466	M571.4698T466	571.47	571.469	571.471	466.303	465.565	466.989	217	132
906	M572T177	M572.2589T177	572.259	572.258	572.26	177.116	175.722	179.6	136	75
907	M572T111	M572.293T111	572.293	572.292	572.294	111.048	110.426	111.501	222	133
908	M572T136	M572.3382T136	572.338	572.337	572.339	135.961	133.954	137.702	100	79
909	M572T466	M572.4631T466	572.463	572.462	572.464	466.446	465.701	467.257	165	111
910	M572T490	M572.482T490	572.482	572.481	572.483	490.394	489.747	491.115	250	134
911	M573T37_1	M572.5713T37_1	572.571	572.57	572.572	37.3018	36.8348	38.1514	167	128
912	M573T37_2	M572.6173T37_2	572.617	572.617	572.618	37.2041	36.732	37.6238	172	132
913	M573T490	M573.4854T490	573.485	573.485	573.486	490.408	489.747	491.237	260	134
914	M574T490	M574.4781T490	574.478	574.477	574.479	490.365	489.747	491.237	251	134
915	M574T499	M574.4976T499	574.498	574.497	574.498	498.605	497.984	499.55	268	134
916	M575T37_1	M574.5685T37_1	574.568	574.568	574.569	37.427	37.0133	37.8876	158	134
917	M575T37_2	M574.6143T37_2	574.614	574.613	574.615	37.1725	36.6041	37.7307	186	131
918	M575T490	M575.4821T490	575.482	575.481	575.483	490.393	489.747	491.237	240	134
919	M576T498_1	M575.5011T498_1	575.501	575.5	575.502	498.488	497.837	499.199	171	112
920	M576T490	M576.4859T490	576.486	576.485	576.487	490.311	489.636	491.382	151	106
921	M576T498_2	M576.4952T498_2	576.495	576.494	576.496	498.469	497.884	499.25	106	72
922	M577T37_1	M576.5655T37_1	576.566	576.565	576.566	37.4224	36.9994	38.0674	167	134
923	M577T37_2	M576.6117T37_2	576.612	576.611	576.613	37.0768	36.5983	37.5326	114	77
924	M577T37_3	M576.6547T37_3	576.655	576.654	576.656	37.0768	36.469	37.6201	165	129
925	M577T37_4	M576.7824T37_4	576.782	576.781	576.783	37.3647	36.7134	39.2068	80	72
926	M579T37_1	M578.5626T37_1	578.563	578.562	578.563	37.4187	37.0133	37.8918	163	134
927	M579T37_2	M578.652T37_2	578.652	578.651	578.653	37.1699	36.6041	37.5326	169	134
928	M579T439	M578.8695T439	578.869	578.869	578.87	439.326	434.351	442.684	100	80
929	M579T363	M578.8697T363	578.87	578.869	578.87	362.844	361.201	364.33	77	76
930	M579T612	M578.8697T612	578.87	578.869	578.87	612.294	611.238	613.755	72	72
931	M579T632	M578.8697T632	578.87	578.869	578.87	631.919	629.635	641.085	102	81
932	M580T377	M580.34T377	580.34	580.339	580.341	377.207	376.395	377.792	204	121
933	M580T467	M580.4951T467	580.495	580.494	580.496	466.768	465.989	467.792	235	134
934	M581T37_1	M580.5597T37_1	580.56	580.559	580.56	37.4254	36.9994	38.1549	171	133
935	M581T37_2	M580.649T37_2	580.649	580.648	580.65	37.1453	36.7458	37.5326	172	134
936	M581T467	M581.4985T467	581.499	581.498	581.499	466.691	466.065	467.792	257	134
937	M582T498	M581.527T498	581.527	581.526	581.528	497.599	497.084	498.362	186	137
938	M582T193	M582.3208T193	582.321	582.32	582.322	193.027	192.303	193.905	139	78
939	M583T466	M582.5019T466	582.502	582.501	582.503	466.429	465.721	466.989	187	106
940	M583T490	M582.5109T490	582.511	582.51	582.511	490.438	489.893	491.237	164	134
941	M583T498	M582.5304T498	582.53	582.529	582.531	497.676	497.035	498.337	242	136
942	M583T37_1	M582.5569T37_1	582.557	582.556	582.558	37.3018	36.8348	37.8696	186	130
943	M583T37_2	M582.6T37_2	582.6	582.599	582.601	37.2672	36.7365	37.8658	152	103
944	M583T37_3	M582.6461T37_3	582.646	582.645	582.647	37.0988	36.4459	37.5387	167	132
945	M584T490	M583.5142T490	583.514	583.513	583.515	490.474	489.988	491.237	233	134
946	M585T490	M584.5174T490	584.517	584.517	584.518	490.476	489.747	491.382	261	134
947	M585T499	M584.5265T499	584.527	584.526	584.527	498.907	498.105	500.487	249	134
948	M585T37_1	M584.5973T37_1	584.597	584.597	584.598	37.4006	36.842	38.4223	191	134
949	M585T37_2	M584.6432T37_2	584.643	584.642	584.644	37.0152	36.3827	37.6021	176	124
950	M585T139	M585.3053T139	585.305	585.304	585.306	139.421	138.732	140.158	191	111
951	M586T490	M585.5207T490	585.521	585.52	585.521	490.442	489.893	491.237	217	134
952	M586T499	M585.5299T499	585.53	585.529	585.531	498.848	498.105	499.885	252	134
953	M586T502	M586.498T502	586.498	586.497	586.499	501.874	501.301	502.661	184	118
954	M587T499	M586.5334T499	586.533	586.533	586.534	498.647	497.885	499.25	128	89
955	M587T37_1	M586.5944T37_1	586.594	586.594	586.595	37.427	36.842	38.3348	172	134
956	M587T37_2	M586.6838T37_2	586.684	586.683	586.685	37.0712	36.4645	37.6201	181	130
957	M587T35	M587.0303T35	587.03	587.029	587.031	34.8675	34.4306	35.2374	143	134
958	M588T35	M588.0334T35	588.033	588.032	588.034	34.7854	34.4306	35.2145	148	106
959	M588T149	M588.2541T149	588.254	588.253	588.255	149.134	148.375	150.141	140	89
960	M588T118	M588.3316T118	588.332	588.331	588.333	117.875	115.973	122.017	127	92
961	M588T109	M588.3316T109	588.332	588.331	588.332	109.484	108.206	112.595	113	88
962	M589T37_1	M588.5917T37_1	588.592	588.591	588.593	37.3647	36.9994	37.9023	175	133
963	M589T37_2	M588.6809T37_2	588.681	588.68	588.682	37.0972	36.732	37.5326	159	133
964	M589T363	M588.8986T363	588.899	588.898	588.899	362.878	361.946	363.971	98	98
965	M589T441	M588.8984T441	588.898	588.898	588.899	440.577	438.123	443.754	127	111
966	M589T564	M588.8988T564	588.899	588.898	588.899	564.328	556.173	565.844	100	85
967	M589T621	M588.8987T621	588.899	588.898	588.899	621.454	620.478	623.211	123	123
968	M589T595	M588.8987T595	588.899	588.898	588.899	594.799	593.663	596.437	83	83
969	M589T612	M588.8986T612	588.899	588.898	588.899	612.072	611.192	613.492	78	78
970	M589T457	M588.8983T457	588.898	588.897	588.899	457.052	453.397	460.057	82	76
971	M589T524	M588.8987T524	588.899	588.898	588.899	523.6	522.354	524.991	69	69
972	M589T718	M588.8984T718	588.898	588.898	588.899	717.878	709.088	734.211	293	128
973	M591T38	M590.5427T38	590.543	590.541	590.544	37.5342	36.842	37.9023	147	107
974	M591T37_1	M590.5888T37_1	590.589	590.588	590.59	37.2821	36.7463	37.8138	179	124
975	M591T37_2	M590.678T37_2	590.678	590.676	590.679	37.0904	36.6041	37.5326	159	134
976	M592T106	M592.2667T106	592.267	592.266	592.267	105.829	103.783	107.246	151	108
977	M592T99	M592.2667T99	592.267	592.266	592.267	99.3389	98.6054	101.992	146	103
978	M593T38	M592.5398T38	592.54	592.539	592.541	37.5443	37.1094	38.221	168	121
979	M593T532	M592.5679T532	592.568	592.567	592.569	532.165	531.273	533.038	179	125
980	M593T37_1	M592.629T37_1	592.629	592.628	592.63	37.2041	36.7134	37.8945	136	94
981	M593T37_2	M592.675T37_2	592.675	592.674	592.676	37.0712	36.4645	37.6238	167	131
982	M593T474	M593.4102T474	593.41	593.409	593.411	474.349	470.77	476.125	179	115
983	M593T551	M593.4104T551	593.41	593.41	593.411	550.574	549.709	551.452	131	131
984	M593T528	M593.4103T528	593.41	593.409	593.411	528.129	526.536	529.231	138	137
985	M593T443	M593.4102T443	593.41	593.409	593.411	443.363	441.457	445.551	130	130
986	M593T486	M593.4102T486	593.41	593.409	593.411	486.098	481.488	488.638	146	128
987	M593T621	M593.4106T621	593.411	593.41	593.411	621.272	620.331	626.449	126	126
988	M593T497	M593.4102T497	593.41	593.409	593.411	497.05	495.014	498.898	132	132
989	M593T509	M593.4102T509	593.41	593.409	593.411	508.611	506.346	510.283	105	105
990	M593T632	M593.4106T632	593.411	593.41	593.411	631.815	630.487	633.261	121	121
991	M593T600	M593.4105T600	593.41	593.41	593.411	599.635	597.301	602.803	115	115
992	M593T466	M593.4726T466	593.473	593.471	593.473	466.424	465.855	467.257	100	72
993	M594T113	M594.2825T113	594.282	594.281	594.283	113.196	112.682	115.39	133	101
994	M594T257	M594.3786T257	594.379	594.378	594.379	257.388	254.451	261.56	88	77
995	M594T528	M594.4127T528	594.413	594.412	594.413	528.133	527.338	529.231	133	133
996	M594T443	M594.4125T443	594.412	594.412	594.413	443.254	441.724	445.921	101	101
997	M594T551	M594.4127T551	594.413	594.412	594.413	550.591	549.741	551.352	97	97
998	M594T474	M594.4126T474	594.413	594.412	594.413	474.415	470.531	476.498	126	82
999	M594T486	M594.4125T486	594.413	594.412	594.413	486.07	483.425	490.825	119	104
1000	M594T497	M594.4126T497	594.413	594.412	594.413	497.091	494.834	498.965	119	119
1001	M594T621	M594.4129T621	594.413	594.412	594.413	621.273	616.776	622.682	93	93
1002	M594T599	M594.4128T599	594.413	594.412	594.413	599.458	598.19	600.78	70	70
1003	M595T38	M594.5368T38	594.537	594.536	594.538	37.5419	36.9994	38.0812	162	118
1004	M595T37	M594.6261T37	594.626	594.625	594.627	37.3578	36.8348	38.4267	178	134
1005	M595T91	M595.2898T91	595.29	595.289	595.291	90.968	90.3309	92.0113	155	101
1006	M595T528	M595.4102T528	595.41	595.409	595.411	528.141	526.979	528.805	94	94
1007	M595T490	M595.4884T490	595.488	595.488	595.489	490.41	489.747	491.382	225	134
1008	M596T120	M596.2617T120	596.262	596.261	596.262	120.419	119.516	121.372	225	123
1009	M596T490	M596.4922T490	596.492	596.491	596.493	490.417	489.893	491.237	155	129
1010	M596T455	M596.4905T455	596.49	596.489	596.491	454.83	454.178	455.556	112	87
1011	M597T502	M596.5268T502	596.527	596.526	596.528	502.075	501.507	502.866	251	134
1012	M597T38	M596.534T38	596.534	596.533	596.535	37.5033	37.0133	37.9023	139	98
1013	M597T37_1	M596.6234T37_1	596.623	596.622	596.624	37.414	36.7458	38.0674	173	134
1014	M597T37_2	M596.7126T37_2	596.713	596.712	596.713	37.0037	36.4645	37.7999	160	131
1015	M597T122	M597.3057T122	597.306	597.305	597.306	121.994	121.352	122.52	178	134
1016	M597T111	M597.3057T111	597.306	597.305	597.306	111.146	110.675	111.66	85	85
1017	M598T502	M597.5301T502	597.53	597.529	597.531	502.077	501.438	502.866	209	130
1018	M598T122	M598.3091T122	598.309	598.308	598.31	122.032	121.352	122.597	195	133
1019	M598T492	M598.4981T492	598.498	598.497	598.499	492.252	491.564	493.118	222	124
1020	M599T480	M598.5063T480	598.506	598.506	598.507	480.209	479.453	480.97	118	114
1021	M599T37_1	M598.6205T37_1	598.621	598.619	598.622	37.3443	36.842	38.4045	171	130
1022	M599T37_2	M598.7098T37_2	598.71	598.707	598.711	37.04	36.4645	37.7999	147	134
1023	M599T122	M599.3116T122	599.312	599.311	599.312	122.042	121.161	122.874	187	122
1024	M599T177	M599.3213T177	599.321	599.32	599.322	176.769	176.117	177.474	149	134
1025	M600T491	M599.5014T491	599.501	599.501	599.502	490.822	489.786	492.04	240	134
1026	M600T519	M599.53T519	599.53	599.529	599.531	519.345	518.664	520.398	222	136
1027	M600T264	M600.2905T264	600.291	600.29	600.291	263.984	262.227	265.209	103	69
1028	M600T177	M600.3247T177	600.325	600.324	600.325	176.815	176.117	177.742	183	134
1029	M600T493	M600.4956T493	600.496	600.494	600.497	492.532	491.952	493.668	94	85
1030	M601T490	M600.5045T490	600.505	600.497	600.506	490.213	489.358	492.753	178	131
1031	M601T513	M600.5137T513	600.514	600.513	600.514	512.708	512.178	513.643	234	134
1032	M601T37	M600.7069T37	600.707	600.706	600.708	37.0159	36.6787	37.7999	156	132
1033	M601T316	M601.2804T316	601.28	601.279	601.281	315.77	314.68	316.285	257	134
1034	M601T177	M601.3273T177	601.327	601.326	601.328	176.85	176.117	177.438	221	134
1035	M602T513	M601.5172T513	601.517	601.516	601.518	512.718	511.999	513.426	200	134
1036	M602T316	M602.2837T316	602.284	602.283	602.284	315.696	314.413	316.376	212	129
1037	M603T513	M602.5102T513	602.51	602.509	602.513	512.694	512.178	513.643	187	132
1038	M603T520	M602.5296T520	602.53	602.529	602.531	519.885	519.177	521.459	207	117
1039	M603T37_1	M602.5692T37_1	602.569	602.568	602.571	37.4506	36.9808	37.9023	133	97
1040	M603T37_2	M602.658T37_2	602.658	602.657	602.659	37.2667	36.4783	38.6719	171	121
1041	M603T37_3	M602.704T37_3	602.704	602.703	602.705	37.0036	36.3767	37.5326	155	122
1042	M604T513	M603.5142T513	603.514	603.513	603.515	512.74	512.186	513.643	195	122
1043	M605T37_1	M604.5664T37_1	604.566	604.565	604.568	37.3567	36.9961	38.1097	127	88
1044	M605T37_2	M604.6551T37_2	604.655	604.654	604.656	37.3552	36.7458	38.6023	164	131
1045	M605T363	M604.8727T363	604.873	604.872	604.873	362.875	361.201	364.33	90	90
1046	M605T441	M604.8725T441	604.873	604.872	604.873	440.578	439.2	443.729	116	102
1047	M605T457	M604.8725T457	604.872	604.872	604.873	456.768	450.307	459.805	75	71
1048	M605T730	M604.8725T730	604.873	604.872	604.873	729.665	724.691	736.27	116	84
1049	M606T35	M606.0748T35	606.075	606.074	606.076	34.6804	34.403	34.9699	136	134
1050	M606T233	M606.2566T233	606.257	606.255	606.258	232.593	231.598	233.529	149	92
1051	M607T541	M606.5842T541	606.584	606.583	606.585	541.246	540.682	541.863	150	109
1052	M607T37_1	M606.6523T37_1	606.652	606.651	606.653	37.3639	36.842	37.9982	157	131
1053	M607T37_2	M606.7416T37_2	606.742	606.73	606.742	37.0023	34.1237	38.8697	153	134
1054	M607T35	M607.0776T35	607.078	607.077	607.079	34.6039	34.3232	34.9699	123	122
1055	M608T35	M608.0794T35	608.079	608.079	608.08	34.582	34.3138	34.9699	168	133
1056	M608T159	M608.3193T159	608.319	608.318	608.32	158.905	156.404	162.235	122	118
1057	M609T492	M608.527T492	608.527	608.526	608.528	492.264	491.685	493.109	229	134
1058	M609T37_1	M608.6494T37_1	608.649	608.648	608.65	37.2773	36.7134	38.6863	174	124
1059	M609T37_2	M608.7388T37_2	608.739	608.738	608.74	37.0039	36.4645	38.3348	146	134
1060	M610T492	M609.5293T492	609.529	609.528	609.53	492.246	491.685	493.118	235	132
1061	M610T519	M609.5577T519	609.558	609.557	609.558	519.273	518.752	520.13	160	137
1062	M611T492	M610.5323T492	610.532	610.531	610.533	492.257	491.714	492.85	197	119
1063	M611T513	M610.5416T513	610.542	610.541	610.542	512.695	512.178	513.426	197	134
1064	M611T519	M610.5613T519	610.561	610.56	610.562	519.342	518.752	520.13	236	137
1065	M611T37	M610.7345T37	610.735	610.734	610.735	37.0036	36.1786	38.6023	149	131
1066	M612T513	M611.545T513	611.545	611.544	611.546	512.701	512.178	513.426	234	134
1067	M612T519	M611.5644T519	611.564	611.563	611.565	519.308	518.752	520.191	191	125
1068	M612T110	M612.3309T110	612.331	612.33	612.332	109.565	105.767	111.525	202	112
1069	M612T102	M612.3308T102	612.331	612.33	612.332	102.469	101.443	105.391	94	88
1070	M613T513	M612.5481T513	612.548	612.547	612.549	512.702	511.999	513.643	233	134
1071	M613T520	M612.5571T520	612.557	612.556	612.558	520.198	519.324	521.825	246	134
1072	M613T37_1	M612.5968T37_1	612.597	612.596	612.598	37.4264	36.935	37.8159	88	72
1073	M613T37_2	M612.6858T37_2	612.686	612.685	612.687	37.2749	36.7134	38.137	162	110
1074	M613T35	M613.1393T35	613.139	613.139	613.14	34.6685	34.403	35.1419	92	92
1075	M614T513	M613.5512T513	613.551	613.55	613.552	512.711	511.941	513.376	174	116
1076	M614T520	M613.561T520	613.561	613.56	613.562	520.173	519.324	522.074	247	130
1077	M614T165	M614.2689T165	614.269	614.268	614.27	164.747	163.362	165.541	85	84
1078	M615T523	M614.529T523	614.529	614.528	614.53	522.544	521.652	523.34	121	83
1079	M615T37	M614.683T37	614.683	614.682	614.684	37.3364	36.842	38.6898	164	132
1080	M616T233	M616.2847T233	616.285	616.284	616.286	232.579	231.769	233.947	196	131
1081	M617T37_1	M616.5523T37_1	616.552	616.546	616.553	37.1558	36.701	37.6021	174	133
1082	M617T37_2	M616.68T37_2	616.68	616.679	616.681	37.3074	36.7134	38.8004	155	130
1083	M617T37_3	M616.7694T37_3	616.769	616.768	616.77	36.9073	36.1786	38.6023	121	108
1084	M617T316	M617.2533T316	617.253	617.252	617.254	315.592	314.941	316.28	121	70
1085	M617T233	M617.288T233	617.288	617.287	617.289	232.623	231.754	233.553	179	100
1086	M618T457	M618.4506T457	618.451	618.45	618.452	457.139	456.613	458.202	171	99
1087	M619T37_1	M618.5495T37_1	618.549	618.543	618.55	37.2058	36.6787	37.6201	159	134
1088	M619T533	M618.5826T533	618.583	618.582	618.584	532.893	531.517	533.84	210	134
1089	M619T37_2	M618.7665T37_2	618.767	618.765	618.767	36.9051	36.4459	38.8697	133	125
1090	M619T88	M619.2892T88	619.289	619.288	619.29	87.9228	86.1694	88.5021	249	133
1091	M620T533	M619.5864T533	619.586	619.585	619.587	532.787	531.895	533.728	166	122
1092	M620T88	M620.2925T88	620.293	620.291	620.293	87.9433	86.8735	88.5784	235	123
1093	M621T37_1	M620.5465T37_1	620.546	620.541	620.547	37.1858	36.7423	37.6348	176	134
1094	M621T549	M620.5986T549	620.599	620.598	620.599	549.359	548.712	550.19	209	134
1095	M621T37_2	M620.763T37_2	620.763	620.761	620.764	36.7668	36.1672	37.758	83	73
1096	M622T490	M621.5215T490	621.522	621.521	621.522	490.32	489.48	491.115	196	133
1097	M622T549	M621.6017T549	621.602	621.601	621.603	549.335	548.61	550.225	196	134
1098	M622T464	M622.4666T464	622.467	622.466	622.467	464.143	463.517	464.785	228	134
1099	M623T520	M622.5358T520	622.536	622.535	622.536	519.505	518.909	520.398	151	89
1100	M623T37_1	M622.5435T37_1	622.544	622.54	622.544	37.144	36.732	37.6201	171	131
1101	M623T555	M622.6142T555	622.614	622.612	622.616	554.574	553.865	555.354	136	106
1102	M623T37_2	M622.7147T37_2	622.715	622.706	622.716	37.1772	35.1935	38.6863	113	85
1103	M623T464	M623.4699T464	623.47	623.469	623.47	464.095	463.517	464.785	229	134
1104	M624T513	M623.5194T513	623.519	623.518	623.52	512.75	512.186	513.426	181	121
1105	M624T464	M624.4732T464	624.473	624.472	624.474	463.951	463.25	464.554	168	108
1106	M625T37_1	M624.5404T37_1	624.54	624.54	624.542	37.0712	36.6803	37.5326	157	107
1107	M625T522	M624.5578T522	624.558	624.557	624.559	522.441	521.681	523.227	237	134
1108	M625T37_2	M624.7118T37_2	624.712	624.711	624.713	37.3342	36.7423	39.0679	141	128
1109	M625T191	M625.336T191	625.336	625.334	625.337	190.868	189.798	191.706	121	85
1110	M625T505	M625.3813T505	625.381	625.38	625.382	505.081	503.88	506.628	128	128
1111	M626T523	M625.5611T523	625.561	625.56	625.562	522.552	521.681	523.227	206	126
1112	M627T37_1	M626.5372T37_1	626.537	626.536	626.538	37.0964	36.7386	37.8061	105	72
1113	M627T37_2	M626.5812T37_2	626.581	626.574	626.582	37.1003	36.6787	37.6443	179	133
1114	M627T37_3	M626.7088T37_3	626.709	626.708	626.71	37.2788	36.7423	38.6935	144	112
1115	M628T513	M627.5321T513	627.532	627.531	627.533	512.819	512.155	513.531	201	122
1116	M628T538	M627.5608T538	627.561	627.56	627.561	537.999	537.223	538.661	188	120
1117	M628T35	M628.0558T35	628.056	628.055	628.057	34.7314	34.4259	35.0489	134	134
1118	M629T532	M628.5446T532	628.545	628.544	628.545	532.222	531.36	533.038	209	134
1119	M629T37	M628.5782T37	628.578	628.572	628.579	37.1549	36.6441	37.5427	170	134
1120	M629T35	M629.0591T35	629.059	629.058	629.06	34.6675	34.3917	34.9772	183	134
1121	M630T532	M629.5482T532	629.548	629.547	629.549	532.116	531.36	533.038	192	129
1122	M630T35	M630.0606T35	630.061	630.06	630.061	34.6064	34.1631	34.947	166	108
1123	M631T532	M630.5424T532	630.542	630.541	630.544	532.178	531.273	532.886	156	118
1124	M631T538	M630.5604T538	630.56	630.559	630.562	538.196	537.473	539.077	211	132
1125	M631T37	M630.5753T37	630.575	630.573	630.576	37.1453	36.6041	37.6238	164	132
1126	M632T233	M632.2587T233	632.259	632.258	632.26	232.593	231.777	233.74	149	86
1127	M632T419	M632.3913T419	632.391	632.39	632.392	418.614	417.76	419.776	124	74
1128	M633T37_1	M632.5268T37_1	632.527	632.526	632.528	37.2642	36.8716	37.8078	170	124
1129	M633T37_2	M632.5723T37_2	632.572	632.571	632.573	37.0916	36.5674	37.6201	156	116
1130	M633T541	M632.5987T541	632.599	632.598	632.6	541.119	540.39	541.863	185	131
1131	M634T541	M633.6023T541	633.602	633.601	633.603	541.118	540.366	541.911	164	118
1132	M634T175	M634.3342T175	634.334	634.333	634.335	174.502	172.335	177.664	78	71
1133	M635T37_1	M634.5239T37_1	634.524	634.523	634.525	37.3551	36.7458	37.8061	178	130
1134	M635T557	M634.6146T557	634.615	634.613	634.615	557.294	556.288	558.038	195	134
1135	M635T37_2	M634.7406T37_2	634.741	634.74	634.741	37.2715	36.1937	38.8104	109	97
1136	M636T557	M635.6179T557	635.618	635.617	635.619	557.295	556.556	558.013	170	130
1137	M636T106	M636.2537T106	636.254	636.253	636.254	105.751	105.11	108.248	109	86
1138	M636T245	M636.35T245	636.35	636.349	636.351	245.127	242.181	249.896	129	106
1139	M636T478	M636.4823T478	636.482	636.481	636.483	477.803	477.314	478.512	199	134
1140	M637T37_1	M636.5209T37_1	636.521	636.52	636.522	37.2811	36.9116	38.0753	190	132
1141	M637T514	M636.5578T514	636.558	636.556	636.559	513.922	512.839	514.713	219	134
1142	M637T542	M636.5942T542	636.594	636.593	636.595	541.812	541.003	542.821	101	70
1143	M637T37_2	M636.6101T37_2	636.61	636.604	636.611	37.0878	36.4789	37.5326	178	132
1144	M637T478	M637.4856T478	637.486	637.485	637.486	477.788	477.046	478.773	198	128
1145	M638T514	M637.5611T514	637.561	637.56	637.562	513.968	512.839	514.737	162	109
1146	M638T538	M637.5895T538	637.589	637.589	637.596	537.979	537.473	541.578	244	137
1147	M639T37_1	M638.5178T37_1	638.518	638.517	638.519	37.2808	36.7326	37.7307	184	130
1148	M639T532	M638.5733T532	638.573	638.572	638.574	532.293	531.784	533.038	212	134
1149	M639T538	M638.5931T538	638.593	638.592	638.594	537.944	537.261	538.661	199	136
1150	M639T37_2	M638.6072T37_2	638.607	638.601	638.608	37.088	36.6501	37.5391	177	134
1151	M640T532	M639.5767T532	639.577	639.576	639.577	532.267	531.54	533.038	217	134
1152	M641T563	M640.5684T563	640.568	640.567	640.569	562.739	562.116	563.838	146	104
1153	M641T532	M640.5799T532	640.58	640.579	640.581	532.202	531.642	533.085	156	133
1154	M641T538	M640.5892T538	640.589	640.588	640.59	538.274	537.741	539.26	241	134
1155	M641T37	M640.6042T37	640.604	640.602	640.605	37.0865	36.5654	37.5326	180	130
1156	M642T538	M641.5925T538	641.593	641.592	641.593	538.232	537.529	539.077	240	134
1157	M642T211	M642.3626T211	642.363	642.362	642.364	210.591	209.93	211.654	123	76
1158	M643T37_1	M642.5555T37_1	642.556	642.554	642.557	37.2727	36.7134	37.8912	182	118
1159	M643T541	M642.5606T541	642.561	642.56	642.561	541.207	540.61	541.934	239	134
1160	M643T37_2	M642.6012T37_2	642.601	642.6	642.602	37.0094	36.5537	37.6201	118	79
1161	M643T83	M643.2894T83	643.289	643.288	643.29	83.2781	78.6937	83.8216	187	116
1162	M644T541	M643.5641T541	643.564	643.563	643.565	541.175	540.664	541.863	211	128
1163	M644T34	M644.0294T34	644.029	644.029	644.03	34.3352	34.0691	34.9699	99	72
1164	M644T460	M644.4665T460	644.467	644.465	644.467	460.145	459.344	460.951	182	105
1165	M645T37	M644.5528T37	644.553	644.552	644.554	37.349	36.8716	38.1586	179	130
1166	M645T541	M644.5584T541	644.558	644.557	644.56	541.174	540.509	541.863	162	121
1167	M645T533	M644.5986T533	644.599	644.598	644.599	533.467	532.857	534.375	157	130
1168	M645T94	M645.3049T94	645.305	645.304	645.306	93.7408	92.7402	94.4009	154	98
1169	M646T533	M645.602T533	645.602	645.601	645.603	533.35	532.43	534.155	155	126
1170	M646T484	M646.4819T484	646.482	646.481	646.483	484.33	483.798	485.242	201	117
1171	M647T37_1	M646.5505T37_1	646.55	646.548	646.552	37.2762	36.7134	37.8696	161	122
1172	M647T549	M646.6144T549	646.614	646.613	646.615	549.418	548.551	550.225	205	134
1173	M647T37_2	M646.639T37_2	646.639	646.634	646.64	37.0142	36.4788	37.5326	160	132
1174	M647T632	M646.8571T632	646.857	646.856	646.858	631.593	629.828	634.425	122	84
1175	M647T612	M646.857T612	646.857	646.856	646.858	612.307	611.201	614.565	87	87
1176	M647T595	M646.8571T595	646.857	646.856	646.858	594.743	593.663	598.046	80	80
1177	M647T705	M646.8568T705	646.857	646.856	646.857	705.223	698.89	710.604	103	79
1178	M647T525	M647.4663T525	647.466	647.465	647.467	525.201	521.616	528.291	89	76
1179	M648T549	M647.6176T549	647.618	647.617	647.618	549.396	548.445	550.225	214	134
1180	M648T467	M648.4824T467	648.482	648.482	648.483	466.736	465.898	467.524	235	134
1181	M649T549	M648.6212T549	648.621	648.62	648.623	549.251	547.91	550.215	135	130
1182	M649T565	M648.63T565	648.63	648.629	648.631	564.658	564.131	565.583	189	134
1183	M649T37	M648.6361T37	648.636	648.632	648.637	37.0808	36.481	37.5326	160	133
1184	M649T467	M649.4858T467	649.486	649.485	649.487	466.627	465.898	467.279	238	134
1185	M650T498	M649.5138T498	649.514	649.513	649.515	497.704	497.182	498.362	189	137
1186	M650T513	M649.5532T513	649.553	649.552	649.554	512.627	511.808	513.426	166	108
1187	M650T565	M649.6334T565	649.633	649.632	649.634	564.666	564.101	565.583	211	134
1188	M650T35	M650.0383T35	650.038	650.037	650.039	34.671	34.333	34.9526	166	121
1189	M650T466	M650.4885T466	650.489	650.487	650.49	466.382	465.721	467.279	139	97
1190	M650T490	M650.4981T490	650.498	650.497	650.499	490.442	489.893	491.246	207	134
1191	M651T498	M650.5178T498	650.518	650.517	650.519	497.702	497.065	498.522	164	107
1192	M651T538	M650.567T538	650.567	650.566	650.568	538.144	537.576	538.928	121	79
1193	M651T523	M650.574T523	650.574	650.573	650.575	523.233	522.464	524.029	216	128
1194	M651T546	M650.6102T546	650.61	650.609	650.611	546.153	545.322	549.571	137	90
1195	M651T37	M650.6331T37	650.633	650.632	650.634	37.0116	36.4643	37.5326	168	123
1196	M651T565	M650.6366T565	650.637	650.635	650.638	564.631	564.052	565.583	163	134
1197	M651T569	M650.6457T569	650.646	650.644	650.647	569.473	568.894	570.465	143	125
1198	M652T490	M651.5015T490	651.502	651.501	651.502	490.453	489.893	491.246	247	134
1199	M652T523	M651.5771T523	651.577	651.576	651.578	523.199	522.459	524.409	93	69
1200	M653T490	M652.5045T490	652.505	652.504	652.505	490.465	489.893	491.382	240	134
1201	M653T499	M652.514T499	652.514	652.513	652.515	498.839	498.105	499.868	240	134
1202	M653T37	M652.5844T37	652.584	652.583	652.585	37.2284	36.7134	37.8138	168	108
1203	M653T541	M652.5895T541	652.59	652.589	652.59	541.205	540.431	542.131	230	134
1204	M653T561	M652.6263T561	652.626	652.625	652.627	560.773	559.941	561.572	152	104
1205	M653T147	M653.3019T147	653.302	653.301	653.303	147.396	146.55	148.441	110	110
1206	M653T229	M653.4064T229	653.406	653.405	653.407	228.88	228.139	229.547	196	121
1207	M654T490	M653.5081T490	653.508	653.507	653.509	490.443	489.735	491.382	172	118
1208	M654T499	M653.5173T499	653.517	653.516	653.518	498.836	498.105	499.859	268	134
1209	M654T541	M653.5929T541	653.593	653.592	653.594	541.249	540.682	542.093	222	134
1210	M655T533	M654.5605T533	654.561	654.56	654.561	532.977	531.517	533.84	249	134
1211	M655T37_1	M654.5815T37_1	654.582	654.58	654.583	37.2732	36.732	38.1514	178	126
1212	M655T541	M654.5962T541	654.596	654.595	654.597	541.197	540.468	541.942	165	124
1213	M655T546	M654.6053T546	654.605	654.604	654.606	546.468	545.513	547.283	181	134
1214	M655T37_2	M654.6711T37_2	654.671	654.67	654.672	36.857	36.1937	37.6201	126	92
1215	M655T35	M655.0176T35	655.018	655.016	655.018	34.8684	34.5005	35.2374	141	129
1216	M655T233	M655.4222T233	655.422	655.421	655.423	232.994	232.379	233.74	217	134
1217	M655T417	M655.4223T417	655.422	655.421	655.423	416.837	416.235	417.562	214	134
1218	M655T355	M655.4222T355	655.422	655.421	655.423	355.163	354.598	355.853	164	111
1219	M656T533	M655.5639T533	655.564	655.563	655.564	532.902	531.517	533.728	259	134
1220	M656T546	M655.6088T546	655.609	655.608	655.61	546.305	545.321	547.144	144	91
1221	M656T233	M656.4256T233	656.426	656.424	656.426	232.862	231.965	234.008	136	83
1222	M656T417	M656.4257T417	656.426	656.424	656.427	416.756	416.209	417.813	135	86
1223	M657T533	M656.5578T533	656.558	656.557	656.56	532.883	531.517	533.728	142	134
1224	M657T549	M656.5762T549	656.576	656.575	656.577	549.254	548.445	549.957	219	134
1225	M657T37_1	M656.5788T37_1	656.579	656.577	656.58	37.2191	36.701	37.8912	152	111
1226	M657T37_2	M656.6679T37_2	656.668	656.662	656.669	37.0127	36.4459	37.5326	159	134
1227	M657T564	M656.886T564	656.886	656.885	656.887	564.346	557.513	566.305	118	107
1228	M657T612	M656.8859T612	656.886	656.885	656.886	612.344	609.888	616.241	84	84
1229	M657T622	M656.886T622	656.886	656.885	656.887	622.135	620.666	625.941	107	104
1230	M657T632	M656.886T632	656.886	656.885	656.887	631.592	629.15	634.025	91	83
1231	M657T716	M656.8856T716	656.886	656.885	656.886	715.697	698.199	729.418	273	128
1232	M658T533	M657.5612T533	657.561	657.56	657.562	532.789	531.36	533.62	159	118
1233	M658T549	M657.5796T549	657.58	657.579	657.58	549.254	548.343	550.154	236	134
1234	M659T549	M658.5732T549	658.573	658.572	658.574	549.251	548.343	549.948	201	134
1235	M659T555	M658.5928T555	658.593	658.592	658.594	554.624	553.991	555.873	215	134
1236	M659T37	M658.6651T37	658.665	658.664	658.666	37.0089	36.4336	37.5326	165	131
1237	M660T549	M659.5768T549	659.577	659.576	659.578	549.243	548.075	549.957	239	134
1238	M660T555	M659.5959T555	659.596	659.595	659.597	554.62	554.079	555.606	228	134
1239	M660T99	M660.2538T99	660.254	660.253	660.255	99.4287	98.6691	101.576	94	71
1240	M660T445	M660.4617T445	660.462	660.46	660.462	445.182	444.434	446.72	210	120
1241	M661T549	M660.58T549	660.58	660.579	660.581	548.975	548.344	549.923	161	109
1242	M661T555	M660.59T555	660.59	660.589	660.592	554.563	553.958	555.338	165	134
1243	M661T557	M660.6305T557	660.63	660.629	660.631	556.735	555.57	557.565	133	105
1244	M661T37	M660.6622T37	660.662	660.661	660.663	36.9992	36.298	37.7999	142	105
1245	M661T445	M661.4649T445	661.465	661.464	661.466	445.123	444.289	446.163	150	86
1246	M662T554	M661.5931T554	661.593	661.592	661.594	554.477	553.716	555.179	110	72
1247	M662T470	M662.4773T470	662.477	662.476	662.478	470.282	469.441	471.024	131	101
1248	M662T449	M662.4771T449	662.477	662.476	662.478	449.252	447.911	450.774	126	114
1249	M663T515	M662.5741T515	662.574	662.573	662.575	514.996	514.294	516.119	203	123
1250	M663T37	M662.6133T37	662.613	662.612	662.614	37.237	36.5545	38.0768	173	122
1251	M663T543	M662.6102T543	662.61	662.609	662.611	542.507	541.752	543.983	98	74
1252	M663T572	M662.6462T572	662.646	662.645	662.647	571.6	570.819	572.371	129	111
1253	M664T455	M664.478T455	664.478	664.477	664.48	454.921	454.286	455.556	187	132
1254	M665T502	M664.5138T502	664.514	664.513	664.515	501.873	501.369	502.661	209	132
1255	M665T533	M664.5893T533	664.589	664.588	664.59	532.967	532.052	533.728	219	134
1256	M665T37_1	M664.6105T37_1	664.61	664.609	664.612	37.2667	36.7134	37.8065	171	125
1257	M665T558	M664.6259T558	664.626	664.625	664.627	557.592	556.572	558.548	124	93
1258	M665T37_2	M664.7T37_2	664.7	664.699	664.701	36.9212	36.1977	38.6023	121	89
1259	M665T122	M665.2928T122	665.293	665.292	665.294	122.132	120.867	122.967	180	113
1260	M665T455	M665.4811T455	665.481	665.478	665.482	454.881	451.166	455.556	178	107
1261	M666T502	M665.5175T502	665.518	665.516	665.518	501.874	501.245	502.661	201	127
1262	M666T541	M665.5673T541	665.567	665.566	665.568	541.149	540.432	541.863	173	112
1263	M666T533	M665.5928T533	665.593	665.592	665.593	532.966	532.052	533.728	245	134
1264	M666T111	M666.0606T111	666.061	666.06	666.061	111.376	110.577	111.846	191	135
1265	M666T428	M666.4513T428	666.451	666.45	666.452	427.558	426.784	428.298	189	121
1266	M666T480	M666.4935T480	666.494	666.493	666.494	480.144	479.453	480.97	122	121
1267	M667T524	M666.5608T524	666.561	666.56	666.562	524.166	523.532	524.944	137	89
1268	M667T533	M666.5958T533	666.596	666.595	666.597	532.976	531.517	533.84	219	134
1269	M667T549	M666.6052T549	666.605	666.604	666.606	549.343	548.818	550.202	162	134
1270	M667T37_1	M666.6076T37_1	666.608	666.607	666.609	37.1317	36.6041	37.5692	103	77
1271	M667T556	M666.6403T556	666.64	666.634	666.642	556.063	555.248	558.008	89	87
1272	M667T37_2	M666.6969T37_2	666.697	666.693	666.698	37.0035	36.4336	37.7999	150	130
1273	M667T111	M667.0631T111	667.063	667.062	667.064	111.37	110.545	112.122	179	126
1274	M667T177	M667.3085T177	667.309	667.308	667.31	176.864	175.85	177.514	205	134
1275	M667T480	M667.4965T480	667.497	667.496	667.497	480.076	479.453	481.035	76	69
1276	M668T533	M667.5993T533	667.599	667.598	667.6	532.807	531.895	533.84	105	79
1277	M668T549	M667.6086T549	667.609	667.608	667.609	549.364	548.818	550.19	186	134
1278	M668T111	M668.0648T111	668.065	668.063	668.066	111.324	110.309	112.012	121	84
1279	M668T177	M668.312T177	668.312	668.311	668.313	176.804	176.074	177.995	185	113
1280	M669T477	M668.5091T477	668.509	668.507	668.51	476.561	475.727	478.2	123	95
1281	M669T541	M668.5766T541	668.577	668.576	668.577	541.136	540.39	541.925	254	134
1282	M669T577	M668.6001T577	668.6	668.599	668.601	576.732	576.053	577.935	187	122
1283	M669T549	M668.6117T549	668.612	668.611	668.612	549.359	548.818	550.19	163	134
1284	M669T561	M668.6136T561	668.614	668.613	668.615	561.458	560.488	562.218	94	73
1285	M669T555	M668.6211T555	668.621	668.62	668.622	554.647	553.965	555.348	203	134
1286	M669T37	M668.6938T37	668.694	668.69	668.695	37.0002	36.3767	38.1549	147	128
1287	M669T316	M669.2676T316	669.268	669.266	669.269	315.721	314.947	316.376	225	131
1288	M670T541	M669.5799T541	669.58	669.579	669.581	541.138	540.342	541.911	249	134
1289	M670T549	M669.6147T549	669.615	669.614	669.616	549.237	548.343	550.19	162	133
1290	M670T561	M669.6172T561	669.617	669.616	669.619	561.333	560.221	562.148	135	103
1291	M670T555	M669.6245T555	669.625	669.624	669.625	554.573	553.965	555.631	211	134
1292	M670T316	M670.2708T316	670.271	670.27	670.272	315.556	314.79	316.408	99	70
1293	M671T441	M670.5267T441	670.527	670.525	670.528	441.478	440.957	442.117	188	125
1294	M671T541	M670.5742T541	670.574	670.573	670.576	541.1	540.342	541.911	185	134
1295	M671T557	M670.5924T557	670.592	670.592	670.593	557.262	556.556	558.053	214	134
1296	M671T554	M670.627T554	670.627	670.625	670.628	554.371	553.778	555.071	136	133
1297	M671T575	M670.629T575	670.629	670.628	670.63	575	574.491	575.895	178	126
1298	M671T505	M671.3875T505	671.387	671.387	671.388	505.158	503.796	506.32	134	134
1299	M672T441	M671.5301T441	671.53	671.529	671.531	441.427	440.907	442.086	131	92
1300	M672T541	M671.5775T541	671.578	671.576	671.579	541.057	540.075	541.911	184	130
1301	M672T557	M671.5958T557	671.596	671.595	671.597	557.282	556.716	558.053	218	134
1302	M672T575	M671.6324T575	671.632	671.631	671.633	574.976	574.185	575.798	135	89
1303	M672T505	M672.39T505	672.39	672.389	672.391	505.239	504.351	506.636	130	130
1304	M672T486	M672.4981T486	672.498	672.497	672.499	486.314	485.709	487.377	193	134
1305	M673T541	M672.5756T541	672.576	672.573	672.578	541.448	540.203	542.219	72	70
1306	M673T557	M672.5896T557	672.59	672.589	672.59	557.264	556.744	558.013	202	134
1307	M673T562	M672.609T562	672.609	672.608	672.611	561.967	561.416	562.683	150	130
1308	M673T37	M672.6423T37	672.642	672.641	672.654	37.2539	32.6895	37.8696	148	120
1309	M673T729	M672.8598T729	672.86	672.859	672.861	729.054	722.809	735.806	156	107
1310	M674T486	M673.5005T486	673.5	673.5	673.501	486.342	485.709	487.28	222	134
1311	M674T460_1	M673.5282T460_1	673.528	673.527	673.529	459.871	458.847	461.075	84	76
1312	M674T557	M673.5917T557	673.592	673.591	673.594	557.262	556.716	558.013	231	134
1313	M674T233	M674.2428T233	674.243	674.242	674.244	232.556	231.823	233.571	149	94
1314	M674T460_2	M674.4767T460_2	674.477	674.475	674.478	459.602	458.601	461.146	172	111
1315	M675T486	M674.5037T486	674.504	674.502	674.507	486.253	485.774	488.515	156	119
1316	M675T507	M674.5126T507	674.513	674.512	674.513	507.463	506.749	508.229	183	134
1317	M675T37_1	M674.5103T37_1	674.51	674.508	674.511	37.0858	36.5654	37.5372	162	125
1318	M675T557	M674.5952T557	674.595	674.594	674.607	557.282	556.607	562.541	199	123
1319	M675T37_2	M674.6383T37_2	674.638	674.637	674.639	37.2677	36.5745	37.762	159	118
1320	M676T486	M675.5068T486	675.507	675.505	675.509	486.219	485.774	487.169	85	70
1321	M676T508	M675.516T508	675.516	675.515	675.517	507.52	507.006	508.229	229	134
1322	M676T159	M676.3054T159	676.305	676.304	676.306	158.943	156.404	163.923	86	76
1323	M677T37_1	M676.5075T37_1	676.508	676.505	676.508	37.1856	36.7134	37.6201	175	133
1324	M677T492	M676.5132T492	676.513	676.512	676.518	492.287	490.127	493.254	144	129
1325	M677T510	M676.528T510	676.528	676.526	676.529	510.208	509.474	511.156	152	132
1326	M677T524	M676.5888T524	676.589	676.588	676.59	524.374	523.631	525.212	212	133
1327	M677T546	M676.6252T546	676.625	676.624	676.626	546.155	545.513	546.75	190	128
1328	M677T579	M676.6609T579	676.661	676.659	676.662	578.657	578.099	579.762	108	86
1329	M677T37_2	M676.7245T37_2	676.724	676.723	676.726	36.8704	36.1786	38.8697	118	107
1330	M678T492	M677.5168T492	677.517	677.516	677.519	492.289	491.564	493.254	177	129
1331	M678T510	M677.5316T510	677.532	677.53	677.532	510.217	509.634	511.214	134	96
1332	M678T519	M677.5449T519	677.545	677.544	677.546	519.418	518.916	520.285	174	137
1333	M678T533	M677.5658T533	677.566	677.565	677.567	533.213	531.784	533.902	192	126
1334	M678T524	M677.5921T524	677.592	677.591	677.593	524.305	523.64	525.261	215	128
1335	M678T546	M677.6287T546	677.629	677.627	677.63	546.083	545.424	546.992	172	109
1336	M679T37_1	M678.5046T37_1	678.505	678.5	678.506	37.1567	36.732	37.6021	167	133
1337	M679T492	M678.5196T492	678.52	678.519	678.521	492.303	491.657	493.377	158	113
1338	M679T513	M678.5288T513	678.529	678.528	678.53	512.697	512.178	513.643	247	134
1339	M679T519	M678.549T519	678.549	678.548	678.557	519.418	516.598	520.553	192	137
1340	M679T541	M678.6043T541	678.604	678.603	678.605	541.127	540.342	541.863	202	134
1341	M679T561	M678.641T561	678.641	678.64	678.642	561.454	560.814	562.374	215	134
1342	M679T37_2	M678.7214T37_2	678.721	678.72	678.722	36.8238	36.1439	37.1856	77	69
1343	M680T513	M679.5322T513	679.532	679.531	679.533	512.699	512.178	513.643	236	134
1344	M680T519	M679.5524T519	679.552	679.551	679.561	519.428	517.899	520.553	127	107
1345	M680T549	M679.5817T549	679.582	679.581	679.582	549.436	548.343	550.202	232	134
1346	M680T541	M679.6077T541	679.608	679.607	679.608	541.144	540.342	542.131	212	134
1347	M680T561	M679.6443T561	679.644	679.643	679.645	561.406	560.46	562.218	210	132
1348	M681T37	M680.5014T37	680.501	680.499	680.502	37.0988	36.6441	37.5326	163	132
1349	M681T513	M680.5353T513	680.535	680.534	680.536	512.696	512.155	513.643	238	134
1350	M681T520	M680.5445T520	680.545	680.544	680.546	520.188	519.444	521.735	224	134
1351	M681T534	M680.5753T534	680.575	680.574	680.576	533.546	532.319	534.53	240	134
1352	M681T549	M680.5852T549	680.585	680.584	680.586	549.407	548.343	550.346	185	134
1353	M681T541	M680.6109T541	680.611	680.61	680.612	541.107	540.342	541.863	183	134
1354	M681T557	M680.6201T557	680.62	680.619	680.621	557.239	556.716	558.053	174	134
1355	M681T575	M680.6567T575	680.657	680.656	680.657	575.061	574.501	575.895	203	131
1356	M682T513	M681.5383T513	681.538	681.537	681.539	512.671	511.941	513.426	139	100
1357	M682T520	M681.5478T520	681.548	681.547	681.549	520.144	519.444	521.491	212	129
1358	M682T533	M681.5788T533	681.579	681.578	681.579	533.48	532.052	534.375	226	134
1359	M682T549	M681.5865T549	681.587	681.584	681.588	549.072	548.449	549.811	106	97
1360	M682T554	M681.5975T554	681.598	681.596	681.598	554.39	553.919	555.338	184	134
1361	M682T541	M681.6143T541	681.614	681.613	681.616	541.021	539.918	541.714	165	109
1362	M682T557	M681.6235T557	681.624	681.623	681.624	557.243	556.556	558.1	199	134
1363	M682T575	M681.6601T575	681.66	681.659	681.661	575	574.279	575.798	182	117
1364	M682T37	M682.498T37	682.498	682.497	682.499	37.0668	36.5654	37.6201	159	117
1365	M683T533	M682.5735T533	682.573	682.572	682.575	533.494	532.052	534.195	146	129
1366	M683T549	M682.5911T549	682.591	682.59	682.592	549.206	548.177	550	163	134
1367	M683T522	M682.599T522	682.599	682.598	682.6	521.547	520.925	522.425	133	132
1368	M683T557	M682.6267T557	682.627	682.626	682.628	557.282	556.556	558.28	181	134
1369	M683T562	M682.6359T562	682.636	682.635	682.637	562.107	561.378	563.176	185	132
1370	M683T37	M682.6698T37	682.67	682.669	682.671	37.2024	36.7134	38.4261	147	103
1371	M684T533	M683.5761T533	683.576	683.575	683.578	533.432	532.162	534.263	192	125
1372	M684T549	M683.5945T549	683.594	683.594	683.595	549.232	548.177	550.154	192	134
1373	M684T522	M683.6029T522	683.603	683.601	683.604	521.552	520.684	522.27	120	114
1374	M684T557	M683.6297T557	683.63	683.629	683.632	557.274	556.716	558.013	149	128
1375	M684T562	M683.6393T562	683.639	683.638	683.64	561.834	560.891	562.567	186	133
1376	M684T233	M684.272T233	684.272	684.271	684.273	232.555	231.824	233.699	184	127
1377	M684T37	M684.4948T37	684.495	684.494	684.496	37.04	36.5395	37.8876	106	76
1378	M685T463	M684.503T463	684.503	684.502	684.504	463.482	462.564	464.25	164	113
1379	M685T457	M684.5417T457	684.542	684.54	684.543	457.098	456.208	457.817	135	100
1380	M685T37_1	M684.54T37_1	684.54	684.538	684.541	37.0132	36.4533	37.5326	133	102
1381	M685T549	M684.5888T549	684.589	684.588	684.589	549.267	548.177	550.19	258	134
1382	M685T565	M684.607T565	684.607	684.606	684.608	564.624	564.052	565.583	146	134
1383	M685T540	M684.615T540	684.615	684.614	684.616	539.907	539.273	540.793	204	133
1384	M685T37_2	M684.6669T37_2	684.667	684.666	684.668	37.1455	36.5451	38.2756	98	81
1385	M685T233	M685.2751T233	685.275	685.274	685.276	232.592	231.549	233.571	120	77
1386	M686T447	M685.528T447	685.528	685.526	685.529	447.357	446.289	449.246	124	120
1387	M686T549	M685.5915T549	685.591	685.591	685.592	549.25	548.075	550.215	249	134
1388	M686T565	M685.6104T565	685.61	685.609	685.611	564.633	564.052	565.583	186	134
1389	M686T540	M685.6183T540	685.618	685.617	685.619	539.839	539.205	540.841	150	103
1390	M686T35	M686.0144T35	686.014	686.013	686.015	35.2334	34.6713	36.3556	111	94
1391	M686T448	M686.4764T448	686.476	686.475	686.477	448.391	447.498	450.595	207	134
1392	M687T498	M686.5129T498	686.513	686.512	686.514	497.906	497.302	498.79	221	134
1393	M687T37	M686.5367T37	686.537	686.533	686.538	37.0916	36.5395	37.5476	162	127
1394	M687T549	M686.5947T549	686.595	686.594	686.596	549.206	547.808	550.215	195	134
1395	M687T565	M686.6044T565	686.604	686.603	686.605	564.636	564.052	565.483	189	134
1396	M687T570	M686.6245T570	686.625	686.623	686.626	569.549	568.94	570.353	170	134
1397	M687T448	M687.4799T448	687.48	687.479	687.481	448.289	447.376	450.283	186	123
1398	M688T498	M687.516T498	687.516	687.515	687.517	497.924	497.351	498.897	233	131
1399	M688T474	M687.5437T474	687.544	687.542	687.544	474.451	473.39	475.972	144	134
1400	M688T565	M687.6073T565	687.607	687.606	687.608	564.643	564.052	565.583	222	134
1401	M688T570	M687.628T570	687.628	687.627	687.629	569.517	568.94	570.308	149	134
1402	M688T473	M688.4921T473	688.492	688.491	688.493	473.051	472.359	474.119	163	134
1403	M689T498	M688.5201T498	688.52	688.519	688.521	497.957	497.351	498.897	115	88
1404	M689T37	M688.5337T37	688.534	688.531	688.535	37.085	36.4336	37.5463	161	126
1405	M689T515	M688.5288T515	688.529	688.528	688.53	514.823	513.299	517.656	136	105
1406	M689T475	M688.5461T475	688.546	688.544	688.547	474.584	473.653	476.148	131	128
1407	M689T518	M688.5883T518	688.588	688.587	688.589	517.784	517.059	518.948	223	131
1408	M689T565	M688.6109T565	688.611	688.61	688.612	564.636	564.052	565.583	205	134
1409	M689T569	M688.6203T569	688.62	688.619	688.621	569.461	568.983	570.551	159	134
1410	M689T473	M689.4955T473	689.496	689.494	689.496	473.1	472.359	474.386	187	134
1411	M690T475	M689.5492T475	689.549	689.546	689.551	475.166	473.261	476.904	77	70
1412	M690T518	M689.5925T518	689.592	689.591	689.594	517.747	516.858	518.681	147	104
1413	M690T565	M689.6136T565	689.614	689.612	689.615	564.523	563.698	565.357	109	80
1414	M690T569	M689.6235T569	689.624	689.622	689.625	569.357	568.405	570.224	191	128
1415	M690T417	M690.4503T417	690.45	690.449	690.451	416.53	415.888	417.332	140	92
1416	M690T37	M690.4843T37	690.484	690.483	690.485	37.2522	36.7134	37.8102	169	115
1417	M690T473	M690.4989T473	690.499	690.497	690.502	472.965	472.395	475.101	143	132
1418	M691T495	M690.508T495	690.508	690.507	690.509	494.596	494.064	495.272	117	113
1419	M691T478	M690.5075T478	690.507	690.506	690.508	478.382	476.837	480.515	135	134
1420	M691T37	M690.5308T37	690.531	690.53	690.532	37.011	36.5701	37.5326	141	101
1421	M691T533	M690.6042T533	690.604	690.603	690.605	533.496	532.857	534.263	199	134
1422	M692T495	M691.5112T495	691.511	691.51	691.512	494.567	494.107	495.184	107	82
1423	M692T478	M691.511T478	691.511	691.503	691.512	478.46	472.755	480.873	130	126
1424	M692T541	M691.5817T541	691.582	691.581	691.583	541.117	540.164	542.019	249	134
1425	M692T534	M691.6077T534	691.608	691.607	691.608	533.533	532.857	534.53	208	134
1426	M692T437	M692.4663T437	692.466	692.465	692.467	436.867	436.291	438.004	95	72
1427	M692T37	M692.4816T37	692.482	692.481	692.482	37.2727	36.7134	37.7999	183	132
1428	M693T522	M692.5451T522	692.545	692.544	692.546	522.263	521.478	522.96	244	134
1429	M693T541	M692.5859T541	692.586	692.585	692.587	541.046	540.164	541.863	164	133
1430	M693T534	M692.611T534	692.611	692.61	692.612	533.501	532.587	534.155	238	134
1431	M693T549	M692.6199T549	692.62	692.619	692.621	549.36	548.551	550.225	148	134
1432	M693T448	M693.4711T448	693.471	693.47	693.472	447.804	446.997	449.07	149	112
1433	M694T522	M693.5487T522	693.549	693.547	693.55	522.431	521.823	523.227	201	127
1434	M694T557	M693.5978T557	693.598	693.597	693.599	557.349	556.744	558.28	217	134
1435	M694T533	M693.6142T533	693.614	693.613	693.615	533.386	532.697	534.375	152	117
1436	M694T549	M693.6233T549	693.623	693.622	693.624	549.369	548.551	550.225	169	134
1437	M694T516	M693.6519T516	693.652	693.651	693.653	516.34	515.722	517.077	205	135
1438	M694T255	M694.4302T255	694.43	694.429	694.431	254.643	251.19	261.042	118	78
1439	M694T413	M694.4665T413	694.467	694.465	694.467	413.295	411.473	415.049	141	80
1440	M694T448	M694.4747T448	694.475	694.473	694.476	447.79	447.289	448.561	88	69
1441	M694T459	M694.4813T459	694.481	694.48	694.482	458.633	458.044	459.125	229	133
1442	M694T37	M694.4789T37	694.479	694.478	694.48	37.2811	36.732	37.8876	174	131
1443	M695T542	M694.5918T542	694.592	694.591	694.594	541.784	541.043	542.895	142	99
1444	M695T557	M694.6011T557	694.601	694.6	694.603	557.324	556.744	558.013	162	134
1445	M695T549	M694.6265T549	694.626	694.626	694.635	549.389	548.551	554.017	237	134
1446	M695T565	M694.6357T565	694.636	694.635	694.637	564.625	564.052	565.357	152	134
1447	M695T554	M694.6356T554	694.636	694.635	694.636	553.935	552.798	554.804	135	131
1448	M695T459	M695.485T459	695.485	695.484	695.486	458.538	457.651	459.369	186	127
1449	M696T541	M695.5956T541	695.596	695.594	695.597	541.175	540.415	542.131	190	129
1450	M696T557	M695.6029T557	695.603	695.602	695.607	557.283	556.823	558.053	131	131
1451	M696T562	M695.613T562	695.613	695.611	695.614	561.511	560.619	562.274	140	115
1452	M696T549	M695.6295T549	695.63	695.629	695.63	549.369	548.343	550.225	231	134
1453	M696T565	M695.639T565	695.639	695.638	695.64	564.629	564.052	565.357	158	134
1454	M696T554	M695.6391T554	695.639	695.638	695.64	553.825	552.207	554.432	126	111
1455	M696T35	M696.0436T35	696.044	696.043	696.044	34.7656	34.4039	35.0964	161	134
1456	M696T37	M696.4758T37	696.476	696.475	696.477	37.2658	36.7134	37.6348	182	129
1457	M696T471	M696.4973T471	696.497	696.496	696.498	471.376	470.784	473.673	117	91
1458	M697T444	M696.5416T444	696.542	696.54	696.543	444.286	443.47	445.555	126	82
1459	M697T37	M696.5651T37	696.565	696.563	696.566	37.0113	36.4645	37.5326	168	116
1460	M697T541	M696.5964T541	696.596	696.595	696.598	541.14	540.39	541.934	88	76
1461	M697T557	M696.6073T557	696.607	696.606	696.609	556.74	555.942	557.59	190	133
1462	M697T532	M696.6146T532	696.615	696.613	696.615	531.541	530.843	532.999	132	125
1463	M697T565	M696.6422T565	696.642	696.641	696.643	564.636	564.052	565.428	179	134
1464	M697T570	M696.6516T570	696.652	696.65	696.652	569.527	568.94	570.853	196	134
1465	M697T35	M697.0463T35	697.046	697.045	697.047	34.6843	34.3395	34.9604	158	120
1466	M697T542	M697.4209T542	697.421	697.42	697.422	542.141	541.046	543.623	111	96
1467	M698T471	M697.5007T471	697.501	697.5	697.502	471.246	470.608	472.406	79	72
1468	M698T557	M697.6106T557	697.611	697.61	697.612	557.141	556.449	558.013	247	134
1469	M698T531	M697.6189T531	697.619	697.618	697.62	531.355	530.413	532.318	158	104
1470	M698T565	M697.6454T565	697.645	697.644	697.646	564.64	564.131	565.583	190	134
1471	M698T570	M697.6552T570	697.655	697.654	697.656	569.52	568.848	570.551	234	134
1472	M698T542	M698.4232T542	698.423	698.422	698.424	542.257	540.558	543.188	89	73
1473	M699T490	M698.5129T490	698.513	698.512	698.514	490.019	488.534	491.115	202	134
1474	M699T471	M698.557T471	698.557	698.556	698.558	470.968	470.247	471.572	192	134
1475	M699T37	M698.5625T37	698.563	698.561	698.564	37.0002	36.5436	37.5326	121	95
1476	M699T557	M698.6107T557	698.611	698.607	698.613	557.045	555.429	558.013	136	134
1477	M699T571	M698.6232T571	698.623	698.622	698.624	571.44	570.83	572.337	161	134
1478	M699T549	M698.6304T549	698.63	698.629	698.632	548.898	548.104	549.904	182	116
1479	M699T565	M698.6485T565	698.648	698.647	698.649	564.579	563.647	565.404	165	113
1480	M699T569	M698.6578T569	698.658	698.656	698.659	569.478	568.848	570.465	156	134
1481	M700T490	M699.5163T490	699.516	699.515	699.517	490.035	488.604	490.97	213	134
1482	M700T471	M699.5605T471	699.561	699.559	699.561	470.937	470.247	471.558	192	134
1483	M700T557	M699.6105T557	699.61	699.608	699.614	556.772	555.914	557.642	118	115
1484	M700T571	M699.6265T571	699.627	699.625	699.627	571.428	570.83	572.337	234	134
1485	M700T233	M700.2457T233	700.246	700.244	700.246	232.629	231.799	233.473	125	90
1486	M700T462	M700.4924T462	700.492	700.491	700.493	462.395	461.755	463.411	214	133
1487	M701T490	M700.5195T490	700.52	700.518	700.521	490.081	488.604	491.056	179	130
1488	M701T509	M700.5286T509	700.529	700.528	700.529	508.673	508.108	509.35	139	134
1489	M701T471	M700.5636T471	700.564	700.562	700.565	470.965	470.247	471.891	162	120
1490	M701T539	M700.6024T539	700.602	700.601	700.603	539.407	538.543	540.147	137	132
1491	M701T571	M700.621T571	700.621	700.62	700.623	571.475	570.852	572.337	140	129
1492	M701T462	M701.4959T462	701.496	701.494	701.497	462.249	461.552	463.174	180	113
1493	M702T497	M701.5125T497	701.513	701.511	701.514	496.693	495.978	497.452	136	134
1494	M702T509	M701.532T509	701.532	701.531	701.533	508.702	508.1	509.566	193	134
1495	M702T539	M701.6057T539	701.606	701.605	701.607	539.439	538.848	540.306	119	112
1496	M702T572	M701.6239T572	701.624	701.623	701.625	571.567	570.802	572.337	165	114
1497	M703T485	M702.5079T485	702.508	702.507	702.509	485.142	484.523	485.997	188	134
1498	M703T37	M702.5108T37	702.511	702.509	702.512	37.2555	36.7134	37.6352	159	110
1499	M703T497	M702.5155T497	702.515	702.514	702.516	496.698	495.978	497.622	109	109
1500	M703T509	M702.5356T509	702.536	702.535	702.537	508.772	508.179	509.566	136	134
1501	M703T527	M702.5444T527	702.544	702.543	702.545	527.267	526.475	527.956	121	120
1502	M703T539	M702.6005T539	702.6	702.599	702.602	539.497	538.866	540.414	82	76
1503	M703T556	M702.6181T556	702.618	702.617	702.619	555.894	555.27	556.601	171	127
1504	M704T485	M703.5115T485	703.511	703.51	703.512	485.201	484.601	485.915	234	134
1505	M704T527	M703.5481T527	703.548	703.547	703.549	527.245	526.475	527.956	153	130
1506	M704T509	M703.5394T509	703.539	703.537	703.548	509.016	508.189	512.902	226	132
1507	M704T534	M703.5811T534	703.581	703.58	703.583	533.792	532.569	534.53	164	132
1508	M704T556	M703.6213T556	703.621	703.62	703.622	555.844	555.249	556.572	124	86
1509	M705T37_1	M704.508T37_1	704.508	704.507	704.509	37.2417	36.732	37.8912	141	100
1510	M705T485	M704.515T485	704.515	704.514	704.517	485.177	484.316	486.21	130	121
1511	M705T502	M704.5241T502	704.524	704.523	704.525	502.045	501.022	504.262	100	80
1512	M705T513	M704.5472T513	704.547	704.545	704.549	513.132	511.897	514.384	131	131
1513	M705T530	M704.5596T530	704.56	704.558	704.561	529.576	528.792	530.363	135	134
1514	M705T534	M704.5858T534	704.586	704.584	704.587	533.73	532.697	534.798	151	115
1515	M705T37_2	M704.5974T37_2	704.597	704.596	704.599	36.8833	36.4686	37.6021	92	69
1516	M705T542	M704.6206T542	704.621	704.62	704.622	541.99	541.485	542.666	181	130
1517	M706T514	M705.5491T514	705.549	705.548	705.551	513.844	512.796	514.763	118	93
1518	M706T530	M705.563T530	705.563	705.562	705.564	529.654	528.902	530.293	141	134
1519	M706T538	M705.5768T538	705.577	705.576	705.578	537.944	537.473	538.661	191	136
1520	M706T549	M705.5973T549	705.597	705.596	705.598	549.447	548.343	550.421	183	134
1521	M706T542	M705.6243T542	705.624	705.623	705.625	541.933	541.217	542.933	169	117
1522	M706T182	M706.4108T182	706.411	706.409	706.412	182.13	181.122	183.014	120	69
1523	M706T452	M706.4819T452	706.482	706.481	706.483	452.065	451.542	452.882	177	115
1524	M707T442	M706.503T442	706.503	706.502	706.504	441.553	441.026	442.117	181	134
1525	M707T532	M706.5606T532	706.561	706.559	706.567	532.252	528.547	533.193	159	134
1526	M707T538	M706.5809T538	706.581	706.579	706.583	537.935	537.261	538.702	162	136
1527	M707T37	M706.5942T37	706.594	706.593	706.595	36.9943	36.3295	37.6238	144	103
1528	M707T549	M706.6006T549	706.601	706.6	706.601	549.461	548.343	550.492	208	134
1529	M707T557	M706.6361T557	706.636	706.635	706.637	556.708	556.181	557.518	222	134
1530	M708T441	M707.5069T441	707.507	707.505	707.509	441.468	440.958	442.117	180	127
1531	M708T532	M707.5643T532	707.564	707.563	707.565	532.281	531.517	533.461	197	134
1532	M708T538	M707.5842T538	707.584	707.583	707.587	537.917	537.206	538.702	91	72
1533	M708T534	M707.5946T534	707.595	707.594	707.596	533.581	532.684	534.375	188	118
1534	M708T549	M707.6037T549	707.604	707.602	707.605	549.412	548.075	550.492	144	134
1535	M708T565	M707.6133T565	707.613	707.612	707.614	564.724	564.231	565.918	180	134
1536	M708T557	M707.6398T557	707.64	707.639	707.641	556.795	556.181	557.745	246	134
1537	M708T422	M708.4611T422	708.461	708.46	708.462	421.885	421.022	422.761	145	96
1538	M708T472	M708.4962T472	708.496	708.495	708.498	472.028	471.397	472.645	188	129
1539	M709T441	M708.501T441	708.501	708.5	708.503	441.489	440.847	442.117	151	122
1540	M709T532	M708.5676T532	708.568	708.566	708.569	532.206	531.249	533.038	191	127
1541	M709T538	M708.5762T538	708.576	708.575	708.577	538.224	537.529	538.969	220	134
1542	M709T37	M708.5915T37	708.591	708.59	708.593	36.9184	36.375	37.5326	88	71
1543	M709T550	M708.6053T550	708.605	708.602	708.607	549.551	548.179	550.755	131	128
1544	M709T565	M708.6167T565	708.617	708.616	708.618	564.671	564.052	565.583	141	134
1545	M709T557	M708.6432T557	708.643	708.642	708.645	556.795	555.83	557.59	190	132
1546	M709T571	M708.6518T571	708.652	708.651	708.653	571.41	570.855	572.337	222	134
1547	M710T472	M709.5004T472	709.5	709.499	709.501	471.999	471.365	472.836	115	89
1548	M710T442	M709.5048T442	709.505	709.503	709.506	441.609	440.812	442.384	181	127
1549	M710T538	M709.5797T538	709.58	709.579	709.581	538.169	537.526	538.921	192	134
1550	M710T549	M709.6104T549	709.61	709.609	709.611	549.376	548.177	550.421	224	134
1551	M710T565	M709.6197T565	709.62	709.618	709.621	564.666	564.052	565.583	137	134
1552	M710T569	M709.629T569	709.629	709.628	709.63	569.473	568.753	570.389	249	134
1553	M710T572	M709.6558T572	709.656	709.655	709.657	571.577	570.893	572.337	225	134
1554	M710T445	M710.4768T445	710.477	710.476	710.478	444.729	443.989	445.563	195	130
1555	M711T491	M710.5136T491	710.514	710.512	710.514	491.217	490.406	492.063	150	114
1556	M711T549	M710.6133T549	710.613	710.612	710.614	549.397	548.075	550.225	236	134
1557	M711T564	M710.6227T564	710.623	710.621	710.624	564.361	563.517	565.048	156	134
1558	M711T539	M710.6309T539	710.631	710.63	710.632	539.448	538.81	540.147	134	134
1559	M711T569	M710.6327T569	710.633	710.632	710.633	569.231	568.801	570.197	115	108
1560	M711T572	M710.6596T572	710.66	710.658	710.661	571.648	571.07	572.342	147	128
1561	M711T576	M710.6673T576	710.667	710.666	710.668	576.074	575.036	577.132	138	110
1562	M712T549	M711.6151T549	711.615	711.612	711.617	548.928	548.016	549.853	138	129
1563	M712T565	M711.6261T565	711.626	711.625	711.627	564.663	564.023	565.483	217	134
1564	M712T539	M711.6343T539	711.634	711.633	711.635	539.461	538.738	540.039	134	133
1565	M712T533	M711.6545T533	711.655	711.653	711.655	533.222	530.347	534.093	162	103
1566	M712T449	M712.4688T449	712.469	712.467	712.47	449.196	448.14	450.403	140	110
1567	M712T456	M712.4933T456	712.493	712.492	712.494	455.771	453.198	457.465	206	134
1568	M713T501	M712.5285T501	712.528	712.528	712.529	500.618	498.964	501.767	240	132
1569	M713T565	M712.6289T565	712.629	712.628	712.634	564.685	564.052	570.26	203	134
1570	M713T579	M712.6388T579	712.639	712.638	712.639	578.631	577.995	579.372	135	132
1571	M713T556	M712.6472T556	712.647	712.646	712.649	556.081	555.588	556.943	170	134
1572	M713T43	M713.4739T43	713.474	713.473	713.475	43.4221	42.5906	44.7581	99	98
1573	M713T455	M713.4978T455	713.498	713.497	713.499	454.913	453.429	457.067	156	113
1574	M714T501	M713.5329T501	713.533	713.532	713.534	500.587	498.697	501.767	186	114
1575	M714T565	M713.6317T565	713.632	713.629	713.633	564.579	563.785	565.583	137	134
1576	M714T579	M713.6423T579	713.642	713.641	713.643	578.56	577.708	579.294	153	113
1577	M714T556	M713.6503T556	713.65	713.649	713.652	556.007	555.141	556.763	185	133
1578	M715T475	M714.508T475	714.508	714.507	714.509	475.4	474.498	476.858	161	134
1579	M715T518	M714.5447T518	714.545	714.544	714.545	518.212	517.579	519.061	194	134
1580	M715T464	M714.5518T464	714.552	714.55	714.553	464.303	463.634	465.088	115	86
1581	M715T37	M714.6263T37	714.626	714.625	714.627	36.9049	36.2812	37.5326	90	72
1582	M715T579	M714.637T579	714.637	714.636	714.639	578.607	578.061	579.542	131	122
1583	M715T631	M714.8443T631	714.844	714.843	714.845	631.371	629.431	633.627	144	106
1584	M715T612	M714.8443T612	714.844	714.843	714.845	612.264	610.948	614.357	105	105
1585	M715T564	M714.8443T564	714.844	714.843	714.845	564.284	560.98	565.824	92	92
1586	M715T595	M714.8443T595	714.844	714.843	714.845	594.813	593.395	596.051	90	90
1587	M715T604	M714.8442T604	714.844	714.843	714.845	603.646	602.739	604.787	73	73
1588	M715T622	M714.8443T622	714.844	714.843	714.845	622.141	620.211	624.532	85	85
1589	M715T707	M714.844T707	714.844	714.843	714.845	706.54	700.562	714.066	128	98
1590	M716T475	M715.5114T475	715.511	715.511	715.512	475.433	474.498	476.858	160	134
1591	M716T518	M715.5477T518	715.548	715.547	715.548	518.229	517.579	519.061	200	134
1592	M716T501	M715.5754T501	715.575	715.574	715.577	500.841	499.349	502.321	129	129
1593	M716T579	M715.6396T579	715.64	715.638	715.641	578.673	578.061	579.542	144	102
1594	M717T476	M716.5163T476	716.516	716.515	716.52	475.679	474.56	477.42	128	126
1595	M717T497	M716.5238T497	716.524	716.523	716.524	496.617	496.233	497.292	135	134
1596	M717T442	M716.532T442	716.532	716.531	716.533	441.51	440.958	442.354	229	134
1597	M717T480	M716.5234T480	716.523	716.521	716.524	479.928	477.936	481.92	130	130
1598	M717T518	M716.5527T518	716.553	716.551	716.559	518.434	517.546	522.726	137	129
1599	M717T533	M716.5602T533	716.56	716.559	716.562	532.55	531.748	533.353	109	76
1600	M717T37	M716.6231T37	716.623	716.62	716.624	36.9168	36.4612	37.7999	117	87
1601	M718T409	M717.5194T409	717.519	717.518	717.522	409.454	407.956	411.228	106	76
1602	M718T475	M717.5184T475	717.518	717.516	717.521	474.647	473.628	477.393	114	105
1603	M718T497	M717.5271T497	717.527	717.526	717.528	496.619	496.175	497.292	134	134
1604	M718T441	M717.5355T441	717.535	717.534	717.536	441.491	440.957	442.117	201	132
1605	M718T480	M717.5269T480	717.527	717.526	717.528	479.964	477.209	481.92	112	112
1606	M718T35	M718.0257T35	718.026	718.025	718.026	34.7655	34.4039	35.1303	189	128
1607	M718T449	M718.482T449	718.482	718.481	718.483	448.601	447.724	449.364	220	134
1608	M719T497	M718.5301T497	718.53	718.529	718.531	496.659	496.233	497.452	143	134
1609	M719T441	M718.5382T441	718.538	718.537	718.539	441.454	440.902	442.18	157	107
1610	M719T515	M718.5395T515	718.539	718.539	718.54	515.433	514.932	516.386	131	131
1611	M719T503	M718.5383T503	718.538	718.537	718.539	503.281	501.926	505.184	107	106
1612	M719T523	M718.5639T523	718.564	718.562	718.566	523.073	522.239	523.874	126	115
1613	M719T545	M718.613T545	718.613	718.612	718.614	544.745	544.314	545.678	92	73
1614	M719T550	M718.6366T550	718.637	718.635	718.638	550.043	548.98	551.022	223	133
1615	M719T450	M719.4876T450	719.488	719.486	719.494	449.922	448.944	453.145	151	132
1616	M720T497	M719.5335T497	719.534	719.532	719.534	496.676	496.233	497.292	134	134
1617	M720T444	M719.5348T444	719.535	719.534	719.538	444.166	441.494	445.856	137	134
1618	M720T515	M719.5427T515	719.543	719.542	719.543	515.372	514.902	516.386	93	92
1619	M720T503	M719.5418T503	719.542	719.541	719.543	503.304	501.904	504.85	95	95
1620	M720T557	M719.6121T557	719.612	719.61	719.614	556.743	556.181	557.59	170	134
1621	M720T550	M719.6393T550	719.639	719.638	719.64	550.008	548.961	551.022	147	105
1622	M720T450	M720.4912T450	720.491	720.49	720.492	450.1	449.404	450.99	83	73
1623	M720T466	M720.4974T466	720.497	720.496	720.498	465.954	465.297	466.633	189	134
1624	M721T457	M720.5188T457	720.519	720.517	720.52	456.956	456.208	457.764	100	98
1625	M721T444	M720.5381T444	720.538	720.537	720.54	444.358	441.642	446.216	179	134
1626	M721T515	M720.5457T515	720.546	720.545	720.547	515.291	514.655	516.036	117	86
1627	M721T541	M720.5767T541	720.577	720.576	720.578	541.207	540.61	541.925	232	134
1628	M721T557	M720.6165T557	720.616	720.614	720.618	556.717	556.201	560.059	168	132
1629	M721T564	M720.6516T564	720.652	720.651	720.653	564.32	563.517	565.16	235	134
1630	M721T428_1	M720.8974T428_1	720.897	720.896	720.898	427.515	426.906	428.377	230	133
1631	M721T428_2	M721.3992T428_2	721.399	721.398	721.4	427.526	426.861	428.407	227	131
1632	M722T466	M721.5008T466	721.501	721.5	721.502	465.991	464.763	467.851	238	134
1633	M722T474	M721.5025T474	721.503	721.502	721.503	473.729	472.359	474.745	91	91
1634	M722T455	M721.5023T455	721.502	721.501	721.503	454.544	453.198	456.425	86	86
1635	M722T456	M721.5502T456	721.55	721.549	721.551	456.086	453.834	457.732	98	74
1636	M722T541	M721.5798T541	721.58	721.579	721.581	541.153	540.634	541.863	175	134
1637	M722T572	M721.6296T572	721.63	721.629	721.63	571.535	570.865	572.604	244	134
1638	M722T564	M721.6554T564	721.655	721.654	721.656	564.316	563.488	565.316	250	134
1639	M722T534	M721.6831T534	721.683	721.682	721.684	533.538	531.485	534.375	210	137
1640	M722T428	M721.9006T428	721.901	721.899	721.901	427.501	427.035	428.377	157	98
1641	M722T427	M722.4021T427	722.402	722.401	722.403	427.472	426.845	428.256	111	75
1642	M722T449	M722.4981T449	722.498	722.497	722.499	449.357	448.227	450.847	165	134
1643	M723T466	M722.5026T466	722.503	722.502	722.506	465.909	465.1	466.722	137	134
1644	M723T484	M722.5133T484	722.513	722.512	722.514	484.477	484.066	485.171	141	134
1645	M723T541	M722.5836T541	722.584	722.582	722.585	541.222	540.558	541.925	175	118
1646	M723T546	M722.5923T546	722.592	722.591	722.594	546.309	545.534	547.016	190	134
1647	M723T571	M722.6332T571	722.633	722.632	722.634	571.477	571.031	572.604	222	131
1648	M723T564	M722.6581T564	722.658	722.657	722.661	564.064	563.25	566.76	187	125
1649	M723T579	M722.6677T579	722.668	722.667	722.668	578.694	577.728	579.639	233	134
1650	M723T534	M722.6866T534	722.687	722.685	722.687	533.511	531.485	534.263	218	137
1651	M724T466	M723.5044T466	723.504	723.503	723.506	465.757	464.854	466.633	114	114
1652	M724T449	M723.5015T449	723.502	723.5	723.502	449.302	448.227	450.847	135	134
1653	M724T485	M723.5166T485	723.517	723.516	723.517	484.532	483.798	485.061	199	134
1654	M724T546	M723.5961T546	723.596	723.595	723.597	546.262	545.48	547.016	167	106
1655	M724T539	M723.6086T539	723.609	723.608	723.61	539.374	538.596	540.04	134	130
1656	M724T572	M723.6352T572	723.635	723.634	723.637	571.553	570.955	572.526	121	119
1657	M724T579	M723.6713T579	723.671	723.67	723.672	578.668	577.995	579.542	229	134
1658	M724T533	M723.6902T533	723.69	723.689	723.691	533.235	529.812	533.919	139	96
1659	M725T449	M724.5045T449	724.504	724.503	724.506	449.428	448.079	451.504	169	133
1660	M725T485	M724.5197T485	724.52	724.519	724.52	484.576	484.066	485.214	227	134
1661	M725T495	M724.5288T495	724.529	724.528	724.529	495.382	494.627	497.912	224	134
1662	M725T503	M724.529T503	724.529	724.528	724.53	502.833	502.194	503.864	136	134
1663	M725T522	M724.572T522	724.572	724.57	724.574	521.694	521.026	522.369	109	88
1664	M725T539	M724.6124T539	724.612	724.611	724.614	539.383	538.56	540.147	118	110
1665	M725T579	M724.6749T579	724.675	724.674	724.676	578.722	578.105	579.639	137	121
1666	M725T583	M724.6829T583	724.683	724.681	724.684	582.553	581.662	583.753	121	99
1667	M725T564	M724.8731T564	724.873	724.872	724.874	564.471	562.064	565.781	125	112
1668	M725T632	M724.8732T632	724.873	724.872	724.874	631.597	629.815	633.261	112	106
1669	M725T622	M724.8732T622	724.873	724.872	724.874	622.328	620.939	625.014	116	114
1670	M725T612	M724.8731T612	724.873	724.872	724.874	612.324	610.8	616.509	97	97
1671	M725T716	M724.8729T716	724.873	724.872	724.874	716.019	698.617	734.436	348	129
1672	M725T542	M724.8732T542	724.873	724.872	724.874	541.758	540.39	543.098	69	69
1673	M725T550	M724.8731T550	724.873	724.872	724.874	550.001	546.365	551.628	87	76
1674	M726T449	M725.5074T449	725.507	725.506	725.508	449.5	448.328	452.634	101	75
1675	M726T485	M725.523T485	725.523	725.522	725.524	484.533	484.066	485.249	181	134
1676	M726T495	M725.5323T495	725.532	725.531	725.533	495.44	494.599	498.255	291	134
1677	M726T503	M725.5323T503	725.532	725.531	725.533	502.833	500.988	503.864	134	129
1678	M726T556	M725.6245T556	725.624	725.624	725.626	555.989	555.322	556.788	210	134
1679	M726T572	M725.6423T572	725.642	725.641	725.644	571.511	570.925	572.604	152	115
1680	M727T467	M726.5083T467	726.508	726.507	726.51	466.817	465.787	467.585	81	72
1681	M727T484	M726.5254T484	726.525	726.524	726.527	484.376	483.617	485.232	135	107
1682	M727T495_1	M726.5361T495_1	726.536	726.535	726.538	495.238	494.342	497.452	150	118
1683	M727T510	M726.5446T510	726.545	726.544	726.545	510.405	509.258	511.387	159	134
1684	M727T495_2	M726.5875T495_2	726.587	726.586	726.589	494.977	494.22	495.525	140	134
1685	M727T556	M726.6277T556	726.628	726.627	726.629	555.885	555.249	556.532	85	79
1686	M727T527	M726.6257T527	726.626	726.624	726.627	527.335	526.71	531.748	92	86
1687	M727T37	M726.652T37	726.652	726.65	726.653	36.8255	36.2056	37.7999	86	72
1688	M728T510	M727.548T510	727.548	727.547	727.549	510.465	509.258	511.469	186	134
1689	M728T495	M727.5914T495	727.591	727.59	727.593	494.767	494.097	495.525	152	130
1690	M729T487	M728.5239T487	728.524	728.523	728.525	487.253	486.341	488.179	178	134
1691	M729T511	M728.5516T511	728.552	728.55	728.553	510.544	509.258	511.435	159	130
1692	M729T528	M728.5605T528	728.56	728.559	728.561	528.202	527.565	528.805	135	134
1693	M729T545	M728.6422T545	728.642	728.641	728.643	544.896	543.995	545.83	148	100
1694	M729T424_1	M728.8952T424_1	728.895	728.894	728.896	424.369	423.429	425.387	152	105
1695	M729T424_2	M729.3967T424_2	729.397	729.395	729.397	424.378	423.574	425.182	115	75
1696	M730T442	M729.5096T442	729.51	729.509	729.51	441.724	441.225	442.621	213	132
1697	M730T487	M729.5272T487	729.527	729.526	729.528	487.32	486.341	488.179	209	134
1698	M730T511	M729.5557T511	729.556	729.554	729.557	510.876	509.526	512.646	102	99
1699	M730T528	M729.5638T528	729.564	729.563	729.565	528.228	527.565	528.914	155	134
1700	M730T545	M729.6452T545	729.645	729.644	729.647	544.853	544.215	546.067	133	91
1701	M731T442	M730.5129T442	730.513	730.512	730.514	441.695	440.812	442.384	173	118
1702	M731T487	M730.5309T487	730.531	730.53	730.532	487.336	486.341	488.179	81	78
1703	M731T507	M730.5395T507	730.54	730.539	730.54	507	506.317	507.694	152	134
1704	M731T493	M730.5388T493	730.539	730.537	730.54	493.266	492.337	494.506	122	122
1705	M731T457	M730.548T457	730.548	730.547	730.549	457.125	456.475	457.788	226	134
1706	M731T528	M730.569T528	730.569	730.568	730.571	528.431	527.833	529.181	134	134
1707	M731T545	M730.5759T545	730.576	730.574	730.577	544.977	544.309	546.142	85	85
1708	M732T507	M731.543T507	731.543	731.542	731.544	506.986	506.317	507.694	166	134
1709	M732T457	M731.5515T457	731.551	731.55	731.553	457.139	456.461	458.032	202	133
1710	M732T529	M731.5762T529	731.576	731.57	731.58	529.155	527.879	532.127	163	131
1711	M732T549	M731.6312T549	731.631	731.63	731.632	549.165	547.91	550.202	196	134
1712	M732T37	M732.4698T37	732.47	732.468	732.471	37.0797	36.4748	37.6021	145	106
1713	M732T449	M732.4826T449	732.483	732.482	732.483	448.515	447.498	450.227	201	134
1714	M732T463	M732.4985T463	732.499	732.497	732.5	462.733	461.891	463.447	144	128
1715	M733T444	M732.5184T444	732.518	732.515	732.519	443.928	440.959	444.9	134	131
1716	M733T507	M732.5461T507	732.546	732.545	732.547	506.981	506.317	507.961	165	134
1717	M733T521	M732.5548T521	732.555	732.553	732.556	521.245	520.275	522.369	136	128
1718	M733T533	M732.5766T533	732.577	732.576	732.578	533.06	532.052	533.996	191	134
1719	M733T549	M732.6341T549	732.634	732.632	732.636	548.852	548.109	550.492	153	123
1720	M733T449	M733.4853T449	733.485	733.483	733.487	448.549	447.525	450.203	212	131
1721	M734T463	M733.5031T463	733.503	733.501	733.507	462.719	461.891	463.447	159	134
1722	M734T442	M733.523T442	733.523	733.522	733.525	442.236	441.315	443.932	89	76
1723	M734T460	M733.5506T460	733.551	733.55	733.551	459.705	458.373	461.281	146	134
1724	M734T494	M733.5472T494	733.547	733.546	733.548	494.364	493.557	495.136	109	105
1725	M734T521	M733.559T521	733.559	733.558	733.56	521.411	519.709	522.865	155	118
1726	M734T533	M733.58T533	733.58	733.579	733.581	533.084	531.784	533.996	237	134
1727	M734T563	M733.6274T563	733.627	733.626	733.629	563.311	562.434	564.414	139	133
1728	M734T565	M733.6497T565	733.65	733.647	733.651	564.802	564.15	565.583	104	104
1729	M734T37	M734.4669T37	734.467	734.465	734.468	37.1049	36.732	37.5387	173	129
1730	M734T435	M734.476T435	734.476	734.475	734.478	434.735	433.855	435.518	98	90
1731	M734T448	M734.4884T448	734.488	734.487	734.491	448.452	447.525	450.348	158	120
1732	M735T463	M734.5058T463	734.506	734.504	734.507	462.542	461.768	463.58	100	90
1733	M735T478	M734.5116T478	734.512	734.51	734.514	477.742	474.65	478.693	145	130
1734	M735T471	M734.5351T471	734.535	734.534	734.536	470.975	470.247	471.558	134	134
1735	M735T460	M734.5542T460	734.554	734.553	734.555	460.038	458.641	461.33	243	134
1736	M735T533_1	M734.583T533_1	734.583	734.582	734.584	533.069	531.784	534.263	195	134
1737	M735T549	M734.5922T549	734.592	734.591	734.593	549.423	548.878	550.215	182	134
1738	M735T563	M734.6314T563	734.631	734.629	734.634	563.244	562.472	566.141	128	116
1739	M735T533_2	M734.6607T533_2	734.661	734.659	734.662	533.49	529.812	534.382	107	75
1740	M735T455_1	M734.9133T455_1	734.913	734.912	734.914	455.208	454.096	456.427	136	92
1741	M735T177	M735.2957T177	735.296	735.294	735.297	176.778	175.85	177.528	204	124
1742	M735T455_2	M735.4151T455_2	735.415	735.414	735.416	455.228	454.509	456.16	144	84
1743	M736T478	M735.5161T478	735.516	735.515	735.518	477.975	474.556	479.273	114	99
1744	M736T471	M735.5387T471	735.539	735.537	735.54	470.975	470.247	471.803	135	134
1745	M736T460	M735.5573T460	735.557	735.556	735.558	459.951	458.373	461.458	144	98
1746	M736T549	M735.5956T549	735.596	735.595	735.596	549.451	548.878	550.19	198	134
1747	M736T579	M735.6454T579	735.645	735.644	735.646	578.677	578.159	579.907	230	133
1748	M736T202	M736.1385T202	736.138	736.137	736.139	202.116	197.193	203.059	192	102
1749	M736T37	M736.464T37	736.464	736.462	736.465	37.1549	36.732	37.6021	169	130
1750	M736T452	M736.493T452	736.493	736.492	736.494	452.494	451.593	453.149	180	134
1751	M737T465	M736.5137T465	736.514	736.513	736.514	464.953	463.938	466.477	137	134
1752	M737T495	M736.5288T495	736.529	736.527	736.53	495.075	493.348	496.024	181	134
1753	M737T471	M736.5353T471	736.535	736.533	736.538	471.069	470.247	471.803	145	134
1754	M737T502	M736.5516T502	736.552	736.551	736.553	501.883	500.524	504.724	134	134
1755	M737T549	M736.5989T549	736.599	736.598	736.6	549.46	548.61	550.19	209	134
1756	M737T555	M736.6081T555	736.608	736.607	736.609	554.554	553.933	555.348	255	134
1757	M737T579	M736.6487T579	736.649	736.648	736.65	578.687	577.9	579.907	204	127
1758	M737T423_1	M736.8926T423_1	736.893	736.891	736.894	422.962	422.302	423.788	202	133
1759	M737T202	M737.1411T202	737.141	737.139	737.142	202	197.101	203.429	173	88
1760	M737T316	M737.2546T316	737.255	737.253	737.256	315.727	314.941	316.285	192	127
1761	M737T423_2	M737.3943T423_2	737.394	737.393	737.395	422.91	422.169	424.122	177	124
1762	M737T363	M737.4836T363	737.484	737.482	737.485	362.839	361.819	363.75	82	80
1763	M737T453	M737.4963T453	737.496	737.495	737.497	452.51	452.055	453.185	141	134
1764	M738T465	M737.5174T465	737.517	737.517	737.519	464.683	463.584	465.758	193	129
1765	M738T495	M737.5325T495	737.533	737.531	737.533	495.053	493.176	496.012	213	131
1766	M738T472	M737.5377T472	737.538	737.535	737.539	471.641	470.754	474.182	167	134
1767	M738T502	M737.5552T502	737.555	737.554	737.556	501.908	500.763	505.109	131	131
1768	M738T549	M737.6015T549	737.601	737.6	737.603	549.272	548.714	550.384	177	129
1769	M738T555	M737.6117T555	737.612	737.611	737.612	554.554	553.933	555.606	236	134
1770	M738T579	M737.6517T579	737.652	737.649	737.66	578.894	578.076	583.102	195	122
1771	M738T37	M738.4608T37	738.461	738.459	738.462	37.1465	36.6501	37.6021	172	128
1772	M738T453	M738.4997T453	738.5	738.496	738.502	452.52	451.593	453.149	127	126
1773	M739T472	M738.5084T472	738.508	738.507	738.509	472.04	471.365	472.611	150	134
1774	M739T460	M738.5088T460	738.509	738.508	738.51	459.718	459.121	460.439	69	69
1775	M739T506	M738.5447T506	738.545	738.544	738.546	506.444	505.019	508.229	154	125
1776	M739T532	M738.5869T532	738.587	738.586	738.588	532.348	531.54	533.353	118	91
1777	M739T554	M738.615T554	738.615	738.614	738.616	554.438	553.983	555.606	206	133
1778	M739T556	M738.6626T556	738.663	738.661	738.664	555.542	554.821	556.304	88	86
1779	M740T472	M739.5116T472	739.512	739.511	739.512	472.028	471.365	472.606	177	134
1780	M740T507	M739.5487T507	739.549	739.548	739.55	506.693	504.821	508.86	87	69
1781	M740T579	M739.6581T579	739.658	739.657	739.659	578.63	578.061	579.81	139	103
1782	M740T548	M739.686T548	739.686	739.684	739.687	548.186	546.87	548.974	178	124
1783	M740T37	M740.4573T37	740.457	740.455	740.459	37.069	36.4748	37.6201	136	112
1784	M740T486	M740.4861T486	740.486	740.484	740.494	486.382	485.888	487.246	129	116
1785	M741T472	M740.5148T472	740.515	740.514	740.516	471.994	471.365	472.606	168	134
1786	M741T480	M740.5245T480	740.525	740.524	740.525	479.717	478.918	481.487	212	134
1787	M741T492	M740.5241T492	740.524	740.523	740.525	491.546	490.897	492.24	111	111
1788	M741T520	M740.5614T520	740.561	740.56	740.562	520.181	519.184	521.752	201	123
1789	M741T564	M740.8469T564	740.847	740.846	740.848	564.403	562.577	565.879	89	80
1790	M741T729	M740.847T729	740.847	740.846	740.848	728.717	722.958	736.176	166	107
1791	M741T742	M740.847T742	740.847	740.846	740.848	741.62	736.486	748.12	92	82
1792	M741T465	M741.4702T465	741.47	741.469	741.471	465.16	464.686	465.888	106	74
1793	M741T486	M741.4895T486	741.49	741.488	741.494	486.344	485.802	487.326	101	94
1794	M742T472	M741.5181T472	741.518	741.517	741.519	471.962	471.241	472.628	136	122
[truncated: 3,322 more rows]

## Sheet: fold change (Sample.group)
	Fold change	Lower CI (95%)	Upper CI (95%)	log2(fold change)	log2(Lower CI (95%))	log2(Upper CI (95%))
[truncated: 2,804 more rows]

[truncated: 2 more sheets: t-test, Lipids_search_annotation]
