# Supplementary material for: Oxidative stress from DGAT1 oncoprotein inhibition in melanoma suppresses tumor growth when ROS defenses are also breached
Source: Cell Rep. 2022 Jun 21;39(12):110995. doi: 10.1016/j.celrep.2022.110995 (PMC9638004; doi:10.1016/j.celrep.2022.110995)
Supplement: Table S5. Positive ion total lipidomics dataset for DGAT1 inhibitor (A922500)-treated A375 and SKMEL105 melanoma cell lines, related to Figure 4 — A375 DMSO (n = 3), A375 24 h A922500 (n = 3), A375 72 h A922500 (n = 3), SKMEL105 DMSO (n = 3), SKMEL105 24 h A922500 (n = 3), SKMEL105 72 h A922500 (n = 3). [file mmc6.xlsx]

## Sheet: pqn_normalised_matrix
	M011	M092	M056	M002	M025	M069	M047	M075	M049	M074	M019	M067	M005	M077	M088	M065	M027	M100	M020	M090	M062	M018	M089	M026	M103	M085	M009	M091	M104	M086	M097	M007	M087	M101	M012	M073	M102	M017	M078	M023	M051	M055	M010	M070	M063	M024	M021	M080	M054
M150T338	8.01915e+06	7.03472e+06	5.6896e+06	6.1273e+06	6.16829e+06	7.15235e+06	4.82079e+06	7.95533e+06	3.45457e+06	5.78592e+06	5.67736e+06	7.11394e+06	6.6058e+06	5.65365e+06	5.81843e+06	6.94281e+06	4.94687e+06	8.21303e+06	4.71094e+06	7.48964e+06	9.3278e+06	5.74534e+06	6.6625e+06	4.30688e+06	3.93367e+06	3.75204e+06	7.61803e+06	6.87991e+06	4.00693e+06	5.12463e+06	7.34386e+06	7.00682e+06	3.20312e+06	3.88835e+06	5.73989e+06	6.4036e+06	3.65474e+06	4.68743e+06	4.40591e+06	4.87236e+06	3.4705e+06	4.96338e+06	6.02264e+06	7.16535e+06	5.79458e+06	3.96178e+06	5.67017e+06	5.33675e+06	5.16428e+06
M152T40_2	1.28577e+06	1.4853e+06	2.47936e+06	1.7956e+06	2.94274e+06	1.40848e+06	2.27867e+06	1.79162e+06	2.72661e+06	2.79761e+06	2.02956e+06	1.44924e+06	1.56199e+06	2.03356e+06	4.61374e+06	1.19886e+06	2.24692e+06	1.01186e+06	860504	1.6448e+06	1.54837e+06	2.28428e+06	1.15546e+06	2.45093e+06	2.2358e+06	2.89549e+06	1.03209e+06	928353	2.28833e+06	1.12279e+06	866020	1.79409e+06	2.64819e+06	1.34311e+06	1.49243e+06	1.31612e+06	1.34794e+06	3.82167e+06	1.51957e+06	2.00261e+06	2.49223e+06	3.477e+06	1.45775e+06	764859	1.77084e+06	3.38971e+06	1.70102e+06	2.32304e+06	2.04767e+06
M154T39	1.31733e+07	1.25951e+07	4.81371e+06	1.24811e+07	4.27851e+06	1.10286e+07	8.1091e+06	9.93318e+06	5.19552e+06	7.74967e+06	5.13667e+06	1.05027e+07	8.58951e+06	6.08519e+06	6.95437e+06	1.02678e+07	5.11808e+06	8.71935e+06	6.58521e+06	1.29446e+07	7.86146e+06	7.59232e+06	1.30075e+07	8.52525e+06	7.03493e+06	5.67645e+06	1.39186e+07	8.98693e+06	4.05292e+06	4.66068e+06	9.8312e+06	1.0366e+07	5.87739e+06	4.3814e+06	9.96458e+06	9.61935e+06	2.31994e+06	8.57551e+06	5.51715e+06	5.24373e+06	5.86832e+06	5.19508e+06	9.37814e+06	1.08675e+07	8.16954e+06	6.00611e+06	6.04892e+06	6.96753e+06	6.41863e+06
M156T630_1	543730	489436	415812	517616	481522	466124	221625	463938	185131	510446	223328	324472	414962	430021	285694	407029	417462	341447	490545	486538	315329	486489	378210	171809	111882		331020	426913	456591	410543	463372		108998	161687	362561	278896	426810	500882	224230	389840		340313	510907	350882	539336	161650	347838	221652	299675
M156T39	1.2726e+07	7.86833e+06	3.95202e+06	7.46328e+06	2.17208e+06	7.36003e+06	1.01256e+07	5.34155e+06	3.79517e+06		3.20995e+06	6.40968e+06	4.57263e+06	4.92416e+06	6.79931e+06	5.88123e+06	2.72478e+06	4.39754e+06	4.75917e+06	9.97233e+06	3.33433e+06	6.13232e+06	1.00857e+07	8.13166e+06	6.93336e+06	4.9488e+06	1.54923e+07	6.23378e+06	1.87887e+06	3.01942e+06	6.73955e+06	6.96426e+06	4.70788e+06	3.39762e+06	4.78269e+06	4.76629e+06	741728	1.38795e+07	3.6361e+06	2.78892e+06	4.5016e+06	4.41625e+06	4.79882e+06	8.23504e+06	2.89627e+06	5.92241e+06	3.38236e+06	4.83422e+06	6.15256e+06
M159T37	5.01501e+06	7.52427e+06	9.6808e+06	8.00156e+06	1.33913e+07	6.65165e+06	8.09217e+06	8.19127e+06	1.27077e+07	1.27711e+07	9.96831e+06	6.51097e+06	6.12769e+06	1.02565e+07	1.24509e+07	7.23586e+06	1.08429e+07	7.03899e+06	9.68341e+06	6.37599e+06	7.5087e+06	9.52501e+06	6.81817e+06	8.77912e+06	8.84464e+06	1.33531e+07	4.56471e+06	6.11242e+06	1.50322e+07	1.10046e+07	6.13909e+06	6.16242e+06	1.23622e+07	1.1627e+07	7.76836e+06	7.3357e+06	1.49978e+07	9.46581e+06	1.09129e+07	1.22125e+07	1.15675e+07	1.06792e+07	7.61802e+06	7.3414e+06	8.76675e+06	1.24621e+07	1.14473e+07	1.16442e+07	8.29357e+06
M162T39	1.50746e+06	1.27312e+06	1.44465e+06	1.30939e+06	1.11677e+06	1.32896e+06	1.7697e+06	1.4855e+06	1.55684e+06	1.02468e+06	1.34886e+06	791149	1.27466e+06	1.4845e+06	2.32409e+06	1.63376e+06	1.50907e+06	1.52652e+06	1.28449e+06	1.30887e+06	1.35827e+06	1.39072e+06	1.32806e+06	1.7337e+06	1.52799e+06	1.55119e+06	1.57807e+06	1.0518e+06	1.31961e+06	1.35936e+06	928539	1.57347e+06	1.48646e+06	1.10917e+06	1.21744e+06	1.3613e+06	1.13335e+06	2.75328e+06	1.23278e+06	1.34728e+06	1.27613e+06	1.86397e+06	864070	1.14505e+06	834525	1.54418e+06	1.27078e+06	1.34073e+06	1.66092e+06
M162T38	3.23964e+07	3.90612e+07	4.41271e+07	3.78392e+07	3.14251e+07	3.60699e+07	6.04952e+07	2.62355e+07	5.36576e+07	4.86681e+07	4.26169e+07	3.21817e+07	2.96245e+07	5.23145e+07	5.05184e+07	3.30008e+07	2.99584e+07	2.86038e+07	4.27842e+07	3.19056e+07	2.02612e+07	4.90213e+07	4.34251e+07	5.55154e+07	5.3768e+07	5.36047e+07	2.91204e+07	3.09224e+07	3.13179e+07	3.57113e+07	3.47187e+07	2.84244e+07	5.84958e+07	3.25192e+07	4.21737e+07	2.173e+07	1.8314e+07	3.61061e+07	3.36109e+07	4.56057e+07	5.05135e+07	3.01664e+07	4.40761e+07	3.72603e+07	3.22484e+07	4.88749e+07	4.66741e+07	3.99683e+07	3.96853e+07
M163T38	2.35159e+06	2.69628e+06	3.24533e+06	2.41675e+06	1.92217e+06	2.50743e+06	4.25851e+06	1.76539e+06	4.22855e+06	3.25971e+06	3.12463e+06	2.08093e+06	2.17934e+06	3.60395e+06	3.65507e+06	2.40623e+06	2.0566e+06	1.78639e+06	3.17304e+06	2.26452e+06	1.30275e+06	3.54814e+06	3.34522e+06	4.0467e+06	3.9484e+06	4.13042e+06	1.8305e+06	2.18633e+06	1.66006e+06	2.5911e+06	2.42775e+06	1.97032e+06	4.30459e+06	2.31108e+06	2.72489e+06	1.42925e+06	1.09706e+06	2.27597e+06	2.30782e+06	3.20137e+06	3.83357e+06	2.21027e+06	3.05939e+06	2.52532e+06	2.24665e+06	3.59754e+06	3.39601e+06	2.97904e+06	2.83013e+06
M164T38	6.27242e+06	5.14484e+06	5.29209e+06	5.30693e+06	4.56459e+06	4.68914e+06	6.17128e+06	5.44232e+06	5.72419e+06	3.82936e+06	4.67058e+06	5.39078e+06	4.61894e+06	5.98011e+06	6.73507e+06	5.83586e+06	4.73273e+06	4.51457e+06	5.40974e+06	5.03974e+06	4.41528e+06	6.11593e+06	5.94017e+06	5.7974e+06	5.34726e+06	6.08706e+06	6.22546e+06	3.86285e+06	4.5123e+06	6.06458e+06	4.79209e+06	4.97479e+06	5.81059e+06	4.94051e+06	3.86322e+06	5.03934e+06	3.74028e+06	6.57825e+06	5.27059e+06	5.15528e+06	5.3683e+06	4.90145e+06	1.90118e+06	5.05627e+06	3.04931e+06	5.4371e+06	5.3385e+06	2.66847e+06	5.96082e+06
M165T40	1.67923e+06	1.33562e+06	1.19234e+06	1.09324e+06	939590	1.0246e+06	1.80301e+06	1.2059e+06	1.04298e+06	618611	886606	1.34647e+06	978832	1.17526e+06	1.60823e+06	1.22841e+06	852688	929519	944670	1.0519e+06	772162	1.45532e+06	1.36299e+06	1.61398e+06	1.36542e+06	1.22404e+06	1.78098e+06	1.32206e+06	712136	1.80417e+06	1.091e+06	1.15774e+06	881137	1.33686e+06	862350	842212	694588	1.62325e+06	1.2728e+06	896469	1.09329e+06	897660	724717	986197	360492	1.2296e+06	858871	1.03134e+06	1.35321e+06
M166T40	1.88478e+07	1.49852e+07	1.49192e+07	1.4507e+07	1.39813e+07	1.40049e+07	2.0711e+07	1.51205e+07	1.52149e+07	9.76028e+06	1.23914e+07	1.65835e+07	1.30365e+07	1.65832e+07	1.95997e+07	1.54304e+07	1.59464e+07	1.26538e+07	1.50676e+07	1.51225e+07	1.19827e+07	1.74791e+07	1.60456e+07	2.00536e+07	1.61677e+07	1.58551e+07	2.00667e+07	1.34129e+07	1.26191e+07	1.79956e+07	1.38715e+07	1.45958e+07	1.58962e+07	1.49033e+07	1.18046e+07	1.24233e+07	1.08185e+07	2.20797e+07	1.41653e+07	1.28571e+07	1.36606e+07	1.44399e+07	1.12982e+07	1.2708e+07	8.58782e+06	1.50061e+07	1.25162e+07	1.36794e+07	1.63641e+07
M167T338	2.19769e+07	1.91563e+07	1.55654e+07	1.67351e+07	1.62991e+07	1.87984e+07	1.27583e+07	2.01654e+07	9.39212e+06	1.48455e+07	1.45872e+07	1.85525e+07	1.70546e+07	1.44834e+07	1.50862e+07	1.72584e+07	1.29031e+07	2.03229e+07	1.27549e+07	1.92117e+07	2.48545e+07	1.47095e+07	1.68565e+07	1.06361e+07	9.72302e+06	9.95648e+06	1.87396e+07	1.64949e+07	9.89826e+06	1.24249e+07	1.80066e+07	1.67229e+07	7.8407e+06	9.40212e+06	1.41987e+07	1.60902e+07	9.24332e+06	1.1842e+07	1.15265e+07	1.23119e+07	8.47304e+06	1.30478e+07	1.42758e+07	1.74906e+07	1.53883e+07	9.91002e+06	1.42416e+07	1.40527e+07	1.40109e+07
M167T40	1.88064e+06	1.22806e+06	1.18397e+06	973243	1.17145e+06	1.21744e+06	1.99804e+06	1.41832e+06	606890	412154	1.11692e+06	1.36038e+06	1.1415e+06	1.30606e+06	1.71265e+06	1.05736e+06	1.1627e+06	835440	1.05245e+06	1.20418e+06	336375	1.46203e+06	1.3702e+06	1.77243e+06	1.66764e+06	1.61045e+06	1.81866e+06	1.29831e+06	766313	326339	1.20948e+06	1.4951e+06	1.22571e+06	1.38207e+06	961400	1.13419e+06	653923	1.81309e+06	1.30426e+06	714813	1.10787e+06	871196	793147	976645	456849	1.28105e+06	975112	1.16905e+06	1.47015e+06
M168T621	2.12587e+06	2.02014e+06	717647	2.36452e+06	858788	833276	483147	1.89733e+06	294870	1.28296e+06	743612	1.41679e+06	1.97775e+06	665349	725272	1.79017e+06	522199	1.34336e+06	644055	882652	1.57426e+06	653122	1.91546e+06	321911	361898	213954	1.61949e+06	1.85523e+06	731167	759228	1.68674e+06	1.46211e+06	177892	371922	1.52843e+06	1.45809e+06	796664	760897	588027	626853	267025	673060	1.656e+06	1.53193e+06	1.56082e+06	261624	612372	437549	680521
M168T338	1.74646e+06	1.59246e+06	1.24042e+06	1.4143e+06	1.33828e+06	1.5557e+06	1.2056e+06	1.71321e+06	718130	1.23403e+06	1.14622e+06	1.46423e+06	1.42843e+06	1.18825e+06	1.20753e+06	1.46826e+06	1.0722e+06	1.69184e+06	1.07328e+06	1.49435e+06	2.2833e+06	1.04472e+06	1.39812e+06	837228	839103	734673	1.62714e+06	1.43527e+06	778211	999878	1.47331e+06	1.46197e+06	598066	749572	1.02762e+06	1.40078e+06	701390	983944	922504	987474	690286	1.13636e+06	1.18199e+06	1.65351e+06	1.15312e+06	875765	1.17096e+06	1.13526e+06	1.01317e+06
M169T39	3.83754e+06	2.88761e+06	6.60736e+06	3.10791e+06	5.79652e+06	2.74983e+06	5.6896e+06	4.16538e+06	6.41555e+06	3.80706e+06	5.52329e+06	3.58745e+06	2.80467e+06	6.51316e+06	6.22874e+06	3.62242e+06	5.18338e+06	2.88725e+06	5.46699e+06	2.43396e+06	3.10417e+06	6.38992e+06	3.23593e+06	5.49829e+06	4.7429e+06	5.09514e+06	3.10723e+06	2.01552e+06	4.36531e+06	3.26909e+06	2.9695e+06	2.64391e+06	5.3119e+06	2.67204e+06	3.17955e+06	2.55531e+06	2.18565e+06	4.55463e+06	3.59725e+06	4.04657e+06	4.3964e+06	3.77708e+06	3.27393e+06	2.32695e+06	1.96102e+06	4.11546e+06	3.95438e+06	4.35618e+06	4.53999e+06
M170T38	6.14642e+06	7.42159e+06	3.02442e+06	6.86634e+06	1.52847e+06	7.18819e+06	4.15699e+06	4.77654e+06	3.78263e+06	5.41906e+06	2.63789e+06	6.21255e+06	5.19907e+06	3.86105e+06	3.29902e+06	6.17937e+06	1.7092e+06	5.32807e+06	3.44046e+06	6.57832e+06	3.74517e+06	3.72443e+06	8.18093e+06	1.8719e+06	3.31854e+06	4.04948e+06	6.11625e+06	6.4382e+06	1.20657e+06	3.57903e+06	6.34507e+06	5.04433e+06	3.90561e+06	3.07305e+06	6.35461e+06	4.4072e+06	1.25692e+06	1.5406e+06	3.22894e+06	3.07066e+06	3.62209e+06	2.09095e+06	6.26773e+06	6.7226e+06	2.51658e+06	3.73281e+06	2.79464e+06	2.98848e+06	3.1948e+06
M170T39_1	2.36621e+07	2.10861e+07	5.94473e+06	1.96297e+07	4.03162e+06	1.68767e+07	1.73955e+07	1.37224e+07	6.41077e+06	8.17862e+06	5.87171e+06	1.5639e+07	1.18883e+07	9.20879e+06	6.69995e+06	1.52052e+07	5.46908e+06	1.17146e+07	9.3361e+06	2.12483e+07	8.75566e+06	1.2055e+07	2.37693e+07	1.51081e+07	1.27212e+07	7.43637e+06	2.71963e+07	1.5527e+07	4.059e+06	5.39777e+06	1.65543e+07	1.56431e+07	7.89232e+06	6.34726e+06	1.3189e+07	1.32216e+07	1.93496e+06	9.64934e+06	6.44601e+06	6.34363e+06	7.42353e+06	4.62596e+06	1.33512e+07	1.85583e+07	9.35989e+06	7.40761e+06	5.96729e+06	9.36771e+06	9.28631e+06
M170T40_2	1.35618e+07	1.55331e+07	2.59568e+07	1.64493e+07	3.11609e+07	1.39105e+07	2.10911e+07	1.78146e+07	2.8244e+07	2.77727e+07	1.95148e+07	1.49792e+07	1.45303e+07	2.24138e+07	4.60507e+07	1.49683e+07	2.46003e+07	1.28092e+07	2.3392e+07	1.6802e+07	1.68783e+07	2.36421e+07	1.36395e+07	2.29043e+07	2.10039e+07	2.7962e+07	1.20303e+07	1.11085e+07	2.39371e+07	1.4067e+07	1.0925e+07	1.80818e+07	2.68417e+07	1.41682e+07	1.7564e+07	1.42966e+07	1.30622e+07	3.98641e+07	1.60461e+07	2.10173e+07	2.61094e+07	3.43376e+07	1.62152e+07	1.18258e+07	1.7062e+07	3.28631e+07	1.88513e+07	2.33595e+07	2.11718e+07
M175T39	1.98668e+06	1.2893e+06	1.42924e+06	1.15399e+06	994498	1.33346e+06	2.60496e+06	1.53284e+06	1.29096e+06	813713	752789	569304	1.18827e+06	880931	3.35993e+06	960676	1.30406e+06	1.1956e+06	1.205e+06	1.11691e+06	1.64158e+06	1.06179e+06	1.35136e+06	2.44078e+06	1.80676e+06	1.95802e+06	855705	865104	876287	737161	1.0339e+06	2.20483e+06	1.58529e+06	1.11042e+06	1.38491e+06	1.54479e+06	252249	6.17977e+06	1.14238e+06	858104	1.39342e+06	3.25282e+06	945387	1.19955e+06	1.11517e+06	1.70474e+06	973645	1.31675e+06	1.54376e+06
M175T42	5.57564e+07	5.21885e+07	7.79041e+07	5.48227e+07	9.39216e+07	4.90703e+07	6.18145e+07	6.16931e+07	7.50877e+07	7.0312e+07	5.88879e+07	5.86723e+07	4.72535e+07	7.00327e+07	1.37341e+08	5.56288e+07	8.7565e+07	4.12763e+07	6.46044e+07	6.50868e+07	4.48717e+07	6.21446e+07	5.8264e+07	6.96525e+07	6.34929e+07	6.78037e+07	5.03475e+07	4.13772e+07	6.64274e+07	3.3014e+07	4.18613e+07	6.63136e+07	6.43585e+07	3.67585e+07	4.8351e+07	4.82392e+07	2.7589e+07	1.41164e+08	3.61947e+07	5.31939e+07	6.2414e+07	1.22836e+08	4.93678e+07	4.52074e+07	4.55206e+07	7.90086e+07	4.05885e+07	6.11126e+07	6.81821e+07
M176T39	8.05109e+06	6.18673e+06	7.22427e+06	6.67022e+06	7.82706e+06	5.99865e+06	8.47966e+06	7.86661e+06	7.46825e+06	5.19468e+06	6.30675e+06	7.94486e+06	6.11269e+06	7.88733e+06	1.0265e+07	7.46995e+06	8.07247e+06	6.7111e+06	6.91844e+06	6.90239e+06	6.81954e+06	7.71203e+06	7.15044e+06	8.54407e+06	7.87872e+06	7.86159e+06	7.74021e+06	4.4462e+06	6.79151e+06	5.89986e+06	6.11938e+06	7.12325e+06	7.94227e+06	5.31966e+06	6.00039e+06	6.84726e+06	5.41768e+06	1.18698e+07	5.76429e+06	6.49965e+06	7.40096e+06	8.12844e+06	5.43788e+06	5.88532e+06	5.13688e+06	8.31764e+06	6.44257e+06	6.71539e+06	7.5501e+06
M178T42	5.49575e+06	4.53699e+06	8.22268e+06	2.49401e+06	8.30743e+06	4.75148e+06	6.66259e+06	6.62674e+06	9.56389e+06	5.89628e+06	7.35447e+06	5.81958e+06	4.96881e+06	7.58413e+06	1.21897e+07	6.0044e+06	8.6172e+06	5.37065e+06	8.19172e+06	4.99708e+06	6.38095e+06	9.49998e+06	4.91477e+06	7.77835e+06	7.62186e+06	9.79345e+06	4.63656e+06	3.91772e+06	7.23951e+06	4.62975e+06	4.83352e+06	5.37513e+06	8.70482e+06	4.76433e+06	5.48985e+06	5.30836e+06	3.51808e+06	1.05991e+07	5.24715e+06	8.33298e+06	7.45691e+06	8.57821e+06	4.62885e+06	4.42827e+06	4.16818e+06	7.90357e+06	7.60315e+06	7.07614e+06	8.16338e+06
M178T39	2.54383e+07	2.38879e+07	5.30666e+07	2.75693e+07	7.74798e+07	2.34893e+07	5.77797e+07	2.87397e+07	5.69302e+07	4.56823e+07	4.77376e+07	3.1513e+07	2.64189e+07	5.39978e+07	8.35439e+07	2.90805e+07	7.27171e+07	2.40167e+07	5.10107e+07	3.03381e+07	2.73268e+07	5.8555e+07	2.21546e+07	6.96622e+07	5.54437e+07	6.24904e+07	2.74851e+07	2.17379e+07	6.73627e+07	5.00722e+07	2.16358e+07	3.65479e+07	5.83122e+07	5.3492e+07	4.1498e+07	2.54999e+07	5.76575e+07	1.13413e+08	5.13788e+07	4.66127e+07	5.76836e+07	7.02578e+07	4.21733e+07	2.07609e+07	3.76328e+07	6.72815e+07	4.67145e+07	5.24879e+07	5.99211e+07
M179T39	2.70312e+06	934498	262002	2.60369e+06	7.68901e+06	2.40879e+06	379938	2.76343e+06	278490	4.44993e+06	5.0231e+06	3.15667e+06	2.76879e+06	5.32555e+06	8.83132e+06	2.99159e+06	562476	2.39316e+06	392586	3.25167e+06	2.66281e+06	6.11205e+06	2.31597e+06	184246	311436	528754	2.74976e+06	2.2015e+06	6.42515e+06	265114	1.84245e+06	255710	5.85889e+06	5.65826e+06	4.387e+06	2.36309e+06	281715	1.15878e+07	390967	4.51454e+06	5.95839e+06	7.24167e+06	3.98679e+06	2.0676e+06	1.63511e+06	6.78137e+06	4.62999e+06	308420	6.54531e+06
M182T583	284873	122670	150958	124775	124391	157256	94786.2	135604	120476	68118.8	149339	126307	251455	214718	102280	109272	123443	141407	141636	108979	168025	130706	128934	76915.7	121684		195901	70943.3	94209	171685	163189	206427		71555.1	91302.7	202520	83230.7	136297	143752	164085	108907	91832.3	71290.2	134726		107234	227223	120217	193637
M182T40	4.43199e+06	3.56436e+06	3.72803e+06	3.86413e+06	3.09156e+06	3.47361e+06	5.09964e+06	3.4738e+06	3.29667e+06	2.41735e+06	3.05641e+06	3.96208e+06	2.91714e+06	4.23419e+06	4.1701e+06	3.60436e+06	3.40966e+06	2.93388e+06	3.63271e+06	3.49007e+06	2.3799e+06	3.54591e+06	4.1964e+06	4.43521e+06	4.00541e+06	3.6985e+06	5.06837e+06	3.46825e+06	2.67479e+06	5.04343e+06	3.32267e+06	3.41864e+06	3.57866e+06	3.90396e+06	2.95735e+06	2.81433e+06	2.52103e+06	4.97291e+06	3.69567e+06	3.00813e+06	3.39411e+06	3.34893e+06	2.58232e+06	3.51114e+06	1.90167e+06	3.31213e+06	2.86105e+06	3.24756e+06	3.95423e+06
M182T38	6.40576e+06	5.00207e+06	1.20618e+07	6.18537e+06	1.64829e+07	4.30209e+06	1.18387e+07	6.79811e+06	1.24959e+07	1.20732e+07	8.45708e+06	7.72004e+06	4.4153e+06	1.02116e+07	2.07661e+07	5.73318e+06	1.55118e+07	5.15459e+06	5.8419e+06	6.35391e+06	6.10768e+06	1.20256e+07	3.35944e+06	1.43984e+07	1.18747e+07	1.31169e+07	5.90883e+06	2.80434e+06	1.34357e+07	5.8718e+06	3.33844e+06	7.9436e+06	1.36754e+07	9.8756e+06	5.59808e+06	6.04876e+06	8.04667e+06	2.597e+07	8.73805e+06	7.14949e+06	1.36983e+07	1.84052e+07	9.50012e+06	4.11043e+06	9.29618e+06	1.54891e+07	7.88142e+06	1.2652e+07	1.32847e+07
M184T527	8.42591e+07	9.43286e+07	1.09376e+08	9.37899e+07	7.21883e+07	7.12494e+07	9.90652e+07	1.23413e+08	1.00105e+08	8.96454e+07	8.37686e+07	8.08561e+07	9.21073e+07	1.09544e+08	9.72233e+07	9.21456e+07	8.20324e+07	9.70272e+07	1.00837e+08	8.59685e+07	1.15487e+08	8.24236e+07	9.37134e+07	1.03004e+08	1.09446e+08	1.08195e+08	1.13299e+08	8.93112e+07	9.14901e+07	9.24058e+07	8.7174e+07	7.33779e+07	8.80942e+07	9.41043e+07	8.85821e+07	1.0864e+08	6.8354e+07	1.10413e+08	9.56937e+07	9.12826e+07	9.84835e+07	9.65947e+07	8.60332e+07	9.55114e+07	8.32505e+07	1.15713e+08	1.13834e+08	1.02325e+08	1.01276e+08
M184T477	2.44005e+08	2.22014e+08	2.25463e+08	1.84959e+08	2.35243e+08	1.75967e+08	2.69637e+08	2.35764e+08	2.32319e+08	2.29425e+08	2.27658e+08	2.37731e+08	1.76721e+08	2.34082e+08	2.2119e+08	2.32121e+08	2.1941e+08	1.83575e+08	1.07633e+08	2.14484e+08	2.49621e+08	1.86184e+08	2.24024e+08	2.80139e+08	2.96452e+08	2.3109e+08	2.31488e+08	2.36303e+08	1.88388e+08	2.04066e+08	2.11313e+08	2.28369e+08	1.80469e+08	2.26516e+08	2.19137e+08	2.362e+08	6.62585e+07	2.40335e+08	2.08472e+08	2.07384e+08	1.94857e+08	2.15602e+08	1.15821e+08	2.48494e+08	2.09718e+08	2.61446e+08	2.5029e+08	2.42942e+08	2.2645e+08
M184T45		6.40903e+07	3.40963e+08	5.97703e+07	7.90517e+08		5.50713e+08	3.42915e+08	3.61021e+08	4.08431e+08	3.29799e+08	2.97626e+08	3.58975e+08	3.30802e+08	3.55904e+08	3.13832e+08	9.40498e+08	3.99383e+08	3.32007e+08	2.45988e+08	4.94628e+08	3.77442e+08	3.11355e+08	6.38045e+08	5.10494e+08	3.54564e+08	3.84768e+08	2.81544e+08	9.65226e+08	3.58065e+08	4.94903e+08	5.76338e+08	4.30971e+08	4.35324e+08	7.97979e+08	4.53819e+08	7.04994e+08	5.47932e+08	3.70312e+08	5.15941e+08	4.59941e+08	3.43556e+08	9.95625e+08	2.45068e+08	8.37633e+08	5.95861e+08	4.66847e+08	4.73996e+08	4.57442e+08
M188T40	5.87439e+06	4.91981e+06	4.85952e+06	4.65189e+06	4.38612e+06	4.52982e+06	6.44741e+06	4.3305e+06	4.76888e+06	3.36898e+06	3.56529e+06	5.25324e+06	3.59223e+06	4.82298e+06	5.493e+06	4.74137e+06	4.73763e+06	3.58517e+06	4.43959e+06	4.30705e+06	3.18724e+06	4.90526e+06	4.97073e+06	5.85638e+06	5.2232e+06	5.03218e+06	5.88802e+06	3.65297e+06	3.70987e+06	4.75259e+06	4.47506e+06	4.07262e+06	4.67251e+06	4.11014e+06	3.66444e+06	3.47923e+06	3.01096e+06	5.90511e+06	3.83532e+06	3.63452e+06	4.06087e+06	4.08007e+06	3.66986e+06	4.21185e+06	2.57883e+06	4.40089e+06	3.60309e+06	4.40175e+06	4.83784e+06
M188T39	1.93975e+07	2.89581e+07	1.15449e+07	2.84052e+07	7.63878e+06	2.5311e+07	1.30839e+07	2.07298e+07	1.28047e+07	3.51037e+06	1.13713e+07	2.53243e+07	2.66675e+07	1.11907e+07	1.04893e+07	2.62579e+07	8.86089e+06	2.44174e+07	1.22997e+07	2.49325e+07	1.78351e+07	1.23141e+07	2.86379e+07	1.23226e+07	1.39081e+07	1.3054e+07	1.66231e+07	2.37738e+07	6.91766e+06	8.10601e+06	2.45093e+07	2.67008e+07	1.42442e+07	1.21055e+07	4.54616e+06	1.83781e+07	5.5742e+06	8.95375e+06	1.01909e+07	9.54283e+06	1.33534e+07	9.03095e+06	3.92515e+06	2.62179e+07	4.44669e+06	1.2376e+07	1.05233e+07	1.16706e+07	9.47545e+06
M189T40	7.89325e+06	6.71429e+06	6.12392e+06	6.53438e+06	5.53107e+06	5.96549e+06	9.57134e+06	6.04855e+06	6.93174e+06	5.02519e+06	4.40476e+06	7.46961e+06	5.08217e+06	5.00552e+06	9.55798e+06	6.60049e+06	5.20974e+06	5.99e+06	5.39831e+06	7.4641e+06	4.53355e+06	5.81956e+06	7.30062e+06	8.15028e+06	7.05048e+06	7.68481e+06	3.64524e+06	5.95864e+06	4.15703e+06	4.38838e+06	5.48838e+06	7.42725e+06	7.45518e+06	5.95681e+06	5.11834e+06	5.05224e+06	2.51184e+06	1.30976e+07	4.22734e+06	4.12043e+06	6.30296e+06	7.33279e+06	4.98e+06	6.28804e+06	4.10612e+06	7.69017e+06	4.16409e+06	5.78341e+06	5.8946e+06
M190T338	4.56562e+06	4.0549e+06	3.3007e+06	3.71493e+06	3.35277e+06	4.01083e+06	2.54772e+06	4.35643e+06	1.96818e+06	3.19764e+06	3.11192e+06	3.84915e+06	3.73486e+06	2.93775e+06	3.15941e+06	3.60137e+06	2.82918e+06	4.33945e+06	2.43213e+06	3.82697e+06	5.05274e+06	3.0541e+06	3.38458e+06	2.37612e+06	2.05098e+06	1.90104e+06	3.88039e+06	3.44207e+06	2.08582e+06	2.52336e+06	3.65079e+06	3.64839e+06	1.63312e+06	1.94835e+06	2.63506e+06	3.11402e+06	1.85538e+06	2.4475e+06	2.28168e+06	2.34989e+06	1.67031e+06	2.50839e+06	2.81024e+06	3.617e+06	2.83701e+06	2.01191e+06	2.78423e+06	2.50413e+06	2.71376e+06
M191T37	2.6479e+07	2.00354e+07	2.76461e+07	2.02256e+07	2.91686e+07	1.90594e+07	3.3151e+07	2.52268e+07	3.12859e+07	2.24104e+07	2.60909e+07	2.33109e+07	1.8705e+07	3.1411e+07	3.69416e+07	2.41852e+07	3.05552e+07	1.93525e+07	2.87905e+07	1.95607e+07	2.00765e+07	3.42198e+07	2.24908e+07	3.18176e+07	3.01029e+07	3.26866e+07	2.74822e+07	1.58941e+07	2.86279e+07	2.88832e+07	2.16293e+07	1.96792e+07	3.13838e+07	2.84729e+07	2.18808e+07	2.00351e+07	2.37335e+07	3.75747e+07	2.75986e+07	2.53432e+07	2.82163e+07	2.64503e+07	2.24286e+07	1.95739e+07	1.54652e+07	2.98865e+07	2.74416e+07	2.92434e+07	3.01682e+07
M191T338	2.14476e+07	1.88989e+07	1.57777e+07	1.71726e+07	1.66862e+07	1.82154e+07	1.26242e+07	1.96911e+07	9.48316e+06	1.4834e+07	1.36445e+07	1.69162e+07	1.58136e+07	1.36749e+07	1.51366e+07	1.57381e+07	1.22348e+07	1.78827e+07	1.19415e+07	1.77559e+07	2.10399e+07	1.31658e+07	1.64159e+07	9.65342e+06	9.10876e+06	9.17314e+06	1.60609e+07	1.53487e+07	8.46922e+06	1.07551e+07	1.41862e+07	1.3899e+07	6.77597e+06	7.87913e+06	1.1774e+07	1.42851e+07	7.90511e+06	1.02492e+07	1.01426e+07	1.08607e+07	7.45915e+06	1.08762e+07	1.24145e+07	1.49343e+07	1.24552e+07	8.8572e+06	1.20703e+07	1.19716e+07	1.14556e+07
M192T39	6.83698e+06	7.45742e+06	1.10437e+07	7.43411e+06	9.568e+06	7.52121e+06	1.13639e+07	7.79155e+06	1.12797e+07	8.1343e+06	1.02401e+07	8.36187e+06	8.20253e+06	1.15795e+07	1.09127e+07	8.12397e+06	1.02839e+07	7.51997e+06	1.10239e+07	8.33048e+06	6.7865e+06	1.20922e+07	1.00246e+07	1.16446e+07	1.13043e+07	1.09048e+07	8.8914e+06	8.207e+06	9.2556e+06	1.08705e+07	8.42233e+06	8.7098e+06	1.05206e+07	1.09317e+07	7.83357e+06	6.61553e+06	8.76015e+06	1.09319e+07	1.10374e+07	1.01678e+07	1.07198e+07	8.33011e+06	8.0525e+06	8.37656e+06	6.38214e+06	1.05596e+07	9.65318e+06	1.06429e+07	1.07032e+07
M192T338	2.47695e+06	2.38877e+06	1.86243e+06	1.84966e+06	2.11384e+06	1.96633e+06	1.42987e+06	2.53808e+06	1.09288e+06	1.85074e+06	1.55977e+06	1.90023e+06	1.87925e+06	1.53833e+06	1.75884e+06	1.82803e+06	1.41833e+06	2.25495e+06	1.21796e+06	2.02244e+06	2.61093e+06	1.58464e+06	1.78772e+06	1.17457e+06	1.12085e+06	1.06453e+06	1.78828e+06	1.75809e+06	868917	1.1626e+06	1.7275e+06	1.54209e+06	739203	982489	1.30623e+06	1.49599e+06	901932	1.14184e+06	1.12368e+06	1.19006e+06	807131	1.29368e+06	1.43557e+06	1.7253e+06	1.5203e+06	946421	1.41666e+06	1.18943e+06	1.24313e+06
M192T42	1.60332e+06	1.16436e+06	1.79383e+06	1.12471e+06	1.91348e+06	1.22642e+06	1.65114e+06	1.77499e+06	2.10086e+06	1.13599e+06	1.90049e+06	1.64039e+06	1.50959e+06	1.9996e+06	3.04364e+06	1.73027e+06	1.78948e+06	1.53025e+06	1.7009e+06	1.58677e+06	1.79474e+06	2.17183e+06	1.45409e+06	2.13259e+06	1.89097e+06	2.31e+06	1.62184e+06	1.15407e+06	1.49498e+06	1.25968e+06	1.58604e+06	1.73728e+06	2.23126e+06	1.32724e+06	1.24823e+06	1.83617e+06	1.00159e+06	3.13587e+06	1.40424e+06	1.74833e+06	1.02184e+06	1.98047e+06	1.42832e+06	1.16848e+06	1.30153e+06	2.34579e+06	1.85567e+06	1.81843e+06	2.14655e+06
M197T37	1.60553e+06	3.14967e+06	5.98924e+06	3.32761e+06	8.24805e+06	2.92616e+06	3.23212e+06	4.26052e+06	8.08268e+06	7.7895e+06	6.37056e+06	3.43115e+06	3.61583e+06	5.62637e+06	7.95808e+06	3.80707e+06	6.45986e+06	4.25829e+06	5.32724e+06	2.30349e+06	5.49638e+06	5.36341e+06	1.05414e+06	3.88308e+06	4.31017e+06	7.02191e+06	1.1312e+06	1.91784e+06	9.06804e+06	4.28174e+06	2.63485e+06	3.01778e+06	6.97999e+06	5.28605e+06	3.91079e+06	4.62125e+06	7.98733e+06	2.1259e+06	4.70636e+06	6.95182e+06	6.26338e+06	6.70505e+06	3.03606e+06	3.03848e+06	4.66835e+06	6.92292e+06	7.06302e+06	6.34953e+06	4.06684e+06
M197T583	5.61018e+06	4.07694e+06	4.63939e+06	4.3787e+06	4.40951e+06	4.9619e+06	4.5627e+06	4.1907e+06	5.06608e+06	3.03372e+06	5.04777e+06	4.22996e+06	9.55442e+06	5.49618e+06	3.68918e+06	4.23682e+06	4.3132e+06	6.12219e+06	5.12354e+06	3.79966e+06	7.60242e+06	4.32477e+06	4.48933e+06	3.40216e+06	3.96725e+06	3.87873e+06	6.08025e+06	3.82143e+06	3.56266e+06	5.15175e+06	5.47007e+06	8.85382e+06	3.2339e+06	3.45073e+06	3.22483e+06	5.09246e+06	4.49911e+06	3.93696e+06	5.03337e+06	5.61107e+06	5.26126e+06	3.5132e+06	2.87223e+06	4.69314e+06	2.2834e+06	4.24613e+06	6.42561e+06	4.67422e+06	5.17855e+06
M198T583	595337	356913	474069	427751	414153	629449	364300	400278	438301	266921	595826	493051	675808	530902	397141	454665	432561	399247	467312	329360	524141	441203	470927	295844	385770	391626	568323	332424	331551	520044	738917	898323	253959	294742	312113	685228	407593	367766	563267	573644	444367	346858	253352	432484	196928	455566	640929	441519	505645
M199T37	2.05618e+06	2.83289e+06	6.08542e+06	3.00523e+06	8.38267e+06	2.97903e+06	3.1732e+06	4.45061e+06	7.26151e+06	7.53863e+06	6.49208e+06	3.15408e+06	3.48356e+06	5.16482e+06	7.62276e+06	3.36613e+06	6.45326e+06	4.10979e+06	5.36077e+06	2.23268e+06	5.25571e+06	4.84956e+06	2.30583e+06	3.93634e+06	4.59796e+06	7.29545e+06	1.14714e+06	1.79902e+06	8.74783e+06	4.01226e+06	2.33295e+06	2.96152e+06	7.23432e+06	4.98671e+06	3.86163e+06	4.26312e+06	7.50331e+06	4.93545e+06	4.80764e+06	6.62116e+06	6.52389e+06	6.75115e+06	2.94692e+06	2.96268e+06	4.42702e+06	6.72432e+06	7.16262e+06	5.9274e+06	3.95957e+06
M200T40	1.29839e+06	836882	1.19306e+06	810418	1.27695e+06	898519	1.40391e+06	1.27787e+06	1.49408e+06	980340	1.35419e+06	1.33406e+06	1.14663e+06	1.44308e+06	2.32057e+06	1.27081e+06	1.31841e+06	1.03227e+06	1.01576e+06	955212	1.62999e+06	1.51204e+06	708484	1.53991e+06	1.41928e+06	1.78175e+06	1.4187e+06	809093	1.3833e+06	1.53147e+06	1.00889e+06	1.71446e+06	1.59766e+06	1.64783e+06	1.09757e+06	1.50277e+06	1.35489e+06	2.75128e+06	1.36396e+06	1.67403e+06	1.7557e+06	2.03534e+06	960522	753527	927458	2.2507e+06	1.67088e+06	1.58926e+06	1.76335e+06
M201T528	1.07036e+06	1.34532e+06		1.51213e+06	1.04573e+06	3.08693e+06	3.00832e+06	1.12544e+06	4.04881e+06	3.28378e+06	4.55791e+06	2.2359e+06	1.53181e+06	5.12463e+06	2.18392e+06	1.86756e+06	2.17865e+06	1.46426e+06	350280	1.22983e+06	2.50729e+06	2.77825e+06	2.57646e+06	2.90273e+06	2.71903e+06	7.07518e+06	2.19692e+06	2.24461e+06		4.54e+06	2.69017e+06		6.61962e+06	4.96713e+06	1.6325e+06	1.18954e+06			4.41178e+06	4.17935e+06	6.79891e+06	4.30501e+06	1.79904e+06	2.33201e+06	3.34823e+06	7.18512e+06	4.22406e+06	3.72515e+06	4.6618e+06
M201T37			1.48254e+06	647148	2.4151e+06	838482	816563	1.04204e+06	2.20816e+06	1.99782e+06	1.66296e+06	755704	957495	1.71595e+06	1.83548e+06	1.32159e+06	1.77278e+06	893210	1.51926e+06		1.42592e+06	1.2493e+06		1.24478e+06	1.41107e+06	2.20053e+06		364473	2.39071e+06	982728	530044	620104	1.90814e+06	1.47996e+06	1.01685e+06	1.00218e+06	2.2294e+06	980519	1.24514e+06	1.92336e+06	2.08649e+06	1.71085e+06	766287	242336	1.40512e+06	2.30054e+06	1.78218e+06	1.72945e+06	1.00987e+06
M203T39	5.91613e+06	5.4893e+06	5.93851e+06	5.06326e+06	3.18972e+06	4.7398e+06	6.66324e+06	4.19217e+06	5.05107e+06	3.0641e+06	4.51485e+06	4.99497e+06	3.70646e+06	5.51853e+06	7.94499e+06	4.80577e+06	3.86035e+06	4.51694e+06	6.4978e+06	5.86015e+06	2.93843e+06	6.56808e+06	5.77755e+06	6.14449e+06	5.18084e+06	6.16856e+06	5.81539e+06	4.29605e+06	2.9266e+06	3.74321e+06	4.32114e+06	5.56184e+06	6.7748e+06	3.58585e+06	3.12385e+06	3.67034e+06	1.33035e+06	1.18478e+07	4.57796e+06	4.7693e+06	6.12864e+06	6.55399e+06	2.86362e+06	5.20885e+06	2.73993e+06	6.50971e+06	4.30825e+06	6.45331e+06	6.41392e+06
M204T39	3.64518e+07	5.16457e+07	7.52291e+07	5.29399e+07	5.57277e+07	4.22853e+07	6.07658e+07	3.71394e+07	8.77676e+07	4.30465e+07	7.48853e+07	4.85777e+07	4.30682e+07	9.12348e+07	6.58031e+07	4.52237e+07	5.69915e+07	3.36483e+07	8.44891e+07	4.64222e+07	2.51389e+07	9.56354e+07	5.9633e+07	6.22521e+07	6.07268e+07	7.38142e+07	3.39295e+07	4.33774e+07	5.0716e+07	5.24854e+07	3.9486e+07	4.40459e+07	7.85345e+07	3.38505e+07	3.79461e+07	3.20294e+07	3.14192e+07	6.11112e+07	6.22453e+07	5.2307e+07	8.47957e+07	5.17689e+07	4.01793e+07	4.30434e+07	3.08513e+07	6.78756e+07	5.32151e+07	7.85002e+07	7.12307e+07
M205T40	1.86801e+06	1.71843e+06	1.60407e+06	1.43139e+06	1.49296e+06	1.77186e+06	2.26246e+06	1.63226e+06	1.50429e+06	921650	1.15108e+06	1.79685e+06	1.19209e+06	1.46224e+06	1.84394e+06	1.55152e+06	1.57806e+06	1.3545e+06	1.42148e+06	1.56434e+06	1.08657e+06	1.55894e+06	1.45874e+06	2.06316e+06	1.84221e+06	1.88433e+06	2.07235e+06	1.36509e+06	1.23159e+06	1.65491e+06	1.2038e+06	1.45923e+06	1.49059e+06	1.39225e+06	1.11054e+06	1.04978e+06	901165	1.87716e+06	1.40245e+06	1.06196e+06	1.31643e+06	1.3013e+06	1.27104e+06	1.33208e+06	637969	1.43938e+06	1.05218e+06	1.23873e+06	1.42927e+06
M205T39	3.36494e+06	4.82747e+06	6.88029e+06	5.06644e+06	5.22263e+06	3.73983e+06	5.90491e+06	3.24904e+06	7.97868e+06	3.81969e+06	6.82659e+06	4.17108e+06	3.82201e+06	8.06261e+06	6.05323e+06	3.90251e+06	5.1466e+06	2.82364e+06	7.76499e+06	4.64899e+06	2.3779e+06	9.12433e+06	5.45264e+06	2.64359e+06	5.51657e+06	6.9513e+06	3.10606e+06	4.23757e+06	4.91027e+06	4.85694e+06	3.61934e+06	3.76287e+06	7.64157e+06	3.47436e+06	3.33227e+06	2.64083e+06	2.96065e+06	5.65865e+06	5.84044e+06	4.77086e+06	7.66887e+06	4.87694e+06	3.62174e+06	3.60148e+06	2.75335e+06	6.42983e+06	4.99493e+06	7.63735e+06	6.72908e+06
M206T44	1.9073e+07	6.75944e+06	2.24996e+07	8.38486e+06	6.2888e+07	9.66187e+06	4.21753e+07	4.70225e+07	3.77717e+07	5.60976e+07	3.98142e+07	4.53995e+07	6.28922e+07	3.73645e+07	6.20108e+07	5.08285e+07	1.54693e+08	7.9203e+07	4.86701e+07	3.39338e+07	9.54686e+07	5.58577e+07	2.52488e+07	9.63242e+07	8.06083e+07	6.39803e+07	4.45444e+07	2.85827e+07	1.4532e+08	4.76982e+07	6.52855e+07	9.68024e+07	8.21396e+07	7.38062e+07	1.48846e+08	8.84682e+07	1.12202e+08	1.05712e+08	4.63909e+07	9.72323e+07	8.48367e+07	8.57572e+07	1.45398e+08	3.86319e+07	1.75604e+08	9.5779e+07	8.79918e+07	5.47836e+07	7.19059e+07
M207T37	5.25783e+06	7.37561e+06	1.41202e+07	8.18875e+06	1.96417e+07	7.92516e+06	9.21623e+06	1.06147e+07	1.8369e+07	1.75391e+07	1.49917e+07	8.11815e+06	8.95045e+06	1.35603e+07	1.89033e+07	9.45845e+06	1.56164e+07	1.02966e+07	1.32371e+07	7.10426e+06	1.25731e+07	1.25342e+07	6.20943e+06	9.71474e+06	1.18195e+07	1.76555e+07	4.5532e+06	6.26164e+06	2.09331e+07	1.22561e+07	7.32385e+06	8.37527e+06	1.76311e+07	1.46407e+07	9.93274e+06	1.09532e+07	2.10975e+07	1.2517e+07	1.32236e+07	1.80926e+07	1.60865e+07	1.74688e+07	8.42027e+06	8.42223e+06	1.14345e+07	1.68871e+07	1.64791e+07	1.49372e+07	1.11756e+07
M209T37	3.57557e+06	4.78642e+06	9.93426e+06	5.53082e+06	1.2702e+07	5.15541e+06	5.61968e+06	6.80112e+06	1.17853e+07	1.24816e+07	9.96276e+06	5.2478e+06	5.7028e+06	8.42313e+06	1.20437e+07	6.01984e+06	1.00099e+07	6.59304e+06	8.61922e+06	4.08738e+06	8.46212e+06	8.90161e+06	4.40453e+06	6.3926e+06	3.52367e+06	1.18677e+07	3.14092e+06	3.73628e+06	1.37011e+07	8.068e+06	4.92349e+06	5.24886e+06	1.13799e+07	9.14757e+06	6.16359e+06	6.93261e+06	1.36698e+07	8.51074e+06	8.58801e+06	1.17804e+07	1.0432e+07	1.11298e+07	5.38962e+06	4.8918e+06	7.56251e+06	1.12858e+07	1.11807e+07	9.58401e+06	7.15449e+06
M209T338	2.79307e+07	2.40891e+07	1.98497e+07	2.20857e+07	2.07202e+07	2.3782e+07	1.62459e+07	2.50507e+07	1.17974e+07	2.00751e+07	1.85671e+07	2.21065e+07	2.12891e+07	1.82652e+07	1.90789e+07	2.10358e+07	1.57789e+07	2.49309e+07	1.52844e+07	2.36999e+07	2.92218e+07	1.81769e+07	2.13619e+07	1.31846e+07	1.22243e+07	1.24251e+07	2.22309e+07	2.08683e+07	1.18348e+07	1.47354e+07	2.1155e+07	1.98172e+07	9.58279e+06	1.12149e+07	1.68355e+07	1.90869e+07	1.11406e+07	1.4404e+07	1.40536e+07	1.46414e+07	9.98227e+06	1.49871e+07	1.74694e+07	2.05849e+07	1.76709e+07	1.22077e+07	1.66738e+07	1.58995e+07	1.57148e+07
M210T39	7.52338e+06	5.95204e+06	6.70347e+06	5.97816e+06	6.73879e+06	5.97971e+06	8.29119e+06	6.9112e+06	7.41645e+06	4.6106e+06	5.95362e+06	7.54619e+06	5.66272e+06	7.40528e+06	9.91499e+06	6.82715e+06	7.00503e+06	6.10553e+06	6.78491e+06	6.3724e+06	6.27651e+06	7.09239e+06	6.60019e+06	8.07688e+06	7.07261e+06	7.86566e+06	7.43722e+06	4.46926e+06	5.96897e+06	6.20394e+06	5.68948e+06	2.94225e+06	7.4103e+06	5.44942e+06	5.23409e+06	6.39667e+06	2.1916e+06	5.15957e+06	5.92714e+06	6.25736e+06	6.42275e+06	7.93866e+06	4.62049e+06	5.67651e+06	3.98589e+06	7.55298e+06	6.41224e+06	6.61015e+06	7.53525e+06
M210T338	3.22355e+06	2.86604e+06	2.22488e+06	2.4545e+06	2.20778e+06	2.86916e+06	1.94747e+06	3.03553e+06	1.29679e+06	2.37807e+06	2.12879e+06	2.75186e+06	2.41369e+06	2.20183e+06	2.19403e+06	2.46969e+06	1.95798e+06	3.0327e+06	1.90882e+06	2.77588e+06	3.61992e+06	2.07517e+06	2.52332e+06	1.68228e+06	1.46101e+06	1.39745e+06	2.63138e+06	2.65414e+06	1.36959e+06	1.72053e+06	2.37868e+06	2.31835e+06	1.16879e+06	1.22551e+06	1.84924e+06	2.17561e+06	1.18638e+06	1.7268e+06	1.6574e+06	1.72257e+06	1.15049e+06	1.75387e+06	1.9064e+06	2.39258e+06	1.94624e+06	1.47377e+06	1.79366e+06	1.92299e+06	1.86854e+06
M213T38	582019	671139	741973	454743	595294	591892	576248	611052		413757	590116	576293	484572	408523	619935	360440	763626	478845	857074	363332	629549	498351		811474	945410	779501		414975	531310	270166	100662	625759	699065	763421	553664	487876		437733	450090	553179	634022	597878	338598	358513	392690	474251	561489	631814	564232
M214T39	1.22004e+07	1.46528e+07	2.30747e+07	1.4345e+07	2.41052e+07	1.53583e+07	2.42239e+07	1.95102e+07	2.61605e+07	2.09507e+07	2.59346e+07	1.98404e+07	2.05943e+07	2.86009e+07	2.9423e+07	2.12097e+07	2.63829e+07	2.00493e+07	2.77116e+07	1.8955e+07	1.91722e+07	3.05778e+07	2.24978e+07	2.82234e+07	2.88019e+07	2.9725e+07	1.92496e+07	1.92258e+07	2.7621e+07	2.72561e+07	2.17223e+07	2.18682e+07	3.05155e+07	2.79457e+07	2.0699e+07	1.80207e+07	2.5042e+07	3.00957e+07	2.78836e+07	2.85156e+07	2.71335e+07	2.64082e+07	2.1005e+07	2.11868e+07	1.86203e+07	2.88603e+07	2.78924e+07	2.91165e+07	2.7251e+07
M215T38	439639	605920	565793			578035	786487	701850	842642	565519	591170	650819	570997	552560	720330	480220	493427	408686	811520	480305	587722	848102	630204	770587	807611	654653		404774	322553	462680		444336	747794	606580	378033	606516			527108	511945	568441		306445		423586	835488	520200	676951	472422
M215T39	398064	422463	818937	455432	644725	574034	989391	764207	1.04349e+06	530432	1.14238e+06	722116	729206	1.17386e+06	1.22121e+06		1.01881e+06	807284	1.05431e+06	468924	691462	1.31574e+06	717311	1.16787e+06	1.05537e+06	1.14872e+06	568356	644346	893764	1.21587e+06	561327	937223	1.1383e+06	1.1026e+06	520148	626242	841824	888357	1.25465e+06	1.20143e+06	1.03607e+06	858347	646460	690740	581960	1.14853e+06	1.08048e+06	1.26565e+06	1.0184e+06
M217T37	2.62629e+07	3.75335e+07	6.08059e+07	3.92125e+07	8.25779e+07	3.74143e+07	4.25096e+07	4.74127e+07	7.84841e+07	7.62895e+07	6.1866e+07	3.85499e+07	3.91244e+07	5.96107e+07	7.98067e+07	4.15568e+07	6.54791e+07	4.34016e+07	5.95578e+07	3.16912e+07	5.12695e+07	5.85815e+07	3.47217e+07	4.83605e+07	5.4472e+07	8.04988e+07	2.48239e+07	3.48212e+07	9.38236e+07	6.64825e+07	3.47358e+07	3.87842e+07	7.77461e+07	7.11101e+07	4.53576e+07	4.727e+07	1.00332e+08	5.77932e+07	6.51527e+07	8.27225e+07	7.28469e+07	7.27134e+07	4.16394e+07	3.78693e+07	5.30885e+07	7.68079e+07	7.26844e+07	6.7625e+07	5.11888e+07
M217T300	245740	401475	308809	279831	494635	186075	222313	219497	321509	359117	223205	281196	183167	234343	324431	228324	355006	204389	320209	262575	253279	276598	238307	360363	309173	400069	307515	197703	438009	446665	235399	308233	321918	491126	243200	215542	253943	216186	295483	322854	315081	242831	275316	10826.7	371796	327709	260753	285652	291968
M217T362		515920	559930		750502		407275	710543		556321	432692	451654	345283	457601		369473	624509	327933	534970	699845				608461	472939	689710	345784	341243	641137	638850	275862	398135	548021	618558	446134			662705	573300		1.03006e+06	457991		478012			492868		548141
M218T37		434659	903986	560470	1.30111e+06	525291		540212	1.38677e+06	1.09945e+06	994576	417454	408150	797557	1.14432e+06	448486	940889	522100	878686		781672	623624		629654	866806	1.31657e+06		545607	1.92742e+06	1.42093e+06		511933	1.21411e+06	1.23287e+06	903533	584733	1.82094e+06		1.19486e+06	1.39444e+06	1.28413e+06	952482			906661	1.47722e+06	509265	1.17507e+06	547309
M218T39	1.46339e+07	2.11269e+07	2.20925e+07	1.90392e+07	8.41146e+06	2.28783e+07	1.88978e+07	1.07749e+07	2.32766e+07	1.15387e+07	1.99228e+07	1.77434e+07	1.65818e+07	2.6575e+07	2.1088e+07	1.77094e+07	9.08193e+06	1.61137e+07	1.95745e+07	1.89104e+07	8.52943e+06	2.22147e+07	2.83694e+07	1.63176e+07	1.7816e+07	2.10288e+07	1.30225e+07	2.08428e+07	7.8566e+06	1.78077e+07	2.33815e+07	1.61887e+07	2.2339e+07	9.90209e+06	1.3829e+07	1.05012e+07	4.76676e+06	1.71545e+07	1.6978e+07	2.1088e+07	2.22541e+07	1.43722e+07	1.3729e+07	2.62308e+07	9.94335e+06	2.1754e+07	2.11391e+07	2.02848e+07	2.0417e+07
M219T37	8.55187e+06	1.14548e+07	1.94199e+07	1.20072e+07	2.65687e+07	1.25918e+07	1.40989e+07	1.52395e+07	2.46253e+07	2.53134e+07	1.96162e+07	1.23764e+07	1.25739e+07	1.8817e+07	2.59801e+07	1.34146e+07	2.17295e+07	1.38631e+07	1.98548e+07	1.0917e+07	1.71483e+07	1.93432e+07	1.12489e+07	1.52783e+07	1.82882e+07	2.58822e+07	7.62318e+06	1.10352e+07	2.99138e+07	2.08811e+07	1.14131e+07	1.26636e+07	2.46085e+07	2.3239e+07	1.46082e+07	1.55366e+07	3.23189e+07	1.87065e+07	2.10978e+07	2.63835e+07	2.33414e+07	2.35921e+07	1.31708e+07	1.21178e+07	1.72471e+07	2.52592e+07	2.4237e+07	2.16277e+07	1.65785e+07
M220T40	2.86626e+07	3.89599e+07	9.32278e+06	3.58236e+07	5.39839e+06	3.28971e+07	3.02041e+07	2.17515e+07	2.2159e+07	2.564e+07	8.26428e+06	3.27705e+07	1.92537e+07	1.02474e+07	9.38435e+06	3e+07	1.12555e+07	2.59631e+07	1.94742e+07	3.29947e+07	1.53807e+07	2.0471e+07	2.92087e+07	2.69516e+07	2.48027e+07	2.01271e+07	2.63912e+07	2.06952e+07	9.03769e+06	6.65269e+06	2.04423e+07	2.03207e+07	2.09646e+07	1.50504e+07	2.61201e+07	1.72459e+07	5.91661e+06	9.2143e+06	1.30735e+07	7.20783e+06	2.026e+07	1.26392e+07	2.54585e+07	1.98542e+07	1.93309e+07	1.846e+07	6.60515e+06	1.64587e+07	8.07037e+06
M220T503	2.98431e+06	4.17693e+06	8.5944e+06	9.11083e+06	2.9289e+06	8.92019e+06	4.82115e+06	8.73435e+06	4.76273e+06	5.12825e+06	5.23863e+06	8.82064e+06	8.72295e+06	9.78835e+06	8.85072e+06	4.52756e+06	7.95286e+06	8.63148e+06	9.0723e+06	4.21145e+06	4.21923e+06	3.47952e+06	1.06461e+07	9.5624e+06	3.3802e+06	9.82888e+06	8.41131e+06	8.60814e+06	7.07814e+06	4.50774e+06	5.0748e+06	3.25723e+06	9.81854e+06	3.72189e+06	4.03656e+06	3.32e+06	7.43267e+06	3.13306e+06	9.07674e+06	8.41375e+06	9.25259e+06	9.31646e+06	9.29603e+06	8.97124e+06	9.76196e+06	9.20412e+06	8.265e+06	8.11392e+06	9.31503e+06
M221T37	7.31825e+07	5.98984e+07	6.0077e+07	5.75895e+07	5.36502e+07	6.10542e+07	4.46938e+07	5.65464e+07	5.21689e+07	5.15347e+07	5.73319e+07	2.1889e+07	5.76595e+07	7.34783e+07	6.69393e+07	6.68149e+07	5.15863e+07	5.65763e+07	5.0864e+07	6.33232e+07	4.71367e+07	6.37885e+07	7.798e+07	4.75646e+07	4.24472e+07	5.51018e+07	8.56125e+07	4.22289e+07	5.82989e+07	4.2078e+07	6.98352e+07	5.50721e+07	5.37376e+07	3.08267e+07	5.53462e+07	5.38004e+07	3.77778e+07	8.31223e+07	3.96909e+07	4.73826e+07	4.9746e+07	4.15015e+07	5.78446e+07	6.9828e+07	3.78745e+07	4.28491e+07	6.4397e+07	5.36287e+07	7.19057e+07
M221T85	64233.2	58091.7	59848.7	64033.5	37150.8	43614.6	46551.9			41026.8	49622.2	48240	55375.7	49551.4	43430.7	42393.4	35779.7	53511.6	50023.9	50606.2	54297.4	37023	49665.7	46108.7	48773.2	33635	38499.8	47598.5		50517.9	50745.4	63019.1	46639.5		44815.4	47776.5		39057.2		38943	37003.5	34613.2	41602.7	39098	45262.2	39630.8	39815.3	52062.5	40419.3
M221T40	2.832e+06	3.5244e+06	519527	3.52022e+06		3.12396e+06	2.91575e+06	1.95421e+06	1.99966e+06	2.06719e+06	480878	2.92055e+06	1.8631e+06	402622	536087	2.49807e+06	738159	2.42797e+06	1.47988e+06	1.41191e+06	1.41084e+06	1.65552e+06	2.47821e+06	2.26214e+06	2.29127e+06	1.50502e+06	2.21e+06	1.8468e+06		414689	1.91171e+06	1.75547e+06	1.77001e+06	1.27283e+06	2.44093e+06	1.37816e+06			1.09915e+06	389743	1.75891e+06	908651	974179	1.7837e+06	1.50011e+06	1.39093e+06	253059	1.25509e+06
M222T45_1		2.60122e+06	4.44904e+06		1.66811e+07	2.57269e+06	3.71681e+07	1.14746e+07	8.79411e+06	1.40606e+07	8.70678e+06	1.12147e+07	1.53017e+07	1.0984e+07	1.1662e+07	1.24717e+07	3.9648e+07	1.85334e+07	1.351e+07	9.14985e+06	2.09575e+07	1.55769e+07	7.70115e+06	2.73797e+07	2.45715e+07	1.44523e+07	1.97892e+07	8.31237e+06	3.14936e+07	9.22379e+06	1.7397e+07	2.51615e+07	1.82735e+07	1.3524e+07	3.55608e+07	1.9884e+07	1.52482e+07	1.96789e+07	1.0591e+07	2.00256e+07	1.83743e+07	1.14867e+07	3.517e+07	9.6167e+06	4.047e+07	1.89033e+07	1.71007e+07	1.38148e+07	1.59609e+07
M223T38	3.07741e+06	3.1433e+06	3.39951e+06	3.4857e+06	2.75845e+06	3.28023e+06	4.12901e+06	3.47341e+06	3.82968e+06	2.85966e+06	2.83863e+06	3.34064e+06	2.58281e+06	3.47862e+06	3.48484e+06	2.92703e+06	2.80324e+06	2.38318e+06	3.51169e+06	2.69467e+06	2.65369e+06	3.94765e+06	3.39643e+06	3.42279e+06	3.8645e+06	3.59098e+06	3.08704e+06	2.71874e+06	2.53085e+06	3.36107e+06	2.69456e+06	2.66386e+06	3.34281e+06	3.68107e+06	2.52186e+06	2.70691e+06	2.71057e+06	3.2445e+06	3.52813e+06	3.27818e+06	3.66949e+06	2.85208e+06	2.24352e+06	2.52732e+06	2.6016e+06	3.29945e+06	3.11843e+06	3.72294e+06	2.64895e+06
M223T225	143581	110561	77846.4	88720.7	80689.5	112144	69816.1	151210	49566.4	73681.5	77155.5	83780.5	85758.8	94852.9	93601.9	69002.3	66499.4	87452.5	72235.6	105872	170921	71018.7	103993	67807.1	70530.7		108997	93928.5	23612.6	56456	67563.1	68691.6	27439.4		73295.6	106072		60774.9	61176	64222.6		70515.8	75831.5	101575	81459.8		61283.3	83274.8	66349.4
M225T38	1.93683e+06	2.57417e+06	1.95135e+06	2.18742e+06	1.86373e+06	2.04519e+06	2.88602e+06	2.11744e+06	2.4377e+06	1.87452e+06	1.99353e+06	1.6747e+06	1.9321e+06	1.72797e+06	2.08043e+06	2.04001e+06	1.8505e+06	1.55922e+06	2.14946e+06	1.69059e+06	1.77784e+06	2.15883e+06	2.29181e+06	2.4281e+06	2.41979e+06	2.44039e+06	1.56634e+06	1.73981e+06	1.75241e+06	2.22513e+06	1.50386e+06	1.58059e+06	2.41234e+06	2.60808e+06	1.73549e+06	1.59815e+06	1.74688e+06	2.10257e+06	2.50403e+06	1.82768e+06	2.04275e+06	1.84807e+06	1.73745e+06	1.86205e+06	1.73968e+06	2.19354e+06	1.68082e+06	2.31384e+06	1.93915e+06
M226T38	2.89507e+06	2.43291e+06	2.47579e+06	2.23868e+06	2.77716e+06	2.21379e+06	3.35113e+06	2.82557e+06	2.78121e+06	1.44701e+06	2.31887e+06	3.01339e+06	2.14919e+06	2.741e+06	3.75506e+06	2.26054e+06	3.00021e+06	2.04356e+06	2.90936e+06	2.24045e+06	2.18077e+06	2.54158e+06	2.56122e+06	2.90609e+06	2.66388e+06	3.28236e+06	3.20318e+06	2.19377e+06	2.43267e+06	3.04526e+06	2.39014e+06	2.46756e+06	3.31561e+06	2.74446e+06	2.16069e+06	2.36307e+06	1.20526e+06	4.41701e+06	2.6196e+06	2.18219e+06	2.66979e+06	2.7607e+06	2.17517e+06	2.08863e+06	1.56325e+06	2.78292e+06	2.27462e+06	2.58441e+06	2.80908e+06
M227T37	2.16365e+07	3.19382e+07	4.21367e+07	3.18061e+07	5.80788e+07	2.97567e+07	3.3189e+07	3.47192e+07	5.38137e+07	5.45243e+07	4.24789e+07	2.88339e+07	2.74936e+07	4.36973e+07	5.397e+07	2.97688e+07	4.67698e+07	2.89115e+07	4.22961e+07	2.61483e+07	3.34754e+07	4.187e+07	2.7662e+07	3.53711e+07	3.89238e+07	5.75397e+07	2.08905e+07	2.8636e+07	6.5324e+07	4.93563e+07	2.68004e+07	2.77106e+07	5.47139e+07	5.01689e+07	3.38571e+07	3.16796e+07	6.85125e+07	3.94494e+07	4.78652e+07	5.46393e+07	5.1316e+07	4.71222e+07	3.22658e+07	2.97178e+07	3.69374e+07	5.41908e+07	5.00155e+07	4.81553e+07	3.83206e+07
M230T39_1	2.16669e+06	1.92939e+06	1.3755e+06	1.56775e+06	328146	1.6194e+06	3.12988e+06	1.44856e+06	1.27241e+06		1.44887e+06	1.8944e+06	1.69246e+06	1.76075e+06	1.09837e+06	1.79023e+06	1.1114e+06	1.2647e+06	1.7654e+06	2.22843e+06	890258	2.38419e+06	3.05731e+06	2.52735e+06	2.25926e+06	1.3463e+06	3.16552e+06	2.08014e+06	603811	1.74612e+06	1.84048e+06	1.80957e+06	1.23718e+06	1.61797e+06	1.29047e+06	1.14117e+06	490578	1.78655e+06	1.78431e+06	941531	1.10053e+06		1.39438e+06	1.82493e+06	789177	1.00096e+06	964527	1.49184e+06	1.95325e+06
M232T39	2.6965e+07	2.28615e+07	1.19522e+07	2.33256e+07	1.43334e+07	2.55941e+07	2.42633e+07	1.94735e+07	2.00362e+07	2.59669e+07	1.05684e+07	2.24759e+07	1.65977e+07	1.18282e+07	1.11241e+07	2.3401e+07	1.48004e+07	2.13698e+07	1.49593e+07	2.14791e+07	1.69082e+07	1.58062e+07	1.86068e+07	2.51168e+07	2.18453e+07	1.84146e+07	2.59346e+07	1.45069e+07	1.31308e+07	8.45016e+06	1.9205e+07	1.53372e+07	1.96202e+07	1.47095e+07	2.95711e+07	1.74554e+07	7.99402e+06	9.98589e+06	1.14139e+07	8.54696e+06	1.90212e+07	1.2226e+07	3.07982e+07	1.72387e+07	2.01494e+07	1.54297e+07	8.54439e+06	1.3429e+07	1.08089e+07
M233T37	9.70817e+06	1.10152e+07	9.18328e+06	1.03223e+07	8.3902e+06	8.89627e+06	1.23942e+07	9.13637e+06	9.95998e+06	8.38003e+06	7.98782e+06	8.87156e+06	7.48707e+06	1.05574e+07	9.54441e+06	8.5832e+06	8.26093e+06	7.60339e+06	1.0532e+07	8.33774e+06	7.51521e+06	1.14403e+07	1.04859e+07	5.14346e+06	1.07795e+07	1.14294e+07	9.80927e+06	1.00356e+07	8.15584e+06	1.12882e+07	8.76261e+06	8.82409e+06	1.11942e+07	1.20546e+07	8.59978e+06	7.94903e+06	8.25083e+06	1.01358e+07	1.06129e+07	9.90707e+06	1.03933e+07	8.73415e+06	8.0792e+06	9.32631e+06	7.73839e+06	9.88946e+06	8.10133e+06	1.04319e+07	8.82472e+06
M235T38	3.50081e+06	4.14581e+06	2.75049e+06	3.91491e+06	3.03487e+06	3.3005e+06	4.59928e+06	3.16869e+06	3.82602e+06	2.9347e+06	2.70094e+06	3.31683e+06	2.77471e+06	3.68566e+06	3.35379e+06	3.04244e+06	2.84621e+06	2.63375e+06	3.74453e+06	3.29672e+06	2.57875e+06	4.12891e+06	3.58809e+06	4.3527e+06	2.10356e+06	4.05e+06	3.3927e+06	3.67853e+06	2.62521e+06	4.16789e+06	2.86324e+06	3.0355e+06	3.6566e+06	4.45129e+06	3.14852e+06	2.97531e+06	3.41123e+06	3.57112e+06	3.83922e+06	3.56296e+06	3.83174e+06	2.94685e+06	3.12989e+06	3.28161e+06	2.95049e+06	3.97497e+06	3.30149e+06	3.95512e+06	3.41015e+06
M237T583	418686	373302	360400	337856	337947	378088	378264	288085	401683	215421	408269	325236	573371	401676	340371	357493	360757	342909	389129	203238	373174	391448	365647	298173	327291	303044	463302	287194	313486	435057	440319	431994	225742	282366	244525	386902	330701	306756	380749	457324	348522	311806	225515	402843	187844	374580	493990	348198	408426
M240T343	330419	314631	328263	314982	307814	273189	291400	300470	334710	405292	295315	415348	430423	338874	228687	463026	266624	381160	300294	324173	233993	279069	361383	415062	340066	303357	293314	276683	176119	235449	357898	340911	268616	307512	493752	331901	202696		274936	245828	341170	258243	459345	276565	370352	364035	267300	287660	345015
M241T39	2.98712e+06	4.65147e+06	7.39717e+06	4.7943e+06	2.3981e+06	3.69225e+06	6.86872e+06	2.84095e+06	8.56158e+06	3.11277e+06	7.21208e+06	3.91715e+06	3.08902e+06	7.85515e+06	7.42899e+06	3.9954e+06	2.78134e+06	3.12126e+06	7.97689e+06	3.46992e+06	2.17525e+06	9.24887e+06	3.87492e+06	6.30661e+06	6.72222e+06	8.70353e+06	2.85019e+06	3.13839e+06	2.67004e+06	5.44837e+06	2.99735e+06	3.24367e+06	1.10225e+07	4.12879e+06	3.31048e+06	2.3754e+06	1.47019e+06	6.94624e+06	6.73063e+06	6.36445e+06	8.68279e+06	6.06594e+06	3.71504e+06	3.64767e+06	4.85576e+06	7.61098e+06	6.06785e+06	7.65107e+06	7.23741e+06
M242T39	1.33075e+06	1.31468e+06	2.13367e+06	1.47033e+06	1.06192e+06	1.64012e+06	2.22924e+06	1.28649e+06	3.09835e+06	1.45647e+06	2.13453e+06	2.08063e+06	1.52448e+06	2.71302e+06	2.38486e+06	2.00953e+06	1.01563e+06	1.66038e+06	2.45127e+06	1.36667e+06	1.22766e+06	2.66745e+06	1.66361e+06	2.23338e+06	2.3867e+06	2.94584e+06	1.44732e+06	1.39665e+06	786202	2.10069e+06	1.57926e+06	1.52308e+06	2.97522e+06	1.98439e+06	1.48156e+06	1.31075e+06	808786	2.62339e+06	2.27951e+06	2.30606e+06	2.77109e+06	2.28238e+06	1.23173e+06	1.53952e+06	1.20927e+06	2.92953e+06	2.06945e+06	2.36753e+06	2.04659e+06
M243T44_1	3.20122e+06	4.06194e+06	7.47059e+06	3.409e+06	4.66794e+06	3.12379e+06	7.41706e+06	3.13247e+06	6.50211e+06	2.56264e+06	6.66889e+06	3.4041e+06	3.5641e+06	5.6535e+06	5.31288e+06	3.55706e+06	6.05959e+06	3.84332e+06	5.99218e+06	3.49708e+06	2.78632e+06	5.78595e+06	3.67717e+06	5.61684e+06	6.14597e+06	5.53826e+06	1.82293e+06	3.90655e+06	3.89429e+06	4.64993e+06	3.52172e+06	3.48166e+06	6.78915e+06	4.42129e+06	2.71206e+06	3.17675e+06	2.6333e+06	6.22082e+06	3.8342e+06	5.29829e+06	6.03596e+06	4.5096e+06	2.3131e+06	3.09115e+06	2.26965e+06	5.58771e+06	5.60106e+06	6.12163e+06	5.29299e+06
M243T37	4.92096e+06	5.42613e+06	3.39314e+06	5.18897e+06	3.17002e+06	4.42906e+06	5.86849e+06	3.89696e+06	3.96082e+06	3.46766e+06	3.61302e+06	3.66888e+06	3.15673e+06	4.16405e+06	4.16641e+06	3.45236e+06	3.1362e+06	3.15951e+06	4.85431e+06	4.23653e+06	1.1737e+06	5.08216e+06	5.13722e+06	5.44087e+06	5.36005e+06	5.20989e+06	4.66176e+06	5.408e+06	3.04989e+06	5.53128e+06	3.52647e+06	3.57097e+06	4.3228e+06	5.54869e+06	3.49986e+06	3.20358e+06	4.54847e+06	1.97541e+06	5.2601e+06	4.17793e+06	4.67846e+06	3.17457e+06	3.93242e+06	4.39543e+06	3.13803e+06	4.57174e+06	3.17615e+06	4.53675e+06	2.45876e+06
M244T67	515149	394189	500352	482880	451545	286318	584401	340005	538809	561060	455549	335100	370529	472892	276008	299356	452675	371242	516384	314507	287939	293276	289364	696933	735813	312309	421945	309292	778628	329509	368018	409824	392869	556791	367139	456396	447059	479987	302061	297578	355540	399729	289169	269099	304609	515797	321631	405155	406985
M246T59	568905	256998	492562	310176	317455	763129	864885	270484	670063	219503	334126	405196	364927	663685	474965	340623	220968	219023	418983	324742	418069	1.18584e+06	121382	954053	882664	722875	636069	289181	253434	692374	247014	118339	618339	1.14274e+06	475069	233598	144803	1.10091e+06	623863	371712	207433	552474	766677	330521	174744	741180	467035	452752	752350
M246T43	6.83475e+06	7.38358e+06	7.69334e+06	6.81866e+06	2.83389e+06	6.64471e+06	7.05647e+06	5.99918e+06	6.53207e+06	6.62207e+06	6.4721e+06	6.63718e+06	5.86879e+06	8.93347e+06	5.5909e+06	6.80718e+06	3.61053e+06	5.7252e+06	7.4859e+06	7.05224e+06	3.67011e+06	7.85188e+06	8.11127e+06	6.71724e+06	6.83823e+06	6.75987e+06	6.20332e+06	6.85759e+06	2.72834e+06	4.96319e+06	6.13862e+06	5.81343e+06	6.21686e+06	3.83632e+06	7.05062e+06	4.77166e+06	1.61963e+06	5.77922e+06	4.89563e+06	5.23224e+06	6.58109e+06	4.11117e+06	6.52353e+06	6.56211e+06	4.8555e+06	5.25114e+06	5.00502e+06	6.48911e+06	6.45362e+06
M249T39	2.38662e+06	2.06649e+06	2.48774e+06	2.04374e+06	2.62756e+06	2.02812e+06	2.95966e+06	2.15282e+06	2.35712e+06	1.7028e+06	1.90598e+06	1.05243e+06	1.93167e+06	2.08986e+06	3.4372e+06	2.23198e+06	2.50135e+06	2.38393e+06	2.09547e+06	973333	2.0908e+06	2.34989e+06	994890	2.89883e+06	2.57815e+06	2.59151e+06	2.51192e+06	1.37544e+06	2.35263e+06	2.228e+06	2.03656e+06	2.46993e+06	2.76643e+06	2.26909e+06	1.78779e+06	2.19516e+06	1.70837e+06	3.7121e+06	2.06089e+06	2.134e+06	2.38511e+06	3.00035e+06	1.8604e+06	1.94394e+06	1.43473e+06	2.75026e+06	2.22181e+06	2.21673e+06	2.37887e+06
M250T44	5.68662e+06	5.28537e+06	9.04573e+06	5.15093e+06	4.61103e+06	2.66491e+06	1.30672e+07	9.85447e+06	6.17602e+06	5.65993e+06	1.14413e+07	5.09922e+06	2.77106e+06	8.71769e+06	3.00965e+06	2.96912e+06	7.40464e+06	5.60271e+06	1.13289e+07	1.23965e+06	4.95866e+06	7.51666e+06	4.37343e+06	4.33223e+06	8.80268e+06	4.55236e+06	2.08609e+06	4.60125e+06	4.25657e+06	4.77217e+06	2.11197e+06	3.30638e+06	6.25485e+06	3.33952e+06	3.03863e+06	6.91754e+06	3.13005e+06	2.07399e+06	4.17122e+06	8.53528e+06	6.78356e+06	2.18375e+06	3.37544e+06	3.43203e+06	3.64099e+06	3.09838e+06	4.44809e+06	9.24713e+06	5.05879e+06
M252T111	559193	302958	400105	273599	311881	344811	439692	386214	226980	163634	307950	313189	369550	309933	292141	277557	332129	330754	295570	277879	449486	229328	338767	351586	352645	250164	391603	306346	219816	298864	383129	372085	239402	285812	285170	366994	210940	280742	206130	261481	178013	273182	238073	352834	195814	257456	309880	199702	267011
M253T111	81150.7	42773	50810.1	37483.6	41531.3	50313.9	67058.1	54724.4	20735		39003.3	34856.2	59848.6	33307	29554.1	45467.1	44096.4	38472.9	22625.1	33708.3	70913.7		38520	37526.9	36354.4	25659.9	60692.5	42914.6		42260.3	54040	42130.2	25875.4		37955.8	64176			20438.8	37117.7	16252.4	32921	24343.6	45099	23271.2	19697.3	30169.4		29522.4
M254T75	664138	438506	780774	453403	443537	440355	694247	490665	461949	278928	504733	405894	533999	548623	542601	429187	421360	410609	514562	378327	456720	369639	470240	547365	551582	366305	448978	438107	336983	539321	570664	560172	486634	419011	361153	450931	284545	636889	347634	381836	311706	414691	248382	444102	273313	443373	562303	429067	435648
M255T37	2.16088e+06	3.58525e+06	8.20598e+06	3.91011e+06	1.1617e+07	4.17218e+06	4.21438e+06	6.11269e+06	1.00234e+07	1.04549e+07	8.1255e+06	4.22374e+06	4.58894e+06	7.57606e+06	1.06002e+07	4.75588e+06	8.51816e+06	5.32857e+06	7.08499e+06	3.20939e+06	7.46716e+06	6.7107e+06	2.85152e+06	5.31363e+06	6.30381e+06	9.78696e+06	1.74928e+06	2.57511e+06	1.17625e+07	5.52987e+06	3.22631e+06	4.20402e+06	9.59175e+06	6.7109e+06	5.14605e+06	5.44459e+06	1.1112e+07	6.63799e+06	6.71911e+06	9.40339e+06	8.54223e+06	9.74964e+06	4.0506e+06	3.9437e+06	6.17555e+06	9.60332e+06	9.63233e+06	8.02749e+06	5.88957e+06
M255T282	63627.9	52197.7	52822	35446.7	35600	59180.7	67729.5	61742.1	54972.2	32003.1	59527.3	74830.5	60962.5	22858	55378.7	67854.9	38347.7	62386	42584.3	62316.9	64700.8	39650.6	50353.3	60791.7	53619.5	52576.5	59375.5	44054	15035	47243.6	48047.3	63178.9	38608.8	56444.3	50877.8	56629.1		53780.1	33225	44470.4	45646.6	38880.7	43329.9	56280	47310.8	55682.6	48221.4	42143.8	60456.3
M257T37	3.30748e+06	5.04401e+06	1.10861e+07	2.45042e+06	1.44176e+07	4.97589e+06	5.7239e+06	7.53232e+06	1.40016e+07	1.32132e+07	1.04511e+07	5.40597e+06	6.20917e+06	9.33562e+06	1.40675e+07	5.95479e+06	1.1929e+07	7.28367e+06	9.41928e+06	3.97773e+06	9.20587e+06	8.34505e+06	4.29705e+06	6.61096e+06	7.68441e+06	1.3187e+07	2.5333e+06	3.52766e+06	1.57509e+07	7.22549e+06	4.4498e+06	5.23787e+06	1.18517e+07	8.69408e+06	6.60454e+06	7.29842e+06	1.42851e+07	8.30115e+06	8.29839e+06	1.19964e+07	1.08374e+07	1.25174e+07	5.44004e+06	5.05118e+06	8.17301e+06	1.23311e+07	1.28865e+07	1.07866e+07	7.83553e+06
M258T39	3.9613e+08	3.82077e+08	4.34037e+08	3.64685e+08	4.09031e+08	3.65857e+08	2.5876e+08	3.10724e+08	3.09242e+08	3.15078e+08	3.76687e+08	3.3296e+08	3.30715e+08	4.96443e+08	3.54277e+08	3.63415e+08	3.65058e+08	2.96193e+08	3.1598e+08	3.53282e+08	2.36938e+08	3.85217e+08	4.90011e+08	2.55635e+08	2.19722e+08	2.66049e+08	3.97696e+08	2.98282e+08	3.47859e+08	3.2704e+08	3.8442e+08	2.88052e+08	2.66068e+08	1.67853e+08	3.0499e+08	2.48334e+08	2.42275e+08	3.44809e+08	2.27754e+08	2.83527e+08	2.40736e+08	1.78713e+08	3.15621e+08	3.75835e+08	1.66143e+08	2.10447e+08	2.95717e+08	2.79305e+08	3.88157e+08
M259T37	1.0409e+06	2.26855e+06	5.1905e+06	2.5428e+06	7.01389e+06	2.46275e+06	2.60292e+06	3.77792e+06	6.51733e+06	6.25719e+06	5.00045e+06	2.46814e+06	2.86844e+06	4.5066e+06	6.69688e+06	2.65428e+06	5.19204e+06	1.39974e+06	4.3698e+06	1.9181e+06	4.49764e+06	3.60206e+06	1.80985e+06	3.12572e+06	4.19142e+06	5.76938e+06	762927	1.38758e+06	7.25634e+06	3.2877e+06	2.0062e+06	2.37947e+06	5.65689e+06	4.44275e+06	3.23044e+06	3.34685e+06	6.46808e+06	1.57774e+06	3.66719e+06	5.51e+06	5.36433e+06	5.82962e+06	2.17842e+06	2.2383e+06	4.03832e+06	6.1952e+06	5.92235e+06	4.79725e+06	3.36257e+06
M259T39	3.41292e+07	3.21148e+07	3.75422e+07	3.19497e+07	3.61439e+07	3.20231e+07	2.33598e+07	2.67658e+07	2.68439e+07	2.66889e+07	3.29034e+07	2.90453e+07	2.8384e+07	4.30673e+07	2.95317e+07	3.06224e+07	3.03828e+07	2.57759e+07	2.67963e+07	3.04975e+07	2.07522e+07	3.29479e+07	4.20065e+07	2.2921e+07	1.88177e+07	2.28668e+07	3.35559e+07	2.67421e+07	3.02298e+07	2.86642e+07	3.42803e+07	2.44464e+07	2.28734e+07	1.42597e+07	2.70657e+07	2.16541e+07	2.14998e+07	2.80238e+07	1.96376e+07	2.38718e+07	2.08545e+07	1.38964e+07	2.84356e+07	3.21421e+07	1.46999e+07	1.61058e+07	2.60198e+07	2.47682e+07	3.36554e+07
M260T40	4.07392e+06	4.38568e+06	4.31286e+06	3.87619e+06	3.92417e+06	3.65218e+06	2.94754e+06	3.54416e+06	3.15857e+06	2.9764e+06	3.73211e+06	3.7879e+06		5.27357e+06	3.56181e+06	3.8226e+06	3.36926e+06	3.08195e+06	3.36291e+06	3.97293e+06		4.06402e+06	5.59389e+06	2.40167e+06	2.12732e+06	2.62209e+06	4.38865e+06	3.355e+06	3.10041e+06	3.8179e+06	4.00198e+06		2.65819e+06	1.23766e+06	2.897e+06	2.70094e+06	2.4305e+06		1.2863e+06	2.93569e+06	2.44991e+06		3.38143e+06	4.24812e+06		2.02295e+06	2.76465e+06	2.77861e+06	4.01689e+06
M260T68	397955	140903	527470	300469	299136	1.07715e+06	1.10727e+06	323543	838423	291357	267953	189930	126244	834563	492261	386776	205484	343246	149737	391835	480438	525462	390664	1.13036e+06	1.12396e+06	889653	629600	398247	152040	832159	113583	105520	746372	1.44024e+06	154986	267939	143315	245057	771086	407713	570325	610189	356347	896987	234231	485360	628356	484058	736305
M261T338	4.05415e+06	3.21842e+06	2.89885e+06	2.86195e+06	2.84707e+06	3.80671e+06	2.49161e+06	3.5114e+06	1.75585e+06	2.49405e+06	2.91525e+06	3.28663e+06	3.40653e+06	2.59404e+06	2.83766e+06	2.85126e+06	2.63124e+06	3.56425e+06	2.4787e+06	3.605e+06	4.43884e+06	2.86526e+06	3.48359e+06	2.1796e+06	1.71714e+06	1.83414e+06	3.37781e+06	3.10096e+06	1.80557e+06	2.37682e+06	3.33796e+06	3.00074e+06	1.60613e+06	1.81137e+06	2.88383e+06	3.25992e+06	1.73451e+06	2.2822e+06	2.58211e+06	2.35761e+06	1.65984e+06	2.60045e+06	2.83794e+06	2.99867e+06	2.85009e+06	1.88357e+06	2.37961e+06	2.39024e+06	2.88796e+06
M262T550	2.05648e+06	1.12018e+06	521627	997641	518512	1.04151e+06	867145	1.46085e+06		627335	508232	1.32e+06	1.35523e+06	421328	629534	1.81231e+06	528714	1.22756e+06	603963	1.07757e+06	1.46549e+06	487621	1.04619e+06	789755	832693	683970	1.42058e+06	2.14416e+06	130617	437532	1.34644e+06	1.33706e+06		637680	739849	1.41039e+06	499612	417403	382622		643447	424473	837584	1.31263e+06	831459	384195	697030		410345
M263T39	1.36403e+06	2.94975e+06	2.04702e+06	3.04411e+06	1.6802e+06	3.05539e+06	4.22144e+06	1.11093e+06	4.34857e+06	1.6359e+06	795316	3.49192e+06	816871	993328	4.56771e+06	3.19903e+06	1.46963e+06	2.88614e+06	3.83273e+06	2.94383e+06	1.18982e+06	3.81398e+06		5.07934e+06	3.99191e+06	4.5471e+06	1.06941e+06	349863	748880	1.1515e+06	367112	1.72098e+06	4.46468e+06	2.7706e+06	3.65065e+06	997840	353014	4.93682e+06	3.0777e+06	1.01197e+06	4.51633e+06	5.42691e+06	3.14535e+06	335597	2.92821e+06	5.35934e+06	852650	4.16297e+06	2.16052e+06
M263T583	157530	136701	144842	135568		155313	122646	89808.7	98877.7	95337.7	134900	157684	244550	191622	151082	106626	187698	143023	146567	126489	149045	121437	141093	109789	112760	100297	195770	114160	90014.2	150761	145347	167745	102695		120059	161292		109459	133117	182435	131859	113230	94116.6	119719	67077.8	157878	199786	172999	195020
M264T39	1.22595e+07	5.91157e+06	3.83544e+06	1.37007e+07	4.95338e+06	1.43498e+07	1.15697e+07	1.06398e+07	9.40468e+06	1.05527e+07	3.46173e+06	1.5323e+07	9.39759e+06	4.24581e+06	5.09053e+06	1.46948e+07	4.7704e+06	1.41832e+07	8.03039e+06	1.45079e+07	9.17712e+06	8.14621e+06	4.55486e+06	1.18127e+07	1.08632e+07	9.73544e+06	1.16917e+07	7.7923e+06	4.16886e+06	2.97632e+06	9.74556e+06	1.06064e+07	9.85963e+06	7.36702e+06	1.20697e+07	9.779e+06	3.36361e+06	5.55773e+06	5.82547e+06	3.5999e+06	9.62539e+06	7.59452e+06	1.13879e+07	9.89345e+06	1.036e+07	1.00335e+07	3.41688e+06	7.54693e+06	4.23275e+06
M264T564	5.54764e+06	4.1492e+06	2.55856e+06	4.16382e+06	3.11602e+06	4.57498e+06	4.06505e+06	5.86151e+06	2.97723e+06	4.19918e+06	2.58681e+06	5.78093e+06	5.13326e+06	2.64888e+06	2.61816e+06	6.34472e+06	3.04111e+06	6.04392e+06	2.54352e+06	4.44377e+06	6.77861e+06	2.45548e+06	3.6261e+06	4.12388e+06	4.28354e+06	3.20404e+06	6.2903e+06	4.01679e+06	2.95366e+06	2.62132e+06	5.449e+06	4.9716e+06	2.98304e+06	4.37275e+06	5.40828e+06	6.7035e+06	3.03683e+06	3.15961e+06	2.43376e+06	2.3598e+06	2.73368e+06	2.64009e+06	5.63147e+06	4.43257e+06	5.94769e+06	2.93683e+06	2.8444e+06	2.34016e+06	2.89165e+06
M264T549	6.36248e+06	3.99966e+06	4.67282e+06	3.64055e+06	7.80582e+06	3.9516e+06	5.82409e+06	6.71462e+06	4.31168e+06	4.03574e+06	5.59168e+06	5.01769e+06	5.66138e+06	4.89273e+06	4.84298e+06	5.03588e+06	6.5696e+06	5.01424e+06	4.97987e+06	3.98516e+06	6.74585e+06	4.40398e+06	4.3039e+06	5.6553e+06	5.54448e+06	4.48036e+06	6.65746e+06	4.45444e+06	6.3388e+06	5.22178e+06	6.0993e+06	5.75496e+06	4.75867e+06	5.91856e+06	4.66799e+06	6.96922e+06	6.0689e+06	5.36168e+06	4.88756e+06	5.55667e+06	4.27644e+06	4.72608e+06	5.14983e+06	4.58096e+06	5.22288e+06	4.69148e+06	5.1033e+06	4.51162e+06	5.13528e+06
M264T490	6.36001e+06	3.92443e+06	4.02161e+06	3.38437e+06	7.20293e+06	3.85114e+06	5.10769e+06	7.71832e+06	3.76227e+06	2.75338e+06	4.15081e+06	4.37822e+06	5.06921e+06	4.12772e+06	4.08178e+06	4.6576e+06	7.40359e+06	4.10275e+06	3.80685e+06	3.90574e+06	7.39482e+06	3.09208e+06	5.07771e+06	4.95475e+06	5.49143e+06	2.86384e+06	6.55811e+06	5.18649e+06	6.27414e+06	4.06508e+06	5.98e+06	5.39319e+06	3.29909e+06	6.16191e+06	3.26572e+06	7.31933e+06	6.67299e+06	3.84109e+06	3.4085e+06	3.68358e+06	3.23391e+06	3.70628e+06	2.85994e+06	4.72254e+06	3.16262e+06	3.26775e+06	3.63408e+06	3.64355e+06	4.58673e+06
M264T111	308338	153781	205467	141186	145038	178755	217955	210924	120483	87600.6	170423	153103	215964	157917	174001	156346	160383	179811	142204	147676	232575	122805	187314	172715	203738	114016	204851	166037	142576	199910	192245	203314	147479	163490	152628	204133	103150	138905	132728	141112	92282.8	149582	108409	182395	110185	126189	150228	107189	147513
M265T37	1.14713e+06	1.69286e+06	4.29789e+06	1.95331e+06	5.50929e+06	2.07385e+06	2.33108e+06	2.92982e+06	5.18157e+06	5.13632e+06	4.39402e+06	2.43577e+06	2.29746e+06	3.59139e+06	5.73415e+06	2.11297e+06	4.49244e+06	2.80691e+06	3.71257e+06	1.71847e+06	3.64093e+06	3.10912e+06	1.61426e+06	2.81591e+06	3.265e+06	5.05646e+06	721585	1.4081e+06	6.07039e+06	3.33399e+06	1.45994e+06	2.45825e+06	4.93489e+06	4.12138e+06	2.6835e+06	3.19484e+06	5.97659e+06	3.73467e+06	3.59288e+06	5.1222e+06	4.66635e+06	4.89241e+06	2.08023e+06	1.99678e+06	3.44208e+06	4.8283e+06	4.6717e+06	4.17903e+06	3.2183e+06
M265T39_2	1.00822e+07	8.56638e+06	1.37157e+07	9.20095e+06	1.8713e+07	6.74707e+06	2.12118e+07	7.80515e+06	1.461e+07	1.35403e+07	8.99876e+06	1.02314e+07	5.96177e+06	1.14462e+07	2.35682e+07	7.95444e+06	1.69897e+07	5.26065e+06	1.37151e+07	1.1333e+07	6.78933e+06	1.35051e+07	7.23866e+06	2.09013e+07	1.67941e+07	1.69359e+07	9.33021e+06	5.68625e+06	1.49871e+07	8.45774e+06	4.76498e+06	1.23639e+07	1.59071e+07	1.314e+07	1.32604e+07	6.77103e+06	8.97674e+06	3.56376e+07	1.03612e+07	8.25361e+06	1.4151e+07	1.94509e+07	1.27126e+07	5.84922e+06	1.03345e+07	1.89446e+07	8.42045e+06	1.30741e+07	1.51651e+07
M267T37	1.28874e+06	1.9142e+06	4.21552e+06	1.98491e+06	5.49732e+06	1.94926e+06	2.23773e+06	2.93504e+06	5.10291e+06	4.91979e+06	4.03262e+06	2.08326e+06	2.37717e+06	3.56712e+06	4.85352e+06	2.38472e+06	4.27753e+06	2.65815e+06	3.65444e+06	1.78529e+06	3.37295e+06	3.3187e+06	1.5672e+06	2.78474e+06	2.98825e+06	5.01244e+06	940263	1.59064e+06	5.40436e+06	3.19584e+06	1.84526e+06	1.89474e+06	4.55004e+06	3.95772e+06	2.44089e+06	2.8504e+06	6.10377e+06	3.30852e+06	3.73529e+06	4.4737e+06	4.453e+06	4.60274e+06	2.03139e+06	1.49403e+06	2.97986e+06	5.20548e+06	4.68098e+06	3.8667e+06	3.02587e+06
M267T39	1.5614e+06		616425	805928	4.91649e+06	2.56612e+06	388098		4.60218e+06	2.11517e+06		1.49495e+06	2.14964e+06	1.16105e+06	8.73415e+06	3.49871e+06	845481	522864		2.05558e+06	647375	1.23771e+06	1.29693e+06	5.75858e+06	1.41448e+06	2.9785e+06	3.37104e+06	228724	1.41019e+06	416257	1.58565e+06	1.91869e+06	1.88799e+06	2.85087e+06	1.356e+06	420919	598762	8.43726e+06	632230		1.59649e+06	3.38172e+06	1.49912e+06	429253	1.52789e+06	4.49133e+06	982211		1.68722e+06
M271T38	1.07828e+06	1.25262e+06	1.24054e+06	1.3392e+06	1.40398e+06	1.066e+06	1.6828e+06	1.43396e+06	1.74843e+06	1.35233e+06	1.77565e+06	1.10775e+06	1.18907e+06	1.40094e+06	1.53253e+06	1.12986e+06	1.19548e+06	1.06629e+06	752172	1.07319e+06	1.21709e+06	1.5104e+06	1.05127e+06	1.55099e+06	1.69322e+06	1.65584e+06	833643	816590	1.16076e+06	965031	901208	1.21429e+06	1.82166e+06	1.55788e+06	1.06482e+06	1.2179e+06	1.0131e+06	1.25334e+06	1.02633e+06	1.26403e+06	1.67131e+06	1.32821e+06	853950		1.04739e+06	1.64783e+06	1.04424e+06	1.49149e+06	1.20386e+06
M271T40	2.50629e+06	2.107e+06	2.10533e+06	1.76011e+06	1.10643e+06	2.39948e+06	2.75812e+06	2.766e+06	2.27396e+06	786320	1.56592e+06	2.53728e+06	2.17647e+06	1.2274e+06	4.97477e+06	2.29676e+06	1.2188e+06	3.42138e+06	1.74432e+06	2.08124e+06	3.78495e+06	1.74714e+06	2.03431e+06	2.78484e+06	3.05638e+06	4.05915e+06	2.59242e+06	1.27984e+06	277589	1.28098e+06	2.27957e+06	3.05732e+06	3.36917e+06	2.16471e+06	2.12309e+06	3.54805e+06	429332	5.97403e+06	1.61757e+06	1.86261e+06	2.40828e+06	4.69751e+06	1.54971e+06	2.10085e+06	1.926e+06	3.19735e+06	1.69017e+06	1.92467e+06	2.16259e+06
M272T38	4.61041e+06	5.60321e+06	1.05227e+07	5.68603e+06	1.05448e+07	6.53062e+06	1.02012e+07	8.02354e+06	1.31876e+07	9.98219e+06	1.27562e+07	8.39971e+06	9.44551e+06	1.36787e+07	1.39126e+07	9.29509e+06	1.34235e+07	8.81285e+06	1.25684e+07	8.37846e+06	9.04638e+06	1.42435e+07	9.74636e+06	1.24582e+07	1.34256e+07	1.3477e+07	7.39267e+06	8.20661e+06	1.36561e+07	1.23307e+07	9.47934e+06	1.01827e+07	1.41196e+07	1.27014e+07	9.96209e+06	8.17655e+06	1.21157e+07	1.49339e+07	1.31322e+07	1.39177e+07	1.37118e+07	1.25149e+07	9.30598e+06	1.02283e+07	9.11844e+06	1.41742e+07	1.35855e+07	1.4623e+07	1.30577e+07
M273T38	1.83269e+06	2.11095e+06	2.19646e+06	1.60952e+06	1.90437e+06	1.73427e+06	2.32824e+06	2.23793e+06	2.4672e+06	1.64986e+06	1.92311e+06	1.51362e+06	1.71421e+06	1.97112e+06	2.05529e+06	1.42885e+06	1.94187e+06	1.5452e+06	1.93377e+06	1.82569e+06	1.9225e+06	2.4301e+06	1.51765e+06	2.3689e+06	2.39291e+06	2.0539e+06	1.09632e+06	1.21822e+06	2.065e+06	1.59728e+06	1.09343e+06	1.461e+06	2.18832e+06	1.83639e+06	1.5279e+06	1.76856e+06	1.5153e+06	1.69309e+06	1.81456e+06	1.90774e+06	2.22772e+06	1.86454e+06	1.11708e+06	1.25725e+06	1.64109e+06	2.33504e+06	1.77545e+06	2.17173e+06	1.73474e+06
M274T38	1.4215e+06	1.77373e+06	2.93796e+06	1.55068e+06	3.25834e+06	2.00948e+06	3.01078e+06	2.45576e+06	3.7444e+06	2.65958e+06	3.78528e+06	2.67016e+06	3.09695e+06	3.84913e+06	4.15045e+06	2.45708e+06	3.98628e+06	2.41798e+06	4.00835e+06	2.69135e+06	2.64988e+06	4.28572e+06	2.61783e+06	3.84038e+06	4.22316e+06	3.87132e+06	2.05712e+06	2.37036e+06	3.89403e+06	3.98409e+06	2.71971e+06	2.99476e+06	4.43036e+06	3.9965e+06	2.7962e+06	2.51734e+06	3.93353e+06	4.25949e+06	3.95554e+06	4.58423e+06	4.01349e+06	4.07616e+06	2.65771e+06	2.78966e+06	2.95355e+06	4.46441e+06	4.07548e+06	4.40509e+06	4.24776e+06
M274T61	587133	407332	709754	443155	1.25451e+06	452258	1.10518e+06	525330	873732	831183	708985	553277	457855	738059	631746	436271	1.11151e+06	460136	786336	429272	573486	719453	421653	1.20082e+06	1.08136e+06	848166	558396	436727	1.23269e+06	681449	407629	516926	908138	1.14537e+06	879587	553802	997447	966560	758516	669538	844936	699795	754275	427695	747742	846358	727060	722413	694753
M275T38	566170	847273	895012	846808	822507	933686	1.12741e+06	789395	1.05722e+06	696685	882033	811466	696753	936555	856687	715641	906853	838517	1.29435e+06		765674	1.1634e+06	320868	1.01922e+06	1.2419e+06	1.11031e+06	421534	641161	591996	658719	434416	635585	1.0212e+06	876784	599406	567652	253296	640246	627582	697986	971677	581465			681509	847423	825423	955877
M275T37		848485	1.79308e+06		2.61791e+06	832710	1.01984e+06	1.17513e+06	2.12633e+06	2.17606e+06	1.66561e+06	1.09864e+06	961713	1.66347e+06	2.15918e+06	854873	2.18272e+06	916238	1.7244e+06	665760	1.5882e+06	1.39933e+06		1.20068e+06	1.31853e+06	2.61232e+06		685624	1.06098e+06	1.8486e+06	731450	703042	1.96867e+06	1.98005e+06	1.21241e+06	1.32503e+06	2.91289e+06		1.94344e+06	2.53549e+06	1.86653e+06	1.86982e+06	515036	1.01318e+06	1.4741e+06	2.10407e+06	2.01493e+06	2.07846e+06	1.26195e+06
M275T61	84091.3	38871.7	100082	56231.5	191868	64739.4	158163	76481.3	129304	121395	97844.6	96230.2	60868.2	97812.7	78704.6	67556.9	168682	67866.6		52229.8	68606.1	87994.4	55528.8	201202	176839	118351	76120.2	53218.7	174535	103268	54094.2	66122.7	152178	186344	136234	82749.8	136204	124132	115976	101818	126372	81253.2	102402	43137.2	111436	111174		105861	102383
M279T338	4.60333e+07	3.86889e+07	3.31538e+07	3.5526e+07	3.37736e+07	4.06555e+07	2.75613e+07	4.13959e+07	1.99031e+07	3.15941e+07	3.08058e+07	3.77603e+07	3.64138e+07	3.02408e+07	3.21748e+07	3.56059e+07	2.73436e+07	4.27161e+07	2.69235e+07	4.01621e+07	5.05237e+07	3.09184e+07	3.68353e+07	2.30202e+07	2.01227e+07	2.11768e+07	3.96109e+07	3.56033e+07	2.06837e+07	2.69066e+07	3.75776e+07	3.57246e+07	1.75334e+07	1.92731e+07	2.94165e+07	3.53128e+07	1.96288e+07	2.43867e+07	2.50953e+07	2.62633e+07	1.8096e+07	2.74253e+07	3.03496e+07	3.55947e+07	3.20323e+07	2.11053e+07	2.93662e+07	2.79135e+07	2.89029e+07
M280T36	7.10017e+08	5.64278e+08	5.63751e+08	5.48866e+08	5.12123e+08	5.80522e+08	4.24118e+08	5.17959e+08	4.90711e+08	4.60621e+08	5.38879e+08	5.69146e+08	5.30682e+08	6.89958e+08	6.33895e+08	6.2139e+08	4.91713e+08	5.30481e+08	4.71044e+08	6.03505e+08	4.60345e+08	5.9985e+08	7.42237e+08	4.56559e+08	3.9521e+08	5.16139e+08	8.07472e+08	3.91014e+08	5.4131e+08	3.91745e+08	6.51126e+08	5.27502e+08	4.98862e+08	2.88313e+08	5.28004e+08	5.03107e+08	3.3775e+08	7.93653e+08	3.76057e+08	4.268e+08	4.53008e+08	3.89153e+08	5.33441e+08	6.64022e+08	3.43842e+08	4.43961e+08	5.83135e+08	4.84275e+08	6.75514e+08
M280T338	8.07508e+06	6.7058e+06	5.63924e+06	6.09206e+06	5.86799e+06	6.88815e+06	4.49409e+06	7.43326e+06	3.44404e+06	5.41162e+06	5.18804e+06	6.58395e+06	6.11089e+06	5.14074e+06	5.40642e+06	6.16435e+06	5.00207e+06	7.18288e+06	4.63366e+06	6.55601e+06	8.7217e+06	5.49625e+06	6.40893e+06	4.05104e+06	3.51445e+06	3.56581e+06	6.84567e+06	5.93258e+06	3.57701e+06	4.50305e+06	6.24844e+06	6.1726e+06	3.02102e+06	3.12969e+06	4.98862e+06	5.73225e+06	3.28551e+06	4.20376e+06	4.24228e+06	4.49296e+06	3.15293e+06	4.56545e+06	5.04986e+06	5.92038e+06	5.28558e+06	3.65291e+06	5.08593e+06	4.8547e+06	5.15001e+06
M281T37_2	6.18606e+07	4.93107e+07	4.83075e+07	4.76998e+07	4.37023e+07	5.09967e+07	3.63304e+07	4.59281e+07	4.29129e+07	4.05727e+07	4.68756e+07	4.92129e+07	4.62294e+07	6.11727e+07	5.39233e+07	5.41787e+07	4.34847e+07	4.6256e+07	4.05545e+07	5.26997e+07	4.04128e+07	5.23486e+07	6.44124e+07	3.86658e+07	3.43327e+07	4.55645e+07	7.01791e+07	3.37535e+07	4.54812e+07	3.38066e+07	5.65762e+07	4.5738e+07	4.28922e+07	2.61657e+07	4.61914e+07	4.44109e+07	3.0339e+07	6.76031e+07	3.29442e+07	3.72756e+07	3.87675e+07	3.39355e+07	4.62671e+07	5.78938e+07	2.98465e+07	3.87295e+07	5.04812e+07	4.23836e+07	5.9467e+07
M281T82	233169	196481	244916	178631	223660	229820	256742	164413	111233		171845	170334	219088	193974	169901		129505	191846	177401	200628	173234	133920	246216	196738	203540		269245	281756	169931	218696	256595	220524	133616	170157	113892	180043		202915	138848	124704	83290.2		100489	293295	76132.5	142543	193821	230496
M282T39	619635	546024	1.18931e+06	658594	1.06071e+06	849866	1.19874e+06	1.09195e+06	1.48391e+06	1.16244e+06	1.47779e+06	1.02003e+06	1.2653e+06	1.85586e+06	1.74164e+06	1.21759e+06	1.54731e+06	1.18853e+06	1.65984e+06	927354	1.19416e+06	1.73284e+06	1.0954e+06	1.76824e+06	1.86145e+06	2.09287e+06	921415	1.53314e+06	1.42791e+06	2.41879e+06	1.24121e+06	1.28617e+06	2.011e+06	2.10225e+06	1.07944e+06	758702	1.78032e+06	1.56829e+06	2.14419e+06	2.02766e+06	1.97589e+06	1.66499e+06	1.23785e+06	1.21586e+06	1.19331e+06	2.43303e+06	1.91072e+06	2.26014e+06	1.85436e+06
M282T111	1.26694e+07	7.46307e+06	9.56487e+06	6.79274e+06	7.70678e+06	8.05319e+06	1.05135e+07	8.94499e+06	5.32132e+06	4.29519e+06	7.0286e+06	7.50305e+06	9.10857e+06	7.37142e+06	7.46755e+06	6.68734e+06	7.75244e+06	7.94292e+06	6.49993e+06	6.94234e+06	1.03999e+07	5.58866e+06	8.01035e+06	8.38877e+06	8.91741e+06	5.65095e+06	9.25268e+06	7.47049e+06	6.28601e+06	7.01814e+06	9.19335e+06	8.44136e+06	6.12588e+06	7.05942e+06	6.72238e+06	8.46692e+06	5.18215e+06	6.1909e+06	5.29428e+06	6.29551e+06	4.41659e+06	7.12471e+06	5.44527e+06	8.39379e+06	4.78812e+06	5.69271e+06	7.17782e+06	5.56658e+06	6.56088e+06
M283T111	2.45407e+06	1.45976e+06	1.8375e+06	1.30187e+06	1.47689e+06	1.5778e+06	2.02894e+06	1.75868e+06	1.00118e+06	830059	1.36062e+06	1.45047e+06	1.74793e+06	1.43465e+06	1.44876e+06	1.2953e+06	1.43491e+06	1.53375e+06	1.23385e+06	1.34133e+06	1.98655e+06	1.06429e+06	1.52385e+06	1.61581e+06	1.68781e+06	1.09684e+06	1.78067e+06	1.39249e+06	1.21329e+06	1.34442e+06	1.74518e+06	1.62788e+06	1.16546e+06	1.35602e+06	1.28589e+06	1.66155e+06	986520	1.15003e+06	1.01475e+06	1.22817e+06	844826	1.33984e+06	1.02781e+06	1.58619e+06	905831	1.09263e+06	1.39821e+06	1.06058e+06	1.24561e+06
M284T111	205842	109913	152483	112244	117691	60370.4	167433	78149	70251.3	46162.1	106851	51033.3	156226	115495	117978	114314	117417	53606.9	94054.7	102222	194814	41401.1	63134.5	140239	132306	80009.6	167034	114819	81796.6	113735	143766	141205	65160.4	99047.4	103876	135101	65683.3	93812.8	78621	98387.6	57348.8	99361.3	76367.7	126943	69723.4	69111.5	46000.2	91715	95936.5
M284T127	558570	359222	482421	343186	513898	372542	596516	448455		415724	403223	389610	397553	444339	406871	351941	502312	350315	440675	346250	508401	364912	354825	546441	539160	399340	461377	369586	441012	386691	381240	399567		460184	435473	452067	409094	386549	366768	332631	344544	387426	372296	346305	364478	401990	386838	344687	368610
M285T127	95619	56798.7	69954.7	51131.9	87523.4	61594.7	91231.7	77080.9		59605.4	62144.6	60023.2	64566.9	58750.8	58033.5	57797.4	81477.4	61970.6	64084.9	45814	90204.4	49647.5	53815.3	86121.2	92484.8		73732.1	56840.8		62491.1	71031.7	69194.8	44669.2	68773.5	72303.7	77104.8	59835.7		53915.6	45846.5	65792	61732.9	63846.1	54775.4	55844.7	44129.3		45219.4	57152
M286T151	222521	139750	288927	235105	209555	162023	205576	169470	201994	176566	251048	81282.7	212042	283881	243997	100960	193844	97715.5	353674	139648	200928	228548	183348	328268	247457	167675	164094	168053	146282	192549	148293	166842	197339	178799	229195	175467	118790	224668	200912	196794	143677	199218	161194	159145	149878	197714	211756	205120	251456
M288T39	1.7301e+06	1.77182e+06	1.80414e+06	1.77209e+06		1.91752e+06	3.59822e+06	1.9533e+06	1.49805e+06	845915	1.78066e+06	1.96215e+06	2.00689e+06	2.11676e+06	1.39741e+06	2.06299e+06	1.52158e+06	1.5408e+06	2.35376e+06	2.35749e+06	1.15799e+06	2.70222e+06	2.90025e+06	3.27846e+06	3.09972e+06	1.64706e+06	3.11297e+06	2.43588e+06		2.2866e+06	2.25387e+06	2.17978e+06	2.05205e+06	2.1395e+06	1.75415e+06	1.47231e+06	920217	2.32924e+06	2.15507e+06	1.66326e+06	1.74058e+06	964391	1.69272e+06	2.62318e+06	1.03509e+06	2.13e+06	1.55692e+06	2.10408e+06	2.04525e+06
M288T98	188994	147787	279753	162334	172736	479881	583738	133673	420868	141658	155598	228626	80278.9	455175	254227	171085	100324	211135	157374	178063	188922	263744	192044	542228	604584	487302	273724	203083	73348.7	447719	61046.6	38695.2	446143	695313	41259.1	131762	93182.5	108676	424392	245010	321395	286657	169647	381168	117725	252118	350900	275422	397575
M294T85	63624.3	45313.5	59114	54953.3	36837.7	50208.1		49904.5	40435	38004	48769.4	53894.9	54558.5		37274.1	39194.6	34696.3	52130.6		50361	49615.2				37702.7	17493.8	36709.2	54561.9		48306.9	47911.2	50070.5	42653.8		45003.8	45041		43154.6	30187.9		49595.4	40074.3		43304.4	40540.1	41331.2	42161	49598.9	42546.3
M296T37	3.8531e+08	2.46833e+08	9.63256e+07	2.27775e+08	1.07996e+08	2.33298e+08	2.09885e+08	1.73906e+08	1.31593e+08	1.03514e+08	1.50553e+08	2.15282e+08	1.7762e+08	2.31601e+08	1.50273e+08	2.20692e+08	1.26779e+08	1.65515e+08	1.60145e+08	2.74066e+08	1.20011e+08	2.23156e+08	3.60603e+08	1.96357e+08	1.57787e+08	1.50515e+08	4.78715e+08	1.87026e+08	5.64695e+07	1.21474e+08	2.70236e+08	1.98853e+08	1.47994e+08	8.73141e+07	1.73441e+08	1.62825e+08	2.40822e+07	2.48059e+08	1.1964e+08		7.07135e+07	8.89141e+07	1.87246e+08	2.87759e+08	9.42863e+07	1.26301e+08	7.96638e+07	1.5871e+08	2.24043e+08
M297T37	3.32261e+07	2.1758e+07	8.24323e+06	1.98229e+07	9.47589e+06	2.0502e+07	1.76298e+07	1.12048e+07	1.10351e+07	8.88776e+06	4.48233e+06	1.84942e+07	1.53887e+07	2.05435e+07	1.25112e+07	1.8926e+07	1.12758e+07	1.38517e+07	1.43516e+07	2.43233e+07	1.05098e+07	1.84666e+07	3.04869e+07	1.68352e+07	1.31528e+07	1.23607e+07	4.11449e+07		5.08453e+06	1.06361e+07	2.34877e+07	1.68842e+07	1.24513e+07	7.47806e+06	1.40152e+07	1.36402e+07	1.99589e+06	2.18011e+07	1.03801e+07		5.42957e+06	7.46486e+06	1.59302e+07	2.51601e+07	7.97966e+06	1.01504e+07	6.71658e+06	1.40357e+07	1.95722e+07
M298T37	2.6374e+07	1.65839e+07	1.10815e+07	1.51996e+07		1.50358e+06	1.41176e+07	1.18335e+07	9.04128e+06	6.93778e+06	2.52028e+06	1.44007e+07	1.20616e+07	1.52783e+07	1.03261e+07	1.41761e+07	8.06099e+06	1.09642e+07	1.06224e+07	1.7308e+06	8.62553e+06	1.51046e+07	2.42121e+07	1.31246e+07	1.0693e+07	1.02426e+07	3.80576e+06	1.32479e+07		8.56358e+06	1.84868e+07	1.32826e+07	9.69087e+06	5.72219e+06	1.19231e+07	1.10227e+07		1.60486e+07	4.74174e+06		4.39924e+06		1.27521e+07	1.91201e+07	6.56694e+06	4.22645e+06	4.53344e+06	6.60488e+06	1.48924e+07
M298T323	106312	150960	184986	107260	215312	140625	165401	123028	190778	149382	131029	188333	89260.7	143003	202286	124403	226844	125175	131369	157425	119125	127422	124386	248351	201630	202332	72577	95812.7	203738	180897	79594.3	79232.7	168190	142702	88875	93114.2	132618	78347.7	165016	159177	180306	137862	117957	141239	193045	231236	98420.9	183555	156401
M298T234	47712.7		75575.8	45348.4	140288	73731.2	76122.5	38679.4	77237.3	85818.6	76873	46749.3	59620.7	75970.6	77174.9		103934	35314.9	100970	49329.8	83560.1	68290.1		91876.2	112099	77281	86328.6	62660.1	263275	83092.2		67967.1	99631.7	90475.2	97694.9	107085	192014		167129	81799.1	48660.7	80614.9	79355.5		55537.6	61739.9	85737.1	86244.3	94128.1
M299T88_1	82729.8	38742.8	208052	80466.3	12589.5	36318.6	35698	81804.4	121696		132970	28907.7	107792	159079	80433.2	39926.7	27114.8	20588.1	112390	16389.7	128203	139843	66179.2	88132.6	65218.4	79117.3	45030.7	55669.5		77410.3	17242.6	95429.7	49468	47794.2	20420.7	112715		180014	108587	98358.8	107545	152317	31270.1	43124.7	25574.8	81057.3	93373.3	123410	165279
M299T88_2	43695.7				130055		55134.3	57074.8	91186.1		59895.5	31309.6		81791.1	48592.8		59216.3		77645	18926.3	94696.2	119319		87261.3	119193	78527.3	33914.5	28597.8	72625.4	53163.9	12153.6	62272.9	136100	69395.8	53992	80242.9	139500	399983				132306		49244.4	40409.2	68540.2	197781	46498.2	65365.9
M300T311	134244	97411.2	57165.7	115789	17392.6	155884	95378.4	69992.5	89833.4	206342	180634	79614.2	98300.4	79537.5	55936	105468	17096	440329	42254.7	103172	131023	36864.3	115753	76641.4	64906.7	82573.8	37983.5	120290	92969.2	120811	64866.6	71921.3	154827	21512.2	95689.3	214599	97424.3		178737	254043	51167.7	49684.2	140029	134516	190760	83812.9	156119	54196.4	24219.1
M300T211	1.10252e+06	817178	682105	771277	568295	902093	1.01311e+06	914915	984246	1.4353e+06	561232	1.11665e+06	685281	632000	599410	971913	530751	957716	753288	781765	825011	708983	668656	1.0072e+06	1.05996e+06	1.00241e+06	520169	648411	348459	402217	399401	456602	744685	666107	678074	551019	365447	447247	557362	565338	843895	634180	706096	630758	789627	875478	554679	748201	592146
M301T338	763657	456193	617560	413047	649265	606153	468073	489027	380919		614345	457063	421224	387343	494132	377534	451801	507647	545693	650571	597146	474361	574971	393585	407330	430663	529053	462933	443966	447058	526099	618188	447907	375396	579968	631603	562870	511163	551830	533835	382425	392518	588793	452883	509861	375598	327589	514556	602623
M301T211	206724	147579	116460	141337	92151.6	160371	176577	167560	177045	266809	94372.8	206294	125243	108737	96749.4	168574	87189.5	181091	122628	134911	139781	113877	118402	176327	196410	167410	82358.2	105678	47327.4	62151.3	62901.7	73952.5	120615	111444	113427	101087	48710	65411.1	88639.2	96240.5	140175	106085	128390	102773	142820	161969	80131.3	134021	95488.6
M302T123	303631	261916	498706	276526	330694	622876	945396	224482	711917	268636	305418	383679	149697	774062	448912	310104	227063	374416	174931	296616	323611	448836	334031	845845	986536	920539	391993	325139	195601	798028	214499	96838.7	796498	1.08342e+06	172712	219548	232833	235739	698094	460098	565776	481585	327849	536051	201515	491827	617141	483374	649533
M302T127	1.53874e+06	918641	1.27879e+06	890417	1.36059e+06	955240	1.63655e+06	1.21451e+06	967135	940795	1.04457e+06	1.02951e+06	1.13245e+06	1.09161e+06	1.01276e+06	916832	1.31049e+06	967799	1.05907e+06	901940	1.39637e+06	857830	875374	1.51371e+06	1.47558e+06	901531	1.22335e+06	897065	1.14501e+06	978435	997913	1.06474e+06	1.00004e+06	1.24495e+06	1.15716e+06	1.22547e+06	965019	934501	816112	891727	820371	979590	996834	892817	945701	897427	988999	830686	936408
M303T127	295668	177850	240256	150275	258319	176566	314091	232868	181385	171630	195934	192139	215542	207035	189456	170971	257849	182198	190524	158661	128075	160396	173692	272474	290789	165747	232110	165907	189758	177867	186787	90828.1	190076	235242	212321	238612	172670	167853	147989	169022	143296	184101	181418	163009	180769	159615	190603	147708	173025
M311T440	6.05907e+06	5.86342e+06	2.65554e+06	3.28047e+06	702254	5.12254e+06	3.96565e+06	5.26867e+06	2.25092e+06	2.10697e+06	3.6216e+06	5.16704e+06	6.51878e+06	2.72879e+06	2.81343e+06	3.51227e+06	592639	5.20475e+06	2.67133e+06	4.46448e+06	5.47313e+06	2.77031e+06	6.39871e+06	3.14356e+06	2.84436e+06	2.56012e+06	4.65901e+06	4.89783e+06	795577	3.3968e+06	5.33898e+06	6.53675e+06	2.5497e+06	2.40044e+06	3.68106e+06	6.20524e+06	543561	3.87882e+06	3.26317e+06	3.16192e+06	2.41712e+06	3.63867e+06	3.01662e+06	7.06721e+06	3.69885e+06	2.60316e+06	2.4622e+06	2.59969e+06	3.93078e+06
M311T96	443097	707243	258868	718642	175866	523728	492979	473224	445286	999262	283520	883164	722800	343444	207311	791383	221249	1.32132e+06	264637	696949	331597	230852	794628	477939	607605	455969	318691	732149	254635	273883	673551	651094	501571	418025	1.08017e+06	588189	267256		306865	285922	401537	168677	786145	555142	724697	291441	267064	295529	261682
M313T37	1.3814e+06	1.95224e+06	5.04216e+06	2.2119e+06	6.72869e+06	1.94948e+06	2.36253e+06	3.40796e+06	6.06701e+06	6.24525e+06	5.21253e+06	2.02115e+06	2.76777e+06	4.37053e+06	6.24302e+06	2.39595e+06	5.31111e+06	2.89428e+06	4.44605e+06	1.21942e+06	4.26848e+06	3.49474e+06	1.98949e+06	2.92375e+06	3.2793e+06	5.62434e+06	797320	1.5947e+06	7.10487e+06	3.06771e+06	2.00528e+06	2.29353e+06	5.63521e+06	4.2659e+06	2.87777e+06	3.35114e+06	6.38449e+06	3.2719e+06	3.74893e+06	5.30831e+06	4.66845e+06	5.5562e+06	1.96127e+06	2.0662e+06	3.73018e+06	5.30288e+06	5.73012e+06	4.49924e+06	3.26555e+06
M313T442	9.09654e+06	9.86477e+06	6.72691e+06	8.89185e+06	4.56186e+06	9.76863e+06	9.31756e+06	8.35789e+06	1.35082e+07	6.39262e+06	7.22277e+06	1.09557e+07	1.12595e+07	6.83562e+06	5.85497e+06	1.10368e+07	4.54041e+06	1.09581e+07	7.74834e+06	9.26866e+06	9.34113e+06	7.16611e+06	9.26635e+06	9.20648e+06	9.01996e+06	8.39061e+06	8.70587e+06	9.64053e+06	4.20723e+06	7.11296e+06	1.03835e+07	1.02201e+07	8.25965e+06	8.28995e+06	8.00527e+06	9.88287e+06	4.65695e+06	9.42085e+06	7.0153e+06	6.23062e+06	8.22536e+06	6.80445e+06	7.88861e+06	9.40852e+06	8.30913e+06	7.60566e+06	7.06503e+06	6.78759e+06	7.48884e+06
M313T542	1.01231e+07	7.98984e+06	5.94809e+06			9.54387e+06	5.84246e+06	9.69416e+06	5.69393e+06	3.98146e+06	5.81934e+06	9.7865e+06	8.95634e+06	6.9904e+06	5.21143e+06	1.11602e+07	2.01443e+06	9.96102e+06	5.94374e+06	8.25844e+06	1.06897e+07	5.68426e+06	8.01091e+06	5.3665e+06	5.91063e+06	6.27376e+06	1.15789e+07	7.80898e+06		6.08779e+06	9.69494e+06	8.85199e+06	5.33087e+06	4.98543e+06	5.47447e+06	1.06345e+07	2.32586e+06	6.2647e+06	5.92478e+06	5.02332e+06	4.79399e+06	5.76714e+06	5.39511e+06	8.74001e+06	5.82882e+06	5.31282e+06	5.91664e+06		6.44269e+06
M313T67	197375	145462	318614	137176	386999	177241	329034	214569	319991	233082	306162	192058	189235	315405	268247	166094	351308	192974	292435	150298	232574	270512	187714	383317	348487	319045	274228	180250	344019	312182	181942	192798	293186	435949	252890	235186	393419	354826	380994	328344	322588	277027	232507	178186	229896	349860	325564	296972	332336
M314T441	1.66069e+06	1.876e+06	1.16864e+06		553978	1.80023e+06	1.56647e+06	1.47717e+06	1.3206e+06	1.5621e+06	1.19262e+06	2.00035e+06	1.96845e+06	1.1506e+06	1.12827e+06	2.1854e+06	510765	2.09193e+06	1.04085e+06	1.75458e+06	1.60174e+06	1.91367e+06	1.62761e+06	1.64267e+06	1.6878e+06	1.23862e+06	1.48332e+06	1.6457e+06	620789	1.06551e+06	1.803e+06	1.84971e+06	2.09145e+06	1.53192e+06	841702	1.8282e+06	524856	846270	1.14966e+06	971211	1.25451e+06		1.22937e+06	1.9944e+06	1.32507e+06	1.42628e+06	1.16254e+06	796311	1.01749e+06
M315T37	2.04905e+06	1.50665e+06	7.9594e+06	4.06385e+06	1.10945e+07	3.67858e+06	4.32898e+06	5.97008e+06	1.05137e+07	9.68283e+06	8.18316e+06	4.11947e+06	4.47146e+06	6.86962e+06	1.0261e+07	4.61814e+06	8.75869e+06	5.16236e+06	7.38285e+06	3.02131e+06	7.05323e+06	6.63727e+06	3.45859e+06	5.03909e+06	6.5659e+06	9.31102e+06	1.58233e+06	2.57252e+06	1.14772e+07	5.59372e+06	3.42034e+06	3.96988e+06	9.30444e+06	6.7875e+06	4.73788e+06	5.14504e+06	1.04656e+07	6.27072e+06	5.86097e+06	9.01462e+06	8.06938e+06	9.33166e+06	3.63947e+06	3.87297e+06	6.30831e+06	9.31552e+06	9.32771e+06	7.95711e+06	5.32794e+06
M316T157	294588	268669	495894	221368	292448	381029	892502	242012	544813	229920	331437	245841		565440	445641		231546	380786	363227		114569	405202	115373	642135	830300	772723	152172	283425	179500	657685	166812	60659.5	722716	775478	204303	153924	245899	215927	532764	426611	467335	404992	243205	379881		485970	466188	478313	474900
M317T37	1.27638e+06	2.16229e+06	5.1637e+06	2.27367e+06	7.39603e+06	2.44871e+06	2.31957e+06	3.5437e+06	6.52254e+06	6.29127e+06	5.07511e+06	2.47371e+06	2.75918e+06	4.21522e+06	6.33166e+06	2.97778e+06	5.60354e+06	3.27595e+06	4.33499e+06	1.99941e+06	4.08191e+06	4.16569e+06	1.68777e+06	2.73602e+06	3.9586e+06	6.08925e+06	820713	1.53548e+06	7.19051e+06	3.49509e+06	2.23697e+06	2.54274e+06	6.04812e+06	4.09661e+06	3.23638e+06	3.52244e+06	6.6654e+06	3.42168e+06	4.29181e+06	5.7053e+06	4.97341e+06	6.02633e+06	2.54187e+06	2.27202e+06	3.67964e+06	5.55117e+06	5.72345e+06	4.63054e+06	3.62396e+06
M317T38	886558		1.40849e+06	902296	1.18158e+06	784755	1.62328e+06	832348	1.55182e+06	835421	962482	906057	651480	1.17868e+06	1.67063e+06		852249	347064	516206		755276	1.05537e+06	601428	1.15152e+06	1.28252e+06	1.58907e+06	690601	734959	820669	1.69823e+06	638301	669345	555793	1.52398e+06	752255	888181	1.51445e+06	1.47338e+06	1.56464e+06	1.51561e+06	1.25037e+06	747035	808705	511941	657556	1.08553e+06	1.12619e+06	1.12661e+06	1.03694e+06
M318T102	511047	236808	266535	305914	172577	232206	427361	400525	173472	178385	311573	357075	413908	271962	183452	286703	211468	408499	235320	211693	479120	180759	233137	260511	313489	164094	269365	241320	161752	234333	293631	335918	206178	155162	222384	463330	154424	183664	201763	250081	161900	357810	189158	239119	183744	113109	247339	200769	176841
M319T100	83302.6	65000.1	112278	94354.8	194786	80760.5	76496.3	81680.7	188520	120726	79654.2	78944.7	73182.9	149613	145111	65841	135559	55150	346699	99490.4	112987	171231	69631.6	284877	399750		50573.5		379091	85227.2	71046.5	84182.9	165062	130606	132842	134720	232180	153359	144995	124370	100762	420871	75701.4	160501	172464	112886		134284	152041
M322T85	49074.9	51623.2	48751.7	50332.7	48330.6	58290.6	68757.1	73744.2	72504.2	71941.3	69886	83323.2	86264.5	87484.8	68894.6	71455.8	75054.4	84290.9	75135.7	78610.3	78872.3	73706.8	85776.3	69375.8	83067.2	77396.6	104824	102010	32508.1	85413.3	98367.6	88102.6	84529.1	86573.3	89802.3	85943.7	69609.5	73646.6	81262.7	88019.1	74655.2	78553.6	72699.7	86904.3	80132.7	87896.8	81383.4	78692.1	84794.9
M323T37	839403	1.6514e+06	3.87563e+06	1.87795e+06	5.26801e+06	1.62122e+06	2.3051e+06	2.83732e+06	5.17279e+06	4.92529e+06	3.89258e+06	1.961e+06	2.51151e+06	3.06539e+06	5.04547e+06	2.2866e+06	4.38793e+06	2.38007e+06	3.48773e+06	1.58297e+06	3.72485e+06	3.42669e+06	1.52169e+06	2.44492e+06	3.11419e+06	4.41764e+06	586119	1.73533e+06	5.87576e+06	3.51276e+06	1.67718e+06	2.02212e+06	4.75515e+06	4.00757e+06	2.32962e+06	3.02122e+06	6.43555e+06	3.32717e+06	3.86596e+06	5.02093e+06	4.21048e+06	4.92013e+06	1.92907e+06	1.77059e+06	2.94176e+06	4.69121e+06	4.82694e+06	3.75946e+06	2.73936e+06
M325T37	1.60913e+06	2.40258e+06	5.53805e+06	2.59594e+06	7.07081e+06	2.63013e+06	3.09714e+06	3.59153e+06	6.99629e+06	6.51839e+06	5.74219e+06	2.88261e+06	3.03993e+06	4.19293e+06	7.09499e+06	2.72185e+06	5.41542e+06	1.58192e+06	4.66064e+06	1.93006e+06	4.74786e+06	4.89357e+06	1.93329e+06	3.65057e+06	1.62483e+06	6.70219e+06	1.3073e+06	2.06176e+06	7.8992e+06	4.25004e+06	2.33876e+06	2.71842e+06	6.47705e+06	5.04112e+06	3.24889e+06	3.63253e+06	8.26631e+06	4.52735e+06	4.74243e+06	6.83641e+06	5.53855e+06	6.1601e+06	2.39336e+06	2.45901e+06	4.15314e+06	6.50886e+06	6.71537e+06	5.24102e+06	3.82311e+06
M325T119	76918.4	110696	76358.8	97632.6		74647.1	94226.4	85918.5	120786	171515	82585.3	123636	103767	98493.8	64632.8	115097	55805.8	164484	76778.9	114944	56360.9	63743.4	111454	96113.9	114592	141878	46468	100463	50041.9	74231.3	100031	95845.2	152512	84872.1	162011	99295.3	68120.5		95292.5	95547.4	111283		148036	72204.5	112937	96550.1	84893.8	89820	72474.2
M326T226	1.55367e+06	1.60647e+06	1.05534e+06	1.47553e+06	814513	1.77325e+06	1.65064e+06	1.38361e+06	1.2162e+06	1.51027e+06	931412	1.80996e+06	1.43295e+06	1.00926e+06	912047	1.53194e+06	780156	1.7169e+06	1.21329e+06	1.48432e+06	1.4647e+06	1.09287e+06	1.37025e+06	1.59857e+06	1.62658e+06	1.18026e+06	939433	1.06137e+06	524129	626308	863325	1.03142e+06	844143	1.02105e+06	1.41347e+06	1.06306e+06	539642	761169	913334	744833	1.06909e+06	1.02317e+06	1.58257e+06	1.21821e+06	1.6608e+06	1.13193e+06	886995	1.09526e+06	946651
M326T343	14738.3	73706.6	105795	28398.3	100992	88914.4	106157	76150.6	78194.9	79378	50230.3	104786		73034.1	126847	51301.8	132495	84076.3		88116.1	76139.4	34854.9	81029.1	128083	75749.9	106086		34932.3	125763	96389.2	34674.6		102008	82737.8		42778.5	56019.1		83663.3	116108		101549	19419.7	86177.7	107834	197528		136277	94190.2
M327T37	509342	819676	2.43734e+06	968498	3.74595e+06	943682	1.219e+06	1.54668e+06	3.0704e+06	2.24658e+06	2.49184e+06	1.21594e+06	1.42981e+06	2.25803e+06	3.25093e+06	1.19141e+06	2.29007e+06	1.55292e+06	2.11462e+06	549339	2.28677e+06	1.58516e+06	770140	1.51777e+06	1.69734e+06	2.75375e+06		853888	3.5114e+06	1.92439e+06	748564	1.06389e+06	3.04352e+06	2.34391e+06	1.52975e+06	1.73238e+06	4.32298e+06	1.67154e+06	2.36982e+06	2.83895e+06	2.93766e+06	2.86e+06	1.04713e+06	684182	2.02656e+06	2.65881e+06	2.92598e+06	2.35998e+06	1.73289e+06
M327T584	235716	136241	158457	175697	122708	235327	137677	159244	134985		216347	135049	299116	195679	145556	144176	147382	138820	163017	147546	206016	183647	172273	99429.6	160059	119170	231808	109303	132417	206194	265826	263645	97548.3		89004.6	186076	133321	129509	179296	234826	134978	114487	97505.4	145228	75225.9	119864	251323	153514	178757
M327T226	330899	343246	204430	292250	167993	359226	173726	283557	98566.9	315578	184234	192614	299094	90090.6	191117	306978	151959	351455	124089	296123	307525	214108	256826	323421	318060	244683	196003	223303	70947.8	106094	180662	212416	167798	188924	293759	210871	74705.8	128798	174598	137475	194263	210646	323468	255782	356465	221310	149228	218921	179105
M330T38			579859		593240	267051	602780	483500	750218	578704	1.10118e+06	518811	762986		1.00984e+06	763720	1.26937e+06	446318	880505		677611	783382		1.05247e+06	943289	1.11492e+06		464808	591465		413072	834288		745934	817535	578086	787977	828376	1.04225e+06		888837	889608			559716	1.00747e+06	1.03026e+06	900473	680724
M330T40	2.54844e+07	2.74729e+07	4.20992e+07	2.74476e+07	2.86228e+07	1.61834e+07	6.29054e+07	3.22968e+07	4.44529e+07	3.94695e+07	3.92383e+07	3.42663e+07	3.05373e+07	4.27609e+07	3.13581e+07	3.09995e+07	4.80143e+07	3.56844e+07	4.14124e+07	2.18962e+07	2.59176e+07	4.4705e+07	1.81707e+07	5.72884e+07	5.47341e+07	3.67322e+07	2.55318e+07	2.87481e+07	3.92127e+07	3.54181e+07	3.14659e+07	2.99103e+07	4.3817e+07	4.53638e+07	4.3309e+07	2.20425e+07	2.96837e+07	1.87847e+07	3.29027e+07	3.54479e+07	4.22009e+07	2.29351e+07	4.3123e+07	3.37388e+07	3.57244e+07	3.19507e+07	2.73249e+07	3.63272e+07	3.22246e+07
M330T199	1.48872e+06	2.33339e+06	1.72494e+06	1.79564e+06	1.3818e+06	1.57184e+06	2.99095e+06	1.41684e+06	1.42204e+06	1.59041e+06	2.74177e+06	2.49718e+06	1.03046e+06	1.45136e+06	2.63038e+06	1.28144e+06	1.62721e+06	2.26984e+06	3.30365e+06	1.71199e+06	1.64007e+06	1.99277e+06	1.16712e+06	2.45406e+06	2.1567e+06	1.72459e+06	648234	2.13352e+06	1.24205e+06	1.8649e+06	950398	1.63084e+06	2.36016e+06	1.8348e+06	2.08694e+06	814960	1.24181e+06	1.55034e+06	1.57814e+06	2.04392e+06	2.12968e+06	2.16271e+06	1.59747e+06	2.15824e+06	1.39892e+06	2.75281e+06	1.2999e+06	1.85211e+06	2.30406e+06
M331T38	1.01722e+06	1.23936e+06	1.24993e+06	1.30668e+06	1.06238e+06	1.02007e+06	1.53752e+06	1.01643e+06	1.45091e+06	1.26459e+06	1.1244e+06	1.03647e+06	1.07874e+06	1.01439e+06	1.37195e+06	899759	1.02997e+06	835536	1.2468e+06	747073	1.02874e+06	1.49014e+06	871867	1.53246e+06	1.33375e+06	1.27907e+06		798035	1.06482e+06	912123	823731	1.05445e+06	1.75363e+06	1.18329e+06	838940	968906	868671	985995	1.25979e+06	958440	1.27002e+06	1.14988e+06	690566	821858	985434	1.1911e+06	951269	1.03332e+06	1.18479e+06
M331T40	2.58007e+06	2.59518e+06	3.66087e+06	2.57888e+06	2.94872e+06	1.58985e+06	6.70147e+06	3.05827e+06	4.37113e+06	4.07945e+06	4.27898e+06	3.2525e+06	2.96501e+06	4.14942e+06	2.85843e+06	3.00769e+06	4.92794e+06	3.21284e+06	4.00875e+06	1.90714e+06	2.66179e+06	4.3496e+06	1.40086e+06	5.65251e+06	5.35677e+06	3.30894e+06	2.36872e+06	2.73632e+06	3.82256e+06	3.67386e+06	2.96034e+06	3.08485e+06	4.27824e+06	4.26327e+06	4.12238e+06	2.02887e+06	2.84371e+06	1.23199e+06	3.24813e+06	3.48444e+06	4.19609e+06	2.00103e+06	4.14234e+06	2.90404e+06	3.46145e+06	3.22848e+06	2.60082e+06	3.49172e+06	2.83504e+06
M331T584	262958	225325	218902	215670	240346	286094	219843	207294	205272	158747	255216	157934	402224	251575	133172	213286	189783	187855	265924	177408	239923	190409	248293	165322	193343	224509	317542	167342	184961	265916	271795	311768	174630	132957	148883	203715	208697	203796	199895	277917	162783	161335	130084	224646	93709.5	183173	340458	226376	246222
M331T62	468990	310051	594742	320869	925733	355485	850048	472737	640530	671507	575645	184349	344459	615881	248573	378695	900161	396649	600043	341424	529481	541803	359647	975901	871760	649820	505341	347031	812807	578143	307962	392380	618391	908168	672855	535634	805053	615566	665314	551630	635753	557638	590203	343433	611028	703788	616375	550658	589885
M331T199	300166	479877	653164	361303	247379	300230	548316	269286	301728	308065	525759	254437	187102	274760	563191	229729	303777	466841	575989	316012	307102	375458	213701	435149	423618	324573	217963	422332	222050	342661	148839	281522	447171	347785	409314	80864.1	242438	128462	314852	386637	405023	393138	301108	420355	274602	559028	252375	360355	430909
M332T40	1.85716e+06	2.00766e+06	1.89762e+06	1.66661e+06		1.81945e+06	3.179e+06	1.94183e+06	2.45218e+06	2.03949e+06	1.88321e+06	2.3943e+06	1.91335e+06	1.82865e+06	1.45203e+06	2.38894e+06	1.97642e+06	2.27114e+06	1.85169e+06	1.93888e+06	1.54418e+06	1.98958e+06	1.18355e+06	2.85743e+06	2.78439e+06	2.04404e+06	1.45735e+06	1.52443e+06		1.43096e+06	1.75385e+06	1.78894e+06	2.19365e+06	1.99994e+06	2.41866e+06	1.46621e+06	1.2676e+06	601406	1.60402e+06	1.47129e+06	2.17791e+06	1.17019e+06	2.10054e+06	1.65157e+06	2.09955e+06	1.74829e+06	1.02058e+06	1.74276e+06	910877
M332T62	77447.9	37585.9	95457.8	46959.6	141900	53532.1	148339	64369.5	112565	107979	99973.4	69827.8	52118.5	94584.7	83975.2	63573.9	129808	57626.6	83404.4	47070.3	81486.4	93814.6	51216.4	164702	156145	99213	96087.3	45869.4	136872	98026.5	38324	65747.4	112449	163199	113988	84454.7	141965	109886	104373	94103.3	100063	94594.6	101106	41657.3	101509	102335	93500.6	90890.8	101424
M333T37	1.07383e+06	1.97119e+06	3.71464e+06	1.67025e+06	5.53112e+06	1.82508e+06	2.27417e+06	2.5131e+06	4.58877e+06	4.79311e+06	3.85639e+06	2.0034e+06	2.04026e+06	3.06457e+06	4.84316e+06	2.40606e+06	4.10791e+06	2.686e+06	3.68729e+06	1.53215e+06	3.39218e+06	3.05486e+06	1.40167e+06	2.80442e+06	2.8996e+06	4.49503e+06		1.55655e+06	6.06342e+06	3.39811e+06	1.35134e+06	2.32465e+06	4.67722e+06	4.17351e+06	2.25238e+06	2.73572e+06	6.40205e+06	3.03588e+06	3.75618e+06	4.8158e+06	4.0626e+06	4.13666e+06	2.03109e+06	1.84142e+06	3.07544e+06	4.74083e+06	4.54763e+06	3.92426e+06	3.02242e+06
M335T37	1.05318e+06	1.88897e+06	3.50581e+06	1.65816e+06	5.07661e+06	1.92002e+06	2.34305e+06	2.51189e+06	4.71452e+06	4.26299e+06	3.83526e+06	2.02737e+06	2.11522e+06	3.19162e+06	4.86041e+06	2.46872e+06	3.56248e+06	2.29997e+06	3.26387e+06	1.45089e+06	3.19747e+06	3.2165e+06	1.51228e+06	2.57764e+06	2.61461e+06	5.04691e+06	728154	1.6316e+06	5.17053e+06	3.48357e+06	1.82204e+06	2.21392e+06	4.38097e+06	3.94418e+06	2.4771e+06	2.53563e+06	6.47672e+06	3.32987e+06	3.43449e+06	4.82416e+06	4.2109e+06	4.73151e+06	2.10169e+06	1.49823e+06	3.16737e+06	4.44238e+06	4.29584e+06	3.92198e+06	2.61032e+06
M335T225	734138	545762	435843	439872	426350	707591	404691	807056	246624	360299	393182	463022	481274	482263	470688	359574	348028	494765	434104	596120	984240	390610	569683	355089	386754	258878	618503	541487	210650	351065	425820	396489	200915	298671	427766	649745	256353	359580	366413	361966	249567	369441	380742	611258	415249	242106	366211	444414	398246
M337T441	5.04881e+06	5.72829e+06	9.1784e+06	5.24841e+06	3.65622e+06	5.08321e+06	1.02693e+07	5.34064e+06	6.48901e+06	5.4227e+06	1.00382e+07	5.63989e+06	6.10387e+06	8.98221e+06	6.83218e+06	5.08088e+06	4.51396e+06	6.1443e+06	9.58765e+06	5.17125e+06	5.47553e+06	9.25563e+06	5.40677e+06	7.92983e+06	9.94473e+06	6.99924e+06	4.69083e+06	6.44239e+06	4.03862e+06	8.46067e+06	6.1121e+06	6.36538e+06	7.11778e+06	7.02318e+06	6.91317e+06	5.97619e+06	3.93813e+06	5.60039e+06	8.82819e+06	8.73594e+06	7.45368e+06	7.07769e+06	6.39734e+06	5.96474e+06	6.58077e+06	6.46452e+06	7.97128e+06	9.31856e+06	9.50956e+06
M337T109	246065	439406	307540	407804	216781	286528	368950	310350	518616	657289	325397	515569	419910	403711	235024	488464	228838	723173	305875	399062	227446	277092	469889	357507	501943	547788	191510	430183	270370	307743	415316	358172	600927	325915	643543	346312	253523	101095	365209	327983	486511	182294	518729	312236	408530	361671	326934	350591	317761
M338T441	933719	1.16885e+06	2.05726e+06	844005	550038	742596	2.14434e+06	1.03622e+06	1.23842e+06	1.00582e+06	1.90854e+06	915703	1.10891e+06	1.91016e+06	1.17768e+06	941983	872645	1.18162e+06	1.93651e+06	1.04199e+06	923578	1.63039e+06	1.03995e+06	1.5318e+06	1.71789e+06	1.39073e+06	623361	1.14036e+06	579940	1.63851e+06	854589	1.05377e+06	1.44956e+06	1.47545e+06	1.4246e+06	1.02215e+06	599582	678086	1.7203e+06	1.84069e+06	1.58611e+06	1.28209e+06	1.33611e+06	1.11057e+06	1.3241e+06	1.11584e+06	1.65541e+06	2.09428e+06	2.00144e+06
M339T527	9.65838e+06	1.10645e+07	9.07778e+06	1.19882e+07	4.86711e+06	1.03877e+07	6.83121e+06	1.25514e+07	6.44171e+06	8.98304e+06	8.73682e+06	1.2079e+07	1.1856e+07	8.62426e+06	7.7112e+06	1.15113e+07	4.9867e+06	1.12093e+07	8.39788e+06	1.09904e+07	1.04785e+07	6.79713e+06	1.18621e+07	6.5659e+06	7.60587e+06	7.1544e+06	8.70597e+06	1.16194e+07	6.79471e+06	1.82398e+07	1.08822e+07	1.15839e+07	7.50434e+06		9.63692e+06	1.23662e+07	5.36433e+06	5.99116e+06	8.46259e+06	8.84462e+06	7.59721e+06	6.7798e+06	8.69271e+06	1.31185e+07	9.99368e+06	6.83457e+06	8.0909e+06	8.31238e+06	9.38548e+06
M339T441	1.44217e+07	1.44935e+07	1.9088e+07	1.38055e+07	1.58634e+07	1.29959e+07	2.64786e+07	1.47432e+07	1.80639e+07	1.4319e+07	2.33567e+07	1.51634e+07	1.6428e+07	2.25007e+07	1.85618e+07	1.37543e+07	1.13682e+07	1.55597e+07	2.28517e+07	1.54261e+07	1.50806e+07	2.2312e+07	1.50527e+07	2.3561e+07	2.84552e+07	1.68738e+07	1.48333e+07	1.7203e+07	1.73277e+07	2.15349e+07	1.64272e+07	1.62868e+07	1.89971e+07	2.75542e+07	1.82891e+07	1.56025e+07	1.71831e+07	2.37735e+07	1.90918e+07	2.01257e+07	1.93343e+07	2.15927e+07	1.69506e+07	1.6687e+07	1.91732e+07	1.61594e+07	2.09018e+07	1.99443e+07	2.01973e+07
M339T150	2.21938e+06	3.58122e+06	2.0503e+06	3.685e+06	1.16837e+06	3.06385e+06	2.82123e+06	2.47693e+06	3.80352e+06	4.58711e+06	2.04799e+06	4.80672e+06	3.66331e+06	2.47796e+06	1.52455e+06	4.6969e+06	1.26917e+06	6.33592e+06	2.01746e+06	3.83743e+06	1.96754e+06	1.79293e+06	3.76896e+06	2.67843e+06	3.54549e+06	3.74173e+06	1.8103e+06	3.29295e+06	1.38472e+06	1.98597e+06	3.45143e+06	3.19902e+06	4.19113e+06	2.38838e+06	4.69273e+06	3.12731e+06	1.64625e+06		2.38534e+06	2.04968e+06	3.23501e+06	1.29043e+06	3.96286e+06	2.6307e+06	3.19136e+06	2.88906e+06	1.90016e+06	2.24628e+06	2.04531e+06
M339T112	363507		690215	853992			946423				786443		426585	812159	338365		481455		696535				519557	1.26367e+06	865865	680851	312195	622833	651985	955766	439809	371289	796882		544906	584372	660702		1.13297e+06	1.07115e+06			429476	562690	846431		1.10002e+06	710111
M340T97	67432.5	60100.4	100736	30787.4	18209.6	49131.8	83828	70946.3	72281.8		44002.8	77100.3	73210.8	85282.8	78416.9	41848.8	28097.7	83119.2	119421	54543	74054.2	97915.6	48814	83066.9	94681.4	86552.8	59337.6	56609.5	6374.61	95849.4	64982.7	88351.9	89804	82554.5	71707.1	65454	20252	77669.1	85503.2	102989	84860.4	85499	35388.2	67427.8	43455	116538	92424.1	88299.6	85427.5
M340T441	3.14357e+06	2.90047e+06	4.43435e+06	2.30963e+06	3.09143e+06	3.12617e+06	5.62995e+06	2.43493e+06	3.21544e+06	2.99413e+06	4.47079e+06	2.9182e+06	3.15083e+06	4.33436e+06	3.99378e+06	2.43021e+06	2.60285e+06	3.09409e+06	4.6428e+06	3.07266e+06	2.89714e+06	4.7979e+06	2.9331e+06	5.57374e+06	5.76585e+06	3.65233e+06	2.32467e+06	3.5615e+06	3.46186e+06	4.24025e+06	3.41149e+06	3.60188e+06	4.46704e+06	4.53526e+06	3.95182e+06	3.0783e+06	1.72939e+06		4.79191e+06	3.6417e+06	4.07188e+06	4.29084e+06	3.49979e+06	2.70717e+06	4.02984e+06		4.39705e+06	4.94605e+06	4.68283e+06
M340T150	475446	791630	425602	783815	239264	632788	598071	553175	787238	1.06023e+06	464793	1.06205e+06	802451	534629	305627	983827	273971	1.32515e+06	420277	830855	426807	409503	829180	563341	797071	790998	376887	717477	286963	434645	766420	737811	922255	506574	1.09998e+06	693952	316328	98536.3	510643	465757	663260	309748	897742	566344	705816	549090	410651	467886	436821
M341T37	653889	578456	918010	674438	905844	813577	1.17462e+06	1.07758e+06	1.08181e+06	881393	1.00881e+06	734741	851090	806093	1.05085e+06	737785	925826	800271	1.10834e+06	586550	821743	783151		1.02958e+06	742021	1.02142e+06	441851	661089	751618	1.01342e+06		824047	819250	540451	704401	901934	593268	834477	1.07516e+06	902866	1.34585e+06			654945	793676	1.10468e+06	864581	930980	991846
M341T543	3.9761e+06	4.23738e+06	5.32817e+06	4.24596e+06	1.92811e+06	4.3294e+06	5.1514e+06	3.71614e+06	4.3524e+06	2.62727e+06	5.05153e+06	5.44712e+06	3.89246e+06	5.91977e+06	4.3316e+06	5.62044e+06	2.47113e+06	5.61163e+06	5.06743e+06	3.78677e+06	4.59976e+06	4.80836e+06	3.51125e+06	4.64501e+06	5.46143e+06	4.64022e+06	3.90669e+06	3.61304e+06	2.34496e+06	5.15013e+06	4.34218e+06	3.83931e+06	4.57705e+06	4.34015e+06	3.83162e+06	4.15239e+06	2.34071e+06	4.28381e+06	4.88558e+06	4.65581e+06	3.90287e+06	4.53055e+06	3.17749e+06	3.96078e+06	3.19893e+06	3.90594e+06	5.04839e+06	4.48669e+06	5.48821e+06
M341T231	383191	1.17173e+06	441996	1.40869e+06	435878	1.91968e+06	3.1695e+06	428343	5.3937e+06	826812	793900	4.24257e+06	703102	501425	507498	3.73396e+06	259596	3.10956e+06	1.16875e+06	2.95036e+06	529932	1.27979e+06	522725	5.10905e+06	3.41827e+06	6.24943e+06	558171	440705	224627	572820	612923	976402	9.61749e+06	2.48803e+06	1.22234e+06	565608	297111	584868	1.05847e+06	454531	4.82713e+06	1.15048e+06	1.02074e+06	523471	1.15309e+06	4.79433e+06	509802	994628	547159
M341T176	565421	689232	671867	825807	458276	841430	1.54035e+06	692718	1.8801e+06	1.53663e+06	678685	1.79528e+06	756953	692812	656390	1.61226e+06	455307	1.265e+06	874345	909846	780060	867545	618402	1.62476e+06	1.7168e+06	2.02961e+06	657817	561821	433375	652944	548061	749645	1.80895e+06	1.24566e+06	1.21263e+06	812043	425772	875388	816240	524937	1.69333e+06	861390	1.08855e+06	569094	1.39955e+06	1.68243e+06	625987	770380	726241
M341T631	1.95935e+06	2.05127e+06	1.76676e+06	1.96563e+06	2.20448e+06	2.18999e+06	1.32948e+06	1.34071e+06	2.44615e+06	1.82455e+06	2.18152e+06	1.43878e+06	1.60165e+06		2.62551e+06	1.72925e+06	1.70781e+06	1.98958e+06	1.58964e+06	1.40168e+06	1.4498e+06	3.48011e+06	1.28905e+06		1.14644e+06	292160	1.56759e+06	1.68687e+06	2.37406e+06	3.72993e+06	1.34913e+06	1.57018e+06		1.25243e+06	1.88875e+06	1.58243e+06	2.47192e+06	1.96603e+06	1.80254e+06	1.70931e+06	948086	1.5043e+06	1.95537e+06	1.23742e+06	1.90597e+06	1.12508e+06	1.80192e+06	1.3843e+06	1.93741e+06
M341T468	6.63215e+06	6.08469e+06	1.30772e+07	6.4949e+06	1.42034e+07	6.73407e+06	1.86465e+07	7.66752e+06	1.66508e+07	1.1436e+07	1.32362e+07	8.20553e+06	7.47328e+06	1.42845e+07	1.33754e+07	1.14309e+07	1.35046e+07	7.93814e+06	1.3429e+07	8.32548e+06		1.38498e+07	6.13253e+06	1.86895e+07	1.58562e+07	1.67635e+07	6.40355e+06	6.93987e+06	1.38587e+07	1.45524e+07	7.44602e+06	6.90526e+06	1.71488e+07	1.79693e+07	1.13541e+07	9.16987e+06	1.31341e+07	1.43535e+07	1.37277e+07	1.30507e+07	1.70048e+07	1.43022e+07	1.12221e+07	6.02045e+06	1.073e+07	1.75472e+07	1.38584e+07	1.3043e+07	1.44355e+07
M342T542	647489	782013	872029	770096		896128	1.11281e+06	684367	712280	324021	902695	1.14108e+06	870732	925758	703866	1.1134e+06		963358	887001	777544	687989	970518	584513	751433		857378	646586	607490	297644		370241	680690	700681		556994	828340	313267		958979	798606	605860	608265	601641	761955	557335	467258	819578	718768	823941
M342T176	122728	139999	126351	167033	76239.3	158868	332273	126561	405916	314980	131090	398403	157074	140546	104382	355220	84866.8	270982	177161	183629	151995	179713	107832	358067	356528	446912	124360	104427	49666.9	124246	111625	156139	377364	229758	260766	159776	52936.8	171291	143914	90611.8	354127	161558	224648	106397	304130	351127	99328.8	135095	136197
M342T167	60402.7	46443.9	60461.1	250359	98706.1	133674	174405	51517.8	150119	86507.1	63471.6	96679.1	131552	67734.3	92925.7	125009	83606.8	84251.7	64461.9	107744	63482.1	68453.2	101249	285669	791289	154199		84530.8		74011.9		114871	171821	437457	175432	128784	159129	192712	102987	73642.5	147229	92038.6	105933	88477.3	166504	419963	116942	94466.8	78070
M343T37	1.8761e+06	3.36106e+06	5.42401e+06	3.45913e+06	7.69286e+06	3.21356e+06	3.69403e+06	3.97453e+06	7.00921e+06	6.96917e+06	5.42992e+06	3.37715e+06	3.44046e+06	4.99993e+06	7.51611e+06	3.398e+06	5.81777e+06	1.80423e+06	5.61433e+06	2.77361e+06	4.47551e+06	4.72418e+06	2.87544e+06	3.99061e+06	4.89539e+06	7.36658e+06	1.66931e+06	2.7673e+06	8.5915e+06	5.94131e+06	2.85516e+06	3.3976e+06	7.13024e+06	6.57155e+06	3.81947e+06	4.12393e+06	9.76842e+06	5.12227e+06	6.32509e+06	7.94514e+06	6.54689e+06	6.32165e+06	3.33207e+06	3.19455e+06	4.69504e+06	7.16834e+06	6.44075e+06	6.11701e+06	4.52703e+06
M344T243	1.42133e+06	1.99975e+06	3.5996e+06	1.88326e+06	2.06868e+06	2.9116e+06	5.52426e+06	1.72879e+06	3.56082e+06	2.9501e+06	2.30695e+06	3.02805e+06	1.07166e+06	5.17342e+06	2.26391e+06	2.07055e+06	1.64924e+06	4.61378e+06	2.21051e+06	1.63854e+06	1.67203e+06	2.68337e+06	1.97374e+06	3.70715e+06	5.67458e+06	5.08943e+06	1.40782e+06	1.77168e+06	2.59238e+06	4.4932e+06	1.35641e+06	799720	5.47385e+06	4.70212e+06	2.17552e+06	1.6897e+06	3.14585e+06	1.09433e+06	5.45939e+06	4.73688e+06	3.36114e+06	3.00718e+06	2.63892e+06	2.53966e+06	1.50334e+06	3.39835e+06	4.88629e+06	3.68003e+06	4.30637e+06
M344T70	498762	727571	209664	668239	255300	596389	909595	226719	295350	969624	155784	569087	379238	135361	127201	607327	227183	638032	334774	627476	308381	346021	335115	867470	765765	207061	378323	333380	187272	115763	206721	439347	251993	651932	956121	239336	147823	154820	400048	108314	241032	295758	994814	182136	786360	237632	89593.1	321605	189335
M345T37	1.06945e+06	1.80727e+06	3.07711e+06	2.13442e+06	4.22499e+06	1.92139e+06	2.46982e+06	2.53695e+06	4.47769e+06	4.78896e+06	3.30381e+06	1.52194e+06	2.15432e+06	3.37616e+06	4.11905e+06	1.70476e+06	3.97821e+06	2.05024e+06	3.32137e+06	1.47458e+06	2.62304e+06	3.19713e+06	1.5261e+06	2.61696e+06	3.02857e+06	4.73193e+06		1.84589e+06	5.42688e+06	3.97458e+06	1.57396e+06	1.84914e+06	4.13328e+06	4.2027e+06	2.44129e+06	2.56834e+06	6.62523e+06	2.58253e+06	4.00776e+06	4.95759e+06	4.31566e+06	4.15893e+06	2.10874e+06	1.42266e+06	3.0784e+06	4.83178e+06	4.51735e+06	3.72181e+06	2.30022e+06
M345T243	256785	424875	653897	361962	423993	586867	1.12855e+06	352603	747312	555307	474947	556600	195701	1.02383e+06	480658	444193	339578	977123	405185	296082	328503	512530	432828	713007	1.18647e+06	1.01368e+06	303750	376044	510298	897943	267639	155351	1.01531e+06	1.01309e+06	463597	322081	646209	203837	992973	922677	657209	655711	529658	531362	263321	634381	962382	786024	873619
M348T165	144186	106028	67922.7	130342	76809.7	114799	61407.2	89363.8	37584	91231.1	57643.3	92827	180941	61797.9	57158.2			99738.5		115279	93275.8		100371	71826.1	75470.8		70966.6	108663		70873.6	61845.2	113448	44165.3		102306	81663.9			53490.2	46569.9	60583.9	56329.1	116846	102938	132678				83190
M352T40	1.00081e+07	1.10331e+07	1.84652e+07	1.04358e+07	1.23415e+07	6.68219e+06	2.62476e+07	1.46031e+07	2.02967e+07	1.86784e+07	1.88225e+07	1.67891e+07	1.53313e+07	2.0305e+07	1.57853e+07	1.57185e+07	2.31483e+07	1.82033e+07	2.08392e+07	1.10218e+07	1.38745e+07	2.2452e+07	8.59982e+06	3.36146e+07	2.85836e+07	1.92514e+07	1.43621e+07	1.47682e+07	2.16172e+07	2.05351e+07	1.68288e+07	1.60667e+07	2.57372e+07	2.70835e+07	2.40259e+07	1.18608e+07	1.61908e+07	1.01076e+07	1.98881e+07	2.06056e+07	2.29863e+07	1.26462e+07	2.52189e+07	1.73421e+07	2.02409e+07	1.94302e+07	1.47309e+07	2.06011e+07	1.89724e+07
M352T122	36301.2	33500	100618	34651.3	76434.6	62722	160481	19620.2	123891	36433.8	78095.4	58510.2	13322.7	165492	79348.7	39252.2	47544	96524.5	50459.7	30153	42529.4	43116.7	42222.1	115106	150089	77126.9	46671.3	33676.7	56401.8	177510	28639.3		134310	145977	28121.9	38761.7	66937	21827.6	130965	129499	98032.7	76599.1	37379.1	50999.3	15566.9	34535.4	68087.2	110992	122687
M352T44			2.36656e+06	646253	4.21912e+06	711672	1.2753e+06	2.87926e+06	1.02352e+06	3.41672e+06	1.57342e+06	1.79999e+06		2.11959e+06	1.77613e+06	1.60671e+06	1.53784e+06	933560	1.58299e+06	558039	998392	2.77517e+06		2.26718e+06	1.19557e+06	3.05482e+06		3.67516e+06	2.91051e+06	2.2891e+06	1.82028e+06			1.47164e+06	1.47632e+06	1.50666e+06	1.85025e+06	1.48501e+06		1.41952e+06	1.91187e+06	2.51185e+06		2.74727e+06		4.04008e+06	2.87104e+06	3.6923e+06	1.74173e+06
M353T37	2.93947e+06	4.06998e+06	6.70401e+06	3.82087e+06	8.56169e+06	3.98647e+06	5.06349e+06	5.2639e+06	8.44779e+06	8.3663e+06	6.11929e+06	4.29726e+06	4.03861e+06	6.70548e+06	7.90523e+06	4.09917e+06	6.95365e+06	4.17798e+06	6.17257e+06	3.45927e+06	4.9982e+06	6.24454e+06	3.48114e+06	5.1191e+06	5.88584e+06	9.41812e+06	2.94386e+06	4.17376e+06	1.0816e+07	8.47545e+06	3.81508e+06	3.79008e+06	7.92816e+06	9.00444e+06	5.09722e+06	5.17006e+06	1.23187e+07	6.09627e+06	8.28154e+06	9.15728e+06	8.30348e+06	7.95265e+06	4.51294e+06	4.06019e+06	6.01855e+06	8.46912e+06	7.40009e+06	7.32118e+06	5.81758e+06
M353T440	273804	576433	803707	559976	102948	382738	592982	367207		409694	796498	330842	589138	1.08758e+06	657297	357338	259097	606902	800473	281252	508590	773085	444740	386920	519392	566668	258810	546975	208809	651973	568824	668155	507031	432921	620520	519768	100029	494417	908194	943682	641053	560862	536233	624848	589300		924652	888413	913348
M354T393	21709.3	68035.6	115135	30690	113048	94551.7	117853	81472.2	80722.5	74355.8	65855.4	122859		61645.9	127687	50323.5	143066	93417.9	37817.1	83954.9	83020.9	35062.5	69936.5	139967	84661.1	105642	13659.6	37984.5	167021	98607.4	49200.4	29670.4	101556	73214	15150.3	47256.1	68244.2		104973	154923	107953	113536	19028.7	91320.3	127623	209951		148186	102092
M355T37		1.1545e+06	1.74641e+06	1.1107e+06	2.28074e+06	552325	1.25214e+06	702092	2.47729e+06	2.31359e+06	2.11476e+06	1.00232e+06	697228	1.74661e+06	2.28747e+06		1.24173e+06		1.65433e+06	780008	633305	1.54931e+06		1.37761e+06	1.5652e+06	2.3777e+06		1.41253e+06	3.10029e+06	2.49413e+06		1.12275e+06	2.87878e+06	2.48035e+06	1.44114e+06	810199	3.68869e+06	1.56453e+06	2.57691e+06	2.99779e+06	2.11761e+06	1.85377e+06	1.16589e+06		1.56775e+06	2.67966e+06	2.32447e+06	2.15086e+06	1.28624e+06
M356T217	187549	325804	578612	234531	302188	90834.5	502224	207027	225173	145783	614850	352241	73576.5	202235	539299	80627.6	399358	314513	707347	228911	199760	407678	118612	433553	369643	105273	147205	281398	334712	306145	93473.7	106842	438951	268024	358855	93388.3	276804	233437	284885	417602	389491	413334	237797	271932	232958	573966	195427	369799	427435
M356T66	441106	290767	387134	275934	267580	330245	590150	246055	630847	378899	422901	208865	232663	354009	346378	416608	338916	476283	439790	315554	252886	387272	313628	593987	596553	695214	525854	323732		380901	335483	236485	649728	699789	507510	451701	307010	410394	505977	456202	596483	359524	404624	320020	280191	341124	381423	398911	369328
M357T225	441571	279391	243026	246422	214420	377917	178589	394769	109209	154597	198906	208172	217903	214813	200651	151694	147414	219361	201769	282301	222263	179870	125293	160862	170503	108284	330059	238598	94683.6	157806	91008.7	176979	80585.3	133168	184954	295915	105912	143487	169830	162038	97595.1	157109	177816	270377	207432	108915	156270	226605	183454
M358T210	61916.9	64408	304405	128898	78778.4	141393	273028	57097.9	233497	62802.9	207557	197228	152126	337988	260701	172327	83846.6	126647	197721	67408	115126	197239	159547	137037	319266	310284	146229	168236	59332.5	239479	89557.1	174553	153865	285260	70761.4	130190	49539.3	312540	322903	263027	289414	365236	121435	203697	36656.1	256756	237398	308738	368359
M358T284	602243	930973	2.30196e+06	331801	1.05218e+06	566868	1.48597e+06	597246	861841	730541	2.04089e+06	901178	440395	1.0109e+06	1.06308e+06	470881	1.26865e+06	956820	2.5725e+06	678015	639448	1.62049e+06	457654	1.24933e+06	1.24081e+06	1.05967e+06	485139	763113	1.27736e+06	1.54849e+06	399044	638626	1.52163e+06	910470	825799	386321	1.15984e+06	996168	1.21835e+06	1.72327e+06	1.4741e+06	1.56078e+06	749418	956777	601373	2.03198e+06	1.12143e+06	1.31837e+06	1.65808e+06
M359T37	981411	1.15656e+06	730046	973307	326454	943047	1.39943e+06	851987	840761		732684	916941	711596		582309	673433		563684	1.00968e+06		573894	760757	1.01897e+06	1.01289e+06	1.04931e+06	1.02631e+06		1.28373e+06	414332	1.31289e+06	803848	736406	1.10338e+06	1.49732e+06	940691	592425	568989		1.23595e+06	1.10746e+06	929713	669015	615084	523023	875236	1.02407e+06	733545	1.1766e+06	605187
M359T83	391690	437260	313397	397636	640969	254169	499089	502670	592308	575987	640581	318299	434069	432883	525253	314873	722412	256456	541180	397622	142014	486698	537300	554925	715254	263963	295905	460565	795014	683413	436497	180254	647761	249562	473669	496285	769548	47322.4	665506	705805	503463	283764	445186	338059	292918	329316	636163	669488	670854
M359T285	110353	196883	468472	145965	211109	134222	323202	114544	173735	128433	459509	194188		224417	415406	89795.7	264229	197529	528598	131089	58832.9	356955		276752	238443	215920	82419.9	156721	283521	349154	32438.1	118437	342209	175190	186428		236637	219167	272761	422887	323984	352259	153704	195099	125399	420997	258403	285753	364187
M361T484	7.69374e+06	5.49089e+06	7.24054e+06	6.33156e+06	8.84318e+06	6.861e+06	5.48205e+06	8.20394e+06	4.28104e+06	4.29896e+06	6.76647e+06	6.64068e+06	7.64997e+06	9.36177e+06	7.8225e+06	6.09963e+06	5.49055e+06	5.60733e+06	5.6622e+06	5.7705e+06	7.91421e+06	7.69117e+06	5.88543e+06	4.32533e+06	5.6389e+06	4.92037e+06	8.00848e+06	6.58391e+06	6.67221e+06	7.06467e+06	6.27556e+06	7.86894e+06	3.93934e+06		4.9852e+06	7.67209e+06	6.02423e+06	6.58887e+06	6.41269e+06	8.20353e+06	4.66265e+06	6.22767e+06	6.48574e+06	6.95483e+06	5.21132e+06	3.72083e+06	6.31585e+06	7.5656e+06	8.0802e+06
M361T105	1.7644e+06	1.87769e+06	3.05859e+06	1.78636e+06	4.85278e+06	1.21478e+06	2.14083e+06	2.21637e+06	3.02841e+06	3.10598e+06	2.94167e+06	1.63913e+06	2.02845e+06	3.87839e+06	2.48813e+06	1.54e+06	4.94173e+06	2.79174e+06	2.5751e+06	1.97895e+06	1.56972e+06	2.12508e+06	2.35965e+06	2.49324e+06	3.01652e+06	2.64798e+06	1.3185e+06	2.06833e+06	5.75637e+06	2.85773e+06	984418	1.83297e+06	3.24965e+06	2.46938e+06	2.51355e+06	2.43933e+06	6.21538e+06	402320	2.92083e+06	3.05712e+06	2.53747e+06	1.46025e+06	2.22921e+06	1.46391e+06	1.57658e+06	1.70574e+06	2.83251e+06	2.98637e+06	3.11775e+06
M362T105	411805	454392	763283	431820	1.19945e+06	283346	260677	538521	723633	740613	718322	166775	491655	936242	591925	367485	1.18963e+06	638858	609370	449062	396250	553233	567281	600560	337025	628207	309849	515835	1.4106e+06	717610	513078	437144	790435	596680	290383	591114	1.54165e+06		700613	753911	607915	360766	543761	354684	375618	414582	669626	721755	737554
M363T105	33515	35748.2	64234	28592	51964.5	16978	38460.4	47647.4	47523.3	64404.7	75099.1	33608	37951.1	86306	43742	21328.3	130960	59811.3	47494	40953.2	23461.4	34182	46539	47079.5	58204.9	62873.8	20020.7	34265.8	104754	32138.1	43950.2	35131.5	63987.2	47186.7	53889	50745.9	167742		69026.5	64591.2	55519.8		42043.4	28066.6	26295.9	18685.9	48889.8	74590.5	62488.3
M363T126	241567	333051	269910	328888	184751	230288	233522	310305	335333	513682	255022	297768	357924	346615	228934	284603	201673	485109	271634	348347	219492	219711	399157	241725	302119	298516	188031	386482	188463	282832	340248	325444		240422	449420	363896	250015		302898	291779	299879	143269	370869	255219	307685	200087	264987	285249	270675
M363T103	240538		295027	328307	479910	235967		235080	479799				207401	370059	375808		350147	186691	844669	274444	347467	448608		748107	943794		222598		1.23676e+06			237024	403320	301825	361217	291720	649981	419962	590606	343318	287134	1.13524e+06	286987	432816	417379	322026		381386	273041
M364T484	7.6687e+06	8.60296e+06	6.5675e+06	8.47129e+06	5.68635e+06	9.26117e+06	6.5674e+06		4.91192e+06	6.6044e+06	7.23945e+06	8.42095e+06	9.68958e+06	7.57456e+06	6.54538e+06	8.44271e+06	5.63707e+06	7.14991e+06	8.3263e+06	8.8285e+06	8.89464e+06	6.36179e+06	9.42595e+06	6.42588e+06	6.52215e+06	4.74278e+06	1.04765e+07	9.22066e+06	6.14118e+06	8.22622e+06	1.02472e+07	8.1679e+06	5.27799e+06	6.77113e+06	7.60957e+06	1.0949e+07	5.82339e+06	8.23983e+06	6.43375e+06	7.24129e+06	5.8782e+06	6.41832e+06	9.55395e+06	9.56245e+06	7.1204e+06	5.53524e+06	8.76595e+06	6.24658e+06	9.58254e+06
M367T175	429316	802432	448181	709820	145453	567796	576365	465841	368343	730180	441050	769028	593308	247951	274366	578265	155336	880189	586625	732486	515638	380913	565968	601484	478785	444953	290693	862821	159840	362845	210972	685433	617889	360731	809047	435450	165147	162201	348949	362620	602914	306325	613428	728447	672675	506671	267313	362876	317732
M367T322	250851	266586	507617	251742	706367	271644	1.60498e+06	237449	1.41913e+06	434224	478491	427519	249756	506445	598875	378665	623066	355356	893997	302737	239771	856981	197351	1.57146e+06	1.6358e+06	1.81107e+06	246100	224048	733729	577307	232901	125461	1.66791e+06	1.71323e+06	533534	238271	704232	506039	797854	575010	1.41345e+06	889011	468557	204827	461495	1.88502e+06	567228	748051	524011
M367T392	128899	101809	213283	82983.6	207281	97123	271530	120106	207270	146515	201841	124914	110340	201972	196657	125737	197867	108041	184944	98076.7	117245	195379	75422.9	262893	229881	232970	107483	105722	207356	163215	102904	97777.8	204923	212892	138436	124003	178304	175123	178883	159774	238530	176248	123738	84711.9	135226	236995	187988	191248	216686
M367T574	1.55075e+07	7.39038e+06	8.3032e+06	9.76257e+06	1.31366e+07	1.09071e+07	8.48724e+06	1.53767e+07	7.81129e+06	9.43562e+06	1.88949e+07	1.2736e+07	9.5146e+06	8.86942e+06	8.18519e+06	1.27488e+07	1.80706e+07	9.6142e+06	8.49075e+06	7.8455e+06	1.68823e+07	8.21805e+06	7.28392e+06	8.10847e+06	1.05611e+07	7.0583e+06	1.69562e+07	7.78072e+06	1.81597e+07	8.49949e+06	9.24123e+06	9.59435e+06	6.81004e+06	8.73393e+06	1.04626e+07	1.0955e+07	1.33758e+07	1.18663e+07	8.33059e+06	8.14676e+06	8.738e+06	8.45348e+06	1.11691e+07	1.00041e+07	1.5612e+07	7.30195e+06	9.1173e+06	8.07706e+06	8.92653e+06
M367T588	4.9767e+06		5.3743e+06	3.35893e+06	9.20333e+06	3.85515e+06	4.23005e+06	5.13675e+06	4.24005e+06	3.35075e+06	5.71682e+06	4.14218e+06	5.19054e+06	5.6771e+06	5.24642e+06	4.06458e+06	8.19948e+06	4.50213e+06	5.36232e+06	3.87428e+06	6.10075e+06	5.62175e+06	3.43722e+06	3.66084e+06	4.29757e+06	3.69254e+06	6.17279e+06	3.8371e+06	8.52504e+06	5.91462e+06	5.10105e+06	5.15096e+06	3.68509e+06	3.92738e+06	4.0215e+06	5.80016e+06	9.37247e+06	6.69661e+06	5.4416e+06	5.59083e+06	3.83772e+06	5.37684e+06	4.27804e+06	4.08688e+06	4.03465e+06	3.95998e+06	6.21621e+06	5.10989e+06	6.09862e+06
M368T322	61828.6	70697.5	132610	56160.8	191550	64798.5	480961	57464.1	408087	113730	124143	113695	63422.5	131037	162615	91232.2	168929	96172.5	251231	74991.6	66714.1	242353	49267	464436	472143	526600	63917.2	51810.7	202568	162159	55266.8	77568.3	485058	471001	137305	63574.3	188833	138073	222322	152816	401627	244636	123774	46705.1	124728	551937	155317	205642	140219
M368T574	4.60117e+06	2.06389e+06	2.39201e+06	2.15379e+06	5.93051e+06	3.13161e+06	2.43407e+06	4.36143e+06	2.16176e+06	2.7803e+06	2.56293e+06	2.70581e+06	3.73076e+06	2.68083e+06	2.36733e+06	4.0037e+06	3.65607e+06	2.8315e+06	2.38226e+06	2.27163e+06	5.05096e+06	2.38236e+06	2.10028e+06	2.25177e+06	2.26647e+06	2.19076e+06	4.97249e+06	2.28612e+06	5.26436e+06	2.40669e+06	2.74232e+06	3.82914e+06	1.9242e+06	2.41455e+06	3.12314e+06	3.24863e+06	3.81519e+06	2.78708e+06	2.3688e+06	2.3653e+06	2.45339e+06	2.52924e+06	3.26032e+06	2.95709e+06	4.35033e+06	2.12848e+06	2.65243e+06	2.31468e+06	2.50278e+06
M369T41	5.74415e+06	5.26142e+06	5.17036e+06	5.03477e+06	5.94596e+06	4.91354e+06	8.98173e+06	4.00591e+06		3.27864e+06	5.59882e+06	5.87256e+06	4.25641e+06	6.74145e+06		5.08228e+06	5.87626e+06		7.03347e+06	4.7156e+06	3.37359e+06	6.16766e+06	6.24283e+06	9.93725e+06	7.66273e+06	6.59397e+06	5.43539e+06	5.65336e+06	5.19107e+06	4.10193e+06	4.86607e+06	4.7666e+06	7.14987e+06	6.41236e+06	5.29565e+06		3.38676e+06		5.11226e+06	4.26115e+06	5.72401e+06		3.8565e+06	5.71686e+06	2.98081e+06	5.96285e+06	4.18076e+06	5.82137e+06	5.14966e+06
M369T441	4.22674e+07	4.69806e+07	4.96813e+07	4.65034e+07	4.76678e+07	4.42918e+07	6.06668e+07	4.09065e+07	6.55946e+07	4.96696e+07	4.7267e+07	5.31884e+07	3.5428e+07	5.09826e+07	5.00435e+07	4.54629e+07	4.6057e+07	4.48997e+07	5.56268e+07	4.65127e+07	4.28281e+07	5.8843e+07	4.71369e+07	6.35546e+07	6.42332e+07	7.2859e+07	3.97229e+07	4.19678e+07	5.3582e+07	5.50707e+07	4.02592e+07	3.97679e+07	7.26841e+07	6.14661e+07	4.74137e+07	4.38193e+07	5.84942e+07	4.76584e+07	6.33111e+07	5.66935e+07	6.96948e+07	5.15491e+07	4.53926e+07	4.08717e+07	4.44449e+07	6.34705e+07	5.04763e+07	6.04638e+07	4.6594e+07
M369T315	105396	81642.4	105673	80410.9	94521.5	89149.9	115419	93620.1	123085	73759	116482	102331	107719	133483	124548	96297.5	113740	95694.2	133068	95197.4	106410	121856	102980	130938	129389	115800	123783	116244	102925	120076	118810	122383	140511	135062	116051	119287	107299	128974	129143	116004	125053	155065	85954.1	111837	100085	163546	122112	113999	138803
M369T620	5.83645e+08	3.6243e+08	7.87009e+08	3.58395e+08	4.05955e+08	2.23533e+08	2.83892e+08	6.7047e+08	3.65225e+08	3.18823e+08	8.17801e+08	2.78323e+08	3.38436e+08	5.10522e+08	8.38729e+08	2.19609e+08	7.29093e+08	3.35781e+08	5.09793e+08	2.34533e+08	5.37828e+08	8.33348e+08	2.56064e+08	2.57618e+08	2.4257e+08	3.08883e+08	5.52586e+08	4.23568e+08	4.61073e+08	8.52234e+08	3.77616e+08	3.72399e+08	3.49754e+08	2.81192e+08	2.3188e+08	5.85113e+08	7.12304e+08	9.0834e+08	4.6538e+08	8.93006e+08	3.27808e+08	8.26184e+08	1.64234e+08	3.9373e+08	1.62827e+08	3.64401e+08	7.92109e+08	5.75405e+08	5.14199e+08
M369T632	5.54058e+07	5.7567e+07	1.00718e+08	5.39411e+07	8.63099e+07	5.9894e+07	5.61176e+07	7.40822e+07	8.26071e+07	4.24556e+07	1.06119e+08	4.52697e+07	4.77423e+07	9.42481e+07	1.02767e+08	5.37104e+07	1.07604e+08	4.84698e+07	1.09211e+08	5.43954e+07	6.8021e+07	1.05238e+08	5.97065e+07	5.12344e+07	5.0654e+07	6.06652e+07	5.4808e+07	7.10607e+07	9.60403e+07	1.08692e+08	7.28664e+07	5.88404e+07	6.69574e+07	5.35788e+07	3.59067e+07	6.08044e+07	8.99038e+07	1.0612e+08	9.94092e+07	1.2088e+08	8.1013e+07	1.04446e+08	3.55561e+07	6.18946e+07	4.49302e+07	7.36384e+07	9.97565e+07	1.12043e+08	1.1178e+08
M369T608	1.51137e+08	2.39589e+08	1.85586e+08	1.19496e+08	1.17112e+08	1.70394e+08	8.74749e+07	1.74631e+08	1.37354e+08	5.44514e+07	2.07423e+08	8.45484e+07	2.42101e+08	2.03251e+08	1.80396e+08	2.20054e+08	2.335e+08	1.58789e+08	1.88253e+08	2.25141e+08	3.64614e+08	2.13468e+08	2.39091e+08	8.79515e+07	8.57127e+07	1.01421e+08	2.94163e+08	2.28302e+08	1.00033e+08	2.04301e+08	2.54188e+08	2.45438e+08	1.09825e+08	1.02367e+08	1.51916e+08	1.10824e+08		2.09389e+08	1.7694e+08	2.79775e+08	1.24297e+08	2.02902e+08	6.01694e+07	2.54464e+08	6.37405e+07	1.05146e+08	1.95927e+08	1.85599e+08	2.06377e+08
M369T662	2.78326e+07	1.594e+07	1.60706e+07	1.70151e+07	1.02617e+07	1.21021e+07	5.41214e+06	3.43133e+07	9.31287e+06	4.75909e+06	1.99146e+07	1.25151e+07	1.46322e+07	1.56842e+07	1.65044e+07	1.22002e+07	1.46757e+07	1.36322e+07	1.97848e+07	1.49703e+07	2.97966e+07	1.89317e+07	1.50501e+07	4.75357e+06	4.17079e+06	5.2145e+06	2.59819e+07	2.28631e+07	1.29952e+07	1.96029e+07	2.24388e+07	1.78639e+07	9.03311e+06	5.32872e+06	6.42687e+06	2.09794e+07	1.28427e+07	1.91406e+07	1.41188e+07	2.15898e+07	8.97758e+06	1.43732e+07	6.03143e+06	1.97845e+07	7.0485e+06	8.64942e+06	1.60653e+07	1.59455e+07	2.11419e+07
M369T642	2.35064e+07	1.81991e+07	3.54162e+07	1.9121e+07	2.68615e+07	1.62123e+07	1.02922e+07	2.8228e+07	1.86965e+07	9.60235e+06	3.87891e+07	1.64815e+07	1.90925e+07	3.45373e+07	3.3372e+07	1.58772e+07	3.10003e+07	1.69206e+07	3.70796e+07	1.76265e+07	2.73846e+07	3.59091e+07	1.82324e+07	9.78437e+06	8.92324e+06	1.24468e+07	2.2146e+07	2.30273e+07	2.84581e+07	3.70392e+07	2.43367e+07	2.23719e+07	1.68489e+07	1.18465e+07	1.06769e+07	2.08778e+07	2.75634e+07	4.16538e+07	3.08481e+07	3.9026e+07	1.75619e+07	3.3519e+07	1.12171e+07	2.20998e+07	1.16163e+07	1.55464e+07	3.16054e+07	3.43329e+07	4.00197e+07
M369T652	7.53003e+07	3.33117e+07	4.92513e+07	4.1313e+07	2.94522e+07	2.91328e+07	1.01894e+07	6.16435e+07	2.18475e+07	1.03006e+07	5.7888e+07	2.74165e+07	3.66712e+07	4.79041e+07	4.46054e+07	2.83708e+07	3.80221e+07	3.2656e+07	5.27298e+07	3.30417e+07	5.5736e+07	5.36614e+07	3.41125e+07	9.33621e+06	8.73078e+06	1.265e+07	4.29796e+07	4.62647e+07	3.36013e+07	5.60768e+07	5.19361e+07	4.34839e+07	1.9466e+07	1.10448e+07	1.2938e+07	4.17376e+07	3.23528e+07	5.65841e+07	4.23833e+07	5.95887e+07	2.08476e+07	4.76476e+07	1.35369e+07	4.53447e+07	1.44176e+07	1.89584e+07	4.57935e+07	4.94314e+07	5.87611e+07
M370T258	69811.4	167498	419568	75250.3	371418	130349	600014	158398	478867	346060	319826	253036	103845	728426	267120	176932	284159	412594	271642	145239	75128.7	336403	182336	444014	648584	607738	132671	154814	634817	605534	121382	85540.1	660125	569029	252883	152855	732471		677355	631146	431646	390072	270290	202370	152167	443791	620691	514330	506817
M370T441	1.1878e+07	1.31929e+07	6.7474e+06	1.33832e+07	1.37863e+07	1.26214e+07	1.76327e+07	1.19232e+07	1.90025e+07	1.43959e+07	1.39378e+07	1.58523e+07	1.01618e+07	1.49333e+07	1.42371e+07	1.34698e+07	1.36762e+07	1.29081e+07	1.57949e+07	1.29896e+07	1.20454e+07	1.71578e+07	1.35275e+07	1.77432e+07	1.84626e+07	2.11807e+07	1.15098e+07	1.26796e+07	1.59845e+07	1.61866e+07	5.2943e+06	1.16224e+07	2.11064e+07	1.78632e+07	1.39791e+07	1.2358e+07	1.73729e+07	1.4074e+07	1.82214e+07	1.60908e+07	1.99778e+07	1.50581e+07	1.37946e+07	1.22167e+07	1.33056e+07	1.88944e+07	1.46508e+07	1.78539e+07	1.38556e+07
M370T620	1.71964e+08	7.26945e+07	2.35516e+08	1.06395e+08	1.23305e+08	6.66544e+07	8.41926e+07	1.98048e+08	1.08388e+08	9.56242e+07	2.42027e+08	8.09983e+07	9.36052e+07	2.49203e+08	2.48913e+08	6.31173e+07	2.2746e+08	9.89265e+07	1.50239e+08	9.87022e+07	2.12057e+08	2.51446e+08	1.08351e+08	7.7199e+07	7.17441e+07	9.17516e+07	1.65891e+08	1.27135e+08	1.38195e+08	2.58614e+08	1.17455e+08	1.0936e+08	1.03817e+08	8.27829e+07	6.7533e+07	1.69506e+08	2.11672e+08	2.69186e+08	1.36893e+08	2.62079e+08	1.77756e+08	2.45129e+08	8.93345e+07	1.15855e+08	4.87896e+07	1.07916e+08	2.31239e+08	1.70471e+08	1.51981e+08
M370T632	1.61017e+07	1.66098e+07	3.01715e+07	1.56334e+07	2.68458e+07	1.50257e+07	1.70214e+07	2.11139e+07	2.4286e+07	1.08957e+07	3.13644e+07	1.4383e+07	1.37475e+07	2.9022e+07	3.06344e+07	1.34885e+07	3.21429e+07	1.39278e+07	3.27882e+07	1.65974e+07	1.9279e+07	3.13331e+07	1.83152e+07	1.52153e+07	1.49569e+07	1.80005e+07	1.63295e+07	2.17228e+07	2.81098e+07	3.21172e+07	2.13508e+07	1.72966e+07	2.02609e+07	1.55437e+07	1.04931e+07	1.74112e+07	2.75386e+07	3.03524e+07	2.97115e+07	3.52498e+07	2.38372e+07	3.10176e+07	1.06884e+07	1.82539e+07	1.26908e+07	2.19386e+07	2.97343e+07	3.35047e+07	3.26206e+07
M371T441	1.49604e+06	1.69224e+06	1.79208e+06	1.89471e+06	1.62101e+06	1.5429e+06	2.29445e+06	520670	2.35924e+06	1.87782e+06	1.74934e+06	1.78125e+06	1.34574e+06	1.99639e+06	1.59158e+06	1.63953e+06	1.67473e+06	772248	2.07966e+06	1.62047e+06	1.33816e+06	2.24569e+06	1.69339e+06	2.23665e+06	2.13079e+06	2.57292e+06	1.28478e+06	1.53704e+06	1.85332e+06	2.01495e+06	1.50576e+06	1.294e+06	2.95025e+06	912487	1.80137e+06	1.51039e+06	2.06364e+06	1.94535e+06	2.46125e+06	2.04785e+06	2.58902e+06	1.95144e+06	1.54369e+06	1.60108e+06	1.51645e+06	2.17899e+06	1.68387e+06	2.24153e+06	1.73479e+06
M371T620	2.29088e+07	9.53951e+06	2.92833e+07	1.25772e+07	1.58085e+07	1.30444e+07	1.09293e+07	2.66428e+07	1.46614e+07	6.294e+06	3.20516e+07	6.33671e+06	1.1866e+07	2.16218e+07	3.36856e+07	1.31209e+07	3.1064e+07	1.22667e+07	1.96887e+07	1.284e+07	2.14038e+07	2.1647e+07	1.36043e+07	1.04885e+07	9.55223e+06	1.24086e+07	1.64117e+07	1.65442e+07	1.89218e+07	3.33158e+07	1.11865e+07	1.35574e+07	1.41532e+07	1.1657e+07	7.00694e+06	2.2681e+07	2.70763e+07	3.63882e+07	1.84634e+07	3.49332e+07	1.35425e+07	2.11053e+07	7.83408e+06	1.9909e+07	7.52754e+06	1.49752e+07	3.10254e+07	2.1832e+07	2.15375e+07
M372T322	179112	182993	1.17014e+06	440723	919516	673990	1.32017e+06	417699	1.29542e+06	781532	979978	678181	322272	2.02229e+06	898651	590271	811513	996476	887318	253179	455692	1.02389e+06	525374	581206	1.48473e+06	1.73727e+06	384491	397711	1.51296e+06	1.74263e+06	388392	259233	1.72927e+06	1.24615e+06	540369	460139	1.96078e+06	539639	1.92426e+06	1.93766e+06	1.25843e+06	1.155e+06	667983	551695	392603	1.32691e+06	2.03352e+06	1.38386e+06	1.62473e+06
M372T103	672155	5.82575e+06	439245	5.59245e+06	1.36234e+06	5.35591e+06	2.98888e+07	738887	4.88004e+06	1.93352e+07	457986	9.43418e+06	1.44247e+06	449532	327391	8.48728e+06	985081	7.72833e+06	2.95151e+06	5.66583e+06	867196	2.94951e+06	1.05036e+06	2.75589e+07	2.45586e+07	4.00168e+06	418135	1.0871e+06	888035	228221	293160	1.70615e+06	4.43771e+06	2.06155e+07	1.66248e+07	551434	938835	450519	3.39734e+06	283747	4.20108e+06	2.48266e+06	1.80755e+07	301776	1.433e+07	4.24357e+06	292639	2.77848e+06	575176
M373T37		952936	2.6395e+06	1.15067e+06	4.0416e+06	1.09663e+06	951215	1.54115e+06	3.45618e+06	3.46855e+06	2.68784e+06		1.18642e+06	2.09326e+06	3.36786e+06	1.42171e+06	2.86745e+06	1.37192e+06	2.07278e+06	921275	2.30961e+06	1.39457e+06	570067	1.23374e+06	1.76844e+06	3.00425e+06			3.76993e+06	1.3698e+06	859179	1.07167e+06	2.55832e+06	1.92365e+06	1.19553e+06	1.48369e+06	3.52103e+06	1.71273e+06	1.7271e+06	2.85233e+06	2.95256e+06	3.02192e+06	783445		1.90956e+06	2.75504e+06	2.87009e+06	2.43302e+06	1.52407e+06
M373T584	225017	196415	243266	202447	197765	236429	222552	208683	201235	133840	130924	188938	357610	283609	186202	202774	235640	215904	296166	192012	250444	249816	211390	152817	174607	192575	322605	186828	149592	284076	289099	275205	167961	137579	152850	245293	214537	173350	295369	295989	194526	156080	134284	243515	99519.2	212689	284229	202848	278224
M373T322	51573.2		251192	79381.2	104608	135701	294321		303025	154038	214139	144880		487574	187650	116267	170248	97963.4	175699	76235.3	38289.4	204967	41348.2	112083	354320	395478	78682.5		320552	424570	33587	39122.4	376072	285550	113258	91991	428247	86584.2	439463	448851	254769	255976	123047	117836		284658	467216	319040	348815
M373T103	64698	682860	60061.5	1.25959e+06	260860	1.17018e+06	6.73846e+06	142634	493092	2.09926e+06		1.02589e+06	315296	48344.9		1.88558e+06	160851	1.72762e+06	694484	1.27852e+06	147749	644726	204989	6.2159e+06	5.58421e+06	916963	73207	193168	52392		36320.6	377292	935156	4.66346e+06	3.76383e+06	101165	138504	20253.4	762262	30855.2	899058	536136	4.33029e+06	21766.1	3.27781e+06	970089		653485	53079.9
M374T39	7.34456e+06	8.0199e+06	1.31399e+07	8.4377e+06	1.05632e+07	5.97441e+06	2.29564e+07	1.25558e+07	1.9391e+07	1.68861e+07	1.92313e+07	1.6201e+07	1.60677e+07	1.86148e+07	1.54276e+07	1.54883e+07	2.0993e+07	1.8904e+07	2.28514e+07	1.05965e+07	1.40582e+07	2.408e+07	8.22416e+06	3.06392e+07	3.1541e+07	2.11947e+07	1.17331e+07	1.26342e+07	2.4927e+07	2.09672e+07	1.76582e+07	1.7815e+07	2.87968e+07	2.32893e+07	2.52172e+07	1.37065e+07	1.58206e+07	1.27409e+07	2.21335e+07	2.4615e+07	2.54552e+07	1.54721e+07	2.49196e+07	1.8066e+07	2.30751e+07	2.16751e+07	1.87286e+07	2.29162e+07	2.0345e+07
M377T313	175394	130949	96068.5	130926	69209.2	174929	86858	180323	40590.2	89692.7	100986	133950	167103	98935.1	50172.1	112025	79312.2	156287	84149	149847	192844	94894.7	156997	62065	77596.9	29141	172542	144451	57902.3	92238.4	147752	97653	29838.2	39766.4	119585	160110	59445.3		82473.9	90197.2	35908.9		117665	158256	47392.7		68397.8	92177.9	68718.2
M380T225	111458	72628.7	69757.6	68436.6	71924	124851	81648.3	187889	51214.2	77192.6	106262	98424.9	115016	90173.8	132272	88519.4	86840.9	119896	114513	164709	228142	90974.3	145528	93411.3	106269		263542	210350	93232.9	120866	159534	152719	69674.8	96150.4	156241	237526	100921	140298	141220	117512	76978.2	104890	114541	188366	132176	75902.7	93684.8	123642	105920
M381T37	617326	1.17713e+06	3.00317e+06	1.02951e+06	4.22104e+06	1.21079e+06	1.45994e+06	2.17793e+06	4.12622e+06	3.44959e+06	3.1589e+06	1.61478e+06	1.34791e+06	2.60106e+06	3.84515e+06	1.28274e+06	3.02674e+06	1.59668e+06	2.42554e+06	936786	2.72027e+06	2.48584e+06	842150	1.4858e+06	2.43416e+06	3.2244e+06		921901	4.51031e+06	1.97726e+06	422368	1.56407e+06	3.4816e+06	2.83653e+06	1.79385e+06	2.16081e+06	4.79575e+06	2.13333e+06	2.41041e+06	3.32159e+06	2.65813e+06	3.59717e+06	1.22038e+06		2.11464e+06	3.42995e+06	3.58962e+06	3.10275e+06	2.07769e+06
M383T37	1.08769e+06	2.0084e+06	4.81086e+06	2.58497e+06	7.19654e+06	2.08207e+06	2.57222e+06	3.5835e+06	6.12664e+06	6.01123e+06	5.26756e+06	2.77016e+06	3.00738e+06	3.53841e+06	6.76067e+06	2.62553e+06	4.9045e+06	2.91695e+06	4.16494e+06	1.42885e+06	4.50455e+06	4.04117e+06	1.64475e+06	3.15806e+06	3.91034e+06	5.6659e+06		1.61635e+06	7.21073e+06	3.44139e+06	1.7699e+06	2.31515e+06	5.83295e+06	4.23949e+06	2.94118e+06	3.52028e+06	7.40768e+06	4.01981e+06	4.27275e+06	5.92479e+06	5.08501e+06	6.04434e+06	2.20964e+06	2.14196e+06	3.77106e+06	5.29049e+06	5.57161e+06	4.80433e+06	3.06501e+06
M383T280	146750	129540	50620.9	139163	31710.6	162102	101688	130907	182781	87723.4	56140.7	252901	140727	61198.6	29536	220706	24091.2	212091	110284	141707	157311	114678	132934	44631.1	145154	195371	89521.4	85723.9		24595.5	83885.5	80895.9	87343	85014.2	85371.5	132290		35268.8	91090.3	27439.6	115930	136619	126182	96896.2	93034.8	111616	37781.7	104536	54302
M383T601	9.12086e+06	6.52892e+06	1.03729e+07	7.03095e+06	1.26147e+07	6.10107e+06	3.74498e+06	1.00653e+07	6.63517e+06		1.15566e+07	5.71801e+06	7.39562e+06	1.14977e+07	1.06846e+07	6.0147e+06	1.30933e+07	6.44234e+06	1.23609e+07	6.24675e+06	1.0548e+07	1.113e+07	6.44804e+06	3.84375e+06	3.5069e+06	5.01651e+06	9.21644e+06	7.04082e+06	1.23982e+07	1.16575e+07	7.3839e+06	8.64485e+06	6.18466e+06	4.72041e+06	3.80815e+06	8.26435e+06	1.22489e+07	1.25441e+07	1.00285e+07	1.16931e+07	6.0868e+06	1.18635e+07	3.60774e+06	7.41264e+06	3.8787e+06	6.83466e+06	1.15453e+07	1.06863e+07	1.22245e+07
M383T625	5.81163e+06	3.21051e+06	8.76823e+06	3.24888e+06	6.38334e+06	4.18504e+06	1.79863e+06	6.5992e+06	5.31932e+06	694055	7.19312e+06	2.70526e+06	2.98234e+06	8.88295e+06	8.07291e+06	2.87994e+06	6.54704e+06	2.14417e+06	7.78761e+06	4.55004e+06	7.22932e+06	8.80351e+06	4.48821e+06	1.46728e+06	1.2119e+06	2.90845e+06	5.95783e+06	4.87331e+06	5.13289e+06	9.0525e+06	4.81927e+06	4.74854e+06	4.32791e+06	1.63088e+06	1.05182e+06	7.32719e+06	5.5951e+06	7.55649e+06	6.43963e+06	6.44845e+06	3.50784e+06	8.38338e+06	1.2325e+06	3.96832e+06		3.66566e+06	5.73006e+06	8.77892e+06	8.75071e+06
M384T405	158843	182143	212527	163387	108805	185647	311779	144440	334619	150658	214795	274582	203284	214538	219466	285411	102785	230250	227987	177644	169565	244232	155603	265785	290391	379334	154017	155817	94894.3	187218	80636.2	189422	324074	116722	198500	160969	89638	205120	215997	202527	147580	266329	173181	136806	175363	349194	201810	206163	203817
M385T37	460701	1.39544e+06	3.09208e+06	1.35658e+06	4.52861e+06		1.41257e+06	2.18998e+06	3.94981e+06	4.22944e+06	3.27886e+06	1.6279e+06	1.46942e+06	2.11566e+06	3.72743e+06	1.38653e+06	3.21586e+06	1.63756e+06	2.73505e+06	881792	2.91523e+06	2.3393e+06		1.80973e+06	2.38073e+06	3.35704e+06	487259	719485	4.65484e+06	1.97177e+06	1.05005e+06	1.249e+06	3.4947e+06	2.78806e+06	1.65369e+06	2.02499e+06	4.67197e+06	2.26705e+06	2.29388e+06	3.47799e+06	3.07019e+06	3.8639e+06	1.49529e+06	1.13622e+06	2.62339e+06	3.45043e+06	3.68917e+06	2.85644e+06	1.84617e+06
M385T390	1.97534e+06	2.2976e+06	3.26943e+06	2.3641e+06	4.79621e+06	2.03838e+06	4.45672e+06	2.66219e+06	3.2355e+06	4.61051e+06		2.34372e+06	2.91654e+06	3.98068e+06	2.41352e+06	2.31958e+06	6.1735e+06	2.83454e+06	3.94106e+06	1.88962e+06	2.87663e+06	3.62077e+06	2.78169e+06		4.74159e+06	3.58203e+06	1.93756e+06	2.73119e+06	5.28817e+06	4.06219e+06	2.4154e+06	2.85326e+06	3.78443e+06	3.93599e+06	4.32669e+06	2.80601e+06	5.68728e+06	1.8805e+06	3.27671e+06	4.2604e+06	3.86386e+06	2.24436e+06	4.20185e+06	2.52939e+06	4.45389e+06	2.92926e+06	4.1132e+06	3.63095e+06	3.634e+06
M385T99	1.05433e+06	996407	1.84184e+06	953608	1.21614e+06	659274	1.26652e+06	1.22472e+06	1.43743e+06	1.86276e+06	1.72242e+06	772612	1.05206e+06	2.29848e+06	1.42082e+06	730763	1.54755e+06	1.36985e+06	1.44116e+06	946980	870518	1.23858e+06	1.14402e+06	1.25789e+06	1.55555e+06	1.26782e+06	703404	1.09027e+06	1.46696e+06	1.65657e+06	1.05842e+06	933872	1.51444e+06	1.25539e+06	1.55433e+06	1.34553e+06	1.51159e+06	364054	1.68903e+06	1.85417e+06	1.21184e+06	782257	1.36614e+06	771674	1.01093e+06	794716	1.61718e+06	1.68096e+06	1.75881e+06
M385T144	31637.4	20083.3	42371.2	12063.9	73343.6	22978.1	54612.6	26683.3	43332.8	55251.8	29248.8	62341.9	35130.2	40985.4	22696.7	64548.5	69901.7	50699.2	30772.4	30555.4	39384.9		24382.7	58281.5	47512.7	47693.8	40150.9	20202.2	56576.9	40969.1	23675.6	32190	48085.1	46570.1	51089.6	38498.8	52528.4	41052.7	31815.2	18332.2	46594.2	24443.2	55517.6	22533.9	51941	38464.9	22539.9	20842.1	32786.2
M385T430	397575	385445	457879	360811	666789	337120	897062	456422	726963	469114	554125	443722	426460	581700	718613	418904	551444	477419	650052	403252	482725	644856	407027	732204	746665	739810	284069	323469	633966	718979	338885	366490	791604	821888	629119	472202	726530	610828	565371	534384	820147	615497	486878	409501	461063	896592	661158	620869	508182
M385T136	223251	188989	420884	190796	267076	231287	291817	230727	350461	204654	190775	290929	261289	179755	352075	269441	305969	276164	378814	212718	246944	353884	233420	246290	264729	364214	241397	227464	225444	369679	232022	276813	356922	232249	232504	260626	196242	194186	363066	371250	354646	336840	215696	216432	214330	343430	378976	298896	376279
M385T349	185768	225731	327198	158257	414438	169485	464906	256434	401357	278068	376971	205827	184963	376300	330664	166510	389857	239815	395773	210406	239463	329703	224806	460123	444491	456334	214863	220963	430643	332615	189079	215457	534610	400174	259072	256971	430368	302782	365797	370971	393728	350589	231485	171421	227916	415948	368347	385234	373503
M386T390	655524	644922	1.02603e+06	623767	1.09991e+06	592961	1.20637e+06	933015	918928	1.24018e+06	1.1198e+06	697166	794124	1.03321e+06	664218	568709	1.70766e+06	746235	943687	577516	776444	847106	667532	1.21628e+06	1.26089e+06	967901	528106	805102	1.25432e+06	1.1266e+06	682405	784882	897812	953389	1.59242e+06	801469	1.46409e+06	503058	880372	1.30111e+06		738900	1.33045e+06	666597	1.06924e+06	763529	1.1334e+06	1.08189e+06	885972
M386T99	268201	263628	512175	248019	342623	168258	304271	342927	372042	503209	455260	95418	289886	293671	371878	194440	411165	166197	181279	244795	213016	336511	325245	346935	425169	182342	193495	298867	403360	450376	272913	251255	402685	341473	429920	361111	393759	102697	475946	496388	329039	204986	363400	191632	260613	209297	433298	474047	472182
M386T294	19605	23929.8	100800		30497.2	26453.7	69570.5		86533.6		82635.6	38441.9	31995.3	130350	83918.1	37861.9	41623.7	57561.2	71474.3	24517.5	20344.3	71934.7	21119.5	84767.8	106067	125992	26501.1	20684.8	21693.3	114974	35679.4	40639.9	129864	56566.2	24450.4	23505.3		128600	129717	125388	105529	153023	19966	30243.8	9993	101583	118161	134243	164832
M386T136	51956.3	40954.5	93995.2	37477.8	50279.8	42761.4	57196.5	45736.5	69170	28541.6	84953.2	61507.6	54107.2	87883.1	77680.8	46768.4	64317.6	54373.3	74311	33584.6	54509.9	65591.7	39772.9	49310.1	47673.6	70138.6	44809.6	38290.2	41635.8	74050.6	44512.7	53162.5	76922.1	48697.5	48031.4	26530.8	41912.5	100264	66927.7	75721.5	68294.1	61135.1	40260.9	36800.8	41648	61878.1	78781.8	62554.8	84465.5
M386T430	102653	81904.6	86420.4	91363.9	180254	61856.7	259152	102724	206255	91649.8	155073	96186.3	112209	128585	148992	131117	144347	126089	152005	99316.3	110753	143679		193869	214630	248222		71696.9	157989	139333	95335		207233	186009	165791	115953		139217	144546	116363	201918	140254	127057	100927	89855.5		158182	123879	107811
M386T349	44548.1	55083	86551.7	44647.7	102229	45904.2	117054	65095.2	100633	57736.5	92565.2	53621.7	43308	99550.2	95448.3	37862.7	106047	56046.5	94387.4	39920.2	60472.3	86876.7	60671.9	105982	118197	111278	52917.6	39993.7	113443	78828.3	37524.9	44464.7	115529	99740.8	62827.3	60922.2	116359	76669.1	90472.7	99797.5	100302	89559.2	60556.3		53744.9	110718	94077.7	89841.8	93866.8
M386T620	2.56015e+06	3.31716e+06	1.05667e+07	2.4668e+06	5.28284e+06	3.43673e+06	4.21999e+06	4.36864e+06	6.6172e+06		1.1802e+07	2.84186e+06	3.10842e+06	1.12948e+07	1.14996e+07	3.93354e+06	6.8496e+06	2.49546e+06	7.40607e+06	2.65072e+06	7.04648e+06	8.43871e+06	2.95707e+06	4.11678e+06	3.77557e+06	4.59275e+06	3.2272e+06	2.89819e+06	6.18478e+06	7.50712e+06	3.1985e+06	2.36056e+06	4.82335e+06	5.63275e+06		2.52214e+06	1.02271e+07	7.81372e+06	9.10023e+06	1.21059e+07	4.70743e+06	8.04288e+06	1.12982e+06	4.29179e+06		5.64355e+06	6.77348e+06	8.26975e+06	7.06809e+06
M387T583	221027	139208	95774.5	124676	156012	187572	119705	155477	115964		151292	143735	218415	118249	126423		128859	148327	176752	134151	183316	116866	134762		88387.3	119058	207871	120261	102906	56681.9	156335	185175	87884.2	74514.5	74349.2	165914	104870	116832	185845	195901	107051		37768	154313	57093.4	90449.3	159709	153678	226768
M387T92	58021.5	21019.2	108492	51370.3	34523.1	33836.9	66242.4	61567.5	31177.9	39142.1	48235.4	42298.5	38072.4	56258.6	64361.8	22472.2	64824.1	52034.2	55408.7	50270.6	58005	59939.5	45661.5	81414.7	50625.9	35390	27634.9	77567.4	55286.5	85999.4	38761.1	54806.1	49571	27228.9	44678.7	46916.5	70420.6	16399.6	69534.5	97384.9	67889.2	53573.2	31918.4	66490.7	19111.7	58152.9	69039.9	61848.7	72752.5
M387T440	969477	866272	3.32779e+06		3.24995e+06	1.1047e+06	2.97524e+06		3.28691e+06	2.42184e+06	2.58471e+06		1.38991e+06	2.67792e+06	2.9134e+06	1.03624e+06	3.29503e+06	1.06386e+06	2.56492e+06		1.04961e+06	3.13168e+06	1.21239e+06	4.37359e+06	3.70391e+06	2.36618e+06	979458	1.33884e+06	2.73169e+06	3.07891e+06		1.60034e+06	3.29904e+06	3.77746e+06	2.56093e+06	1.12781e+06	2.27263e+06	3.27874e+06	3.12088e+06	2.81958e+06	2.90354e+06	3.12604e+06	2.16766e+06	1.31436e+06	1.83019e+06	3.47028e+06	3.11764e+06	2.71807e+06	3.19927e+06
M387T113	501915	649711	1.77986e+06	604981	2.48347e+06	398934	1.71467e+06	658765	1.97812e+06	1.92728e+06	1.64126e+06	631600	670392	2.1843e+06	1.42457e+06	594720	2.55524e+06	969750	1.53412e+06	635195	433739	1.30774e+06	739045	1.90304e+06	2.20118e+06	1.77198e+06	379957	641378	2.96024e+06	1.64249e+06	648409	568703	2.19319e+06	1.9082e+06	1.49629e+06	713123	3.10961e+06	427127	1.73003e+06	1.74981e+06	1.70498e+06	892195	1.37262e+06	450334	929828	1.22262e+06	1.66e+06	1.78373e+06	1.68694e+06
M388T113	134595	162737	235922	147499	326129	100095	457324	170457	505100	520216	426961	166713	150340	283954	178510	141672	701131	125680	396337	155679	50785.2	345043	188854	490460	618904	465792	90250.5	169866	802558	416878	173934	150179	580767	474278	414090	192959	817382	92669.4	468865	465666	444593	225013	349243	109062	238290	311475	437383	457914	461789
M389T38	664752	1.04084e+06	1.37279e+06	919020	1.34316e+06		1.22088e+06	1.00609e+06	1.48076e+06	1.20134e+06	1.46676e+06	968197	912466	1.0506e+06	1.39712e+06	915002	965580	887144	1.19951e+06	907566	1.07415e+06	1.17121e+06	616425	1.08963e+06	1.20332e+06	1.01822e+06		602701	741198	657568	711807	755735	1.35098e+06	1.08529e+06	856876	931055	619435	1.05702e+06	904802	1.02625e+06	1.13918e+06	1.10285e+06	556776		794597	960995	1.22122e+06	1.18314e+06	827200
M389T120	275617	158304	548762	277863	448997	199826	347614	146503	234576	315535	538717	241721	251251	290105	340031	153652	546309	130738	667482	123570	308443	417677	262166	390573	297608	267769	164200	396654	598870	404701	206956	279644	412014	234567	297483	247560	570434	165120	349626	480066	368753	299253	241041	314998	227921	317901	340380	398381	372648
M389T227	246494	211883	189013	207794	197691	258343	131379	264041	115334	146416	186495	190935	285490	216078	182359	209127	180969	224450	156736	238132	305294	169827	288926	131896	125478		256501	207800	133887	173221	232977	224007			182739	259242		155691	152847	172639	86651		163909	246467	172274	123796	212070	148687	212526
M389T212	468204	354675	302140	331319	313834	280702	224801	451657		214356	159137	290050	493358	318195	167788	192095	148103	353876		416705	546677	244875	486637	215740	140122	223160	452461	441761	208477	276780	406324	421683	175772	201795	251853	502756		175037	250354	164314	173024	243147	253147	429530	222823	132557	321354		318945
M389T150	60283.1	75595.1	173592	66137.7	353666		89058.4	81407.1	218785	409006	162267	70908	94681.3	212618	127752	55648.9	336097	140626	73909.1	88995.5	42880.3	117967	92410.7	232489	275605	199455	26120.6	76865.6	406785	153079	89893.7	84291.6	218210	239661	312711	89437	521807		166677	173325	195996	63270.9	302413	51345.8	187397	108883	164489	177044	182514
M390T39	1.89604e+06	2.19475e+06	1.2916e+06	1.1195e+06		595487	4.61371e+06	1.50676e+06	1.43235e+06		1.48109e+06	2.47288e+06	1.91203e+06	1.91842e+06		1.80784e+06	1.20959e+06	1.49266e+06	1.95346e+06	1.67449e+06	1.02563e+06	2.76055e+06	1.0879e+06	5.00074e+06	4.04167e+06	1.0617e+06	2.66418e+06	2.50344e+06		1.81078e+06	2.58017e+06	1.85424e+06	2.04592e+06	2.72874e+06	2.42006e+06	1.06335e+06	405352	652397	2.02818e+06	1.21559e+06	2.1473e+06		3.09818e+06	2.40828e+06	1.64674e+06	1.32392e+06	893590	1.67133e+06	1.90309e+06
M390T133	81318.7	44218.4	89161.9	46681.4	175200	53892.6	103781	86526.4	73489.5	86186.9	101049	65953	80487	99246.7	80702.4	55249.2	179074	62852.9	88203.6	53875.9	89115.5	83011.3	61983.3	99648.7	101361	78188.7	74960.8	61023.4	151945	76579.3	68775.5	73203	73390.6	74202.9	88036.7	86396.5	133152	102759	82736.5	89095	35626.5	77863.9	84251.9	58730.5	80015.6	80891.4	42769.6	79751.9	97496.4
M390T120	62666.3	75332.4	138549	61962.3	93605	30877.8	71862	73480.3	37270.3	62584.8	123833	51707.5	46660.8	50448	77309.1	34422.4	134694	58154.9	152803	55602.4	75343.6	88435.8	58570	84581.9	55168.5	47329	32596.3	97433.1	150788	97624.4	38588.4	61114.7	86783.2	38626.8	69867	42459.3	116480	23680.8	59891.2	116616	87948	59005.5	44588.5	61862.1	46170.6	68827.9	36023.8	87123	84738.5
M391T37	1.59641e+06	2.89162e+06	5.99764e+06	2.91955e+06	9.16009e+06	3.27988e+06	3.28268e+06	4.41721e+06	7.76748e+06	7.89076e+06	5.91615e+06	3.41837e+06	3.59359e+06	5.37837e+06	8.0643e+06	3.31653e+06	6.58854e+06	4.01277e+06	5.25537e+06	2.3478e+06	5.51946e+06	5.39266e+06	2.28113e+06	3.88444e+06	5.06616e+06	7.18612e+06	1.29322e+06	2.22392e+06	9.22985e+06	5.21583e+06	2.77873e+06	3.14073e+06	7.55846e+06	6.43448e+06	3.93781e+06	4.51177e+06	1.04548e+07	5.28495e+06	5.64009e+06	8.23564e+06	6.8624e+06	7.29394e+06	3.44875e+06	3.22659e+06	5.39564e+06	8.14781e+06	7.46304e+06	6.37762e+06	4.79372e+06
M391T338	4.09446e+08	3.40993e+08	2.9113e+08	3.00706e+08	2.93396e+08	3.67472e+08	2.51485e+08	3.69509e+08	1.79321e+08	2.79647e+08	2.86786e+08	3.34506e+08	3.37497e+08	2.66843e+08	2.91579e+08	3.09023e+08	2.5028e+08	3.68302e+08	2.47934e+08	3.69629e+08	4.49041e+08	2.72567e+08	3.27698e+08	2.10151e+08	1.82207e+08	1.96518e+08	3.54188e+08	3.289e+08	1.96214e+08	2.50183e+08	3.40414e+08	3.23792e+08	1.64789e+08	1.77942e+08	2.75612e+08	3.21554e+08	1.81349e+08	2.23946e+08	2.33401e+08	2.43281e+08	1.65968e+08	2.48945e+08	2.74624e+08	3.10231e+08	2.87164e+08	1.88183e+08	2.56049e+08	2.47261e+08	2.61384e+08
M392T338	1.08108e+08	8.85118e+07	7.64606e+07	7.95186e+07	7.64632e+07	9.58922e+07	6.5653e+07	9.43079e+07	4.68069e+07	7.25051e+07	7.44807e+07	8.67916e+07	8.87955e+07	6.94864e+07	7.59504e+07	8.19665e+07	6.64097e+07	9.62259e+07	6.45274e+07	9.68768e+07	1.18204e+08	7.17503e+07	8.63272e+07	5.52205e+07	4.76536e+07	5.05744e+07	9.47332e+07	8.58523e+07	5.1013e+07	6.59443e+07	8.90768e+07	8.3333e+07	4.3631e+07	4.68523e+07	7.27226e+07	8.48505e+07	4.77739e+07	5.84717e+07	6.1673e+07	6.32263e+07	4.32676e+07	6.47397e+07	7.14853e+07	8.09165e+07	7.58459e+07	4.97435e+07	6.74611e+07	6.38558e+07	6.86674e+07
M393T37	2.22695e+06	3.73662e+06	8.10165e+06	4.13025e+06	1.12415e+07	4.00174e+06	4.23678e+06	5.52596e+06	1.02653e+07	1.04648e+07	8.0335e+06	4.25069e+06	4.96049e+06	7.34838e+06	1.00418e+07	4.5115e+06	8.4231e+06	5.53269e+06	6.99439e+06	3.18518e+06	6.87142e+06	6.88487e+06	3.20834e+06	5.22901e+06	6.5972e+06	1.07423e+07	1.81789e+06	2.78117e+06	1.23625e+07	6.83277e+06	3.90321e+06	4.19808e+06	9.41419e+06	7.97613e+06	2.37521e+06	5.99539e+06	1.39616e+07	6.72969e+06	7.55081e+06	1.05463e+07	8.73255e+06	9.86442e+06	4.1177e+06	4.13536e+06	6.52788e+06	9.86894e+06	9.65152e+06	8.08211e+06	6.02089e+06
M393T338	1.57618e+07	1.30155e+07	1.10919e+07	1.10513e+07	1.08483e+07	1.40397e+07	9.0981e+06	1.36935e+07	6.57165e+06	1.04736e+07	1.08075e+07	1.32674e+07	1.21441e+07	9.83705e+06	1.0663e+07	1.18206e+07	9.2688e+06	1.40178e+07	9.08593e+06	1.33019e+07	1.68718e+07	9.97593e+06	1.19777e+07	7.7905e+06	6.51656e+06	7.09362e+06	1.35495e+07	1.22184e+07	7.15378e+06	9.33213e+06	1.29826e+07	1.23763e+07	6.16594e+06	6.56914e+06	1.02781e+07	1.19554e+07	6.5963e+06	8.05054e+06	8.44633e+06	9.16615e+06	6.23523e+06	9.26437e+06	1.00636e+07	1.12024e+07	1.11857e+07	7.20867e+06	9.35671e+06	9.09793e+06	9.69478e+06
M394T338	1.49359e+06	1.24819e+06	1.04819e+06	1.08719e+06	1.00598e+06	1.5404e+06	923827	1.31474e+06	680418	506290		1.33371e+06	1.23359e+06	876724	943405	1.30264e+06	438742	1.72929e+06	935849	1.50264e+06	1.66769e+06	1.05018e+06	1.34391e+06	929091	663173	789795	1.42913e+06	1.23951e+06	762888	1.00792e+06	1.32824e+06	1.24044e+06	499308	597446	1.03087e+06	1.24252e+06	611965	780535	957480	856576	684260	921528	1.08129e+06	1.08487e+06	1.0203e+06	636391	954418	941887	927949
M395T37		1.84849e+06	3.61184e+06	2.43443e+06	5.54224e+06	1.91169e+06	2.04896e+06	2.5039e+06	5.08854e+06	5.18858e+06	3.84871e+06	2.05619e+06	1.91618e+06	3.16786e+06	4.96936e+06	2.08085e+06	3.84967e+06	2.55345e+06	3.7163e+06	1.5793e+06	3.44055e+06	2.90549e+06	1.262e+06	2.27742e+06	2.80905e+06	4.58462e+06		1.24132e+06	5.86696e+06	3.33455e+06	1.8767e+06	2.00231e+06	4.73841e+06	3.9413e+06	1.86167e+06	2.68631e+06	6.32882e+06	3.09885e+06	3.59638e+06	4.70928e+06	1.94615e+06	5.02147e+06	1.79166e+06	1.37336e+06	3.3903e+06	4.97787e+06	4.38847e+06	3.62304e+06	2.48486e+06
M395T313		22030.6	54919.3		69714.6	34870	47715.8	27763.5	49798.3	26018.8	21995.8	57171.5		45533.6	71733.2		85572.7	35122.3		49396.7	36164.8		34233.7	77281.9	31056.3	65551.3				52628.4	14302.4		38748	43338.4		26076.8	41737.5		43554.6	67361.8		54199.7		53351.2	71131.4	98810.5		72506.5	57374.2
M395T583	246835	213297	238882	244476	184167	240636	199553	186189	189148	115881	257756	207314	329248	290275	196811	216763	207025	208342		193799	248005		239646	115745	178320	162338	328358	194991	191400	293018	274559	287920	104913	165810	111196	211459	182552	127183	271710	299146	183757	119153	130927	244022		182144	270324	235099
M399T37	887140	1.58096e+06	1.4422e+06	1.20965e+06	1.48817e+06	1.26289e+06	1.98777e+06	1.6155e+06	1.64469e+06	1.65895e+06	1.49723e+06	1.08288e+06	1.34748e+06	697742	1.90701e+06	1.34765e+06	1.54082e+06	1.44331e+06	1.69186e+06	1.37126e+06	1.31767e+06	1.8221e+06	1.11267e+06	1.79134e+06	2.05835e+06	1.74821e+06		1.1148e+06	1.54736e+06	1.57568e+06	1.11666e+06	1.28818e+06	1.7852e+06	1.79824e+06	1.11143e+06	1.30301e+06	1.61123e+06	1.30755e+06	1.64634e+06	1.38758e+06	1.81146e+06	1.13064e+06	940190	1.32108e+06	1.25977e+06	1.63668e+06	1.48659e+06	1.82476e+06	1.24591e+06
M399T44	2.04327e+07	2.39812e+07	3.62607e+07	1.8841e+07	1.85895e+07	9.9678e+06	4.97835e+07	3.64416e+07	2.17578e+07	2.17576e+07	4.13646e+07	2.02538e+07	1.05828e+07	2.94271e+07	1.04872e+07	1.06983e+07	2.6552e+07	2.06755e+07	4.31664e+07	9.97489e+06	1.76037e+07	3.04243e+07	1.43595e+07	1.8065e+07	3.17101e+07	1.60708e+07	6.94045e+06	1.72602e+07	1.44546e+07	1.70498e+07	6.80086e+06	1.12725e+07	2.33905e+07	9.355e+06	1.27034e+07	2.2869e+07	9.25518e+06	7.0905e+06	1.48267e+07	3.49654e+07	2.33107e+07	6.73913e+06	1.08484e+07	1.19318e+07	1.19068e+07	1.06024e+07	1.49291e+07	3.17055e+07	1.72078e+07
M399T584	591925	435501	475888	414600	431264	536090	412681	384100	419856	257284	219550	386257	358774	528768	383730	411965	439933	376196	520185	382078	493286	449383	480377	358399	381955	376887	618486	386181	371868	546848	597103	606376	350125	367055	325895	506901	398182	386965	517980	582746	392974	322854	293945	481978	207020	403212	657812	438938	523726
M399T313	391217	293294	241817	264722	196511	338167	184670	325576	120556	183876	203883	260520	283750	195136	174299	201513	173167	264057	178301	288394	346936	177387	273438	150584	146189	116174	300507	221162	107084	157603	223942	186916	90926.6	121771	208340	275727	119534	123472	156976	173555	106488	131566	186242	244998	203243	107186	177413	210236	178609
M399T282	273230	252417	271307	220137	267748	281004	331594	246171	321922	207470	265561	302063	279330	287554	287218	276887	261071	293408	314433	260840	262282	255478	251105	329670	350076	306265	257145	224639	217593	266626	219323	257463	296284	310317	251341	238300	193772	256384	274432	238463	297866	263945	203110	221509	226611	313144	254296	254276	294008
M400T44	3.31403e+06	3.17438e+06	5.47379e+06	1.40252e+06	2.63185e+06	1.42264e+06	7.78531e+06	5.88846e+06	3.28498e+06	3.10111e+06	6.77073e+06	3.19436e+06	1.57711e+06	4.72181e+06	1.73005e+06	1.47456e+06	4.63827e+06	3.09591e+06	6.96855e+06	1.35075e+06	3.10419e+06	4.59616e+06	2.19545e+06	2.35422e+06	4.98906e+06	2.51744e+06	1.06776e+06	2.64515e+06	2.38934e+06	2.63175e+06	958475	1.55193e+06	3.62606e+06	1.61224e+06	1.61489e+06	3.69002e+06	1.28125e+06	893352	2.30984e+06	5.04655e+06	3.6336e+06	818803	1.50923e+06	1.67721e+06	1.76533e+06	1.58982e+06	2.02998e+06	4.77189e+06	2.67578e+06
M400T282	76065.1	56308.3	62540.1	23798	56132.3	69206.6	95748.1	64865.2	76014	51266	60417.1	75156.1	71261	74927.8	49689.4	59997		65769.7	70144.6	54901.7	65748.6	46191	55483.1	82881.5	76897.3	70699.6	66216.8	51767.3		54288.3	52005	61743.4	50355.3	75377.9	48220.2	64738.9	36409.3	59397.4	63652.2	60801.2	58877	50011.4	48430.1	52809.5	54165.8	64327.5	56054.1	56408.3	60369.5
M400T164	658026	1.5123e+07	983673	1.59251e+07	3.00744e+06	1.82303e+07	1.64905e+08	934090	2.62631e+07	9.63889e+07	1.16974e+06	4.54929e+07	1.77864e+06	869693	840260	3.72318e+07	1.96598e+06	3.02551e+07	9.76865e+06	1.721e+07	946965	9.49507e+06	1.40681e+06	1.58194e+08	1.50611e+08	2.49191e+07	270833	1.53784e+06	1.76105e+06	682139	273053	2.40095e+06	2.54012e+07	1.18656e+08	7.12271e+07	763808		705758	8.67835e+06	719296	2.49145e+07	8.72278e+06	1.04629e+08	577544	7.43667e+07	2.29067e+07	657773	8.57594e+06	716958
M401T37_2	2.76895e+06	4.18135e+06	7.76852e+06	4.31895e+06	1.16283e+07	4.51341e+06	4.98978e+06	6.19707e+06	1.05828e+07	1.08564e+07	8.15392e+06	4.45784e+06	5.26115e+06	7.75247e+06	1.0501e+07	4.87226e+06	8.69825e+06	5.38223e+06	7.18723e+06	3.71345e+06	6.95257e+06	7.01713e+06	3.57421e+06	5.26766e+06	6.41057e+06	1.04787e+07	2.49466e+06	3.75792e+06	1.25202e+07	8.48896e+06	4.06001e+06	5.15414e+06	1.04224e+07	8.90587e+06	5.97193e+06	5.81083e+06	1.48954e+07	7.3434e+06	8.60291e+06	1.08156e+07	9.27459e+06	9.99831e+06	4.78885e+06	4.17629e+06	6.6352e+06	1.01723e+07	9.77911e+06	8.84636e+06	6.36246e+06
M401T326	1.01241e+06	766628	2.57383e+06	717312	3.01376e+06	762819	3.60249e+06	1.03188e+06	3.22889e+06	1.2077e+06	2.3394e+06	1.06171e+06	964700	2.53884e+06	2.57008e+06	973438	2.95161e+06	896416	2.81506e+06	768603	1.09412e+06	2.56394e+06	932612	3.64471e+06	3.76435e+06	3.55306e+06	1.1383e+06	883516	2.90907e+06	2.7156e+06	938024	984879	3.49813e+06	3.97569e+06	1.34563e+06	1.12184e+06	2.84596e+06	2.6303e+06	2.73214e+06	2.553e+06	3.36477e+06	2.49511e+06	1.31666e+06	936328	1.27032e+06	3.54377e+06	2.47533e+06	2.66332e+06	2.65265e+06
M401T164	157271	3.61345e+06	261111	4.07745e+06	718711	4.49372e+06	4.11949e+07	215522	6.43656e+06	2.40157e+07	246528	1.12729e+07	455777	169622	152270	8.97575e+06	506642	7.80866e+06	2.38766e+06	4.03183e+06	236680	2.30542e+06	347428	3.94582e+07	3.7607e+07	6.22921e+06			435122	146848		615742	6.43752e+06	2.97412e+07	1.73825e+07				2.2723e+06	152978	6.18842e+06	2.22412e+06	2.29081e+07		1.85526e+07	5.74922e+06		2.32726e+06
M402T326	285008	203080	734759	207641	890530	216088	1.04929e+06	300020	932117	346424	652409	301039	267647	725206	747016	266006	865439	266584	803370	216882	308447	746314	243983	1.06494e+06	1.0777e+06	1.05361e+06	328088	237582	849399	770971	273548	278618	1.0296e+06	1.11575e+06	393372	322875	856983	777523	810807	757409	1.01488e+06	726310	365271	256580	374397	1.03918e+06	738823	789166	745995
M403T37	2.49225e+06	4.12855e+06	7.28618e+06	4.14568e+06	1.0428e+07	4.02708e+06	4.59749e+06	5.44216e+06	1.00281e+07	1.01301e+07	7.65625e+06	4.64338e+06	4.94391e+06	7.44511e+06	1.0211e+07	4.75282e+06	9.24824e+06	5.37518e+06	7.60681e+06	3.26128e+06	6.44124e+06	7.19899e+06	3.50987e+06	5.36734e+06	7.1755e+06	1.01842e+07	2.2966e+06	3.49142e+06	1.23451e+07	7.94913e+06	3.85159e+06	4.3763e+06	9.66702e+06	8.74543e+06	5.63538e+06	5.72959e+06	1.42914e+07	6.56844e+06	7.94945e+06	1.06842e+07	8.84495e+06	9.36458e+06	4.77234e+06	4.43305e+06	6.60743e+06	9.67786e+06	9.12946e+06	8.24424e+06	5.77465e+06
M403T349	75630.9	61528	139163	66241.4	167198	66495.5	166511	94237.4	155219	97659.6	149644	76403.5	62828.8	145966	106700	60800.8	150684	85135.5	137771	69358.7	95828.4	129106	82773.2	148919	153650	144127	84360.5	66918.9	156261	120387	51289.1	63255	131100	123208	97005.5	104390	159695	113753	127335	151057	124500	132030	92467.4	52024.1	89314.5	140269	122362	139490	125675
M405T37		1.21148e+06	2.40727e+06	1.03986e+06	3.21401e+06	933674	1.35913e+06	1.5732e+06	2.86212e+06	2.58521e+06	2.00291e+06	1.13502e+06	1.2545e+06	1.76674e+06	3.4006e+06	1.09928e+06	2.5486e+06	900129	1.96702e+06	786730	1.8568e+06	1.38015e+06		1.87255e+06	1.34182e+06	2.85225e+06		1.07448e+06	3.85234e+06	2.31871e+06	1.06076e+06	1.08288e+06	3.26274e+06	2.95298e+06	1.56423e+06	1.65654e+06	4.11084e+06	1.80718e+06	2.31858e+06	3.11008e+06	2.78536e+06	2.64705e+06	1.35626e+06	983797	2.40341e+06	2.92624e+06	2.85394e+06	2.64114e+06	1.76037e+06
M407T37	1.15281e+06	1.48714e+06	1.31629e+06	1.06326e+06		1.3594e+06	1.3011e+06	1.30093e+06	1.83764e+06	1.0434e+06	1.0193e+06	1.23471e+06	1.32119e+06	1.41717e+06	1.62958e+06	1.26128e+06	1.49705e+06	1.09995e+06	1.64978e+06	1.08444e+06	1.2077e+06	1.28921e+06	1.03833e+06	1.59685e+06	1.509e+06	1.68661e+06	755021	1.20298e+06	1.23658e+06	1.6035e+06	1.14122e+06	1.13447e+06	1.75972e+06	2.10406e+06	1.23215e+06	1.31818e+06	1.30995e+06	1.10255e+06	1.46161e+06	1.42769e+06	1.82936e+06	1.16546e+06	817942	1.03844e+06	1.05918e+06	1.45784e+06	1.31864e+06	1.35326e+06	1.20723e+06
M407T169	748122	566724	484425	562464	398591	708443	171380	731136	324746	341891	459676	488699	760151	496862	510528	478237	387736	590815	422488	637508	805793	383171	755341	387076	384310	320954	722875	676865	311194	546891	614684	735281	347328	317584	360093	798480	347735	495325	432784	458395	303967	389693	377099	683806	341313	333527	499261	397525	521414
M407T106	175711		256739	262043	412178	167873	115232	165287	393727	219964		168421	200534	267333	290270	138512	278878	124305	671238	206606	309039	333689	152605	660968	832010	197503	176611		1.19167e+06		188838	171479	282324	211027	304208	208293	537145	351931	262011	278761		892856	244505	386759	329143	253140	211384	299441	248445
M408T210	143197	214165	282934	101040	62577.8	129732	246828	147236	237984	182940	320727	320491	378719	135969	118603	142839	169978	443380	143951	259896	201304	307430	258406	253454	295987	286374	340184	305126	138060	302541	367445	435984	266183	280935	271615	423423	161544	160004	304200	313943	276096	285315	95958.8	341978	226391	295502	317590	296798	313541
M409T37	1.59164e+06	2.28699e+06	1.83661e+06	1.82681e+06	1.91558e+06	1.90414e+06	2.80717e+06	2.00995e+06	2.43359e+06	820594	2.11614e+06	1.87141e+06	1.52163e+06	2.21273e+06	2.1842e+06	1.93858e+06	1.95528e+06	1.5512e+06	2.18989e+06	1.46944e+06	1.56072e+06	2.4434e+06	1.20524e+06	2.12303e+06	2.48473e+06	2.52195e+06	1.40636e+06	1.55826e+06	1.96183e+06	2.1363e+06	1.61785e+06	1.71978e+06	2.4326e+06	2.58146e+06	1.64458e+06	1.95559e+06	2.28737e+06	2.10309e+06	2.2033e+06	2.37333e+06	2.17121e+06	1.33193e+06	1.47327e+06	1.55063e+06	1.82969e+06	2.19786e+06	2.19274e+06	2.09186e+06	1.67507e+06
M409T210	63173.5	48437.2	70007.9	49778.8	21810.1	62416.7	64942.6	74866.7	55818.5	40946.8	79137.5	74940.4	92814.5	68730.6	56268	81301.2	32430.1	52052.8	80432.1	54572.2	45754.7	82197.2	65197.5	55387.5	70746.4	69207.3	83797	77145.7	17743.7	69160.6	40465.4	114533	69537.6	50401.2	69764	116653	27619.9	34568.3	77071.3	64601	69626.9	65512.9	53491.4	85667.7	54182.2	66893.2	74029.3	63887.4	69415.8
M410T77	36322.8	26235	56016.1	19138.8	99492.8	31071.8	42210.9	39062.4		29803.4	43159.7	12085.1	34763.6	45021.6	49855.7		88491.9	23233.1	44364	19396	45212.2	39601.1	25292.1	44152.3	35732.5		15231.8	23775.3	79899.1	46546.8	25634.2	35690	20323.6	33800.8	32241.3	40172.5	62749.2	47410.2	40638.4	38381.6	30917.2	38802.6	29893.7	21822.3	26503.3	23690.7	41451.2	37135.5	49419.8
M410T408	95023.4	110273	205503	98729.7	91205.4	235395	287813	198828	325574	201203	209887	349802	227284	189568	208773	290166	97242.8	283945	245426	224369	203790	236441	173459	237392	250390	322718	202598	170955	82682.3	200585	210371	208245	312399	218171	245724	201321	78890	195104	224000	189804	324820	236003	200252	193214	227475	335891	180427	214227	201335
M411T37_1	652360	318200	945651	535820	665744	880732	1.12217e+06	808060	864819		782825	952972	854693	632718	800318	596914	686965	750282			666894	914606		976618	1.05628e+06	1.20497e+06		681493		1.0528e+06	619155	755895	1.09378e+06	772619	727589	883619	729040	573619	951579	1.19562e+06	710499	674885	714170	611000	680903	792709	757809	394562	686146
M411T37_2	3.05064e+06	4.6931e+06	7.40596e+06	4.82041e+06	1.11641e+07	4.70183e+06	5.37551e+06	6.07736e+06	1.02142e+07	1.02256e+07	7.47946e+06	4.83619e+06	4.7033e+06	7.65843e+06	1.03857e+07	5.30833e+06	8.89248e+06	5.30493e+06	8.0249e+06	4.1443e+06	6.17145e+06	7.15218e+06	3.78633e+06	5.39588e+06	6.39255e+06	1.08009e+07	2.40638e+06	4.298e+06	1.29806e+07	8.83922e+06	4.29351e+06	5.09454e+06	9.71684e+06	9.86318e+06	5.87384e+06	5.55103e+06	1.42261e+07	7.31167e+06	9.71668e+06	1.1467e+07	9.69891e+06	9.7409e+06	5.31065e+06	4.91014e+06	7.22374e+06	1.04975e+07	9.88917e+06	9.22518e+06	6.53586e+06
M411T229	39970.4	26495.4	39944.3	24032.3	34560.2	27207.1	28882.8	31029	23668.8	25638.7	34728	20441	40584.6	34841.1	38612.8	29875.4	35355.6	52282.5	22632	32081.1	50134.7	37255.7	28182.6	29660.8			14083.8				26654.5	22976.7	17109.2	14235.8	24610.7	24248.8				22732.3			14791.1	22028.3	23294.7	23494	24702.7	32074.7	29685.6
M411T151	622111	733084	1.35753e+06	742969	1.10166e+06	855325	1.09155e+06	638964	1.45279e+06	729496	1.33837e+06	1.22875e+06	916345	1.39666e+06	1.22994e+06	1.10564e+06	1.12726e+06	1.13267e+06	1.29732e+06	787494	694591	1.22254e+06	362849	1.00439e+06	961734	1.35177e+06	664671	764130	951957	1.28257e+06	791196	887608	1.46378e+06	900496	832590	688616	1.03821e+06	1.35609e+06	1.29829e+06	1.21054e+06	1.35612e+06	1.11565e+06	748392	724313	722740	1.3759e+06	1.23417e+06	1.12278e+06	1.32149e+06
M412T97	176012	100811	210539	111232	182816	105547	235799	75751.7	175834	189663	212726	108080	147154	94391.9	208743	106522	388960	136953	182338	104438	180994	194867	129277	234042	228467	138892	145825	121752	381576	175643	115335	68333.1	163199	160870	182674	150966	307229	211011	197598	197545	172950	164370	151500	113286	162134	160735	104552	192284	190561
M412T151	119859	159756	307691	158440	234547	171272	251207	132735	306188	148205	160568	195815	187577	161330	300825		269944	262795	146120	169255	158012	248850	171473	208050	215240	287832	153634	177405	213625	318649	174584	204786	308353	89262	153398	159486	236250	308372	306623	276649	307399	283495	142038	159727	141831	289907	257516	255674	337927
M412T445	537605	737413	399960	618292		528619		584759	1.36546e+06	552010	487497	1.26019e+06	623705	480416	344555	1.17984e+06	278179	1.05686e+06	628826	682725	691606	484761	519726	674798	823834	1.46059e+06	556024	514417			673814	662621	1.35628e+06	725003	685072	585552	226818	468566	463493	398893	1.16863e+06	798236	697899	512834	810118	1.06998e+06	475964	683876	438818
M413T37	1.82492e+06	3.01662e+06	4.89839e+06	2.85905e+06	7.27836e+06	2.85687e+06	3.00345e+06	3.97747e+06	6.31197e+06	6.93012e+06	4.97546e+06	3.01932e+06	2.72361e+06	4.71485e+06	2.76183e+06	3.23013e+06	5.33543e+06	3.50847e+06	4.72311e+06	2.41614e+06	3.87041e+06	4.78599e+06	2.30354e+06	3.88188e+06	4.36977e+06	6.91573e+06	1.53269e+06	2.8831e+06	7.62261e+06	5.56127e+06	2.52394e+06	2.86621e+06	6.09565e+06	6.17855e+06	3.50614e+06	3.76118e+06	9.62355e+06	4.0425e+06	6.09436e+06	7.24688e+06	5.91634e+06	6.12669e+06	3.87092e+06	3.14709e+06	4.4857e+06	6.28685e+06	6.18298e+06	5.76445e+06	4.19855e+06
M413T112	198746	257007	437008	207729		143092	257583	230419	208168	259611	421743	156713	147424		281735	104280	239754	183988	477448	181213	252795	307129	200938	272536	220381	216437	117470	290756	193860	307002	155304	186489	269354	168618	255249	182043	198693	135378	289497	355160	246930	250521	190779	217771	204749	232134	276450	332674	299371
M413T338	3.69692e+08	3.41182e+08	3.26269e+08	3.16146e+08	3.10653e+08	3.64646e+08	2.58585e+08	3.55539e+08	2.20245e+08	3.01727e+08	3.06472e+08	3.1611e+08	3.16155e+08	2.94235e+08	3.10721e+08	2.85234e+08	2.73159e+08	3.11484e+08	2.88062e+08	3.43715e+08	3.69111e+08	2.87342e+08	3.45545e+08	2.44738e+08	2.28586e+08	2.34049e+08	3.19545e+08	3.23625e+08	2.38275e+08	2.73538e+08	2.97465e+08	3.04248e+08	1.97771e+08	2.18481e+08	2.83847e+08	3.12459e+08	2.24524e+08	2.57114e+08	2.55836e+08	2.66106e+08	2.16605e+08	2.71334e+08	2.77816e+08	3.01858e+08	2.93956e+08	2.23161e+08	2.66071e+08	2.90265e+08	2.85058e+08
M413T216	105922	65944.9	121057	78989.8	79407.4	85403.5	105329	42041	112049	42377.7	130955	51959.6	153623	122267	50952	95592.5	99466.2	105611	151134	89422.3	111355	164608	92529	99775.3	102382	111566	97334.4	79796.2	72717.2	118932	85854.7	100799	115495	85857.4	148608	105649	84792.7	148631	101942	102586	110451	111277	131061	83208.6	94886.5	108897	202383	105194	122964
M414T338	9.56353e+07	8.95167e+07	8.40528e+07	8.18993e+07	8.0735e+07	9.44819e+07	6.75256e+07	9.30452e+07	5.71623e+07	7.85378e+07	7.98332e+07	3.52497e+07	8.21698e+07	7.66599e+07	8.02118e+07	7.37173e+07	7.09241e+07	8.08566e+07	7.56531e+07	8.89434e+07	9.45386e+07	7.36716e+07	9.05786e+07	6.34389e+07	5.92298e+07	6.08739e+07	8.32328e+07	8.36545e+07	6.14845e+07	7.12174e+07	7.77134e+07	7.86033e+07	5.13618e+07	5.74039e+07	7.38016e+07	8.06371e+07	5.82765e+07	6.61679e+07	6.65246e+07	6.96245e+07	5.57963e+07	7.05302e+07	7.15835e+07	7.69395e+07	7.63273e+07	5.73137e+07	6.98143e+07	7.42142e+07	7.37031e+07
M414T75	168729	109898	127620	98433.5	104558	106828	168139	128796	119053	95450.3	52608.1	152778	126191	56226.6	96561.2	125014	112808	137263	107471	107558	123688	102118	107248	51890	121109	98958	120986	105142	67919.6	101254	107375	138641	117248	111156	127870	113833	63439.3	46897.6	101477	101613	114830	83063.2	122078	102280	54822	111206	110774	99399.6	88461.9
M415T338	1.3806e+07	1.27259e+07	1.21048e+07	1.15974e+07	1.17585e+07	1.35482e+07	9.72502e+06	1.36011e+07	8.29789e+06	1.11301e+07	1.19227e+07	1.18677e+07	1.18849e+07	1.09824e+07	1.18259e+07	1.07745e+07	1.03784e+07	1.16451e+07	1.11147e+07	1.30928e+07	1.36031e+07	1.07864e+07	1.22344e+07	9.31714e+06	8.30124e+06	8.83215e+06	1.18574e+07	1.19642e+07	8.77483e+06	1.03731e+07	1.07691e+07	1.12349e+07	7.61833e+06	8.29934e+06	1.09134e+07	1.17554e+07	8.30453e+06	9.46872e+06	9.89643e+06	9.83833e+06	7.77556e+06	9.95092e+06	1.05436e+07	1.13164e+07	1.09317e+07	8.17114e+06	1.00322e+07	1.05788e+07	1.06719e+07
M415T129	88653.1	133429	363914	97642.3	248090	63869.1	295555	44602.7	160830	201569	344818	50219.6	75337.1	80100.4	207245	62131.5	292767	102669	429622	85475.2	100187	251123	79347.1	302024	245738	185383		136373	341433	310187	71172.2	103028	295692	257350	200291		382731	158821	249272	348339	288511	186528	144662	121269	71546.7	247818	217156	273710	231237
M415T261	213373	189870	229945	176721	178901	186332	286031	207068	236304	166129	196012	223623	201234	231142	209542	235835	179063	214169	211495	179553	217858	234129	188548	275012	256443	220366	201539	174321	160866	204477	179798	181386	199301	233780	203909	203238	145961	196637	176559	192287	230734	191876	179899	176994	175706	238145	220053	190273	234456
M415T227	23651.9	16720.6	44916		141099	19141.1	87682.3	39301.9	57468.6	105513	55070.4	45346.8	31404.9	57226.9	49169.7	30429	139273	39781.5	63507	29826	42461.9	56615.9	25395.6	104105	86604.1	66582.8	35609.7	20332.6	121294	53011.9	25724.5	36984	50434.7	85243	87070.5	32159.4	138014	53580.8	53508.6	56552.7	69128.7	45810.3	95017.1		80844.6	71148	42121	57321.4	53885.2
M416T338	1.50102e+06	1.32312e+06	1.2835e+06	1.24964e+06	1.10896e+06	1.49261e+06	901341	1.35077e+06	876694	1.05967e+06	1.18635e+06	583420	1.31154e+06	973385	1.18719e+06	1.28036e+06	1.11489e+06	1.37358e+06	934516	1.37758e+06	611072	852105	1.3469e+06	960572	937336	830171	1.24113e+06	1.01333e+06	805685	995237	1.09756e+06	944552	698515	882066	1.17848e+06	1.22123e+06	907510	1.0246e+06	1.0531e+06	882750	380610	1.12624e+06	911712	1.17433e+06	1.04525e+06	889180	1.1505e+06	1.01075e+06	1.23889e+06
M416T261	48805.9	35139.8	58779.5	44128.7		44019.9	74371.9	54777.4	51780.4	23329.2	37463.1	57873.5	53740.5	48731.8	46123.9	54323.2	32243	55092	50606.1	48175.7	46398.6	44707.8	43181.9	61731.8	55497.8	49961.7	46316	36565.5		32552.1	46862.9	46482.3	38540	49120.8	52797.2	46941	31041.6	24971.3			26566.4	31702	39391.4		41777.7	52748.9	44067	44906.4	49398.7
M416T102	189834	140089	225251	64223.7	210663	65918.6	273627	77371.2	254476	236397	213309	85610.3	146467	218316	189898	154107	341622	66646.4	216492	129383	188736	183261	117899	300065	290646	195029	57546.3	125617	343655	156845	136517	162359	242925	234532	106971	125524	241496	161355	183797	153688	94093.4	156047	196671	117964	185674	214297	193400	168819	181854
M417T37	1.59348e+06	1.75809e+06	1.42798e+06	1.80729e+06	1.27468e+06	1.5927e+06	2.05412e+06	1.80473e+06	1.6647e+06	1.19659e+06	1.32795e+06	1.00761e+06	1.24485e+06	1.89885e+06	1.35627e+06	1.26339e+06	1.47098e+06	1.22014e+06	1.74212e+06	1.4174e+06	698331	1.8228e+06	1.57184e+06	1.97015e+06	2.10566e+06	2.08436e+06	1.25118e+06	761364	427857	2.08189e+06	1.49513e+06	1.37849e+06	2.26341e+06	2.4476e+06	1.3308e+06	1.38211e+06	1.47175e+06	1.28779e+06	1.91921e+06	1.82184e+06	1.86643e+06	1.08593e+06	978992	1.38405e+06	1.35564e+06	2.16068e+06	1.53473e+06	1.63305e+06	1.10618e+06
M417T282	1.12754e+06	1.0435e+06	1.1253e+06	923731	977692	1.09267e+06	1.33197e+06	1.06243e+06	1.20763e+06	831891	1.06316e+06	1.21814e+06	1.18577e+06	1.10067e+06	1.04776e+06	1.12008e+06	919447	1.1351e+06	1.07729e+06	1.03079e+06	1.13276e+06	1.0114e+06	1.12601e+06	1.26087e+06	1.29213e+06	1.18675e+06	1.10656e+06	984573	813760	1.03185e+06	1.03312e+06	1.13499e+06	956842	1.17018e+06	1.02748e+06	1.03365e+06	687195	1.06425e+06	994377	932752	1.02629e+06	987813	899709	1.02674e+06	923473	1.1843e+06	1.02955e+06	1.02282e+06	1.13818e+06
M417T102	47767.3	24474.1	55924.9	23315	111973	26659.9	66279.2	36530.5	62059.5	50893.8	48570.7	34659.8	25546.7	34916.1	37461.4	27350.3	83040.7	31981.5	50369.6	26421.7	31128.1	37091.8	19842.1	73249.9	69554	42849.8	21453.5	17041.5	78186.9	32615.2	25156.7	34979.7	52408.4	34322.9	27664.3	21378.9	52470.4	29805.5	45903.1	31134	48412.5	32034.2	37976.9	12238.4	37119.1	43958.8	40801.3	42152.6	49015.4
M418T282	160317	287480	310200	120015	281057	312871	388899	310365	328735	111808	280442	172492	346251	331849	287382	320744	252694	328582	301621	294568	339756	286650	305735	345198	359818	333721	313074	281150	218953	305850	290040	324870	282806	314183	292661	288341	190229	296697	276444	259084	301015	286247	248014	289657	276078	308043	274654	280351	329309
M419T37	1.45098e+06	1.82627e+06	1.65739e+06	1.68783e+06	1.41879e+06	1.54435e+06	1.02068e+06	1.77537e+06	1.78337e+06	1.4988e+06	1.36728e+06	1.63571e+06	529999	1.4273e+06	1.73772e+06	1.61498e+06	1.53252e+06	920696	1.33285e+06	1.45954e+06	909607	1.81135e+06	1.79185e+06	2.13055e+06	2.2558e+06	2.11172e+06	1.20448e+06	1.88607e+06	1.23596e+06	2.16521e+06	1.3916e+06	1.4045e+06	1.70257e+06	2.33821e+06	1.62869e+06	1.25662e+06	1.69701e+06	1.52729e+06	2.20294e+06	2.12325e+06	1.63534e+06	1.45222e+06	1.29169e+06	1.70762e+06	1.58271e+06	2.20001e+06	1.44992e+06	2.05897e+06	1.4466e+06
M421T37	2.23807e+06	3.81389e+06	5.68645e+06	3.88944e+06	7.94088e+06	3.63183e+06	4.5089e+06	4.20516e+06	7.61385e+06	7.49981e+06	5.29656e+06	3.44995e+06	3.22815e+06	5.29113e+06	7.33798e+06	4.01583e+06	6.04815e+06	3.3169e+06	5.41082e+06	3.07884e+06	4.29208e+06	5.92809e+06	3.03796e+06	4.35467e+06	4.96447e+06	8.03936e+06	2.4326e+06	3.55474e+06	9.40595e+06	7.553e+06	3.62808e+06	3.74712e+06	7.70337e+06	7.64653e+06	4.28541e+06	3.92867e+06	1.02213e+07	5.20801e+06	7.3155e+06	7.92226e+06	7.33819e+06	6.9227e+06	3.86005e+06	3.31867e+06	5.18077e+06	7.7479e+06	6.83657e+06	6.0597e+06	5.23709e+06
M423T572	566800	975665	512002	911846	79427.5	1.03777e+06	738904	575191	609600	292069	591697	1.25028e+06	895165	509946	432554	1.17829e+06	150704	1.4298e+06	755581	949006	653496	756030	579805	526377	663710	726910	594923	753731	77572.7	548157	840214	840567	627314	486719	507717	711711	67826.8	445653	755931	486791	653114	769210	437393	784180	544921	626014	504900	705944	540099
M425T348	116152	171970	204751	86997.2	270846	108383	340040	187226	379045	196707	203186	119348	87588.3	245689	269208	82141.5	197494	104156	218534	195848	114972	192938	181677	244556	364342	388646	92370.5	140836	243260	211473	121625	98699.2	196970	282292	141814	123006	247263	185678	231317	209134	279824	180175	118195	72559.5	123486	238319	186292	271634	258351
M426T179	635638	2.81837e+06	887654	2.72623e+06	1.37185e+06	2.91918e+06	4.21491e+07	475835	6.37539e+06	3.3431e+07	732137	6.22505e+06	362195	308602	529361	4.72289e+06	935824	4.61925e+06	3.11935e+06	3.07014e+06	283438	2.71627e+06	349557	4.34979e+07	3.68057e+07	5.45536e+06		523520	936161	351214		915284	6.62695e+06	3.06866e+07	2.33809e+07	152462	1.83977e+06	200622	2.63131e+06	610117	5.74038e+06	2.92598e+06	3.06367e+07	135787	2.32818e+07	6.26506e+06	259870	3.0417e+06	505191
M427T37	1.23207e+06	1.77648e+06	1.03641e+06	1.62901e+06	815971	1.60416e+06	1.88049e+06	1.55333e+06	1.15682e+06	832133	952537	1.0564e+06	936037	1.45502e+06	1.16301e+06	768504	999787	709017	1.07231e+06	1.43237e+06	642161	1.6507e+06	1.19128e+06	1.57919e+06	1.46098e+06	1.956e+06	1.29796e+06	1.79595e+06		2.22111e+06		1.33648e+06	1.78676e+06	2.06512e+06	1.24152e+06	1.10014e+06	1.4021e+06	614694	1.91461e+06	1.64497e+06	1.66884e+06	1.22549e+06	1.10125e+06	1.29874e+06	1.26775e+06	1.42464e+06	1.13848e+06	1.10198e+06	891470
M427T179	81465	371148	224415	753388	402376	800976	1.14808e+07	96999.2	1.7233e+06	8.56208e+06	191746	1.75269e+06	48356.5	39134.9	103982	1.29064e+06	266369	1.25805e+06	424658	875093		742407		1.21997e+07	1.00351e+07	1.54191e+06		110686	219808			229011	1.71109e+06	8.67924e+06	6.16909e+06		776317		715227	142361	1.57453e+06	786472	8.36116e+06		6.32684e+06	1.77091e+06	30773.2	858676
M427T190	197814	132940	228678	145737	223835	141072	216804	182992	193922	154748	197455	164558	175314	199839	180182	152193	230557	165023	192952	134541	195198	171169	147253	179560	187307	154854	143539	133647	154748	175945	122833	155651	168863	131420	151448	151167	143594	160607	158295	161536	141233		149140	128462	136583	156317	189743	148632	197384
M429T37_1	1.03374e+06	1.77881e+06	5.94595e+06	2.51964e+06	8.21532e+06	2.15963e+06	2.66204e+06	3.4866e+06	7.00572e+06	6.76365e+06	5.61e+06	2.63619e+06	2.93128e+06	4.27365e+06	6.17394e+06	2.68895e+06	5.94041e+06	3.20905e+06	4.74897e+06	2.01291e+06	4.49703e+06	3.93485e+06	1.39657e+06	2.9964e+06	3.88152e+06	6.62465e+06		1.15273e+06	7.7311e+06	3.45719e+06	2.17857e+06	2.55721e+06	6.5245e+06	4.57389e+06	3.10309e+06	3.63725e+06	7.55751e+06	4.28749e+06	3.56521e+06	6.41786e+06	5.29093e+06	6.36343e+06	2.13859e+06	1.82335e+06	4.2733e+06	6.0358e+06	6.10598e+06	5.26766e+06	3.23058e+06
M429T338	1.33137e+08	1.27713e+08	1.289e+08	1.20251e+08	5.81148e+07	1.36928e+08	1.06715e+08	1.33846e+08	9.45296e+07	1.2242e+08	1.23583e+08	1.20115e+08	1.15244e+08	5.30723e+07	5.84346e+07	1.062e+08	1.14405e+08	1.14145e+08	1.19144e+08	1.311e+08	1.34336e+08	1.1624e+08	1.35915e+08	1.01885e+08	9.71487e+07	9.95208e+07	1.17441e+08	1.22746e+08	9.78025e+07	1.09679e+08	1.09801e+08	1.15032e+08	8.47201e+07	9.29254e+07	1.09335e+08	1.15137e+08	9.5477e+07	1.03292e+08	1.03719e+08	1.07888e+08	9.28075e+07	1.08452e+08	1.06891e+08	1.15204e+08	1.1202e+08	9.34118e+07	1.05801e+08	1.17333e+08	1.13459e+08
M429T227	552836	464339	405750	411885	380798	520480	270007	486046	226178	283769	314726	352858	514179	369035	341142	354030	307752	386410	300210	428627	552999	291365	478284	220255	225805	231458	401787	359974	188482	280291	372379	366135	193427	216567	272355	424956	209873	285118	257590	279142	188855	258851	278278	435752	270516	220649	319087	273805	366738
M429T169	3.72371e+06	2.78611e+06	2.37802e+06	2.69191e+06	1.91991e+06	3.26424e+06	1.54631e+06	3.00739e+06	1.35885e+06	1.3318e+06	1.84347e+06	2.0007e+06	3.06865e+06	2.08205e+06	1.9977e+06	1.9174e+06	1.57779e+06	2.32792e+06	1.65605e+06	2.54753e+06	3.27635e+06	1.7563e+06	3.05186e+06	1.65321e+06	1.52331e+06	1.36362e+06	2.30117e+06	2.76795e+06	1.08176e+06	2.10252e+06	2.1067e+06	2.85973e+06	1.3755e+06	1.04855e+06	1.26606e+06	2.41116e+06	1.00715e+06	1.72158e+06	1.6857e+06	1.80156e+06	1.22879e+06	1.60369e+06	1.50963e+06	2.90028e+06	1.42412e+06	1.34779e+06	2.13181e+06	1.68143e+06	2.19022e+06
M429T188	2.06437e+06	1.48346e+06	1.2074e+06	1.44799e+06	984115	1.7279e+06	616395	1.71795e+06	558569	649972	957730	977385	1.75069e+06	1.10668e+06	1.03727e+06	986091	788291	1.13453e+06	768060	1.37821e+06	1.84904e+06	850389	1.77113e+06	638782	640455	583566	1.32515e+06	1.64685e+06	514316	1.09459e+06	1.24214e+06	1.49551e+06	538381	459313	600724	1.39069e+06	541972	904694	750960	845664	486981	768496	689129	1.61178e+06	625541	599659	1.07578e+06	827092	1.05537e+06
M429T106	65963.1		97897.2	110847	186501	67787.4	49952.8	82936.5	188278		64160		71179.1	151678	157992	62515.4	170644	59919	373375	95340.8	136534	181335	54616.1	364878	489430	106464	202195	71556.1	907526		64277.9	87996.3	153034		183493	235721	651722	399575			84911.5	617894	135457	228923	197657	118933	116310	161541	165891
M429T411	8.94688e+06	8.33928e+06	6.47962e+06	7.06503e+06	6.01365e+06	8.12185e+06	6.51385e+06	8.75124e+06	5.17284e+06	4.79602e+06	6.28345e+06	6.64738e+06	9.7991e+06	6.01422e+06	5.5425e+06	6.98255e+06	5.23329e+06	8.10288e+06	5.87621e+06	7.31181e+06	8.06752e+06	5.40237e+06	8.2909e+06	6.69282e+06	6.63283e+06	5.43058e+06	8.37084e+06	7.31262e+06	4.1482e+06	5.2445e+06	8.71498e+06	8.89685e+06	4.55493e+06	5.36861e+06	5.9417e+06	8.55519e+06	4.12858e+06	5.2197e+06	5.73577e+06	5.88395e+06	5.03316e+06	5.91701e+06	5.74807e+06	7.99613e+06	6.55839e+06	5.39122e+06	5.70884e+06	5.03268e+06	5.86995e+06
M430T338	3.44563e+07	3.40795e+07	3.30414e+07	3.17558e+07	3.12626e+07	3.47577e+07	2.75885e+07	3.5617e+07	2.42088e+07	3.2085e+07	3.18308e+07	3.12218e+07	3.00766e+07	1.40303e+07	3.26957e+07	2.75259e+07	2.9159e+07	2.95996e+07	3.08721e+07	3.37672e+07	3.4867e+07	3.06613e+07	3.4884e+07	2.68262e+07	2.4859e+07	2.6253e+07	3.04935e+07	3.16537e+07	2.566e+07	2.86998e+07	2.88924e+07	3.01501e+07	2.19082e+07	2.44178e+07	2.85128e+07	2.97398e+07	2.48884e+07	2.67848e+07	2.62326e+07	2.81996e+07	2.40374e+07	2.85997e+07	2.78552e+07	2.93995e+07	2.9924e+07	2.44238e+07	2.81214e+07	3.027e+07	2.94017e+07
M430T169	959695	735119	637354	698041	505156	804315	422462	771845	355571	361406	487782	512121	789638	554277	539024	480919	408017	604895	431900	666286	856425	459378	795993	417897	366966	362343	615420	731297	279644	560222	559750	751148	339411	278906	320739	634739	288873	434551	406023	481290	296101	396368	390978	737275	364147	317399	541402	445237	552265
M430T188_1	538322	392092	330935	382265	271734	449892	163922	462316	155721	178636	265392	267189	465271	260209	274955	239283	209815	308335	203655	365340	481387	225156	454993	167564	155231	147371	344855	443760	142323	296782	336399	406776	140883	122363	161224	394083	160537	256011	213966	220806	136644	206401	186246	423738	162483		276822	208114	285032
M430T411	4.7672e+06	4.61176e+06	3.6193e+06	4.05613e+06	1.55197e+06	4.70857e+06	4.29667e+06	5.01102e+06	3.45716e+06	3.44279e+06	1.93449e+06	4.42536e+06	5.31803e+06	3.93579e+06	3.79716e+06	4.49124e+06	3.87714e+06	2.27189e+06	4.10527e+06	4.90458e+06	5.04604e+06	3.86689e+06	5.33041e+06	4.45469e+06	4.41095e+06	3.81621e+06	5.2063e+06	5.0614e+06	3.20613e+06	3.86443e+06	5.20641e+06	2.41637e+06	3.40359e+06	1.67947e+06	4.09531e+06	5.07295e+06	2.90428e+06	3.621e+06	3.78457e+06	3.9702e+06	3.37698e+06	3.7838e+06	3.69732e+06	4.80499e+06	3.76067e+06	3.62512e+06	3.65447e+06	3.38346e+06	3.87582e+06
M431T37	2.80105e+06	4.68992e+06	1.25968e+07	5.52457e+06	1.82092e+07	5.40218e+06	5.42477e+06	8.25563e+06	1.62702e+07	1.62694e+07	1.27537e+07	5.95373e+06	6.4522e+06	1.17324e+07	1.63653e+07	6.969e+06	1.32285e+07	7.88467e+06	1.09646e+07	4.79097e+06	1.13039e+07	9.57431e+06	4.01157e+06	7.39897e+06	8.80974e+06	1.37929e+07	2.18335e+06	3.37736e+06	1.81021e+07	7.64137e+06	4.86067e+06	5.60804e+06	1.38433e+07	1.01198e+07	6.90711e+06	8.98628e+06	1.76412e+07	9.28307e+06	9.46581e+06	1.44927e+07	1.25972e+07	1.54053e+07	5.53836e+06	5.13647e+06	9.12039e+06	1.40666e+07	1.49122e+07	1.16714e+07	8.66158e+06
M431T338_1	7.55983e+06	7.08928e+06	7.26291e+06	6.50479e+06	6.82066e+06	7.41819e+06	6.02329e+06	8.18926e+06	5.20538e+06	7.09029e+06	6.98551e+06	6.61228e+06	6.61741e+06	6.77105e+06	6.97983e+06	5.54984e+06	6.54075e+06	6.05665e+06	6.89155e+06	7.3273e+06	6.903e+06	6.40076e+06	7.42893e+06	5.86207e+06	5.38311e+06	5.50354e+06	6.58697e+06	6.7091e+06	5.59601e+06	5.74139e+06	5.9858e+06	6.28496e+06	4.89786e+06	4.93486e+06	6.15259e+06	6.72548e+06	5.26238e+06	5.64734e+06	5.73304e+06	6.13988e+06	5.30302e+06	6.22328e+06	6.18146e+06	6.09956e+06	6.166e+06	4.88617e+06	6.22625e+06	6.66208e+06	6.31469e+06
M431T416	143511	63848.2	33925.7	137862	80102.9	115396	35760.6	80457	67470	39877.2	117110	50999.3	85937.9	88762.1	77038.8	66174.6	78059.7	34886.7	116964	80404.8	73009.6	112825	118805	95876.7	60230	82212.3	135541	105347		77640.9	40109.3	82904.4			123641	106885	50379.7	176942	68240.7	111163	79708.2	117203	144328	86968.7	73805.5	79115.4	94087.4	103208	79217.8
M431T411	1.14723e+06	554498	897481	1.07473e+06	438584	1.23017e+06	1.15324e+06	1.31184e+06	970030	1.0009e+06	1.12235e+06	1.19195e+06	1.34553e+06	1.11284e+06	1.03002e+06	560635	1.09339e+06	1.28271e+06	1.1175e+06	1.36366e+06	1.37973e+06	1.02955e+06	1.43874e+06	1.2105e+06	1.18261e+06	1.05165e+06	592712	1.38181e+06	922763	1.13131e+06	1.35438e+06	1.44567e+06	981161	1.05782e+06	1.12278e+06	1.3546e+06	806959	998704	1.05046e+06	1.08673e+06	977089	1.0133e+06	987979	1.22687e+06	1.02715e+06	975636	962722	944141	1.04531e+06
M432T39	1.0964e+06	1.39496e+06	2.77477e+06	1.27917e+06	1.88703e+06	1.01069e+06	4.46078e+06	2.26645e+06	4.24688e+06	3.28235e+06	3.84926e+06	3.28361e+06	2.87728e+06	3.56344e+06	2.98549e+06	2.72888e+06	5.13145e+06	3.82183e+06	4.39164e+06	1.55759e+06	3.02765e+06	4.44772e+06	1.19033e+06	6.03959e+06	6.78483e+06	3.61487e+06	1.65256e+06	2.79875e+06	4.85776e+06	4.0257e+06	3.43115e+06	3.55191e+06	6.16768e+06	5.51629e+06	5.20242e+06	2.70399e+06	3.81787e+06	1.48638e+06	4.1981e+06	4.88395e+06	5.48939e+06	2.75925e+06	4.70644e+06	3.51288e+06	4.21925e+06	4.69849e+06	4.08465e+06	4.87171e+06	4.01889e+06
M432T338	2.19773e+06	1.06739e+06	1.99442e+06	2.08114e+06	2.09132e+06	2.47625e+06	1.86921e+06	2.31518e+06	1.55132e+06	2.24597e+06	1.0441e+06	2.05062e+06	2.00301e+06	1.99442e+06	2.19934e+06	1.69625e+06	1.93506e+06	2.12257e+06	1.85086e+06	2.37622e+06	2.07286e+06	1.89783e+06	2.19439e+06	1.77342e+06	1.52848e+06	1.87804e+06	1.96372e+06	2.01612e+06	1.59786e+06	1.92693e+06	1.8699e+06	1.94281e+06	1.39361e+06	686694	1.88974e+06	1.83954e+06	1.63302e+06	1.78857e+06	1.72676e+06	1.7717e+06	1.50794e+06	1.81972e+06	1.81119e+06	1.97514e+06	1.92653e+06	1.53122e+06	1.77638e+06	2.0169e+06	1.85275e+06
M432T411	159256	146443	130317	131505	156554	185908	175341	196120	132134	137898	73741.2	198259	190759	147309	150529	172206	160414	177098	168666	221384	193904	153662	202760	74763.9	151544	157431	222250	216634	133838	168935	77546.9	219695	154841	127686	164466	206672	97487.1	137550	139522	144455	123973	136592	144326	177194	148506	141232	136513	106463	132232
M433T37	2.63478e+06	4.66013e+06	1.21543e+07	4.86975e+06	1.73279e+07	5.22123e+06	5.07265e+06	8.27572e+06	1.61502e+07	1.58589e+07	1.25097e+07	5.75452e+06	6.6615e+06	1.10601e+07	1.59213e+07	6.2317e+06	1.29622e+07	7.5318e+06	1.07312e+07	4.00334e+06	1.10881e+07	9.50988e+06	4.16843e+06	3.16905e+06	8.35079e+06	1.36706e+07	2.22552e+06	3.30636e+06	1.81092e+07	7.97449e+06	4.52047e+06	2.64001e+06	1.32224e+07	1.04797e+07	6.8754e+06	7.92874e+06	1.75485e+07	9.3267e+06	9.45224e+06	1.37868e+07	1.21483e+07	1.50491e+07	5.5921e+06	2.08773e+06	8.98783e+06	1.352e+07	1.4283e+07	1.13051e+07	7.98613e+06
M433T151	71830.8	37937.8	196111	50981.7	110732		99200.6	49967	125501	24196.7	160275	86662.7	110893	153658	127352	56145.4	121415	111530	123964	56493.7	61025.7	134851	74288	33189.3	64156.4	102354	48233	54875.4	66424.2	108802	54186.1	86627.2	135864	74082.1	66687.1	40429.9		118357	122626	112448	100974	98959.7	46443.9	52296.2	39245.5	108035	113768	94140.5	132154
M433T107	139452	101387	186722	108909	297092	50898.4	218636	138273	187078	149910	171924	160743	141117	187615	183235	133004	298319	168383	162390	123929	159561	151359	112800	105211	228416	161133	143586	116356	265979	153866	124898	138502	180763	204558	179379	134170	255920	186421	152874	171188	177745	128358	175771	108526	74869.5	184229	175004	152032	169842
M434T133	62954.9	30675.8	72642.9	34519.9	139367	45289.7	71717.5	66845.5	60262	75612.7	69047.5	44988	57396.3	73980.9	71767.6	37239.2	137731	46951.5	69076.4	48135.8	84070.8	85566.9	46460.1	87854.6	77064.2	61623.6	68378	53557.4	131858	84112.6	23122.2	69056.6	62860.7	73253.1	62668.9	77549.2	113958	75806.3	75418.6	75386.9	67907.2	68100.3	74330.4	41485	67149.9	73392.9	84938.4	68664.4	72746.4
M435T37	1.33212e+06	2.55577e+06	6.27055e+06	2.70884e+06	4.51513e+06	2.58338e+06	2.68866e+06	4.80405e+06	8.20221e+06	8.06258e+06	6.49903e+06	2.86587e+06	3.50901e+06	5.60467e+06	8.11091e+06	3.00226e+06	6.97541e+06	3.98156e+06	5.18342e+06	2.29368e+06	5.74165e+06	4.78943e+06	2.43001e+06	3.73148e+06	4.60085e+06	7.72341e+06		1.77675e+06	9.64513e+06	3.96959e+06	2.20534e+06	2.83233e+06	7.06829e+06	5.64668e+06	3.65796e+06	4.33458e+06	8.88321e+06	5.51945e+06	4.84629e+06	7.08851e+06	6.53559e+06	8.32415e+06	2.56424e+06	2.24558e+06	4.52424e+06	6.85961e+06	7.11866e+06	6.18998e+06	4.25948e+06
M436T91	42065.3		32140.3		47602.3	34304.1	24431.8	39788.1	12137.8	24122.8	35963.4	25774.7	47922.2	40880.7	30954.6	24139.1	50957.2	33045.2	34305.4	26099	45037.9	25985.9	35981.2	26975.1	24032.9		32080.4	38517.6	39942.5	25787	39356.5	48590.3		22264.6	28650.3	39740.6	27322.5	34979.7	34133	33752.3	19371.4	22800.6	31661.3	33351.8		18730	32473.4	20572.1	37236.7
M436T338	1.66326e+07	1.67847e+07	1.80825e+07	1.94834e+07	2.29953e+07	2.79066e+07	2.44141e+07	2.8075e+07	2.70031e+07	3.09674e+07	3.1275e+07	2.86118e+07	2.70927e+07	1.48215e+07	3.42029e+07	2.8591e+07	3.23719e+07	2.84858e+07	3.46003e+07	3.48994e+07	3.36812e+07	3.60049e+07	4.00027e+07	3.21423e+07	2.83307e+07	3.43395e+07	3.04553e+07	3.64161e+07	3.5936e+07	3.77845e+07	3.14802e+07	3.34339e+07	3.10782e+07	3.2365e+07	3.40202e+07	3.22109e+07	3.52478e+07	3.3899e+07	3.53758e+07	3.43072e+07	3.11418e+07	3.73614e+07	3.39802e+07	3.25761e+07	3.45285e+07	3.30359e+07	3.45743e+07	3.73607e+07	3.3043e+07
M437T338_2	4.84114e+06	4.74244e+06	5.18348e+06	5.43259e+06	6.21326e+06	7.7781e+06	6.72899e+06	7.9432e+06	7.61888e+06	8.74751e+06	8.99891e+06	8.02696e+06	7.73028e+06	8.82706e+06	9.62613e+06	7.76253e+06	9.5069e+06	8.49387e+06	1.01991e+07	9.95048e+06	9.82224e+06	1.03478e+07	1.09802e+07	8.9575e+06	8.03418e+06	9.76949e+06	8.72783e+06	1.01997e+07	1.02155e+07	1.10235e+07	8.99314e+06	9.91211e+06	8.83993e+06	9.31961e+06	9.50288e+06	8.92772e+06	9.90297e+06	9.25138e+06	1.02348e+07	9.9097e+06	8.64414e+06	1.02176e+07	9.42816e+06	9.28903e+06	9.41264e+06	9.60297e+06	1.00143e+07	1.07072e+07	8.97335e+06
M438T176	4.63327e+06	1.17245e+07	1.95704e+06	1.25385e+07	1.10428e+06	1.77044e+07	9.63577e+06	2.09843e+06	7.80806e+06	6.59636e+06	2.12163e+06	3.42769e+07	6.81897e+06	2.17577e+06	1.33838e+06	2.95919e+07	752435	2.44468e+07	4.11897e+06	1.51645e+07	5.83333e+06	4.03915e+06	5.4303e+06	8.11956e+06	8.8663e+06	9.03791e+06	5.74973e+06	4.78292e+06	622369	2.55913e+06	6.63012e+06	5.9684e+06	8.46049e+06	7.18581e+06	1.00409e+07	6.16122e+06	975037	2.87256e+06	3.48599e+06	2.21161e+06	7.2211e+06	3.84999e+06	8.68928e+06	6.1477e+06	9.88439e+06	7.73869e+06	2.62727e+06	3.43563e+06	2.06362e+06
M438T338	261830	411691	556383	505150	996073	1.16161e+06	908215	1.26212e+06	1.14683e+06	1.12204e+06	1.29734e+06	627290	1.06737e+06	1.20327e+06	1.57883e+06	1.21651e+06	1.5283e+06	1.11122e+06	702919	1.5493e+06	676261	1.52381e+06	1.49691e+06	1.29745e+06	1.23407e+06	769668	1.5257e+06	1.46968e+06	1.55547e+06	1.75936e+06	1.34657e+06	1.48273e+06	1.43333e+06	1.35793e+06	1.54398e+06	1.44847e+06	1.48125e+06	1.54296e+06	1.45897e+06	1.44023e+06	1.3776e+06	1.63772e+06	1.52049e+06	573992	1.62794e+06	1.37958e+06		1.58289e+06	1.33452e+06
M439T37			3.65712e+06	1.31723e+06	4.82065e+06	1.73618e+06	1.49446e+06	2.47131e+06	4.50038e+06	4.79766e+06	3.27588e+06	1.48614e+06	1.80835e+06	3.06269e+06	4.64013e+06	1.69606e+06	3.98972e+06	2.06089e+06	2.82185e+06	923908	3.46158e+06	2.49325e+06		1.85726e+06	2.43628e+06	1.94004e+06		929297	5.466e+06	2.47753e+06	1.24974e+06	1.36597e+06	4.17676e+06	3.44911e+06	1.7872e+06	2.56154e+06	5.73989e+06	2.61103e+06	2.91618e+06	3.9927e+06	3.5119e+06	4.32202e+06	944383	1.52857e+06	2.73788e+06	4.09797e+06	4.02505e+06	3.49906e+06	1.98106e+06
M439T176	1.07042e+06	2.72061e+06	441615	2.82786e+06	229670	4.06142e+06	2.21504e+06	414506	755161	1.49551e+06	446427	7.81541e+06	1.54924e+06	411070	214529	6.77496e+06	187872	5.48586e+06	412486	1.6001e+06	1.35324e+06	937753	480166	858967	2.06621e+06	1.14096e+06	1.27711e+06	1.10648e+06	194928	536251	735305	1.37009e+06	1.05216e+06	1.61973e+06	1.19117e+06	1.40844e+06	100744	268329	790893	517044	880991	947474	1.98205e+06	1.35897e+06	2.29007e+06	1.75704e+06	508446	727602	431450
M439T369		28955.9	45105		87591	32882	43589.7	23189	45798.2	29139		58177		53702.8	71134.9	19621	101810	32519.7		46111.4	31102.2		28948.2	85570.6	43361.7	65682.4			85265.2	61521.9	20125.9	7077.08	46510.9	48404.8		23757.8	43643.9		50806.4	66843.8	63227.1	44336.8		57498.5	65780.5	98478.9		59050.3	67541.2
M441T37	1.40819e+06	2.76215e+06	7.11217e+06	3.18348e+06	1.0111e+07	3.24166e+06	3.14491e+06	4.91867e+06	8.85677e+06	9.00174e+06	6.79944e+06	3.29338e+06	3.6788e+06	5.46417e+06	9.17149e+06	3.76057e+06	7.80811e+06	5.23325e+06	6.09508e+06	2.17852e+06	6.16266e+06	5.51261e+06	2.37833e+06	4.32186e+06	4.91096e+06	8.39894e+06	896134	2.10464e+06	1.02402e+07	5.1553e+06	2.68454e+06	3.60594e+06	8.32959e+06	6.34585e+06	4.64184e+06	5.25663e+06	1.09344e+07	5.59623e+06	5.99851e+06	8.81217e+06	7.54567e+06	8.25645e+06	3.21813e+06	2.54673e+06	5.62233e+06	8.30144e+06	8.62412e+06	6.29987e+06	4.61608e+06
M441T584	444304	395959	205287	371503	425032	478074	439072	358857	417016	237393	493719	358415	609866	515865	370302	393343	437207	367109	433282	319392	419553	364523	368464	303958	376507	347889	564146	313723	317506	523211	540402	494501	289491	344074	298315	391426	402435	361244	459887	563097	393439	342786	275102	348807	196246	354493	512209	393139	498047
M441T348	32351.6	23510.4	68913.7	15807.2	79285.5	25988.9	134541	64140.9	178104	56060	72501.7	31930	21521.3	67063.5	101114	17030.4	64795.5	87433.3	56167.6	35081.9	30630.4	60835.8	18901.5	85090.5	133178	164332	11408.8	32203.8	69999.5	71280.3	32726.9	18572.6	161436	109772	38597.4	39030.7	64891.7	48041	72090.3	46919.9	109773	43126.4	30302.7		32135.4	68716.3	52525.3	99858.7	85264.4
M441T283	143326	143258	263049	124633	274754	155941	328847	190095	249223	163387	260539	142248	114776	254694	183524	116889	237370	154429	264916	130253	179192	235657	164062	276752	297213	264605	92098.1	104601	178771	152655	55211.4	81838.6	147936	158542	110898	168438	185222	151790	227530	251252	217237	219040	129207	101898	129133	238810	238205	256716	247550
M441T243	81391.7	56332.1	109175	59039.8	359145	72030	188240	95164.1	84318	275110	122302	98304.9	93095.1	134759	65945.6	67585.6	373008	93480.9	127626	70740.8	100842	111552	76657.2	241259	196051	108419	97817.7	69491.2	345576	124965	70302.5	85295	102164	216692	238840	76059.3	352456	64723.1	124820	126998	152472	104048	232738	65667	212153	140080	128273	128497	143670
M443T37	528529	1.98299e+06	5.05626e+06	2.36374e+06	7.61559e+06	2.43489e+06	2.49971e+06	3.95421e+06	7.28078e+06	7.22989e+06	5.45675e+06	2.97114e+06	2.82197e+06	4.31754e+06	7.34244e+06	3.20705e+06	5.85443e+06	3.65461e+06	4.40439e+06	1.63736e+06	4.66273e+06	4.351e+06	846075	3.01676e+06	4.47271e+06	6.5038e+06		1.72221e+06	8.54396e+06	3.99831e+06	2.00949e+06	2.78817e+06	6.147e+06	4.83297e+06	3.16899e+06	3.93418e+06	9.34596e+06	4.70716e+06	4.54257e+06	6.55535e+06	6.0451e+06	7.17197e+06	2.63744e+06	2.07377e+06	4.24167e+06	6.42029e+06	6.90503e+06	5.25083e+06	3.4992e+06
M445T38	622430	1.32686e+06	1.4064e+06	1.06437e+06	1.13325e+06	977784	1.32884e+06	1.36848e+06	1.7384e+06	1.42516e+06	1.23446e+06	1.08417e+06	1.22353e+06	1.42094e+06	1.5194e+06	1.0114e+06	1.43904e+06	1.08138e+06	1.55953e+06	1.04232e+06	1.32133e+06	1.70417e+06	880904	1.30821e+06	1.51812e+06	1.50096e+06		753471	1.17607e+06	1.10122e+06	730438	1.20711e+06	1.69397e+06	1.23807e+06	914750	1.11669e+06	971388	1.17347e+06	1.34356e+06	1.10184e+06	1.2627e+06	1.47867e+06	898088		895831	1.34033e+06	1.06387e+06	1.42979e+06	889741
M445T37	499155	583031	2.24368e+06	745824	2.96551e+06	881973		1.6183e+06	3.0863e+06	2.64988e+06	2.426e+06	880695	899192	1.70019e+06	2.93383e+06	857810	2.11722e+06	1.42219e+06	2.092e+06		1.69004e+06	1.42997e+06		695114	1.61911e+06	1.17499e+06		584468	2.88183e+06	1.78462e+06		942666	2.49079e+06	2.11474e+06	1.08817e+06	1.38933e+06	3.6362e+06	1.3952e+06	2.0665e+06	2.82931e+06	2.1565e+06	2.81139e+06	762820	649268	1.76131e+06	2.41119e+06	2.88771e+06	1.94708e+06	1.265e+06
M445T169	3.42055e+06	2.62004e+06	2.20304e+06	2.50782e+06	1.83308e+06	2.92715e+06	1.61927e+06	2.84033e+06	1.3193e+06	1.3083e+06	1.82474e+06	1.88894e+06	2.91664e+06	1.9242e+06	1.75787e+06	1.89715e+06	1.46771e+06	2.22825e+06	1.51718e+06	2.09208e+06	3.00217e+06	1.69291e+06	2.97726e+06	1.31368e+06	1.48088e+06	1.40024e+06	1.62398e+06	2.61364e+06	825093	1.88661e+06	1.61022e+06	2.95317e+06	1.25695e+06	788088	928264	1.95448e+06	851377	1.46048e+06	1.42992e+06	1.64263e+06	1.14146e+06	1.50079e+06	1.5172e+06	2.7148e+06	1.43234e+06	1.27003e+06	2.00091e+06	1.69638e+06	2.05486e+06
M445T188	1.90691e+06	1.42633e+06	1.123e+06	1.34957e+06	954034	1.62226e+06	602553	1.62967e+06	574749	640855	945862	931921	1.74671e+06	1.00548e+06	932953	915915	744299	1.14583e+06	733397	1.28401e+06	1.79767e+06	819135	1.7967e+06	577168	626884	559914	1.02873e+06	1.54454e+06	354455	1.02032e+06	937039	1.44407e+06	502825	329487	477537	1.21613e+06	426098	704002	645602	746092	456592	718973	684760	1.59673e+06	650110	547619	1.08832e+06	785414	1.07683e+06
M445T103	80457.3	37007.2	179306	46765.9	137422		103939	58302.4	100108	49853.5	55705.4			156410	120993		112172		111672	30543.8	73856.6	106327	36971.6	135259	93116.7	73631.8	53886.8	35077.9	64343.3	93056.2	26909.7	51181	71635.5	68042.7	71672.2	55035.9	83941.9	103408	124227	109165	96189.5	104966	62190.6	41287.9	62701.9	83338.5	118852	107115	161421
M446T38					775827	352413	641755	660882	1.51209e+06	976132	1.43413e+06	572030	1.01232e+06	1.10991e+06	1.18613e+06	898825	1.28184e+06	742197	1.22929e+06	708229	1.05179e+06	1.71607e+06		1.1789e+06	1.62234e+06	1.59953e+06		464978	1.30582e+06	1.13394e+06		771960	1.74398e+06	1.35862e+06	918409	798380	1.43446e+06	631853	1.14415e+06	1.42139e+06	1.40601e+06	1.37962e+06	683799	617564	1.00195e+06	1.38974e+06	1.71059e+06	1.65527e+06	1.10875e+06
M446T169	887807	678093	559514	625362	440803	782434	377382	722514	320836	305371	453864	437889	755934	511527	442648	444040	375672	542510	365163	540681	789904	402560	796688	340753	342517	394666	427475	656086	212780	463304	415384	763810	273824	173049	211155	503444	196940	343076	340163	390998	266684	378473	361459	698500	367763	303719	526720	430278	543287
M446T188	498886	365996	301576	350617	236696	419704	141885	425473	133802	143125	231919	233459	453824	252737	240625	229420	187391	297649	196675	311210	454261	179475	460546	144891	148081	131938	250488	390055	78430.7	247761	227859	370774	112080		97936.7	308621	101573	166966	158453	192115	111447	165533	162356	426605	151001	134053	277355	183236	271061
M447T38	2.25896e+06	1.37729e+06	3.85993e+06	3.03915e+06	4.2059e+06	2.91318e+06	3.73677e+06	3.35424e+06	4.25413e+06	3.72687e+06	3.97573e+06	2.9009e+06	3.1045e+06	4.05164e+06	4.28039e+06	3.07438e+06	3.37427e+06	2.88719e+06	3.72274e+06	2.75565e+06	3.23085e+06	4.23884e+06	2.46349e+06	3.79227e+06	4.66987e+06	4.17028e+06	1.74133e+06	1.79082e+06	2.85798e+06	2.69246e+06	2.49847e+06	2.73401e+06	4.09608e+06	2.93066e+06	3.01122e+06	3.2887e+06	3.14876e+06	2.82997e+06	3.13661e+06	3.40729e+06	3.71275e+06	3.43887e+06	1.98065e+06	2.94865e+06	2.61856e+06	3.71251e+06	3.46661e+06	3.65602e+06	2.99995e+06
M448T38		341512	1.28358e+06		1.6083e+06		1.28805e+06	1.14711e+06	1.91119e+06	1.41566e+06	2.23719e+06	997796	1.33343e+06	1.80305e+06	2.49145e+06	957622	1.95492e+06	1.2496e+06	1.89927e+06	1.15971e+06	1.54667e+06	1.68299e+06		1.69702e+06	1.82001e+06	2.19596e+06		951863	2.13493e+06	1.52646e+06	1.07893e+06	1.28118e+06	1.97145e+06	1.80814e+06	1.14301e+06	1.15446e+06	2.20283e+06	1.8565e+06	1.77037e+06	2.03312e+06	2.07496e+06	1.94946e+06	1.1216e+06	1.23164e+06	1.56708e+06	2.31517e+06	2.08374e+06	2.17354e+06	1.7979e+06
M448T411	406841	891814	710630	797478	742299	949648	910899	979027	721273	719759	395614	902165	962933	805745	771950	904893	778005	901207	902617	1.0182e+06	976823	817784	1.06534e+06	892456	871819	779253	977764	1.04082e+06	683432	834731	1.04678e+06	1.0838e+06	696298	829261	885193	1.01822e+06	604170	773610	738676	817634	680975	758163	747940	871958	719047	703687	698733	313948	794649
M449T38	2.22131e+06	3.23484e+06	3.80505e+06	3.06265e+06	4.17471e+06	2.61336e+06	3.63436e+06	3.44626e+06	4.92134e+06	3.78888e+06	3.44185e+06	2.99261e+06	3.0301e+06	4.15988e+06	3.85082e+06	2.99812e+06	3.32848e+06	2.77767e+06	4.10517e+06	2.43648e+06	3.02093e+06	4.02408e+06	2.54545e+06	3.89187e+06	3.87347e+06	4.4137e+06	1.94087e+06	2.00503e+06	3.36553e+06	2.6702e+06	1.1168e+06	2.81487e+06	4.28165e+06	3.56816e+06	2.88014e+06	3.13628e+06	3.20241e+06	3.37486e+06	3.3698e+06	3.75322e+06	3.59934e+06	3.20832e+06	2.31076e+06	2.5743e+06	2.37022e+06	3.96099e+06	3.55306e+06	3.57057e+06	3.0302e+06
M449T37	700370	1.26058e+06	3.29148e+06	1.53367e+06	4.64801e+06	1.43561e+06	1.4465e+06	2.18707e+06	4.37992e+06	4.08927e+06	3.57553e+06	1.49324e+06	1.79786e+06	2.7567e+06	4.50586e+06	1.60481e+06	3.96408e+06	1.67262e+06	3.39034e+06		2.93092e+06	2.73088e+06		2.14612e+06	2.55194e+06	3.79374e+06		1.20142e+06	5.24566e+06	2.90951e+06	1.18279e+06	1.63451e+06	3.87779e+06	3.50815e+06	2.01003e+06	2.24206e+06	5.66939e+06	2.42044e+06	2.83712e+06	4.40332e+06	1.60045e+06	4.36184e+06	1.4109e+06	1.37492e+06	2.65778e+06	3.91501e+06	4.23589e+06	3.16568e+06	2.41868e+06
M449T411	271691	118817	176763	230705	208487	278897	295877	294539	213893	211827	262350	277345	304062	244144	241028	271988	233831	267094	271274	337763	320229	255045	324489	260514	264358	231110	314449	312062	199238	244231	155859	152048	220845	216521	248202	287539	153260	221384	224603	230159	217137	221387	209111	256102	225108	189011	202465	200711	239493
M450T201	201733	156075	130515	212239	184787	331238	126772	362434	141705	200411	194136	267225	401802	209881	239988	270269	219820	327181	200230	386907	513213	190959	434821	179468	185435	183049	639995	445683	328774	365570	631674	618158	170071	242958	406807	690284	344703	345097	309280	296370	166139	222260	268734	485374	245620	200081	245093	220496	269423
M450T177	121036	105276	126286	141321	171557	212624	126864	231301	135278	129929	196532	189964	262301	190021	206549	176490	200070	231535	210257	239877	324695	172502	280479	179911	149363	181162	409569	288909	233579	267076	341085	290210	154410	227944	274902	406039	262098	345401	311294	273886	155809	231065	200800	306644	178391	212354	219660	203970	244833
M450T235	137865	120276		163971	152066	321540	128502	280767	130334		228016	248913	351142	199694	251217	260781	215191	272195	209679	339135	359595	191232	330240	197521	160286	177371	486996	375208		368173	531586	445260	228349			540521	341614	317381	288309			261940	263368	301114	252149	196280	270304	233667	274832
M451T38	1.38072e+06	1.5622e+06	1.80519e+06	1.72684e+06	2.01391e+06	1.62679e+06	1.90584e+06	2.10849e+06	2.57055e+06	1.5164e+06	2.29937e+06	1.56845e+06	1.62412e+06	2.05923e+06	1.93117e+06	1.24472e+06	1.80082e+06	1.46716e+06	1.87463e+06	1.49449e+06	1.77349e+06	2.32575e+06	1.32488e+06	2.08629e+06	1.98601e+06	2.28645e+06	855226	1.0848e+06	1.61859e+06	1.44939e+06	944694	649717	2.65605e+06	1.92422e+06	1.65141e+06	1.61125e+06	1.38927e+06	1.48277e+06	1.54101e+06	1.93382e+06	1.90606e+06	1.80663e+06	1.06643e+06	1.13188e+06	1.34032e+06	2.19465e+06	1.73215e+06	1.93618e+06	1.50603e+06
M451T37	1.21881e+06	2.75725e+06	5.32426e+06	2.27487e+06	8.07151e+06	2.66406e+06	2.47804e+06	3.82578e+06	7.22009e+06	7.87475e+06	5.38125e+06	2.8971e+06	2.97656e+06	4.65345e+06	6.96481e+06	2.94751e+06	6.43371e+06	3.6899e+06	4.90352e+06	1.98132e+06	4.8316e+06	4.66114e+06	1.94417e+06	3.43036e+06	4.07595e+06	7.07368e+06	884442	1.81731e+06	8.61907e+06	4.75711e+06	1.86205e+06	2.80124e+06	6.49138e+06	5.53299e+06	3.64081e+06	3.99512e+06	9.5108e+06	4.65857e+06	4.92866e+06	7.53938e+06	5.93928e+06	7.03112e+06	2.45877e+06	2.37145e+06	4.73526e+06	6.40072e+06	6.85503e+06	5.41124e+06	3.99871e+06
M451T169	253274	175878	186494	180290	130508	231963	89780.9	206373	55085.3	75927.5	129509	140569	249209	132203	150701		116573	177141	108514	189631	226500	103172	203141	84465.7	87984.9	76466.1	273649	193546	78059.4	156551	230947	210843	80958.5	74636.9	126469	263140	119212	172401	143166	140363		114018	107011	214836	56363.5	56911.9	131936	82641.8	154675
M452T96	734416	1.28841e+06	468144	1.25107e+06	304623	867586	838138	848722	732201	1.79422e+06	418094	1.61053e+06	1.22358e+06	531696	318035	1.3627e+06	338178	2.19846e+06	453234	1.2023e+06	567665	374710	1.36968e+06	749643	1.04966e+06	706273	519301	1.32575e+06	386217	406510	1.17275e+06	1.1015e+06	863437	718012	1.86282e+06	1.03872e+06	385922	111266	463438	435634	660190	250054	1.3667e+06	897078	1.28182e+06	456317	393431	508868	407608
M452T104	397064	689015	230920	715890	233540	893956	742195	324077	828534	629861	227005	1.37763e+06	717284	346687	793994	1.65436e+06	198449	1.20023e+06	325581	1.1116e+06	391084	350827	747762	1.01808e+06	899417	1.71343e+06	215378	543363	180757	278612	880665	857682	1.00125e+06	1.68734e+06	923959	492774	229500	748364	407117	267565	742446	824426	829798	616591	764048	1.29606e+06	398401	336006	397831
M452T169	1.63999e+06	1.28569e+06	1.17364e+06	1.44018e+06	1.36307e+06	2.523e+06	1.36269e+06	2.9668e+06	1.49425e+06	1.38278e+06	1.86792e+06	2.2681e+06	3.14549e+06	2.2267e+06	2.28858e+06	2.39421e+06	1.79564e+06	2.83129e+06	1.90961e+06	3.21128e+06	3.80347e+06	1.88735e+06	3.61321e+06	1.91221e+06	1.86349e+06	1.84912e+06	4.47257e+06	3.31792e+06	1.86083e+06	2.88115e+06	3.81375e+06	3.49713e+06	1.8354e+06	1.85767e+06	2.32158e+06	4.93968e+06	2.19986e+06	2.94446e+06	2.55628e+06	2.63753e+06	1.63951e+06	2.11581e+06	2.02333e+06	3.75152e+06	1.82519e+06	1.92389e+06	2.52397e+06	1.83718e+06	2.65877e+06
M452T188	857937	701533	606350	794347	636438	1.32411e+06	548044	1.58778e+06	575753	612647	953414	1.05164e+06	1.76708e+06	1.09432e+06	1.17717e+06	1.13659e+06	913949	1.32817e+06	886770	1.69152e+06	2.11822e+06	922392	2.01099e+06	769159	746636	781161	2.63189e+06	2.01247e+06	1.0381e+06	1.46121e+06	2.24218e+06	2.13747e+06	707017	838549	1.17179e+06	2.88936e+06	1.06735e+06	1.67506e+06	1.34893e+06	1.32452e+06	658572	1.01333e+06	880938	2.1654e+06	815760	805996	1.37935e+06	963474	1.32155e+06
M453T37		1.14624e+06	3.27598e+06	1.39891e+06	5.11949e+06	1.71397e+06	1.43441e+06	2.42643e+06	4.83259e+06	4.59917e+06	3.66386e+06	1.66211e+06	1.92706e+06	2.86251e+06	4.5569e+06	1.66191e+06	3.53357e+06	2.06003e+06	3.25375e+06	1.27572e+06	2.97564e+06	2.5063e+06		2.10549e+06	2.47158e+06	3.91251e+06		1.11552e+06	5.09729e+06	3.13936e+06	1.18312e+06	1.68331e+06	4.5314e+06	3.63549e+06	2.09069e+06	2.60791e+06	6.05694e+06	2.8673e+06	3.15595e+06	4.42255e+06	3.78927e+06	4.26362e+06	1.57744e+06	1.41739e+06	2.86552e+06	4.24587e+06	4.14136e+06	3.35758e+06	2.33009e+06
M453T169	512930	442056	406742	489854	543066	824035	487236	914225	583711	476059	598382	697683	951683	693820	709861	692257	563838	811270	588835	960407	1.12242e+06	601267	1.10076e+06	634811	583700	599951	1.30713e+06	1.09199e+06	622452	878932	1.10325e+06	1.14068e+06	565353	566893	755462	1.53933e+06	734667	906865	830585	782503	539869	741472	650717	1.17935e+06	552126	588699	793554	695305	801631
M454T148	2.50774e+06	8.96613e+06	1.23739e+06	1.04198e+07	1.07758e+06	1.36549e+07	1.42579e+07	2.46994e+06	1.80754e+07	4.79389e+06	1.36e+06	3.54155e+07	4.8811e+06	1.48138e+06	2.40505e+06	3.13035e+07	887216	2.49088e+07	4.84331e+06	1.15158e+07	1.90032e+06	3.68114e+06	3.59214e+06	1.26278e+07	1.494e+07	2.04912e+07	3.3468e+06	2.79327e+06	721560	1.63975e+06	4.47507e+06	3.86163e+06	1.92009e+07	1.04424e+07	7.73577e+06	3.63685e+06	966805	2.40422e+06	3.45323e+06	2.32641e+06	1.66587e+07	3.71292e+06	6.3947e+06	3.60215e+06	7.21693e+06	1.57181e+07	1.66989e+06	4.21739e+06	2.4699e+06
M454T135	601198	933372	864012	986887	1.2174e+06	1.1764e+06	1.10099e+06	635344	1.73493e+06	1.27614e+06	791672	2.12497e+06	653730	964758	575202	2.15802e+06	1.20599e+06	1.5734e+06	993998	1.22997e+06	521436	839884	646344	1.29155e+06	1.34492e+06	1.79798e+06		597629	1.4142e+06	721981	569043	596993	1.64487e+06	1.18954e+06	1.31433e+06	744636	1.51498e+06	324173	952204	838169	1.52555e+06	723468	1.06546e+06	483309	979733	1.53997e+06	777581	1.0123e+06	723631
M455T338	2.67788e+06	2.46934e+06	2.34817e+06	2.30176e+06	2.04223e+06	2.55472e+06	1.69591e+06	2.26983e+06	1.45978e+06	1.93727e+06	1.00127e+06	2.11177e+06	1.8331e+06	2.08083e+06	2.08805e+06	1.72332e+06	1.627e+06	1.82374e+06	1.76759e+06	2.20265e+06	2.25604e+06	1.9287e+06	2.08479e+06	1.4325e+06	1.48207e+06	1.25408e+06	1.84708e+06	2.0186e+06	1.30808e+06	1.50942e+06	1.57641e+06	1.67894e+06	1.0738e+06	1.2785e+06	761893	1.90198e+06	1.2719e+06	1.47769e+06	1.45456e+06	1.38965e+06	1.18623e+06	1.3777e+06	1.54169e+06	1.76582e+06	1.483e+06	1.1478e+06	1.4192e+06	1.70527e+06	1.5723e+06
M455T148	729234	981310	253366	2.33146e+06	219209	3.13985e+06	3.23882e+06	572912	4.14091e+06	1.39419e+06	499691	8.23963e+06	1.11189e+06	345599	494727	7.20034e+06	182146	5.69656e+06	843380	2.60972e+06	722994	515949	439503	2.89215e+06	3.46695e+06	4.69691e+06	775703	628089	140835	526557	1.05045e+06	864412	4.34475e+06	2.43837e+06	1.80617e+06	868349	181533	269407	781079	303790	3.88189e+06	866028	1.4355e+06	828279	1.65234e+06	3.7084e+06	396454	945016	516162
M455T584	492554	339042	394019	399882	366020	409011	348672	342975	156545	197672	428855	327216	586065	479579	364304	339554	341407	320457	440010	283395	443953	160962	325971	318802	322541	346820	475817	268858	323920	427038	513144	477265	241354	221080	261312	394028	311693	287883	472464	502000	309602	287458	246264	361035	205806	339321	532775	347589	423249
M457T37	1.12878e+06	1.92294e+06	2.03995e+06	1.32545e+06	2.4176e+06	1.56375e+06	2.17573e+06	1.67717e+06	2.54341e+06	1.65878e+06	2.27228e+06	1.4758e+06	1.35237e+06	1.8567e+06	2.09198e+06	1.49627e+06	1.75793e+06	1.71373e+06	1.97957e+06	1.54211e+06	1.75245e+06	1.86462e+06		1.78467e+06	2.00328e+06	2.00403e+06	710261	1.15831e+06	1.85084e+06	1.89608e+06	1.19865e+06	1.34826e+06	2.21744e+06	2.03957e+06	1.48357e+06	1.70393e+06	1.65797e+06	1.54465e+06	1.7318e+06	2.16472e+06	1.96569e+06	1.91206e+06	1.04125e+06	1.17517e+06	1.47541e+06	2.083e+06	1.80507e+06	2.23717e+06	1.50453e+06
M457T283	104260	96514.5	197920	86010.5	208678	124736	252340	143809	190452	56562.6	205700	120386	87796.9	190760	142781	84196.8	195908	122714	198831	102720	138937	168919	117339	200522	231472	196430	60268.3	87518.7	117906	107775	33366.8	65142.3	107908	113403	89636.2	138130	140168	106076	174891	184214	169986	160512	83573.4	82036.1	91972.2	196090	84921.2	193558	191372
M459T37_1	889931	944681	1.61477e+06	1.34529e+06	1.46428e+06	1.25383e+06	1.81442e+06	1.4706e+06	1.66434e+06	1.62887e+06	1.47983e+06	1.05941e+06	1.20477e+06	1.25299e+06	1.95927e+06	1.33685e+06	1.53636e+06	440071	1.63514e+06	1.02025e+06	1.3382e+06	1.86198e+06		1.6345e+06	1.61566e+06	1.88477e+06		860811	1.06705e+06	1.46894e+06	940868	1.17481e+06	1.47236e+06	1.89268e+06	1.00388e+06	1.36133e+06	1.54445e+06	1.30552e+06	1.67337e+06	1.50618e+06	1.60647e+06	1.29694e+06	1.16231e+06	1.22081e+06	1.07043e+06	1.56778e+06	1.59141e+06	1.68755e+06	1.62273e+06
M459T37_2	1.12463e+06	1.82639e+06	3.85272e+06	1.66352e+06	5.70429e+06	2.02128e+06	2.12245e+06	2.84435e+06	5.11172e+06	5.05474e+06	3.89724e+06	1.80558e+06	2.50466e+06	3.34273e+06	5.51659e+06	2.16458e+06	3.95784e+06	2.62562e+06	3.52675e+06	1.56867e+06	3.54187e+06	3.24395e+06		2.20445e+06	2.80578e+06	4.92447e+06		1.51549e+06	6.05091e+06	3.43392e+06	1.57976e+06	2.29273e+06	4.82042e+06	4.06158e+06	2.28582e+06	2.50372e+06	6.95697e+06	3.02328e+06	3.83767e+06	5.77102e+06	4.63864e+06	4.86359e+06	2.30925e+06	1.44755e+06	3.35704e+06	4.85121e+06	4.69871e+06	4.07891e+06	2.87468e+06
M461T37	1.39843e+06	2.15658e+06	5.14614e+06	2.73498e+06	6.87878e+06	2.71508e+06	3.13179e+06	3.86301e+06	6.50373e+06	6.30097e+06	4.80904e+06	2.71034e+06	2.98931e+06	4.49214e+06	7.05372e+06	3.03665e+06	5.83631e+06	3.02851e+06	4.41708e+06	1.59364e+06	3.74493e+06	4.61611e+06	1.6334e+06	3.3305e+06	4.02397e+06	6.4701e+06	1.115e+06	2.18909e+06	8.16009e+06	4.49719e+06	2.60683e+06	2.92552e+06	6.24177e+06	5.62217e+06	3.23696e+06	3.69913e+06	8.80426e+06	4.42073e+06	5.2025e+06	7.18824e+06	6.0885e+06	6.16819e+06	2.85424e+06	2.32735e+06	4.46401e+06	6.42603e+06	2.78354e+06	5.71937e+06	3.77925e+06
M461T103	69709.2	38468.4	135334	28024.6	121200	41291.5	103458	63431.6	75545.1	63462.9	109359	33066.7	63629.1	125550	72947.1		99598.8	29369.7	84654.2	21215.3	19064	91456.1	45385.8	146743	100007	66635.5	36730.5	29922.5	64557.5	54271.6	28061.9	69708.7	33765.6	47268.4	57621.5	43875.4	40162	75498.9	121717	81683.2	94836.1	70900.2	66873.5	46262.8	74351.3	86058.1	124560	111598	135255
M462T164	113563	337744	100442	359329		539156	613708	117396	878384	300459	70864	1.18127e+06	282008	119222	179987	1.06153e+06	31297.1	835693	184332	485644	116851	226329	205139	562746	740201	1.10804e+06	166554	88656.1	17013	125024	268138	234625	1.00272e+06	518752	375795	149316	37668.8	301042	257250	103693	805313	321796	329815	162583	361724	1.05148e+06	132015	174290	169340
M463T37		915996	2.33428e+06	1.1873e+06	3.17911e+06	1.16895e+06	1.40789e+06	1.52959e+06	3.06843e+06	3.32819e+06	2.29128e+06	790980	1.43812e+06	1.82909e+06	3.17887e+06	1.22405e+06	2.53264e+06	1.40753e+06	1.96226e+06		1.92745e+06	1.78425e+06		1.30512e+06	1.96812e+06	2.73677e+06		978589	3.7505e+06	2.01623e+06	1.0316e+06	1.31377e+06	2.8963e+06	2.57539e+06	1.38466e+06	1.47699e+06	4.54107e+06	1.91426e+06	2.52566e+06	3.34667e+06	2.55771e+06	2.84996e+06	1.40559e+06		1.86552e+06	2.787e+06	2.98208e+06	2.32899e+06	1.87786e+06
M463T362	2.08033e+06	1.8311e+06	2.14629e+06	1.71535e+06	2.21911e+06	2.05199e+06	1.92548e+06	2.11527e+06	1.94822e+06	2.04737e+06	1.88529e+06	2.28534e+06	2.39436e+06	1.98338e+06	2.37931e+06	2.07091e+06	2.37653e+06	2.31657e+06	2.22878e+06	2.14314e+06	2.43035e+06	1.89667e+06	2.11551e+06	2.41735e+06	1.90161e+06	2.10703e+06	2.29369e+06	1.91647e+06	2.24584e+06	2.02438e+06	2.18956e+06	2.51339e+06	1.91289e+06	1.84015e+06	2.31444e+06	2.28281e+06	1.86743e+06	1.8949e+06	2.23016e+06	2.02501e+06	1.79951e+06	2.10595e+06	2.31171e+06	2.16765e+06	2.3213e+06	2.19984e+06	2.21687e+06	2.07967e+06	2.04344e+06
M464T231	318075	1.00462e+06	332037	1.16574e+06	166377	1.59414e+06	2.69784e+06	313091	4.56828e+06	639052	355450	3.56542e+06	563555	381293	367070	3.12871e+06	165744	2.53285e+06	955006	1.38003e+06	433839	1.05846e+06	402059	2.36805e+06	2.7992e+06	5.09061e+06	411966	328805	132378	400445	485480	455479	4.5992e+06	2.01321e+06	1.00346e+06	458080	180730	451506	835049	321200	4.07709e+06	993175	838645	398278	963092	3.83009e+06	381880	822503	410697
M464T192	676405	1.56356e+06	380648	1.63577e+06	277298	2.10088e+06	2.06788e+06	634658	1.80578e+06	1.18566e+06	348440	4.74791e+06	841682	426688	448329	3.93681e+06	268281	3.21947e+06	804186	1.84892e+06	755294	904213	686594	1.7537e+06	1.87513e+06	2.08079e+06	748117	604334	220475	422643	730451	651438	1.92706e+06	1.41967e+06	1.83285e+06	784814		487994	749213	413549	1.78663e+06	867984	1.50891e+06	678966	1.68969e+06	1.81887e+06	512540	731862	406518
M464T362	760847			539551	679630	604275	752089	720186		613022	600458	735715	763498	596098	640633	694373	651493	713962		739915	966094	577895	558182	667284	639127	655038	819758	588961	605500	618008	773441	919369	557290	596604	771744	849800	600595		662923	613770		551558	818056	664128	721265	608022		666618	606134
M466T263	2.90243e+06	5.76269e+06	2.39696e+06	6.42487e+06	1.92676e+06	8.4816e+06	6.67713e+06	3.14168e+06	7.10731e+06	3.89718e+06	2.62803e+06	1.46202e+07	4.28823e+06	2.68943e+06	2.78171e+06	1.37469e+07	1.79759e+06	1.11309e+07	4.41912e+06	7.37784e+06	4.08429e+06	4.66036e+06	3.47898e+06	6.61805e+06	6.08321e+06	8.13531e+06	4.15901e+06	3.1075e+06	1.79959e+06	2.99966e+06	4.04712e+06	3.77165e+06	7.85519e+06	5.67477e+06	5.72665e+06	3.96933e+06	1.51278e+06	3.40104e+06	3.88867e+06	2.44538e+06	6.69046e+06	4.39798e+06	5.36549e+06	3.76887e+06	5.19104e+06	7.10103e+06	2.91608e+06	3.72669e+06	2.5877e+06
M466T169	1.62265e+06	1.09062e+06	1.47058e+06	1.19987e+06	1.34453e+06	1.50398e+06	1.48603e+06	1.49111e+06			1.75671e+06	1.75558e+06	1.56252e+06	1.6211e+06	1.32456e+06	1.43741e+06	1.13876e+06	1.60601e+06	1.92399e+06	571113	1.76192e+06	1.57681e+06	1.67033e+06	1.51933e+06			1.52866e+06	1.38972e+06	1.08186e+06	566822	1.47274e+06	805847	1.42666e+06	1.39065e+06	1.4725e+06	1.62868e+06	1.07161e+06	1.83685e+06	181630	1.89997e+06	1.35739e+06	186868		1.04469e+06		642900	1.9105e+06	1.54827e+06	2.19422e+06
M466T155	5.75943e+06	5.64988e+06	7.36041e+06	4.05448e+06	5.55086e+06	6.59835e+06	8.32353e+06	6.98078e+06	5.31429e+06	5.27222e+06	7.25245e+06	4.89349e+06	4.99522e+06	7.45666e+06	6.59178e+06	7.48919e+06	5.5811e+06	5.62951e+06	2.76514e+06	5.96874e+06	7.2085e+06	6.59505e+06	5.7945e+06	5.35803e+06	7.62906e+06	6.96831e+06	5.54076e+06	5.43487e+06	3.87971e+06	6.63092e+06	3.14236e+06	4.3925e+06	7.4189e+06	5.40158e+06	2.12408e+06	4.05366e+06	1.63162e+06	6.80666e+06	6.08403e+06	5.68305e+06	4.52629e+06	6.05385e+06	5.62194e+06	5.11301e+06	5.49813e+06	7.01319e+06	6.41818e+06	3.58071e+06	6.79359e+06
M467T37	986226	1.27927e+06	1.21343e+06	935538	1.36327e+06	1.48672e+06	1.28259e+06	1.13724e+06	1.4893e+06		1.20451e+06	1.21368e+06	1.00511e+06	887551	1.4094e+06	904470	1.00172e+06	1.25509e+06	1.63105e+06	849968	1.18154e+06	1.63303e+06		1.25992e+06	1.88212e+06	1.7228e+06		1.085e+06	1.26417e+06	1.45108e+06	1.00962e+06	1.027e+06	1.5461e+06	1.54537e+06	1.05101e+06	1.18011e+06	1.4118e+06	1.1713e+06	1.46199e+06	1.43913e+06	1.26507e+06	1.18766e+06	770923		1.03931e+06	1.31474e+06	1.11009e+06	1.31056e+06	901832
M467T584	807315	523155	676821	644287	249461	693149	559466	588082	619757	296802	688509	555689	990099	770389	517084	573316	254964	572234	301303	547987	687303	689876	612843	487643	562505	511843	826592	494242	537531	736442	817011	856449	467499	449793	442219	709810	579724	490297	712264	868589	579059	476864	394087	647064	293148	538937	905829	624200	689963
M467T263	738273	1.44817e+06	600296	1.54346e+06	426800	2.08061e+06	1.7089e+06	793221	1.77173e+06	1.03995e+06	654403	3.71797e+06	1.11992e+06	706464	706538	3.40684e+06	426453	2.8339e+06	1.09549e+06	1.90598e+06	1.09178e+06	1.18923e+06	869179	1.64956e+06	1.57443e+06	2.1184e+06	997832	781551	427851	794006	957547	961482	1.82121e+06	1.29283e+06	1.46649e+06	997147	383238	868980	1.02996e+06	631828	1.65696e+06	1.09576e+06	1.21835e+06	994754	1.39781e+06	1.7603e+06	720496	931124	683201
M467T609	2.43019e+06	1.81587e+06	1.64093e+06	2.56929e+06	2.26064e+06	2.18864e+06	570196	2.12824e+06	1.0708e+06	2.3395e+06	1.62771e+06	1.93851e+06	2.90702e+06	1.95058e+06	1.6264e+06	2.49425e+06	1.70801e+06	2.15422e+06	1.59612e+06	2.05164e+06	2.82364e+06	1.65243e+06	1.82164e+06	597361	426156	1.0619e+06	2.63154e+06	1.85931e+06	1.93244e+06	1.9503e+06	2.86356e+06	2.66617e+06	804338	748954	1.96298e+06	2.29101e+06	2.72623e+06	2.19046e+06	1.49442e+06	1.60303e+06	839843	1.54353e+06	2.4633e+06	2.25041e+06	2.18605e+06	881293	1.91218e+06	1.25557e+06	1.73847e+06
M468T99	1.11624e+07	1.31848e+07	1.02683e+07	1.48775e+07	5.12833e+06	1.92474e+07	2.1798e+07	9.80349e+06	2.73036e+07	1.38868e+07	1.07424e+07	4.94036e+07	1.1055e+07	1.24014e+07	1.18695e+07	4.75266e+07	4.46327e+06	3.76643e+07	8.1187e+06	1.68886e+07	1.09124e+07	1.2992e+07	1.2318e+07	2.0446e+07	2.12092e+07	2.96614e+07	9.51352e+06	9.78396e+06	3.94376e+06	9.51544e+06	9.10739e+06	1.31903e+07	2.78866e+07	1.5354e+07	1.68558e+07	1.13049e+07	3.47198e+06	1.01132e+07	1.37682e+07	9.91608e+06	2.30768e+07	8.91309e+06	1.46923e+07	7.09449e+06	1.28398e+07	2.59702e+07	1.12559e+07	1.12068e+07	1.14475e+07
M468T583	215010	161946	226140	174338	98031.3	211474	164008	162842	147317	45502.5	172829	143875	284836	192046	162298	158920	162139	171161	182511	147139	150193	158192	198259	106450		103507	214618	133582	113638	168925	226950	214712	81360	104189	89500.4	172069	136968	81166	172077	205057	138298		103332	94975.6	65279.1	167476	237839	159454	163027
M469T37_2	1.1367e+06	2.25693e+06	4.09935e+06	2.25736e+06	5.64094e+06	2.20494e+06	2.61733e+06	2.86535e+06	5.20838e+06	5.58946e+06	4.44923e+06	2.38757e+06	2.30971e+06	3.96571e+06	5.01042e+06	2.58475e+06	4.85456e+06	2.74848e+06	3.62596e+06	1.76213e+06	3.33896e+06	3.53118e+06	1.61196e+06	2.58376e+06	2.88352e+06	5.6919e+06		1.95439e+06	6.62166e+06	4.34512e+06	1.80659e+06	2.3936e+06	5.30818e+06	4.89887e+06	2.99982e+06	2.87427e+06	7.92289e+06	3.36168e+06	4.41109e+06	5.50293e+06	4.82076e+06	4.79817e+06	2.67996e+06	1.67741e+06	3.47891e+06	5.39298e+06	4.97652e+06	4.04044e+06	3.31227e+06
M469T99	2.64787e+06	3.18422e+06	2.53042e+06	3.49517e+06	1.26188e+06	2.27936e+06	5.23963e+06	2.35891e+06	6.51671e+06	3.29921e+06	2.56945e+06	1.18506e+07	2.6712e+06	1.80017e+06	2.78921e+06	1.14723e+07	1.06698e+06	9.02469e+06	1.9566e+06	4.11563e+06	2.63131e+06	3.1241e+06	2.95128e+06	4.92456e+06	5.16102e+06	7.0968e+06	2.33023e+06	2.38638e+06	912148	2.25046e+06	2.23135e+06	3.20162e+06	6.6422e+06	4.15452e+06	3.8348e+06	2.72691e+06	817000	2.40743e+06	3.36909e+06	2.39739e+06	5.59114e+06	2.14109e+06	2.08854e+06	1.77406e+06	3.00982e+06	6.41728e+06	2.77344e+06	2.77373e+06	2.64128e+06
M470T98	417302	504445	230795	583498		712310	442643	373605	1.02756e+06	481594	391476	1.94967e+06	601658	438522	300654	1.85847e+06	155172	1.54741e+06	397976	668945	269990	460603	318190	786142	822532	1.20748e+06	254137	351585	113150	319609	496996	147072	1.05277e+06	605432	414187	419537		395295	500130	323511	831312	337796	490551	291197	460826	966955	199353	389245	267557
M471T37		1.66171e+06	3.70344e+06	1.9191e+06	5.37481e+06	2.00977e+06	2.15107e+06	2.52934e+06	5.05028e+06	4.80374e+06	3.85652e+06	2.18143e+06	2.10878e+06	3.57434e+06	5.15684e+06	2.34805e+06	4.13045e+06	2.30807e+06	3.70022e+06	1.46466e+06	2.72197e+06	3.53749e+06	1.69846e+06	2.46527e+06	3.55928e+06	5.31581e+06	950071	1.88519e+06	7.09257e+06	3.67062e+06	1.75621e+06	2.21056e+06	4.79235e+06	4.75861e+06	2.49454e+06	2.80746e+06	7.49017e+06	3.21201e+06	4.19603e+06	5.527e+06	4.50669e+06	4.50143e+06	2.27734e+06	2.13337e+06	3.42731e+06	4.6195e+06	4.81631e+06	4.53393e+06	2.89793e+06
M477T37	757015	1.2687e+06	1.03816e+06		776100	1.07344e+06	1.19602e+06	880593	1.05756e+06	1.08017e+06	904628	872019	834515	1.41162e+06	1.1352e+06	894586		719039	1.27403e+06	855331	806385	1.25484e+06		1.12862e+06	1.27695e+06	1.42596e+06		982016	1.10002e+06	1.04891e+06	812389	999791	1.43687e+06	1.78162e+06		1.05756e+06	1.32026e+06	774744	1.18077e+06	1.36724e+06	1.08195e+06	875620	764959	765513	765952	1.14645e+06	1.03447e+06	1.27623e+06	835895
M478T109	740510	587724	862725	1.20469e+06	539569	806453	973169	830179	1.44098e+06	1.8622e+06	445633	1.39864e+06	624580	1.08123e+06	662136	1.27964e+06	601468	2.02589e+06	816752	1.17663e+06	596527	730192	585185	946189	1.28502e+06	1.36614e+06	524614	1.0731e+06	704673	826274	587306	998616	1.69761e+06	937745	1.75216e+06	968548	722455		948650	900424	696197	505033	1.46359e+06	803290	1.09063e+06	939742	783007	912282	849455
M478T118	237399	348919	319876	317293	354589	390531	531573	204913	988459	524985	285901	652230	474482	394725	685764	755612	272032	623215	369699	601809	218012	437337	495775	795167	711886	1.07025e+06	349747	337579	292048	355921	547201	590606	1.06704e+06	840811	646595	302115	310871	672206	548417	379827	818468	1.33435e+06	630406	372828	521452	2.88509e+06	507477	398713	560780
M478T156	682987	1.43944e+06	595116	1.56305e+06	435039	2.42781e+06	2.1586e+06	792016	2.79205e+06	607823	449653	5.98341e+06	994381	516675	644087	5.53322e+06	449528	4.153e+06	682209	1.60098e+06	807701	946656	758936	2.07738e+06	2.42704e+06	2.63754e+06	756575	982575		617427	649593	718473	2.72546e+06	1.81524e+06	1.10102e+06	460314		654896	821846		2.34116e+06	990859	1.19393e+06	565447	1.27317e+06	2.6268e+06	468595		547009
M479T37	1.087e+06	2.12853e+06	3.32288e+06	1.91434e+06	5.29767e+06	2.25787e+06	2.39901e+06	2.90228e+06	4.83049e+06	4.44951e+06	3.55803e+06	1.76129e+06	2.13678e+06	3.11979e+06	4.55965e+06	2.01407e+06	3.75621e+06	2.36843e+06	3.30279e+06	1.88195e+06	2.66459e+06	3.14777e+06	1.36695e+06	2.84226e+06	3.18908e+06	4.75533e+06	1.0502e+06	1.93338e+06	5.33742e+06	4.13496e+06	1.9847e+06	1.89699e+06	4.34034e+06	4.30752e+06	2.50738e+06	2.42293e+06	7.245e+06	3.05809e+06	4.25536e+06	5.15119e+06	4.3302e+06	3.84977e+06	2.38022e+06	2.01537e+06	3.30259e+06	4.74409e+06	4.25162e+06	3.98531e+06	3.12563e+06
M479T109	161819	301652	204439	277025	115835	178205	219544	221449		215989	222999	364455	281873	132936	163930	160215	145042	480099	205211	288452	132570	165415	294783	226986	287609	323673	133548	277867	128632	203509	269036	242704	427699	218384	429252	136661	163501		240137	224067	298245	97540.1	355787	206427	270247	203673	186081	212400	210966
M479T605	1.99466e+06	1.64418e+06	425885	1.85563e+06	891741	2.07932e+06		1.87697e+06	215087	1.21306e+06	511944	2.00616e+06	2.6423e+06	597214	440938	2.44851e+06		2.23918e+06	279356	1.91293e+06	2.15661e+06	532627	1.92736e+06	128321		118158	2.20439e+06	1.67722e+06	641366	570751	2.494e+06	2.25211e+06	120371	154725	1.43916e+06	2.16272e+06	978424	679885	416484	460541	183722	500338	1.64946e+06	1.92269e+06	1.46389e+06		295408	465258	530188
M480T150	5.57539e+06	9.26292e+06	4.95506e+06	9.38345e+06	2.78281e+06	7.64447e+06	7.298e+06	6.22862e+06	9.49212e+06	1.18872e+07	4.903e+06	1.23898e+07	9.18902e+06	6.08471e+06	3.74622e+06	1.20709e+07	3.00067e+06	1.62074e+07	4.97595e+06	9.56027e+06	4.71122e+06	4.39577e+06	9.29425e+06	6.70684e+06	9.1006e+06	9.13646e+06	4.42875e+06	8.24427e+06	3.30812e+06	4.97577e+06	8.7002e+06	8.07541e+06	1.02288e+07	6.21176e+06	1.17748e+07	7.84386e+06	4.10509e+06	1.57081e+06	5.64836e+06	5.06669e+06	8.13818e+06	3.28681e+06	9.72676e+06	6.31987e+06	7.67779e+06	6.66485e+06	4.61098e+06	5.41481e+06	4.92551e+06
M480T164	3.49502e+06	9.53877e+06	2.80369e+06	1.04926e+07	2.50928e+06	2.32589e+07	1.69195e+07	3.22021e+06	3.72158e+07	7.2174e+06	3.01585e+06	3.15321e+07	6.69544e+06	3.9611e+06	5.30851e+06	4.32411e+07	2.04811e+06	2.3564e+07	6.0227e+06	1.41953e+07	3.89673e+06	7.04638e+06	6.15948e+06	2.52675e+07	2.00256e+07	4.1285e+07	5.09887e+06	4.39969e+06	1.97952e+06	3.88834e+06	6.89883e+06	6.69796e+06	2.68598e+07	2.33308e+07	1.12871e+07	4.84146e+06	2.23947e+06	8.44946e+06	7.19648e+06	3.52134e+06	2.25373e+07	8.77297e+06	9.95986e+06	5.11654e+06	9.47509e+06	2.76122e+07	4.48462e+06	5.90758e+06	4.74386e+06
M480T632	4.55963e+06	6.72306e+06	3.38301e+06	8.35301e+06	1.58735e+06	5.53879e+06	4.29686e+06	4.51863e+06	6.13787e+06	9.60849e+06	3.04791e+06	8.63569e+06	7.66935e+06	4.21207e+06	1.50009e+06	9.04364e+06	1.65357e+06	9.53905e+06	2.79052e+06	5.95929e+06	3.58523e+06	2.77193e+06	7.58743e+06	4.05917e+06	4.59721e+06	4.25171e+06	3.60695e+06	5.32286e+06	1.73798e+06	3.01846e+06	6.28281e+06	6.85961e+06	4.7313e+06	4.57928e+06	1.16717e+07	6.58105e+06	2.48427e+06	1.8167e+06	3.93925e+06	3.30116e+06	4.61164e+06	3.22874e+06	1.06318e+07	5.68636e+06	6.31866e+06	5.21696e+06	3.40935e+06	3.24308e+06	3.61454e+06
M481T150	1.39797e+06	2.2965e+06	1.24098e+06	2.32919e+06	714269	1.87858e+06	1.79624e+06	1.5378e+06	2.45584e+06	2.93004e+06	1.2109e+06	3.14509e+06	2.32367e+06	1.52876e+06	924665	2.88736e+06	774372	4.03521e+06	1.28798e+06	2.39694e+06	1.19001e+06	1.07924e+06	2.31502e+06	1.6856e+06	2.33231e+06	2.25478e+06	1.15066e+06	2.05608e+06	815897	1.24498e+06	2.20963e+06	2.01544e+06	2.61086e+06	1.582e+06	2.99779e+06	1.974e+06	982059		1.44459e+06	1.26976e+06	2.00282e+06	789581	2.47531e+06	1.61462e+06	1.91256e+06		1.17427e+06	1.38614e+06	1.24369e+06
M481T164	865883	2.43914e+06	725449	2.70686e+06	636613	5.85908e+06	4.28734e+06	830462	9.50264e+06	1.77563e+06	744554	7.8863e+06	1.67197e+06	1.0116e+06	1.31135e+06	7.14484e+06	496463	5.84966e+06	1.50367e+06	3.65106e+06	978808	1.7475e+06	1.55695e+06	4.28255e+06	4.99423e+06	7.28888e+06	1.31457e+06	1.10396e+06	464601	1.02472e+06	1.73351e+06	1.69957e+06	6.89375e+06	5.92288e+06	2.86802e+06	1.19702e+06	534302	2.12728e+06	1.8044e+06	866244	5.65949e+06	3.2372e+06	2.52467e+06	1.29377e+06	2.77981e+06	7.30776e+06	1.15594e+06	1.51198e+06	1.16416e+06
M481T615	1.33152e+07	8.73638e+06	3.10909e+06	1.03232e+07	6.10069e+06	8.83482e+06	1.3019e+06	1.18305e+07	2.6004e+06	7.34401e+06	3.39518e+06	8.08235e+06	1.34634e+07	3.96746e+06	3.3719e+06	1.04762e+07	4.01459e+06	9.21286e+06	2.84281e+06	9.01655e+06	1.57856e+07	3.9945e+06	8.3992e+06	1.28746e+06	1.23188e+06	2.14241e+06	1.35807e+07	1.00869e+07	5.1302e+06	4.2445e+06	1.06339e+07	1.03489e+07	1.66976e+06	1.51744e+06	6.92172e+06	1.20587e+07	6.5741e+06	4.54554e+06	3.28525e+06	3.01664e+06	1.6893e+06	3.09278e+06	8.08239e+06	1.05789e+07	7.58607e+06	1.64881e+06	3.98149e+06	2.65118e+06	4.02243e+06
M482T231	6.78919e+06	2.20978e+07	7.30664e+06	2.60957e+07	3.93497e+06	3.49886e+07	5.8784e+07	7.04498e+06	9.831e+07	1.37941e+07	8.08813e+06	7.77799e+07	1.25075e+07	8.50171e+06	8.14297e+06	6.77104e+07	3.87779e+06	5.52875e+07	2.07665e+07	2.90229e+07	9.35718e+06	2.27741e+07	8.83551e+06	5.21297e+07	6.26163e+07	1.13533e+08	9.35786e+06	7.24794e+06	3.43116e+06	9.66135e+06	1.08014e+07	9.7232e+06	1.01955e+08	4.42786e+07	2.14752e+07	1.00095e+07	4.06438e+06	9.87962e+06	1.86836e+07	7.5255e+06	8.80348e+07	2.02949e+07	1.7833e+07	8.8224e+06	2.05656e+07	8.33805e+07	8.86039e+06	1.72596e+07	8.84297e+06
M482T112	542286	505525	1.12657e+06	535617	2.16017e+06	591082	1.07872e+06	461133	1.4265e+06	1.20966e+06	1.16164e+06	913750	565915	1.15989e+06	819437	897454	2.1757e+06	946054	775508	536528	463252	740813	496883	1.26305e+06	1.31711e+06	1.41629e+06	355143	435829	2.18334e+06	823452	453420	515966	1.57447e+06	1.00956e+06	809880	488074	2.10589e+06	505159	938918	1.02338e+06	1.19411e+06	717594	780117	394960	537534	1.23683e+06	1.00733e+06	871069	1.03656e+06
M482T123	1.0408e+06	1.71586e+06	1.17914e+06	1.95008e+06	2.97297e+06	2.47629e+06	3.79033e+06	908721	5.31159e+06	3.16875e+06	1.21298e+06	5.47575e+06	1.47868e+06	1.47027e+06	2.7312e+06	4.89336e+06	1.85608e+06	4.14487e+06	2.85362e+06	2.22959e+06	1.8045e+06	2.86914e+06	1.79043e+06	4.33421e+06	4.19766e+06	5.70964e+06	1.03324e+06	1.49831e+06	2.11591e+06	2.31602e+06	1.80558e+06	1.38943e+06	5.09594e+06	3.51307e+06	1.86597e+06	1.80443e+06	1.90854e+06	1.76771e+06	1.74253e+06	1.12645e+06	4.2888e+06	1.81784e+06	2.83608e+06	1.56695e+06	1.68756e+06	5.13716e+06	2.72725e+06	2.60417e+06	1.24026e+06
M482T201	3.77851e+07	3.81919e+07	6.87394e+06	4.1542e+07	5.27742e+06	5.30541e+07	1.49117e+07	3.75937e+07	1.1314e+07	1.38024e+07	7.05796e+06	7.49387e+07	3.23244e+07	7.10887e+06	7.43724e+06	7.23448e+07	5.25772e+06	6.86884e+07	1.02274e+07	4.54148e+07	4.22638e+07	1.14525e+07	2.5213e+07	1.69199e+07	1.63149e+07	1.28426e+07	3.59649e+07	1.9978e+07	4.1207e+06	7.11651e+06	2.24671e+07	2.15748e+07	8.73251e+06	1.0621e+07	1.9715e+07	4.25071e+07	4.17442e+06	7.4944e+06	8.35723e+06	6.74567e+06	8.63251e+06	8.96589e+06	1.91026e+07	2.29188e+07	1.74666e+07	9.21449e+06	6.87651e+06	8.20616e+06
M482T615	4.58937e+06	2.86838e+06	870125	3.18167e+06	1.39269e+06	2.78841e+06	298505	3.50494e+06	769744	2.15651e+06	1.00314e+06	2.32203e+06	3.78632e+06	1.23988e+06	950038	3.17087e+06	948066	2.42072e+06	747045	2.62403e+06	4.37155e+06	1.13396e+06	2.71747e+06	331823		623333	4.45402e+06	2.79769e+06	1.34501e+06	1.28017e+06	3.09199e+06	3.37425e+06	447714	295806	1.80985e+06	3.38037e+06	1.96564e+06	1.36924e+06	777798	967376	613871	902117	2.68216e+06	3.03373e+06	2.50989e+06	476196	1.22618e+06	671736	1.06369e+06
M483T231	1.73406e+06	5.62965e+06	1.84283e+06	6.58678e+06	967077	8.85675e+06	1.49535e+07	1.77389e+06	2.48678e+07	3.52084e+06	2.04742e+06	1.99423e+07	3.14609e+06	2.18991e+06	865786	7.51217e+06	968607	1.43296e+07	5.22518e+06	7.34487e+06	2.37806e+06	5.8164e+06	1.04777e+06	1.31032e+07	1.59068e+07	2.88708e+07	2.31406e+06	1.80511e+06	858090	2.42623e+06	2.71723e+06	2.43129e+06	2.58195e+07	1.11833e+07	5.46366e+06	2.55368e+06	1.06418e+06	2.57329e+06	4.82544e+06	1.93438e+06	2.25021e+07	5.107e+06	4.60269e+06	2.20194e+06	5.16529e+06	2.1202e+07	2.23411e+06	4.3782e+06	2.21703e+06
M483T201	9.89012e+06	9.96244e+06	1.86649e+06	1.07469e+07	1.43056e+06	1.39348e+07	3.931e+06	9.80964e+06	2.7744e+06	3.56325e+06	1.86009e+06	1.74686e+07	8.05996e+06	1.98414e+06	1.9231e+06	1.87118e+07	1.45152e+06	1.80122e+07	3.01088e+06	1.16825e+07	1.20586e+07	2.99773e+06	6.55162e+06	3.93445e+06	4.33098e+06	2.94885e+06	9.64322e+06	5.24857e+06		1.82712e+06	6.02806e+06	5.82519e+06	2.29048e+06	3.30716e+06	5.20719e+06	1.20798e+07	1.1081e+06	776873	2.34904e+06	1.07451e+06	1.28492e+06	1.78824e+06	5.19923e+06	6.25525e+06	4.63409e+06	2.46355e+06	1.89225e+06	2.22294e+06	1.93932e+06
M484T43	4.94383e+06	5.52398e+06	9.87598e+06	5.52677e+06	8.86053e+06	4.23474e+06	1.20172e+07	4.67012e+06	1.04215e+07	3.87617e+06	8.66146e+06	6.26058e+06	5.42561e+06	9.69091e+06	8.87404e+06	5.69511e+06	1.05522e+07	6.03841e+06	1.12091e+07	5.45181e+06	4.60492e+06	1.09224e+07	5.56647e+06	1.08152e+07	1.11423e+07	9.87989e+06	3.66976e+06	5.77388e+06	7.75024e+06	7.8152e+06	5.65713e+06	5.63248e+06	1.06761e+07	7.75195e+06	4.50014e+06	4.63216e+06	4.99929e+06	9.92936e+06	7.7983e+06	9.07505e+06	1.01179e+07	7.35825e+06	4.26311e+06	5.32545e+06	3.68078e+06	9.67809e+06	7.78085e+06	9.30963e+06	1.00768e+07
M484T484	6.25367e+06	4.86829e+06	5.1827e+06	5.33382e+06	5.11589e+06	5.06932e+06	3.68271e+06	6.03649e+06	3.53234e+06	3.7128e+06	5.10306e+06	4.47546e+06	5.44921e+06	5.54719e+06	5.08456e+06	4.90758e+06	4.75859e+06	5.55999e+06	4.47092e+06	5.00821e+06	5.55199e+06	4.22307e+06	5.18392e+06	4.19002e+06	4.15041e+06	3.21085e+06	6.93788e+06	6.20518e+06	4.61307e+06	5.71581e+06	6.73531e+06	6.34025e+06	2.71922e+06	3.88412e+06	4.5099e+06	6.26097e+06	4.6027e+06	6.31874e+06	5.3065e+06	5.30507e+06	3.22494e+06	5.12146e+06	4.24678e+06	5.65774e+06	4.10025e+06	3.80773e+06	5.87282e+06	6.3359e+06	4.39804e+06
M484T232	278060	952485	138385	1.09014e+06	150205	1.44693e+06	2.51629e+06	291510	4.12211e+06	290253	342696	3.32758e+06	514105	331241	171147	2.84452e+06	148850	2.36252e+06	859052	1.21427e+06	375051	965620	159457	2.19302e+06	2.65838e+06	4.76419e+06	397348	296844	116235	415376	449047	405075	4.27243e+06	1.8655e+06	893103	419274	147313	212674	767941	295673	3.84227e+06	849766	746968	336319	870966	3.59327e+06	350219	735347	367932
M485T44	1.08973e+06	1.24416e+06	2.25393e+06	1.14434e+06	1.47274e+06	1.07927e+06	2.60043e+06	1.13247e+06	2.23887e+06	564791	1.94381e+06	1.32454e+06	1.31929e+06	2.75339e+06	1.61692e+06	1.10236e+06	1.59283e+06	906675	2.48193e+06	1.03016e+06	761489	2.34576e+06	1.16963e+06	2.43525e+06	2.42336e+06	2.19298e+06	893431	1.18691e+06	1.00004e+06	1.65768e+06	1.13075e+06	1.20215e+06	2.41059e+06	1.64974e+06	712770	843080	1.16564e+06	2.02781e+06	1.76124e+06	2.0973e+06	2.30449e+06	1.37843e+06	630042	1.10893e+06		2.03855e+06	1.85091e+06	2.04294e+06	1.96375e+06
M487T37_1		417933	2.03846e+06	603873	3.67582e+06		957081	1.66346e+06	3.43465e+06	2.99065e+06	2.36657e+06	751723		1.59768e+06	2.98129e+06	1.09597e+06	2.6408e+06	1.38169e+06	1.38642e+06		2.11382e+06	1.46724e+06		1.07352e+06	1.29419e+06	2.92084e+06		349451	3.12699e+06	1.21397e+06		306990	2.34403e+06	1.84585e+06	1.06073e+06	1.25591e+06	3.38026e+06	1.37695e+06	1.72986e+06	2.39734e+06	2.47827e+06	2.97012e+06		558305	1.91502e+06	2.38695e+06	2.77473e+06	2.25338e+06	1.11425e+06
M488T263	175018	697528	277635	763179	178741	1.00068e+06	372794	375611	412563	475715	315801	1.81111e+06	481100	320673	191887	1.72794e+06	201140	532798	300402	928209	183204	353382	408311	355281	831219	1.0434e+06	574094	372273	190447	420918	520744	265911	992524	803620	322291	501702		413327	403513	299989	755001	472862	666845	480396	367300	874783	333731	453489	305315
M489T37_1	1.41301e+06	2.38021e+06	6.35365e+06	3.03642e+06	1.00802e+07	2.57671e+06	2.6877e+06	4.32182e+06	8.41593e+06	8.72265e+06	6.99187e+06	2.78877e+06	3.73378e+06	5.20083e+06	7.81087e+06	2.92785e+06	7.52076e+06	4.19453e+06	5.15195e+06	2.05478e+06	5.8172e+06	5.16899e+06	1.6092e+06	3.70137e+06	4.51889e+06	7.48933e+06		1.58229e+06	9.6236e+06	3.52494e+06	2.27976e+06	2.61716e+06	7.48804e+06	4.98543e+06	3.73147e+06	3.98264e+06	8.04176e+06	5.01629e+06	4.59962e+06	7.15712e+06	6.49801e+06	7.9251e+06	2.71461e+06	2.2658e+06	4.76752e+06	6.86743e+06	7.83261e+06	5.80586e+06	4.06086e+06
M491T37	1.31345e+06	2.67369e+06	6.88541e+06	3.00586e+06	1.12357e+07	2.88945e+06	3.04273e+06	4.63766e+06	9.20692e+06	9.60633e+06	7.69301e+06	3.43829e+06	3.82616e+06	6.01607e+06	9.48237e+06	3.51746e+06	7.8809e+06	4.463e+06	6.56032e+06	1.82719e+06	6.56407e+06	5.71725e+06	1.9333e+06	3.87099e+06	5.05863e+06	8.42692e+06	789065	1.75882e+06	1.17551e+07	4.04049e+06	2.7773e+06	3.34589e+06	8.04445e+06	5.70563e+06	3.91999e+06	4.89805e+06	1.01497e+07	5.55784e+06	5.18108e+06	8.39446e+06	7.10871e+06	8.98204e+06	2.88117e+06	2.50075e+06	5.50972e+06	7.8287e+06	8.72392e+06	6.75466e+06	4.34429e+06
M492T464	1.45004e+07	7.27582e+06	6.37785e+06	6.93514e+06	6.60242e+06	8.24457e+06	9.32576e+06	1.40206e+07	5.47559e+06	5.33152e+06	7.02776e+06	1.10067e+07	1.37581e+07	7.15088e+06	7.1443e+06	1.08421e+07	7.59332e+06	9.29964e+06	6.02766e+06	8.00114e+06	1.64074e+07	5.97411e+06	1.05785e+07	9.57537e+06	9.13981e+06	5.93738e+06	1.68681e+07	1.11134e+07	7.29334e+06	7.97652e+06	1.32902e+07	1.37655e+07	6.05144e+06	9.10752e+06	7.30389e+06	1.78917e+07	7.06202e+06	8.02384e+06	6.35136e+06	7.7889e+06	6.25543e+06	6.46626e+06	7.49106e+06	1.11999e+07	7.53659e+06	6.25188e+06	7.82236e+06	5.95519e+06	7.84108e+06
M493T37		1.23655e+06	4.18984e+06	1.86011e+06	7.03841e+06	1.6343e+06	1.7436e+06	2.94283e+06	6.17261e+06	6.20757e+06	4.996e+06	1.96264e+06	2.3232e+06	3.72748e+06	6.00861e+06	2.0673e+06	5.39031e+06	2.65221e+06	3.37949e+06	1.15729e+06	3.86071e+06	3.83933e+06		1.09904e+06	3.36903e+06	4.98413e+06		820339	6.6976e+06	2.20226e+06	1.49974e+06	1.79388e+06	5.02233e+06	3.56275e+06	2.79453e+06	3.07375e+06	6.20699e+06	3.11329e+06	3.0333e+06	5.29325e+06	2.19309e+06	5.70074e+06	1.98356e+06	1.60171e+06	1.50308e+06	5.39974e+06	5.03039e+06	4.44697e+06	2.62137e+06
M493T416	273978	518534	267781	581310	108765	656490	348702	237711	542333	456504	257626	822383	564924	275273	251584	889357	87150.4	778230	477117	540522	325033	578148	416460	351710	293955	634102	273454	386110	69671.5	282808	497176	419040	466807	278982	561715	283483	89941.2	253857	258872	233750	459213	511477	533662	385644	507864	509221	265318	469161	239492
M493T610	1.78143e+06	1.44491e+06	798529	1.63614e+06	1.32472e+06	1.79163e+06	233385	1.57532e+06	505077	1.54332e+06	872478	1.70961e+06	2.17499e+06	1.12952e+06	759307	1.86547e+06	616816	1.88474e+06	722966	1.86558e+06	1.84449e+06	1.0042e+06	1.35107e+06	261473	241327	492157	1.74088e+06	1.19233e+06	1.22291e+06	1.04938e+06	2.17522e+06	1.82967e+06	163970	295972	1.51566e+06	1.88775e+06	1.18234e+06	1.16911e+06	903637	785623	426206	846920	866915	1.62756e+06	1.52843e+06	291042	1.09731e+06	585599	869733
M493T464	4.40481e+06	2.39283e+06	2.25027e+06	2.31003e+06	1.86385e+06	2.72569e+06	3.50844e+06	4.85886e+06	1.92595e+06	1.63246e+06	2.56491e+06	3.65951e+06	4.59477e+06	2.64422e+06	2.14462e+06	3.82329e+06	2.33698e+06	2.88372e+06	2.03044e+06	2.68441e+06	5.64443e+06	1.81695e+06	3.36592e+06	1.20294e+06	3.36653e+06	1.93976e+06	2.59171e+06	3.62106e+06	2.54335e+06	2.48182e+06	4.51877e+06	4.40486e+06	2.10529e+06	1.18354e+06	2.42277e+06	5.9659e+06	2.40125e+06	2.79848e+06	1.93504e+06	2.47341e+06	1.91955e+06	2.16113e+06	2.37762e+06	3.66961e+06	2.62469e+06	2.10378e+06	2.3961e+06	2.23983e+06	2.7853e+06
M494T108	2.01403e+07	1.6745e+07	1.24085e+07	1.30514e+07	1.56739e+07	2.24314e+07	3.66649e+07	1.50238e+07	2.8736e+07	1.20906e+07	1.31486e+07	4.11139e+07	2.12146e+07	1.48665e+07	1.64363e+07	3.84974e+07	8.03871e+06	3.57719e+07	1.43296e+07	2.16954e+07	1.63115e+07	1.12342e+07	1.75569e+07	2.6128e+07	4.0899e+07	3.03194e+07	1.07084e+07	1.01586e+07	6.48182e+06	1.08433e+07	1.72632e+07	1.96454e+07	3.01532e+07	2.01737e+07	2.45889e+07	1.58877e+07	7.13081e+06	1.32256e+07	1.76793e+07	7.56897e+06	3.16722e+07	1.27978e+07	2.00886e+07	9.86466e+06	1.26963e+07	3.08686e+07	1.48605e+07	1.40496e+07	1.33406e+07
M494T99	5.12659e+06	5.37394e+06	4.71421e+06	5.05494e+06	5.99941e+06	4.00149e+06	7.76609e+06	4.85059e+06	6.6631e+06	9.18169e+06	4.95608e+06	8.75909e+06	4.96097e+06	5.01024e+06	3.35843e+06	6.93781e+06	6.57648e+06	1.10518e+07	3.8406e+06	4.80179e+06	3.16299e+06	3.41198e+06	3.90779e+06	7.8766e+06	7.68313e+06	7.00232e+06	2.95543e+06	4.4387e+06	7.71287e+06	3.71988e+06	3.31193e+06	3.92649e+06	8.53864e+06	6.14302e+06	8.06041e+06	4.48817e+06	1.3001e+07	1.43828e+06	4.24972e+06	4.60251e+06	6.06108e+06	2.67372e+06	5.72102e+06	3.20089e+06	5.08521e+06	5.30691e+06	3.12374e+06	4.01962e+06	3.50754e+06
M494T339	4.20733e+06	3.40127e+06	4.51629e+06	3.28209e+06	2.88082e+06	3.8624e+06	4.5896e+06	3.95103e+06	3.98594e+06	3.10765e+06	4.04367e+06	4.94719e+06	4.20123e+06	4.21371e+06	3.7778e+06	4.57787e+06	3.0239e+06	4.58127e+06	3.80864e+06	3.76275e+06	4.73156e+06	3.79057e+06	3.42542e+06	4.35246e+06	4.10144e+06	4.33152e+06	4.26504e+06	3.37682e+06	2.42807e+06	3.65379e+06	3.70746e+06	4.05487e+06	3.87422e+06	3.84727e+06	3.79092e+06	4.11141e+06	2.6122e+06	3.77749e+06	3.47096e+06	3.26702e+06	3.95952e+06	3.7712e+06	3.78408e+06	3.17593e+06	3.80765e+06	3.72262e+06	3.4164e+06	3.52559e+06	3.84919e+06
M495T108	3.3915e+06	4.3583e+06	2.20698e+06	6.66678e+06	4.37235e+06	3.04768e+06	9.1105e+06	3.94681e+06	7.65556e+06	3.12008e+06	3.50938e+06	1.07848e+07	5.56736e+06	3.88219e+06	2.99736e+06	1.00909e+07	2.05805e+06	1.36494e+07	3.81927e+06	5.68937e+06	4.22444e+06	2.90362e+06	3.05279e+06	6.9196e+06	1.07099e+07	8.4963e+06	2.84616e+06	2.49661e+06	213154	1.83592e+06	4.59511e+06	3.50601e+06	8.00017e+06	5.54237e+06	6.41328e+06	4.13716e+06	2.05092e+06	3.41418e+06	1.17806e+06	1.99074e+06	5.71685e+06	3.37544e+06	5.31779e+06	3.6961e+06	5.1292e+06	8.5109e+06	3.97738e+06	3.64674e+06	3.49786e+06
M495T99	1.51953e+06	1.3728e+06	1.22873e+06	1.38411e+06	1.57448e+06	1.04894e+06	2.04903e+06	1.195e+06	1.75162e+06	2.31118e+06	1.32318e+06	2.37058e+06	1.29951e+06	1.31536e+06	868480	1.83539e+06	1.7184e+06	2.94481e+06	959797	1.21883e+06	905726	836195	982949	2.08666e+06	1.9234e+06	1.77908e+06	782481	1.22974e+06	3.98949e+06	970906	928475	968922	2.23493e+06	1.60305e+06	2.13043e+06	1.06109e+06			1.18926e+06	1.21117e+06	1.62362e+06	718289	1.49822e+06	868199	1.27943e+06	1.40628e+06	977146	1.06978e+06	917350
M495T339	1.04589e+06	767480	1.10736e+06	799681		1.16441e+06	1.30558e+06	958337	1.11399e+06		1.00995e+06	1.12234e+06	908076	1.06036e+06	717464	1.13206e+06	652466	1.08009e+06	998012	880670	1.14195e+06	821345	690722	1.1387e+06	1.00838e+06	1.22594e+06	1.02607e+06	762909	550704	1.02395e+06	884897	1.11911e+06	1.15065e+06	1.03346e+06	1.00585e+06	971989	676318	976792	950630		1.01737e+06	898202	890157	657055	973682	980096	921778	874719
M495T601	1.89223e+07	1.67865e+07	4.19189e+06	1.85307e+07	2.33261e+06	2.15139e+07	1.73886e+06	1.70766e+07	1.31103e+06	6.55649e+06	4.79173e+06	1.19717e+07	3.1457e+07	4.62579e+06	4.10024e+06	1.33031e+07	2.38157e+06	1.91976e+07	3.00572e+06	1.6439e+07	2.49204e+07	3.03041e+06	1.83531e+07	1.47095e+06	1.4466e+06	1.74485e+06	1.82299e+07	2.69312e+07	2.20356e+06	4.47369e+06	2.29788e+07	2.19666e+07	1.59343e+06	1.40634e+06	1.00801e+07	1.66323e+07	2.1243e+06	5.62568e+06	2.89377e+06	4.44129e+06	1.2822e+06	3.01531e+06	8.66119e+06	1.97512e+07	1.15984e+07	1.39918e+06	4.67969e+06	2.83789e+06	5.16702e+06
M495T619	1.23908e+06	1.43913e+06	867960	1.30014e+06	744369	1.38176e+06	494674	1.33355e+06	875174	1.05233e+06	903427	1.21234e+06	1.40843e+06	937094	1.15862e+06	1.87046e+06		1.30541e+06	1.09315e+06	1.37413e+06	1.55507e+06	1.31629e+06	1.25572e+06	332416	351952	918841	871474	711034	854129	1.40768e+06	1.29296e+06	1.21931e+06	833206	362375	1.02324e+06	1.30726e+06	1.45799e+06	795075	900328	747535	709589	936803	569585	1.28063e+06	708189	751235	946969	732735	830465
M496T83	27907.4	49818.9		44894.4	50516.8	89075.2	225148		48764			98826.2	44716.2	111781	120770	85545.1		113171	63103.7	87578.2	35270.6	60260.4	71539.9	207999	136570	139407	54235.9	66166.7	72692.8	144409	67685.5	71667.1	153309	236265		29337.6		117197	84552	118688	50681.6	53692.8	54646.7	52207.3	44075.6	197928	131162	67016.9	85700.6
M496T105	608910	612094	882178	515112	765539	494603	299383	642880	577262	928815	828367	569932	550437	660081	331218	459481	812783	623020	973800	623436	382172	741211	599504	1.18185e+06	736128	640575	403425	392462	875916	614883	442158	600508	753949	537541	906408	531376	648490	400122	703732	709597	397173	625724	623184	490710	674884	609063	635940	706715	719586
M496T99	209380	228870	195474	227532	236177		373312	211097		376845	186080	366196	218048	205682		262391	337610	489514	131361	192037		50976.6	149437	296518	355110			157484		132269	155044	207186	346014	246585	304487	186084	259961			148649				114011	230847	213654	77341.2	167997	132680
M496T141	1.70455e+07	2.57092e+07	1.96903e+07	2.68543e+07	2.63213e+07	3.51472e+07	3.18052e+07	1.60965e+07	5.09811e+07	2.45528e+07	1.95802e+07	7.06399e+07	2.07434e+07	2.2251e+07	1.59668e+07	7.82144e+07	2.5114e+07	4.91142e+07	2.21468e+07	3.39421e+07	1.643e+07	2.17052e+07	1.75662e+07	3.93601e+07	3.61142e+07	4.98957e+07	1.46173e+07	1.36995e+07	2.47171e+07	1.8742e+07	1.65358e+07	1.84372e+07	4.46997e+07	3.01124e+07	2.55477e+07	1.74912e+07	2.67374e+07	1.19135e+07	2.24386e+07	1.84047e+07	3.98965e+07	1.91349e+07	2.31201e+07	1.40039e+07	2.0568e+07	4.48547e+07	1.95662e+07	2.13155e+07	1.67067e+07
M496T156	1.16254e+08	2.80972e+08	7.09747e+07	3.31855e+08	8.49858e+07	4.49193e+08	4.25339e+08	1.18535e+08	5.57013e+08	1.50701e+08	7.66087e+07	1.17159e+09	1.81604e+08	8.09831e+07	8.84709e+07	1.15774e+09	6.00415e+07	7.82429e+08	1.4155e+08	3.85514e+08	1.49702e+08	1.5049e+08	1.33907e+08	4.20764e+08	4.77577e+08	5.97597e+08	1.09174e+08	1.00262e+08	5.97625e+07	8.61193e+07	1.24058e+08	1.47775e+08	5.46774e+08	3.10159e+08	2.04914e+08	1.49463e+08	6.65457e+07	9.72946e+07	1.24365e+08	6.49535e+07	4.51001e+08	1.42794e+08	2.09486e+08	1.21422e+08	2.0868e+08	4.93147e+08	8.64096e+07	1.1774e+08	7.42592e+07
M496T601	6.30991e+06	5.29788e+06	1.32678e+06	6.05757e+06	655807	6.75579e+06	453772	5.97944e+06	308262	1.84747e+06	1.49909e+06	3.54309e+06	7.57342e+06	1.41464e+06	1.30242e+06	5.15783e+06	657105	5.50765e+06	831051	5.64168e+06	5.49273e+06	899772	5.64675e+06	439199	442172	354051	5.94889e+06	8.35925e+06	509658	1.26683e+06	7.36713e+06	9.07643e+06	269293	360453	2.50174e+06	5.3613e+06	733449	1.7415e+06	837672	1.23007e+06		882673	2.74437e+06	6.54463e+06	2.8553e+06	217861	1.35233e+06	728193	1.54445e+06
M497T105	64866.3	133116	109953	106807	161900	122922	93656.6	84650.5	62601.8	95355.8	198709	92055.5	144671		158384		190252	66590.6	235941	135111	201287	156602	53377.9	302577		131112	80957.4	161846	122863	73141		142468			230301	123405			174635	144022	191922	131764	143888		155898	122627	123771	135150
M497T141	4.58584e+06	6.69886e+06	5.20194e+06	7.17161e+06	6.99551e+06	9.3029e+06	8.37835e+06	4.18728e+06	1.35975e+07	6.43778e+06	5.1547e+06	1.8751e+07	5.47389e+06	5.85561e+06	4.22637e+06	2.01777e+07	6.53981e+06	1.2564e+07	5.88432e+06	8.91808e+06	4.28771e+06	5.71826e+06	4.60209e+06	1.0421e+07	9.4417e+06	1.31374e+07	3.87207e+06	3.65236e+06	6.23027e+06	5.1077e+06	4.34956e+06	4.85135e+06	1.18609e+07	7.93087e+06	6.8868e+06	4.61103e+06	6.88911e+06	3.11787e+06	5.89708e+06	4.85674e+06	1.02983e+07	5.01058e+06	6.12374e+06	3.50449e+06	5.43499e+06	1.18037e+07	5.1501e+06	5.69951e+06	4.53923e+06
M497T156	3.079e+07	7.49472e+07	1.87504e+07	8.889e+07	2.31003e+07	1.19844e+08	1.15409e+08	3.14518e+07	1.52706e+08	4.01658e+07	2.10466e+07	2.98064e+08	4.84052e+07	2.04566e+07	2.28236e+07	3.01113e+08	1.60374e+07	2.10055e+08	3.7623e+07	1.03516e+08	4.01244e+07	4.22268e+07	3.58407e+07	1.12174e+08	1.21372e+08	1.60079e+08	3.08377e+07	2.52592e+07	1.57532e+07	2.21457e+07	3.23626e+07	4.0884e+07	1.44795e+08	8.26437e+07	5.43761e+07	3.93935e+07	1.73934e+07	2.51504e+07	3.30722e+07	1.68672e+07	1.24769e+08	3.77275e+07	5.59268e+07	3.41185e+07	5.51892e+07	1.31071e+08	2.20875e+07	3.05097e+07	1.98398e+07
M497T598	5.15906e+06	4.98399e+06	4.51612e+06	6.08751e+06	3.20809e+06	7.25513e+06	1.55213e+06	5.04607e+06	2.22632e+06	2.6453e+06	4.95327e+06	4.49952e+06	1.01156e+07	6.04315e+06	4.68862e+06	6.31385e+06	2.41087e+06	5.61353e+06	3.38831e+06	7.09357e+06	6.82941e+06	4.77991e+06	6.58048e+06	1.53227e+06	1.42999e+06	2.17841e+06	7.11146e+06	5.94189e+06	2.47562e+06	6.01837e+06	1.05152e+07	7.61713e+06	1.6077e+06	1.58483e+06	3.13995e+06	7.09854e+06	3.67295e+06	6.75164e+06	4.53808e+06	4.79121e+06	1.70302e+06	3.80703e+06	3.87798e+06	7.06937e+06	3.12579e+06	1.80914e+06	6.61759e+06	3.08811e+06	5.987e+06
M498T113	39214.4	148064	28904.8	150175	89801.5	225529	228718	37242.6	189923	101813	39094.3	380692	98297.1	35775.5	47489	351525	101800	143264	97505.6	205763	54603.4	83533.9	82785.5	100759	203710	229856	55903.2	69129.8	87558.6	40746.5	103053	95445.2	240418	188382	67424.4	61264.7	77757.5	85048.8	81789.7	60107.7	159760	84908.1	106229	51289.6	142569	115629	58312.2	60285.6	46213.2
M498T141	751096	1.10269e+06	873581	1.19857e+06	1.18202e+06	1.53298e+06	1.38811e+06	708166	2.26451e+06	1.07804e+06	857773	3.1553e+06	945354	954384	670065	3.43479e+06	1.10641e+06	2.18496e+06	986633	1.50271e+06	729856	975118	778772	1.72627e+06	1.57418e+06	2.18339e+06	611804	602380	1.0935e+06	814488	742065	826130	1.98439e+06	1.34412e+06	1.11932e+06	775906	1.20515e+06	497464	999925	794913	1.72586e+06	842454	1.02108e+06	623020	916368	1.98257e+06	882016	949426	753957
M498T156	5.1833e+06	1.30916e+07	1.70831e+06	1.48924e+07	3.62356e+06	1.93879e+07	1.95487e+07	5.54106e+06	2.50485e+07	7.1636e+06	3.67645e+06	4.98168e+07	8.17915e+06	3.53154e+06	4.10318e+06	5.08795e+07	2.59221e+06	3.5744e+07	6.3967e+06	1.72246e+07	6.62494e+06	6.76894e+06	5.5691e+06	1.90575e+07	2.04752e+07	2.72314e+07	5.2897e+06	4.47466e+06	2.78432e+06	3.92275e+06	6.44316e+06	7.38328e+06	2.42686e+07	1.38705e+07	9.42122e+06	7.02026e+06	3.19292e+06	4.37163e+06	5.65274e+06	2.89303e+06	2.25185e+07	6.89135e+06	9.34862e+06	5.34114e+06	9.28297e+06	1.94732e+07	3.92652e+06	5.66796e+06	3.23215e+06
M498T598	1.69802e+06	1.53434e+06	1.38807e+06	1.96815e+06	946763	2.413e+06	408887	1.6429e+06	657255	919523	1.67548e+06	1.50306e+06	3.37538e+06	2.09098e+06	1.54226e+06	2.14736e+06	712380	2.01997e+06	1.06859e+06	2.36657e+06	2.28951e+06	1.56841e+06	2.11302e+06	452656	397452	675799	2.38245e+06	1.88022e+06	756843	2.08713e+06	3.37151e+06	2.77019e+06	480304	473477	1.05307e+06	2.29445e+06	990850	2.26911e+06	1.40161e+06	1.57589e+06	547456	1.19065e+06	1.15166e+06	2.41016e+06	993932	563438	2.00353e+06	979165	2.07166e+06
M499T37	763801	1.68155e+06	4.52315e+06	1.85994e+06	6.79266e+06	1.86575e+06	1.97946e+06	2.99106e+06	5.81169e+06	5.83882e+06	4.70105e+06	1.69751e+06	2.54929e+06	4.12866e+06	6.07946e+06	2.38455e+06	5.09063e+06	3.16299e+06	3.89837e+06	1.33856e+06	4.27915e+06	3.58199e+06		2.86381e+06	3.02558e+06	5.38479e+06		1.29931e+06	7.11113e+06	3.37587e+06	1.77955e+06	2.1589e+06	5.34793e+06	4.55125e+06	2.66747e+06	3.47637e+06	7.43042e+06	1.5102e+06	4.1665e+06	5.76336e+06	4.69259e+06	5.96841e+06	2.05537e+06	1.71502e+06	3.34864e+06	5.40425e+06	5.39744e+06	4.59351e+06	3.15544e+06
M499T156	731403	1.70167e+06	402741	1.99093e+06	503010	1.479e+06	2.491e+06	675743	3.83665e+06	862464	439385	7.6299e+06	1.11818e+06	461223	530628	6.89539e+06	395667	4.9528e+06	815236	2.08573e+06	864829	902948	789769	2.76093e+06	2.7092e+06	3.91371e+06	728308	653718	320900	593836	815182	876912	3.35558e+06	2.01143e+06	1.2114e+06	1.00598e+06		657715	752739	404721	2.82374e+06	835685	1.4089e+06	816365	1.19807e+06	2.91736e+06	462643	603897	510073
M500T83	2.04183e+06	2.1536e+06	3.63647e+06	2.05327e+06	4.41241e+06	1.44328e+06	2.60306e+06	2.63039e+06	3.80098e+06	3.08723e+06	3.35327e+06	1.74332e+06	2.37078e+06	4.44691e+06	2.55295e+06	1.70016e+06	3.99322e+06	2.82324e+06	2.8758e+06	2.65863e+06	1.7484e+06	3.02326e+06	2.76459e+06	3.61735e+06	3.49859e+06	3.53053e+06	1.51969e+06	2.45211e+06	4.11466e+06	3.66696e+06	2.96938e+06	2.78961e+06	3.68573e+06	2.95047e+06	2.53487e+06	2.62986e+06	4.06055e+06	4.09441e+06	4.18845e+06	3.7402e+06	3.30304e+06	1.27605e+06	2.54756e+06	2.07591e+06	1.8779e+06	1.26801e+06	3.96417e+06	3.47826e+06	4.65133e+06
M500T109	66127.8	135510	119787	133519	47877.1	91300.9	96460.4	89065.1	177978	213464	97636.4	167368	132403	133915		157728		253055	91417.9	144472		90011	182772	145648	156911	161774	77627.8	166118	63635.9	103552	144527	193829		134359	231365	140880	118928		121197	139344	170784		187782	97480.4	152658	116437	101694	109820	110239
M500T614	520343		1.99924e+06	911490	2.39936e+06		1.57728e+06	720156		1.76463e+06	1.52828e+06	1.04792e+06	915179	2.28196e+06	721335	750934	2.18295e+06	899845	1.41393e+06			1.57262e+06	1.07045e+06	2.21024e+06	2.09041e+06		951299		2.08226e+06	1.6286e+06			2.2284e+06	1.89752e+06	1.26105e+06	1.15322e+06		1.21703e+06	2.08607e+06	2.16311e+06	1.56635e+06	1.71689e+06	1.43861e+06		798052	1.75306e+06	1.6067e+06	1.68602e+06
M501T37	260209	1.56556e+06	4.91774e+06	1.88465e+06	6.51916e+06	1.85935e+06	2.06696e+06	3.39503e+06	5.85108e+06	5.47543e+06	4.66436e+06	2.18256e+06	2.77961e+06	3.77597e+06	6.38866e+06	2.00805e+06	4.64173e+06	3.00167e+06	3.85762e+06	940079	3.98749e+06	3.54964e+06	1.08197e+06	2.39844e+06	3.18971e+06	5.06223e+06		1.25283e+06	6.99539e+06	3.43663e+06	980327	2.01278e+06	5.37927e+06	4.52566e+06	2.63633e+06	2.92445e+06	7.04439e+06	3.24849e+06	3.93854e+06	5.80247e+06	4.71258e+06	5.87544e+06	1.80337e+06	1.66656e+06	3.78665e+06	5.09843e+06	5.59657e+06	4.40175e+06	2.9807e+06
M501T83	573958	612897	997543	597083	1.21179e+06	399981	779766	704790	1.00274e+06	873245	921148	531612	734214	1.2738e+06	711295	559596	1.11179e+06	776094	809177	734646	246855	840687	377297	394393	934994	1.00072e+06	436291	647419	1.11633e+06	1.02775e+06	825580	784630	949995	818274	342444	742636	1.10043e+06	994901	1.14886e+06	1.02681e+06	527677	571873	628282	592938	510823	366237	1.10085e+06	1.06515e+06	1.27517e+06
M501T397	104631		126933	84530.3	129493		118946		102157		121697	112493	121784		124716		104260	120950	108239	91226.5	120279	103674	95779.5	131410	107224	122143	119712		81106.5	124050	96158.1	105065	105362	88701.9	115085			106894	115381		129906	109210	117476	102120	101529	116046	110773	88786.8	123955
M502T83	82516.8	43449.3	70166.4	80271.6	60434.2	57054.1	110289	108958	168397	130321	59586.6	29120	118940	107313		72962	172549	54544.3	134513	98875.9	67188.8	110712	44613.5	107945	147198	142702	28397.3	107442	90737.2	148122	132745	92293.8	90338.3	158683	106928	129360	165604	155320	178815	171584	79552.9	69346.9	101348	66347	64764.1	119896	81396.7	180225	158428
M502T484	7.23214e+06	6.01807e+06	5.54478e+06	5.45374e+06	5.00184e+06	5.97205e+06	3.51777e+06	7.23731e+06	3.89297e+06	3.85503e+06	5.98096e+06	5.26278e+06	6.71767e+06	5.63921e+06	5.82252e+06	4.38961e+06	5.47193e+06	5.88301e+06		5.40734e+06	6.5112e+06	5.74767e+06	5.52821e+06	4.60876e+06	5.20074e+06	3.26596e+06	6.1452e+06	6.42765e+06	5.45323e+06	6.88776e+06	6.29756e+06	7.1466e+06	3.99152e+06	4.26664e+06	5.18589e+06	7.22862e+06	5.57756e+06	6.47565e+06	3.8887e+06	5.38923e+06	3.3752e+06	5.66013e+06	3.94831e+06	6.97487e+06	3.6739e+06		5.54874e+06	5.48886e+06	5.40838e+06
M502T105	8.28102e+06	4.42063e+06	1.45282e+07	8.54114e+06	2.27333e+07	5.89866e+06	1.04383e+07	1.05496e+07	1.40403e+07	1.50173e+07	1.39103e+07	7.70384e+06	9.58596e+06	1.83649e+07	1.15962e+07	7.39153e+06	2.26488e+07	1.29778e+07	1.21582e+07	9.08466e+06	7.43367e+06	1.03097e+07	1.09392e+07	1.17302e+07	1.4002e+07	1.24999e+07	6.1295e+06	9.83235e+06	2.8078e+07	1.34709e+07	1.00435e+07	8.60486e+06	1.52078e+07	1.16802e+07	1.18083e+07	1.13521e+07	2.90666e+07	3.54101e+06	1.36112e+07	1.43915e+07	1.17651e+07	6.86488e+06	1.02345e+07	6.85561e+06	7.36973e+06	7.82104e+06	1.31202e+07	1.39623e+07	1.45117e+07
M502T150	747712	1.27287e+06	682176	1.33549e+06		1.08933e+06	1.03494e+06	875375	1.26484e+06	1.66842e+06	725628	1.65987e+06	1.32581e+06		553833	1.58202e+06	452059	2.31899e+06	686432	1.40846e+06			1.38192e+06	889115	1.34026e+06	1.36302e+06	766320	1.30607e+06		773618	1.4845e+06	1.2152e+06	1.57391e+06	974545	1.82878e+06	1.29142e+06	591140		936546		1.09441e+06	489759	1.41996e+06	962357	1.11494e+06	965430	707419	820446	778833
M502T164		1.06975e+06	340701	1.19925e+06	308271	2.86455e+06	1.94223e+06	364191	2.84042e+06	785556	363434	3.53816e+06	793127	471505	648898	5.12494e+06		2.71521e+06	673554	1.63677e+06	453842	871763	750046	1.93158e+06	2.33632e+06	5.3537e+06	733609	575900			936158	815714	3.25833e+06	1.98796e+06	1.53509e+06	655279	256217	1.15734e+06	972216		2.71806e+06	1.04576e+06	1.20494e+06	598803	543898	3.36298e+06	552045	717330	613532
M502T621	2.33711e+06	3.99935e+06	7.40559e+06	6.24209e+06	1.43448e+07	2.86305e+06	7.44343e+06	4.66974e+06	8.59252e+06	9.80739e+06	6.3356e+06	4.31743e+06	4.68853e+06	9.40239e+06	4.87335e+06	4.97233e+06	1.24385e+07	4.74391e+06	6.23643e+06	3.37469e+06		6.01085e+06	5.54694e+06	1.02352e+07	9.16071e+06	7.48304e+06		6.2069e+06	1.33706e+07	6.01088e+06	3.15732e+06		8.12218e+06	9.00429e+06	1.35343e+07	6.67622e+06	1.53128e+07	4.49561e+06	8.57269e+06	7.97976e+06	8.28245e+06	7.12266e+06	7.37299e+06	5.59973e+06	6.82103e+06	9.1926e+06	7.93123e+06	7.60287e+06	8.2353e+06
M502T113	2.20424e+06		3.43152e+06		9.42541e+06	2.03377e+06	2.63349e+06		5.39781e+06			2.26968e+06	3.39716e+06	4.43602e+06	9.20862e+06	3.4273e+06	6.50416e+06		3.56124e+06	3.88465e+06	2.04904e+06	3.90456e+06	3.76642e+06	5.85501e+06	4.00058e+06	5.49886e+06	3.55359e+06	2.45732e+06	6.40803e+06	3.84711e+06	4.80339e+06	4.78465e+06	5.83276e+06	6.71965e+06	3.72945e+06	2.75265e+06	6.82655e+06	1.97231e+07	5.0658e+06	4.00429e+06	5.12647e+06	9.31655e+06	3.74827e+06	2.88974e+06	2.73879e+06	2.08265e+07	5.28216e+06	4.26193e+06	7.57432e+06
M502T312			6221.3		15437.2	13331.9	19434.6		20732.6	29330	25551.8	25587.8	27773.9	24611.9	22814.5	36472.3	51859.6	23001.5	37637.7			30435		35486.5	25383.6		30678.5	52108	76393	46372.2	31138.3	18115.6	58178.8	45750.4	45627.3	25262.6	52016.5	42009.9	30011	32645.5	43029.3	24928.8	47688.1	27651.2	33949.1	41931.9	43881.3	35486.1	43229.5
M502T490	4.84135e+06	2.33436e+06	2.96073e+06	1.71039e+06	4.39098e+06	2.63544e+06	3.47481e+06	4.42544e+06	2.08158e+06	2.14685e+06	2.54636e+06	2.88927e+06	3.52315e+06	2.26385e+06	1.21303e+06	3.24337e+06	5.20879e+06	2.47288e+06	1.94961e+06	2.3688e+06	4.31223e+06	2.60018e+06	3.51735e+06	3.45216e+06	3.75757e+06	2.2818e+06	5.35061e+06	2.73069e+06	5.0795e+06	3.2383e+06	4.15534e+06	3.71122e+06	2.4338e+06	2.94015e+06	2.11106e+06	5.48575e+06	5.28512e+06	2.94073e+06	2.53494e+06	2.55224e+06	2.12865e+06	2.71737e+06	2.20669e+06	2.96356e+06	2.10319e+06	2.32584e+06	2.78339e+06	2.32214e+06	2.573e+06
M503T37			2.13173e+06	669324	3.51913e+06	910099	814317	1.44303e+06	3.1719e+06	2.80505e+06	2.26001e+06	1.08382e+06	1.07736e+06	2.21519e+06	3.27467e+06	1.08022e+06	2.50985e+06	1.30862e+06	1.69e+06		2.07367e+06	1.46844e+06		1.21044e+06	1.37209e+06	2.87864e+06		627944	3.63526e+06	1.64445e+06		944520	2.42732e+06	1.91687e+06	1.2679e+06	1.32175e+06	3.8227e+06	1.47022e+06	1.80181e+06	3.0687e+06	2.49385e+06	2.92667e+06	825245	314746	1.69759e+06	2.52378e+06	2.58134e+06	2.04218e+06	1.23088e+06
M503T105	2.25931e+06	2.56902e+06	4.01394e+06	2.37026e+06	6.26874e+06	1.63022e+06	2.80493e+06	2.87565e+06	3.83139e+06	2.07175e+06	1.8397e+06	2.13635e+06	2.64662e+06	2.48833e+06	3.2024e+06	951512	6.209e+06	3.53315e+06	3.42539e+06	2.53448e+06	2.0965e+06	2.8361e+06	2.94516e+06	3.20067e+06	3.87407e+06	3.47346e+06	1.69053e+06	2.74112e+06	7.69871e+06	3.70779e+06	2.87753e+06	2.37151e+06	4.21319e+06	3.20543e+06	3.22344e+06	3.11342e+06	7.96992e+06	986097	3.66524e+06	3.97396e+06	3.26526e+06	1.87471e+06	2.79433e+06	1.91834e+06	2.034e+06	2.12788e+06	3.55613e+06	3.90312e+06	3.89094e+06
M503T113	598099		997784		2.59807e+06	559408	693830		1.46468e+06			632919	943697	1.20003e+06	2.53112e+06	961991	1.80356e+06		979210	1.10103e+06	562875	1.08121e+06	1.04017e+06	1.62396e+06	1.10446e+06	1.48274e+06	968176		1.74206e+06	1.04467e+06	1.33475e+06	1.30026e+06	1.59887e+06	1.89506e+06	1.01378e+06	764214	1.93905e+06	5.48707e+06	1.47134e+06	1.09341e+06	1.41975e+06	2.3554e+06	1.0322e+06	794820	770442	5.70209e+06	1.46592e+06	1.1636e+06	2.08893e+06
M503T311	48419.5	45535.2	65478.1	37949.9	66387	54792	85692.7	32350.4	65374.7		72149.9	61029.8	53498.2	51276.9	56381.3		56001.3	102922	57242.1	47905.3	63181	69758.4	41399.1	81612.5	113969	94404.6		38057	63766.4	51761.8	40766	52470.3		48420.9	83033.9	37636.5	37589.1	22764.4	66209.3	65511.4	60263.1	79594.3	50756	40299.5	60829.4	60560.6	70866.1	45387.3	82650.3
M504T105	387773	442918	701096	191726	1.08514e+06	283081	491640	486868	653260	694124	659701	354275	451812	850727	526260	462128	1.09178e+06	594118	576408	433415	366030	456999	264160	531786	652604	604961	296533	463335	1.30429e+06	665229	471271	415923	731170	545651	546122	536096	1.38351e+06	157098	664383	691260	283297	305026	487071	351494	334447	373524	624768	657562	680009
M504T231	896558	3.03111e+06	962230	3.46584e+06	490550	4.65854e+06	7.81207e+06	951818	1.30627e+07	1.87214e+06	492706	1.07961e+07	1.63736e+06	1.13795e+06	1.12909e+06	9.18344e+06	518463	7.59299e+06	2.845e+06	4.00335e+06	1.22121e+06	3.08307e+06	630363	7.12605e+06	8.56974e+06	1.60499e+07	1.47252e+06	1.10319e+06	522268	1.49386e+06	1.58665e+06	1.52307e+06	1.60166e+07	6.74188e+06	2.96028e+06	1.42884e+06	589155	774605	2.68992e+06	1.04399e+06	1.20198e+07	2.76449e+06	2.44827e+06	1.27282e+06	2.8219e+06	1.18455e+07	1.20888e+06	2.38273e+06	1.24538e+06
M504T113	88603.9		163469	78195.7	458623	89834.7			257860			90024.6	163247	203077	446338		305401		176699	192176	82690	166298	183562	258703	175614	265013	175118	113965			229681	217570	264534	324682	172346	127240	339813	737260	256306	177021	228009	431992	157306	129509	113751	942091	239582	191142	364303
M504T126	1.03675e+06	788446	1.11203e+06	1.42973e+06	841073	1.03949e+06	500384	1.29485e+06	1.38207e+06	2.20328e+06	736079	1.35951e+06	1.47887e+06	726603	818540	1.29054e+06	842133	996279	1.04569e+06	1.45493e+06	436751	845849	1.61437e+06	1.05739e+06	658839	1.34466e+06	801222	1.42406e+06	905150	1.11775e+06	1.44197e+06	1.35146e+06	1.51801e+06	998131	1.83045e+06	1.4972e+06	991311		1.10276e+06	1.17809e+06	1.19457e+06		1.56209e+06	1.04704e+06	1.23905e+06		1.03211e+06	1.17286e+06	1.03359e+06
M504T143	440770	510154	561388	508214	599569	391796	681224	523694	1.06051e+06	712373	535516	785212	912343	682595	615971	973879	565815	778795	502717	1.01908e+06	395054	660713	1.03628e+06	982980	798325	1.0802e+06	725763	542804	368502	588611	1.08093e+06	589526	1.21023e+06	1.06441e+06	986946	616207	405485		813838	621751	990939		939186	628944	735151		755757	600931	957503
M505T38	1.43759e+06	2.05889e+06	3.15884e+06	2.35157e+06	2.92424e+06	2.36755e+06	2.67848e+06	2.6427e+06	3.45767e+06	2.92132e+06	2.61178e+06	2.18752e+06	2.16394e+06	2.69595e+06	3.2488e+06	1.99489e+06	2.68335e+06	2.0219e+06	2.85373e+06	2.20979e+06	2.63238e+06	3.43611e+06	1.59228e+06	2.83679e+06	3.18945e+06	3.08044e+06		1.71087e+06	2.20839e+06	1.86804e+06	2.07606e+06	1.80191e+06	3.23259e+06	2.3896e+06	2.14557e+06	2.24106e+06	2.28516e+06	2.28611e+06	2.09272e+06	2.58622e+06	2.64555e+06	2.44029e+06	1.40518e+06	1.62047e+06	1.95747e+06	2.90755e+06	2.76783e+06	2.84912e+06	2.2563e+06
M505T105	34896.9	40121.5	77180.9	28929	111696			48484.8	59119.9	88220.4	29242.1	22368.6	51507.7	50685.9		10580.5	117474	56823.1	50767.5	14541.6	18451.7	42924.4	51874	60599	18417.3	62469.5	21166	48379.9	138118	57305.3	53003.5	38361.2	61901.3	38972.8	52980.5	18079.1	141775		69008.6	71222.4	49859.9		49377.9	20398.3	25662.1		59644.3	60741	51915.9
M505T231	213857	760961	108203	391021	107348	1.18897e+06	2.00057e+06	231733	3.31524e+06	206689	275684	2.70209e+06	424561	132096	260088	2.35012e+06	124248	1.89175e+06	334409	1.00095e+06	293549	773934	309512	921389	2.17721e+06	4.04466e+06	355601	272240	115978	367860	412520	212998	4.07327e+06	1.77926e+06	381824	373659	116398	375799	687279	252611	3.02563e+06	659750	614423	302395	748074	2.86738e+06	314818	589132	301507
M505T127	134309	404885	298614	204670	219704	283488	263976	352595	391650	605305	278970	370654	194766	404235	212690	351859	208769	272552	307541	392869	251064		434237	289049	350444	196711	208671	391365	277674	305347	386607	191789	423939	279822	500184	429661	251714		321263		316892		431803	292148	337569	239872	256612	301237	266936
M506T125	174307	347346	155648	300263	67869.7	240276	281693	189257	228976	296128	125299	156334	239329	89725.2	250199	239345	145984	166108	363415	282342	216045	114897	253703	300671	275168	309718	125368	325817	144560	254101	195418	281852	415336	112792	337091	162168	125469	165245	235235	269226	318297	222601	268096	295328	287511	363086	101210	235288	230484
M507T38	1.88447e+06	2.75716e+06	3.50675e+06	2.80118e+06	3.33991e+06	2.32796e+06	3.26518e+06	3.35679e+06	3.76682e+06	3.23311e+06	3.21894e+06	2.75082e+06	2.62479e+06	3.64336e+06	4.02172e+06	2.20304e+06	3.4284e+06	2.33731e+06	3.55376e+06	2.25145e+06	3.0696e+06	3.23079e+06	2.25379e+06	2.87429e+06	3.34899e+06	3.84872e+06	1.43822e+06	1.68616e+06	2.7303e+06	2.16385e+06	1.80096e+06	2.23831e+06	3.91286e+06	2.93797e+06	2.51281e+06	2.71803e+06	2.59897e+06	3.06004e+06	2.74053e+06	3.09241e+06	3.43148e+06	3.01123e+06	1.78368e+06	2.05708e+06	2.18738e+06	3.29902e+06	3.35848e+06	3.41708e+06	2.54374e+06
M507T615	1.08503e+07	7.31589e+06	2.11327e+06	8.69479e+06	3.8888e+06	9.03792e+06	868646	1.10768e+07	1.33622e+06	6.93182e+06	2.3457e+06	7.57928e+06	1.01961e+07	1.251e+06	2.35547e+06	1.0103e+07	2.50316e+06	7.88656e+06	2.23376e+06	8.07483e+06	1.18122e+07	2.38361e+06	7.73914e+06	914608	622550	1.39354e+06	1.1344e+07	8.26776e+06	2.56955e+06	2.67543e+06	9.37247e+06	8.84932e+06	995131	871697	7.1048e+06	1.14445e+07	3.39215e+06	2.76001e+06	2.18245e+06	1.93622e+06	1.00086e+06	2.08174e+06	9.01247e+06	8.57301e+06	7.40254e+06	956246	2.71429e+06	1.98008e+06	2.61043e+06
M508T176	1.28332e+06	2.52476e+06	662401	2.19495e+06	212359	1.74942e+06	884377	757689	1.18118e+06	989577	656151	2.5573e+06	1.81977e+06	785531	932068	1.93069e+06	554898	1.36756e+06	1.85831e+06	2.26339e+06	1.63267e+06	1.16627e+06	1.89345e+06	1.64782e+06	1.4342e+06	1.51401e+06	924298	2.71786e+06	578801	1.13512e+06	796638	1.10346e+06	2.03126e+06	943054	2.37453e+06	1.33541e+06	580990	608981	1.13086e+06	1.20233e+06	1.88631e+06	974468	1.79129e+06	2.2121e+06	1.9917e+06	1.68082e+06	886138	1.16734e+06	999940
M508T136	1.62509e+06	2.47096e+06	3.03065e+06	2.63829e+06	2.13373e+06	3.41121e+06	5.54757e+06	1.32029e+06	4.51061e+06	3.72212e+06	1.83855e+06	6.4245e+06	1.87904e+06	3.8268e+06	2.58201e+06	6.634e+06	1.71074e+06	5.38611e+06	2.47465e+06	3.27951e+06	1.70107e+06	3.37154e+06	1.47555e+06	6.24589e+06	6.2861e+06	7.98842e+06	1.61204e+06	2.00597e+06	1.50655e+06	3.35427e+06	1.57373e+06	1.53833e+06	7.97017e+06	4.54264e+06	2.45214e+06	1.54747e+06	1.55197e+06	3.37596e+06	3.13901e+06	1.58927e+06	6.09469e+06	3.53928e+06	2.46915e+06	1.28785e+06	2.22059e+06	8.43577e+06	2.43003e+06	2.38911e+06	2.18523e+06
M508T363	183318	132933	183055	189076	239668	264786	296897	265002	284838	282227	304162	287923	362077	332149	368065	290732	163491	347081	339583	322734	367414	347388	333516	191531	351320	372184	391488	352625	408657	409007	379230	434444	335536	361626	418943	388305	393693	414414	375291	395023	353439	359924	370720	343764	362913	387116	352372	363139	380892
M508T376	53501.3	62418.8	69326.8	107213	121721	119325	71863.2	36482.9	180947	85282.7	71650.9	58189.7		71303.1	69662.2	140557	100201	28292.5	114818	38421.5	46258.4	131735	168937	142433	600269	81328.8	57237.9	147852	151881		59933.2	53319.8	106329	104735	83447.5	54648.6	833156	29552.5	132657	88318.5	78869.6	236311	62836.9	65586.5	75594.7		65097.3	125573	115213
M508T615	3.34115e+06	2.21261e+06	659685	2.85406e+06	1.16682e+06	2.8348e+06	186801	3.41786e+06	487793	2.27112e+06	646946	2.42161e+06	3.15545e+06	880981	523498	2.98594e+06	259608	2.79233e+06	545855	2.461e+06	1.83154e+06	645253	2.56019e+06	84253.6	140913	384014	3.87159e+06	2.52712e+06	724405	831038	2.96777e+06	2.65899e+06	234983	191215	2.058e+06	3.98221e+06	1.01357e+06	875567	665681	626761	285550	571574	2.6425e+06	2.83556e+06	2.68219e+06	226381	891383	463192	777451
M509T38	1.03083e+06	1.82719e+06	1.76638e+06	1.53257e+06	2.24476e+06	1.59777e+06	2.06254e+06	1.87165e+06	2.55898e+06	2.10223e+06	2.2002e+06	1.63094e+06	1.5829e+06	1.91707e+06	1.95757e+06	1.48835e+06	1.82841e+06	1.34033e+06	2.17208e+06	357301	1.74995e+06	2.5133e+06	1.34698e+06	1.73997e+06	922544	2.19919e+06	658936	894902	1.71761e+06	1.30694e+06	1.08281e+06	1.42808e+06	2.29593e+06	1.84053e+06	1.26758e+06	2.01441e+06	1.54964e+06	1.7119e+06	1.80581e+06	2.06216e+06	1.82663e+06	1.61141e+06	459197	1.21023e+06	1.52416e+06	1.90426e+06	2.04095e+06	2.24171e+06	1.2549e+06
M509T37	850907	1.70533e+06	4.94196e+06	2.07853e+06	6.97031e+06	2.07937e+06	2.2892e+06	3.19864e+06	6.14251e+06	6.20264e+06	4.68773e+06	2.01114e+06	2.55115e+06	4.42761e+06	6.72043e+06	2.32165e+06	5.27858e+06	2.86348e+06	3.92709e+06	2.05098e+06	4.51789e+06	3.81762e+06	1.29287e+06	2.63794e+06	3.26292e+06	5.67958e+06		1.42197e+06	7.0874e+06	3.59096e+06	1.8063e+06	2.19491e+06	5.14088e+06	4.66448e+06	2.80902e+06	3.35824e+06	7.95548e+06	4.10967e+06	4.26431e+06	6.16913e+06	4.77088e+06	6.30762e+06	2.34015e+06	1.78214e+06	3.72447e+06	5.5121e+06	5.3212e+06	4.38673e+06	2.95877e+06
M509T176	162911	321179	180984	572602	95817.2	482325	409380	384826	308416	540904	346619	686447	510136	202501	228511	478947	59452	352092	237968	588275	206360	307322	500791	206148	187057	386113	239614	716583	110617	291773	396857	553388	523743	225578	623619	175111	105873	137581	264211	312145	489000	234022	468802	586627	513938	406328	209861	307481	262784
M509T136	713183	373740	470592	718849	950774	1.00039e+06	1.50113e+06	375733	2.07903e+06	978874	908457	822726	491113	1.0343e+06	631953	1.78338e+06	434091	1.39682e+06	653465	882397	689667	741411	376551	1.68901e+06	1.76949e+06	2.32838e+06	479951	521999	413340	867602	454863	364827	2.15175e+06	1.39724e+06	663301	417853	430506	990686	811717	445158	1.66736e+06	903207	662585	323233	585147	2.2839e+06	785744	816803	892999
M509T123	176393	185700	309770	181146	298309		460272	195680	520741	298297	328601	330042	146800	351150	242918		333793	389000	264703	180407	171356	253884	132797	460882	545756	566992	123435	166470	381156	266068	122521	162970	646911	372789	264618	155601	349829		283313	273962	430854	199965	210486	111729	201264		302021	297109	258798
M509T584	504519	339176	385377	412535	351648	444840	351738	343118	324236	199481	439189	339709	276116	445378	328199	340544	399668	350257	468928	137373	400954	377941	379431	281036	356981	299291	555631	297095	322569	459543	510756	239619	236370	307421	267646	379761	360668	349101	439295	502945	331300	327336	266480	436352	191235	343734	541151	377389	434448
M509T172	626483	441140	718061	505774	524611	537162	467800	551948	472235	482759	682933	453992	571856	699530	558932	560951		653407	614115	547925	638985	597537	510172	528153	608874		533393	435110	50910.4	612402	405363	586475	582667	249975	155470	597263	120827	684309	606930	480138	506852	511080	513470	389831	496222	436769	657584	499623	649892
M509T625	8.12124e+07	3.82996e+07	1.17778e+07	5.23062e+07	8.94062e+06	4.84614e+07	4.39619e+06	5.9433e+07	5.0769e+06	2.69799e+07	1.50085e+07	4.6903e+07	5.99316e+07	1.27847e+07	1.02175e+07	4.53836e+07	7.27622e+06	3.59028e+07	1.0386e+07	4.93375e+07	5.77328e+07	1.09865e+07	4.44552e+07	3.21643e+06	3.50322e+06	4.52723e+06	7.52982e+07	3.82285e+07	6.96391e+06	1.30153e+07	4.35867e+07	5.49789e+07	5.01483e+06	3.31037e+06	3.2401e+07	5.27799e+07	8.01694e+06	1.35838e+07	1.07896e+07	1.00287e+07	4.43553e+06	1.07037e+07	3.78514e+07	4.01256e+07	4.55264e+07	4.04959e+06	1.24218e+07	9.85898e+06	1.13952e+07
M510T310	132495	430453	152360	478781	76251.8	611449	866739	131504	1.55712e+06	184330	169528	1.23964e+06	285708	181156	170707	1.15496e+06	74344.2	930647	368965	546407	182935	414054	161353	794169	906911	1.92704e+06	177844	141974		217997	266978	232359	1.5484e+06	705689	314465	201132	85459.7	189040	351237	162808	1.49807e+06	388288	258235	191331	291430	1.4183e+06	189854	330526	173785
M510T184	962922	2.13633e+06	1.21631e+06	2.48186e+06	2.0187e+06	3.42878e+06	6.07497e+06	905944	9.4626e+06	1.81428e+06	1.21533e+06	8.88695e+06	1.41212e+06	1.47906e+06	1.52797e+06	7.68257e+06	1.34648e+06	5.5846e+06	2.19497e+06	2.8983e+06	1.17581e+06	2.473e+06		6.27312e+06	6.51423e+06	9.80666e+06	984676	815104	1.43026e+06	1.59699e+06	964488	1.25601e+06	8.41246e+06	4.74511e+06	2.0636e+06	1.14283e+06	1.66485e+06	1.82852e+06	2.13396e+06	1.15273e+06	7.3246e+06	2.42899e+06	2.06028e+06		1.93092e+06	7.95943e+06	1.53851e+06	1.93771e+06	1.34574e+06
M510T198	2.44557e+06	8.86025e+06	3.13565e+06	5.98933e+06	5.49261e+06	7.68573e+06	1.67495e+07	2.23494e+06	2.92804e+07	4.79653e+06	3.54296e+06	2.13334e+07	3.57463e+06	3.99938e+06	4.3125e+06	2.01785e+07	3.49696e+06	1.43635e+07	6.97514e+06	1.20012e+07	3.29506e+06	7.87477e+06	2.38403e+06	1.67445e+07	1.83923e+07	2.92432e+07	2.78739e+06	1.77577e+06	3.54783e+06	3.28684e+06	2.2941e+06	2.3157e+06	2.40566e+07	1.44348e+07	6.38508e+06	3.46843e+06	4.3366e+06	3.5828e+06	6.80515e+06	3.36263e+06	2.37242e+07	7.22083e+06	5.9007e+06	2.44359e+06	5.83598e+06	2.16076e+07	7.06252e+06	6.16333e+06	3.91592e+06
M510T288	5.78338e+06	6.7328e+06	3.33811e+06	7.27772e+06	2.93885e+06	8.59183e+06	5.79795e+06	6.98266e+06	4.86939e+06	1.65861e+06	3.39521e+06	1.00788e+07	5.3838e+06	1.48439e+06	3.69975e+06	1.05859e+07	2.01685e+06	1.01377e+07	4.04638e+06	8.1384e+06	9.76266e+06	6.13038e+06	3.77944e+06	7.06594e+06	6.30966e+06	5.05442e+06	7.66928e+06	2.54454e+06	1.53627e+06	3.9341e+06	4.00698e+06	3.76153e+06	3.69717e+06	5.62451e+06	4.47215e+06	9.37926e+06	552007	3.74668e+06	4.91522e+06	3.0668e+06	3.95671e+06	5.34743e+06	3.68983e+06	3.74685e+06	4.58675e+06	4.29614e+06	1.70221e+06	4.51979e+06	3.6869e+06
M510T625	2.87712e+07	1.32273e+07	4.14466e+06	1.55162e+07	2.70466e+06	1.73322e+07	1.39042e+06	2.13293e+07	1.88002e+06	1.2111e+07	4.19048e+06	1.25376e+07	1.97727e+07	3.8322e+06	4.13573e+06	1.64603e+07	2.47564e+06	1.25979e+07	3.54996e+06	1.26909e+07	2.46259e+07	3.91915e+06	1.34238e+07	1.02241e+06	1.11279e+06	1.33115e+06	2.49187e+07	1.35193e+07	2.55526e+06	3.86376e+06	1.4964e+07	1.98234e+07	1.3373e+06	1.14605e+06	1.12732e+07	1.90586e+07	2.55325e+06	3.85669e+06	3.25898e+06	3.32682e+06	1.5145e+06	4.05601e+06	1.70782e+07	1.38199e+07	1.58074e+07	1.46477e+06	3.4607e+06	3.63808e+06	4.03e+06
M511T37_2		994151	3.51449e+06	1.52767e+06	5.3239e+06	1.57947e+06	719606	2.39703e+06	4.706e+06	5.17173e+06	3.85514e+06	1.81053e+06	1.93707e+06	3.29035e+06	4.69124e+06	1.51073e+06	3.76105e+06	2.39686e+06	3.06917e+06		3.48475e+06	2.86048e+06	540971	2.09725e+06	3.07498e+06	4.64515e+06		986488	5.27561e+06	2.73867e+06	1.45591e+06	1.88893e+06	4.47011e+06	3.87263e+06	2.35327e+06	2.62373e+06	6.28558e+06	2.5712e+06	3.41609e+06	4.99632e+06	4.02374e+06	4.38614e+06	1.80593e+06	1.64527e+06	3.02155e+06	4.39313e+06	4.70199e+06	3.51997e+06	2.5205e+06
M511T315	216648	170349	243807	172549	204568	195845	232915	211512	234660	164064	218371	201904	221426	222163	233363	187171	209289	185541	243386	199542	242851	230146	204207	263489	228589	261069	216557	191340	164268	201045	168106	193138	204906	192471	175946	233475	183358	203993	217752	208158	214623	296270	174063	88481.7	176321	217711	220790	217593	266137
M511T198	678333	2.403e+06	887272	1.87588e+06	1.45352e+06	2.37842e+06	7.32157e+06	681870	8.0807e+06	1.53275e+06	973969	9.39517e+06	1.06912e+06	1.09733e+06	1.14451e+06	5.21095e+06	1.49702e+06	4.10785e+06	2.13815e+06	2.03597e+06	714130	2.06092e+06	1.06692e+06	5.43978e+06	5.01489e+06	8.36397e+06	771279	408582	999330	908469	651773	793355	6.57949e+06	4.06253e+06	1.57576e+06	818057	1.3359e+06	1.11864e+06	1.91615e+06	867289	1.01181e+07	1.95109e+06	1.71336e+06	965233	1.75795e+06	5.77245e+06	1.38165e+06	1.87245e+06	1.12534e+06
M511T288	1.98481e+06	1.88186e+06	1.0142e+06	2.01605e+06	688377	2.398e+06	1.82967e+06	2.00542e+06	1.59594e+06	1.1889e+06	879256	2.9188e+06	1.55112e+06	1.11662e+06	594172	3.08382e+06	726682	2.27022e+06	1.5886e+06	2.32995e+06	2.83144e+06	1.78118e+06	1.12226e+06	2.14217e+06	1.52533e+06	606981	2.205e+06	751588	573796	1.08506e+06	1.18865e+06	1.08066e+06	1.1148e+06	1.80829e+06	1.32317e+06	2.50488e+06	627353	1.03119e+06	1.42825e+06	301380	789925	1.07099e+06	1.12252e+06	1.08609e+06	993028	1.29353e+06	1.1527e+06	1.36017e+06	1.16468e+06
M512T315	62475.7	47007.8	67310.3	37641.5	55344.8	59037.2	63359.3	53947.6	56729.4	34084.2	66901.3	50651.7	58419.8	59314.9	53317.7	53321.9	63599.7	53377.8	64704.9	61189.5	54660.5	65089.4	54427.4	75825.9	57026.6	63894.3	61796.4	44698.7	50605.3	47087.9	19837.5	58063.4	57435.9	54853.8	47770	66374.3	47703.8	58124	60465	45714.9	68366.8	74496.4	45849.4	41461.3	40681.2	48099.3	60490	45488.8	70791.5
M515T37		1.02816e+06	1.46178e+06	512842	1.48039e+06	450726	1.4946e+06	1.25235e+06	1.79201e+06	1.82587e+06	1.30301e+06	931820	1.39411e+06		1.53409e+06	854424	1.30968e+06	1.19347e+06	1.61705e+06	762900	1.27596e+06	1.68658e+06	755765	1.62814e+06	1.784e+06	1.82931e+06		661192	1.29056e+06	1.34049e+06	987174	939993	1.72856e+06	1.70902e+06	1.0384e+06	1.3173e+06	1.32815e+06	1.45673e+06	1.36918e+06	1.45839e+06	1.23255e+06	1.471e+06	1.04978e+06	988650	1.2379e+06	1.85444e+06	1.28233e+06	1.43492e+06	1.37379e+06
M517T37_1		1.19486e+06	1.49166e+06	1.174e+06	1.72561e+06	1.17205e+06	1.58859e+06	1.31283e+06	1.81801e+06	1.81047e+06	1.43449e+06	1.07435e+06	1.24371e+06	1.60137e+06	1.41813e+06	1.06442e+06	1.35619e+06	1.18146e+06	1.59346e+06	969385	1.20905e+06	1.72448e+06		1.3392e+06	1.7041e+06	1.5118e+06		834529	1.16859e+06	1.16354e+06		846493	1.73315e+06	1.6727e+06	1.1846e+06	1.20899e+06	1.21489e+06	1.53672e+06	1.41821e+06	1.209e+06	1.3968e+06	1.64057e+06	893370	1.14002e+06	1.16909e+06	1.31645e+06	1.50656e+06	1.6494e+06	1.04795e+06
M517T37_2		1.08905e+06	2.89286e+06	1.44196e+06	4.65819e+06	1.53062e+06	1.30865e+06	2.31657e+06	3.82397e+06	3.84308e+06	3.20987e+06	1.42141e+06	1.32332e+06	2.23571e+06	3.38209e+06	1.79457e+06	3.32911e+06	2.02845e+06	2.70943e+06	782246	2.75924e+06	2.40916e+06	1.03005e+06	1.84584e+06	2.43631e+06	4.0941e+06		1.01843e+06	5.3375e+06	2.55017e+06	1.30047e+06	1.16928e+06	4.12169e+06	3.47569e+06	2.04753e+06	2.05005e+06	5.3196e+06	2.46269e+06	2.88414e+06	3.88724e+06	3.17485e+06	3.75036e+06	1.40553e+06		2.42075e+06	3.6357e+06	3.11142e+06	2.9588e+06	1.86413e+06
M518T94	356588	236831	522172	495780	500213	386423	620427	194076	1.18632e+06	284082	587990	617680	571056	411596	521771	585246	327879	936140	525221	534252	420431	422268	256982	975293	884111	1.33621e+06	429230	185330	517958	379463	402336	528454	1.33912e+06	683335	510310	228979	454641	564234	556205	560632	690731	624514	447204	296455	370119	1.08162e+06	425503	515590	571962
M518T141	947876	1.25808e+06	993722	1.26574e+06	1.45036e+06	1.65044e+06	1.6099e+06	689084	2.38152e+06	1.08076e+06	894469	3.59963e+06	948989	950326	708700	3.92083e+06	1.05684e+06	2.3648e+06	905530	1.46465e+06	743673	890920	738075	1.79124e+06	1.6648e+06	2.49296e+06	749100	631063	1.24276e+06	821361	776122	880901	2.13971e+06	1.48234e+06	1.1335e+06	873686	1.3083e+06	561806	989702	852978	1.85013e+06	897292	1.11725e+06	574483	997421	2.09469e+06	846295	924132	776192
M518T156	6.00661e+06	1.52865e+07	3.32677e+06	1.68942e+07	4.04143e+06	2.34589e+07	2.25666e+07	5.74649e+06	2.92039e+07	7.41842e+06	3.01294e+06	8.52319e+07	9.30372e+06	3.66579e+06	3.52488e+06	7.93619e+07	2.821e+06	5.04891e+07	5.85505e+06	1.69426e+07	6.20157e+06	6.99319e+06	5.4651e+06	1.88294e+07	2.24982e+07	3.10277e+07	6.14459e+06	4.53137e+06	2.93839e+06	3.78898e+06	7.39461e+06	7.84381e+06	2.74197e+07	1.68174e+07	1.12748e+07	8.26061e+06	3.19194e+06	5.14145e+06	6.39382e+06	3.35203e+06	2.34277e+07	6.94849e+06	1.02328e+07	5.48676e+06	1.03232e+07	2.39598e+07	4.07911e+06	5.40186e+06	3.41645e+06
M518T467	2.41238e+07	1.231e+07	1.00971e+07	1.13665e+07	1.28676e+07	1.22062e+07	1.54381e+07	2.38342e+07	9.58293e+06	7.52474e+06	1.05212e+07	1.82245e+07	1.96412e+07	1.02164e+07	1.06105e+07	8.93286e+06	1.439e+07	6.93558e+06	9.90344e+06	1.27334e+07	2.45561e+07	1.0275e+07	1.65847e+07	1.55961e+07	1.54746e+07	1.02672e+07	1.21271e+07	1.76043e+07	1.41797e+07	1.07198e+07	2.01402e+07	9.90082e+06	1.06697e+07	1.46796e+07	4.61893e+06	2.6297e+07	1.2894e+07	1.10949e+07	1.00686e+07	1.13603e+07	1.03906e+07	1.0079e+07	9.88408e+06	1.62926e+07	1.01428e+07	1.00915e+07	1.13748e+07	4.35789e+06	1.09555e+07
M519T37_2	1.17174e+06	1.93222e+06	5.14282e+06	2.43881e+06	7.15561e+06	2.22375e+06	2.93126e+06	3.58931e+06	6.45278e+06	6.58371e+06	5.0744e+06	2.42394e+06	2.67859e+06	4.17397e+06	6.48525e+06	2.99687e+06	5.19983e+06	2.95593e+06	4.41226e+06	1.67499e+06	4.01936e+06	4.2433e+06	1.40178e+06	3.19268e+06	3.30304e+06	5.58914e+06	941530	1.72952e+06	7.6094e+06	3.90944e+06	1.92223e+06	2.40351e+06	5.6574e+06	5.28878e+06	3.31124e+06	3.4181e+06	8.66554e+06	4.12865e+06	4.84413e+06	6.65399e+06	5.3505e+06	6.06233e+06	2.62504e+06	2.06456e+06	3.98373e+06	6.60952e+06	5.99078e+06	5.39222e+06	3.66121e+06
M519T156	1.6212e+06	3.88527e+06	893809	4.77079e+06	1.11237e+06	6.19672e+06	6.19695e+06	1.61746e+06	7.63104e+06	1.84663e+06	1.01476e+06	2.06485e+07	2.57184e+06	974577	1.04664e+06	2.08944e+07	722918	1.44969e+07	1.60253e+06	4.74964e+06	1.55405e+06	1.77192e+06	1.35629e+06	5.45257e+06	6.10656e+06	8.37394e+06	1.66877e+06	1.22788e+06	856841	1.08427e+06	1.86461e+06	1.70489e+06	7.48251e+06	4.27924e+06	3.03775e+06	2.00609e+06		1.33219e+06	1.59121e+06	847770	6.05567e+06	1.79836e+06	2.73932e+06	1.46872e+06	2.75458e+06	6.60718e+06	1.17974e+06	1.48561e+06	763757
M519T141	217802	334809	257841	351980	384107	408927	429758		637967		225054	964143	245336	271356		1.05665e+06	288513	619875	250402	360706	192638	227497	179064	476584	399178	655293	216321	159284		193958	193071	226070	540525	366869	283692				262970	203231	482442		291928	150873	250289	559774	212379
M519T466	7.3807e+06	1.98437e+06	3.29529e+06	3.81105e+06	4.59423e+06	4.2878e+06	5.53546e+06	4.07962e+06	3.19061e+06	2.80397e+06	3.30358e+06	6.8452e+06	7.54438e+06	3.35774e+06	3.59428e+06	2.89744e+06	4.43513e+06	4.96942e+06	3.13705e+06	4.37948e+06	8.70432e+06	3.21321e+06	5.94281e+06	5.15426e+06	4.73531e+06	3.16163e+06	3.953e+06	6.2807e+06	4.93669e+06	3.88304e+06	7.0258e+06	3.15475e+06	3.34138e+06	4.53953e+06	3.41866e+06	9.34348e+06	4.69195e+06	3.51424e+06	3.71673e+06	3.93737e+06	3.46306e+06	3.27281e+06	3.48281e+06	6.34754e+06	3.47751e+06	3.82439e+06	3.53506e+06	3.52552e+06	3.71017e+06
M520T113	2.1744e+06	1.80165e+06	3.79027e+06	1.72226e+06	6.02981e+06	1.27732e+06	4.07146e+06	2.21972e+06	4.09427e+06	3.63668e+06	3.89546e+06	1.96315e+06	1.96813e+06	4.42624e+06	2.79237e+06	1.90515e+06	5.87089e+06	3.16219e+06	3.33505e+06	1.59001e+06	1.73763e+06	2.92991e+06	1.72589e+06	3.65486e+06	4.37297e+06	4.3123e+06	1.23847e+06	1.59461e+06	6.61892e+06	2.96296e+06	1.56027e+06	1.93175e+06	4.64609e+06	2.89007e+06	3.04499e+06	1.99541e+06	5.68296e+06	1.28142e+06	3.89444e+06	3.53305e+06	3.55372e+06	2.08108e+06	2.74415e+06	1.24607e+06	2.03612e+06	3.23346e+06	3.72725e+06	3.55902e+06	3.19653e+06
M520T123	2.83174e+06	3.03529e+06	3.58104e+06	5.32099e+06	6.37514e+06	3.88336e+06	7.06017e+06	2.28511e+06	1.08896e+07	3.84965e+06	4.01455e+06	6.11087e+06	7.21257e+06	5.06711e+06	5.74113e+06	6.96555e+06	4.74628e+06	6.14128e+06	3.41504e+06	6.32754e+06	2.68791e+06	5.20751e+06	2.13435e+06	8.23575e+06	9.04384e+06	1.19592e+07	2.94542e+06	1.5818e+06	5.41114e+06	2.96371e+06	2.41627e+06	5.94911e+06	1.89144e+07	7.55252e+06	3.67437e+06	2.0503e+06	5.0887e+06	7.89237e+06	5.73344e+06	3.56134e+06	6.77105e+06	6.244e+06	4.12297e+06	1.77066e+06	3.61063e+06	1.24414e+07	5.46735e+06	3.69751e+06	4.07422e+06
M521T435	2.09004e+06	1.56804e+06	3.58027e+06	1.23287e+06	2.89958e+06	1.39881e+06	4.26237e+06	2.41033e+06	3.32074e+06	1.74436e+06	3.75589e+06	1.45231e+06	2.02506e+06	3.95001e+06	3.73509e+06	1.48523e+06	2.86134e+06	1.77863e+06	3.61591e+06	1.46343e+06	2.39165e+06	3.51558e+06	1.41267e+06	4.19761e+06	3.93162e+06	3.4529e+06	2.30141e+06	1.46481e+06	2.97985e+06	4.20303e+06	1.50895e+06	1.63985e+06	3.27739e+06	3.67666e+06	1.921e+06	2.09934e+06	2.98635e+06	4.2695e+06	3.88933e+06	4.1264e+06	3.26295e+06	3.54621e+06	2.00032e+06	1.62922e+06	2.10499e+06	3.6879e+06	3.74813e+06	3.60054e+06	3.85323e+06
M521T490	1.49101e+08	8.4513e+07	9.37919e+07	7.96538e+07	1.49517e+08	8.63813e+07	1.20521e+08	1.53098e+08	8.28501e+07	6.53885e+07	9.72061e+07	1.01853e+08	1.29637e+08	9.94022e+07	1.01179e+08	1.10454e+08	1.61601e+08	8.4951e+07	8.67997e+07	8.65806e+07	1.59956e+08	8.02837e+07	1.12487e+08	1.24995e+08	1.2268e+08	8.36797e+07	1.57268e+08	1.04661e+08	1.60622e+08	9.90126e+07	1.3083e+08	1.22143e+08	8.14387e+07	1.25212e+08	3.43949e+07	1.74946e+08	1.60673e+08	1.00008e+08	8.29851e+07	9.70533e+07	8.54074e+07	8.51071e+07	8.02136e+07	1.11568e+08	7.75501e+07	8.3365e+07	1.00414e+08	8.21213e+07	9.90779e+07
M521T37		1.29358e+06	3.14203e+06	1.19457e+06	4.51644e+06		1.48556e+06	1.94428e+06	3.9971e+06	4.20301e+06	2.84001e+06	1.38559e+06	1.61796e+06	2.76816e+06	3.99726e+06	625745	2.77632e+06	2.00311e+06	2.31199e+06		2.45907e+06	2.38217e+06	817029	1.80615e+06	2.41546e+06	3.86074e+06		913383	4.56189e+06	2.67325e+06	1.01288e+06	1.38901e+06	3.86194e+06	3.05198e+06	2.02678e+06	2.30549e+06	5.45607e+06	2.71649e+06	2.97017e+06	4.34858e+06	3.41846e+06	4.05184e+06	1.59611e+06	1.16674e+06	2.61694e+06	3.79096e+06	3.84194e+06	2.97935e+06	1.85592e+06
M521T123	872387	844486	1.05332e+06	950630	1.71622e+06	1.10283e+06	855411	464000	1.6018e+06	1.12962e+06	881353	2.03352e+06	1.15336e+06	1.55158e+06	2.84664e+06	1.94066e+06	1.32647e+06	1.45718e+06	902487	1.10746e+06	701298	1.19892e+06	528883	2.435e+06	4.39709e+06	3.44329e+06	1.30802e+06	372630	1.47945e+06	880350	617469	1.79041e+06	2.83248e+06	2.12741e+06	1.04982e+06	551711	1.35253e+06	1.91561e+06	1.56007e+06	1.08389e+06	1.0345e+06	1.73454e+06	1.0098e+06	513117	747968	3.55402e+06	1.49075e+06	1.05689e+06	1.40607e+06
M521T113	178190	571428	448356	484815	1.63507e+06	340984	1.18346e+06	705156	1.19296e+06	421657	554109	574885	584922	1.28198e+06	800619	552047	1.63187e+06	926722	966868	436127	519011	833596	544871	1.02915e+06	1.25968e+06	1.23274e+06	347222	570214	2.28845e+06	875769	457483	546760	1.42262e+06	821293	499250	562469	1.6471e+06	352966	1.09918e+06	1.01552e+06	1.00461e+06	405326	770120	382851	626964	918633	966500	1.03055e+06	936323
M521T601	3.86615e+07	3.03139e+07	6.22348e+06	3.23709e+07	5.40914e+06	3.03714e+07	3.99567e+06	3.4968e+07	2.14645e+06	1.4602e+07	1.05856e+07	2.62094e+07	3.95087e+07	6.99103e+06	5.64149e+06	2.58086e+07	5.20785e+06	2.80757e+07	4.2931e+06	3.14525e+07	3.20376e+07	4.56495e+06	3.17917e+07	3.89158e+06	3.78688e+06	3.00386e+06	3.4874e+07	3.94503e+07	5.01498e+06	5.9862e+06	5.95357e+07	4.23387e+07	2.4031e+06	3.53524e+06	2.02693e+07	3.36126e+07	5.67291e+06	6.91217e+06	4.5655e+06	6.03186e+06	2.48888e+06	4.54794e+06	1.98415e+07	3.5819e+07	2.09792e+07	2.56245e+06	6.61933e+06	4.65884e+06	6.61148e+06
M522T490	5.37822e+07	3.09512e+07	3.50097e+07	2.89298e+07	2.34857e+07	3.29235e+07	4.45096e+07	5.57499e+07	1.23912e+07	2.46633e+07	3.70523e+07	3.80206e+07	4.93768e+07	3.72463e+07	3.55305e+07	1.76572e+07	5.77121e+07	3.26617e+07	3.23518e+07	3.20428e+07	5.89383e+07	2.92229e+07	1.89338e+07	4.65098e+07	4.49536e+07	2.99518e+07	5.82816e+07	3.81817e+07	5.97608e+07	3.76643e+07	2.17497e+07	2.13908e+07	3.04302e+07	4.58724e+07	2.77937e+07	6.41901e+07	6.0005e+07	3.64045e+07	2.92772e+07	3.69383e+07	3.07659e+07	3.17274e+07	2.99281e+07	3.97242e+07	2.88341e+07	3.20888e+07	3.76157e+07	3.11845e+07	3.63878e+07
M522T606	594652	767683	939991	777201	321953	682466	563816	639067	741936	520994	912268	815441	764775	795287	705452	866814	398460	821225	677442	719935	682561	626432	1.32445e+06	559264	616104	1.41318e+06	690823	790617		783962	1.00405e+06	945529	630157		444832	768783	320503	900465	727971	606633	603136	753004		780219	488295	1.18965e+06			794706
M522T83	202518	249302	381487	229985	222772	149672	290274	260862	393041	311747	354209	194302	273873	253786	306248	205649	430190	304153	299668	256995	179801	307575	333191	315294	386150	388032	300449	280787	461030	391218	314183	295203	442756	500418	295030	289978	595369	349953	546183	507964	340164	200570	270520	206881	183848	164740	420383	383695	513272
M522T115	612568	325199	890018	280562	952374	493393	1.21558e+06	673849	868885	1.15697e+06	825596	847974	311947	602371	690419	627778	1.00107e+06	433788	649426	321299	709040	655151	295826	948431	783489	1.02662e+06	302469	767365	1.13502e+06	565295	462731	609770	795681	448684	1.30803e+06	461351	891213	395780	650947	666093	1.19087e+06	585059	853020	388139	510856	867608	627453	757076	673263
M522T172	4.53619e+07	9.22029e+07	4.47344e+07	7.89274e+07	4.85135e+07	1.40054e+08	1.06675e+08	3.89238e+07	2.95867e+08	6.76422e+07	4.98767e+07	3.03524e+08	5.78617e+07	6.26607e+07	6.97695e+07	1.38533e+08	3.87613e+07	2.18324e+08	8.09557e+07	1.23621e+08	5.127e+07	5.65122e+07	7.87883e+07	1.88102e+08	2.13797e+08	3.07934e+08	4.77741e+07	3.8111e+07	3.86465e+07	5.50072e+07	4.52827e+07	5.00186e+07	2.66723e+08	1.63325e+08	8.41203e+07	4.74487e+07	4.38564e+07	9.09296e+07	1.00736e+08	8.73522e+07	2.07304e+08	1.06014e+08	1.35852e+08	3.88909e+07	8.03136e+07	2.78569e+08	1.15982e+08	1.31964e+08	6.34104e+07
M522T156	2.34172e+07	2.80869e+07	3.02926e+07	2.85843e+07	2.87972e+07	2.89405e+07	6.14394e+07	2.18397e+07	6.47853e+07	3.76282e+07	3.51078e+07	5.82362e+07	2.40051e+07	3.81767e+07	2.45881e+07	5.17937e+07	2.97701e+07	6.2387e+07	3.25298e+07	2.89525e+07	2.03929e+07	3.19538e+07	2.08799e+07	5.31759e+07	6.85992e+07	7.00338e+07	1.53843e+07	1.92485e+07	2.91047e+07	3.21153e+07	1.68852e+07	2.12296e+07	7.76517e+07	4.2279e+07	3.38018e+07	2.35965e+07	3.33079e+07	1.50146e+07	3.84075e+07	3.00344e+07	5.23263e+07	2.4726e+07	3.27475e+07	1.57544e+07	2.72368e+07	5.46641e+07	3.22245e+07	3.34627e+07	2.77235e+07
M522T394	325503	347807	287539	341475	221232	436620	474698	325052	467210	324519	290919	607126	389430	318256	320792	561132	223830	521068	350902	400079	420557	334889	308917	464812	430925	519484	404737	327869	213335	320571	375369	396937	462330	429865	411609	397711	175563	323815	310831	292305	454989	370096	402188	354620	418599	446040	284954	316219	317055
M522T601	1.43424e+07	1.08113e+07	2.28012e+06	1.14491e+07	1.59745e+06	1.15279e+07	1.38573e+06	1.24586e+07	841977	5.00075e+06	2.49144e+06	1.32536e+07	1.426e+07	2.18337e+06	2.08612e+06	1.3175e+07	1.54834e+06	1.04294e+07	1.6323e+06	1.15194e+07	1.70497e+07	1.33712e+06	1.16958e+07	1.22486e+06	1.30173e+06	917548	1.26802e+07	1.81912e+07	1.6965e+06	2.01311e+06	2.01266e+07	1.51423e+07		1.14497e+06	7.25863e+06	1.20347e+07	1.8929e+06	2.59759e+06	1.40018e+06	3.03951e+06		2.30076e+06	7.12636e+06	1.84693e+07	7.92008e+06	1.01699e+06	2.22906e+06	1.4652e+06	2.26347e+06
M523T490	9.97937e+06	5.86504e+06	5.78192e+06	2.22593e+06	1.06582e+07	6.15221e+06	7.81558e+06	9.87151e+06	5.29188e+06	4.44232e+06	6.28726e+06	6.47328e+06	8.64595e+06	6.80382e+06	6.30591e+06	7.22473e+06	1.06287e+07	5.47819e+06	5.70697e+06	5.72313e+06	1.07207e+07	5.64152e+06	7.31808e+06	7.98981e+06	7.86774e+06	1.97248e+06	1.05176e+07	6.31322e+06	1.09281e+07	6.03927e+06	8.71132e+06	8.38772e+06	5.62423e+06	9.07976e+06	4.68992e+06	1.19983e+07	1.0333e+07	6.03817e+06	5.2796e+06	7.0994e+06	5.34891e+06	5.1415e+06	4.72119e+06	7.04226e+06	4.78532e+06	4.71209e+06	6.17889e+06	5.22499e+06	6.33832e+06
M523T116	154705	88374.8	225988	131477	255686	60456.9	179473	76514	211846	152235	208568	208229	140843	143701	148287	85694.6	282552	190326	277399	163959	194155	158249	67037.7	417306	188779	226110	72831.6	190509	280925	131422	120542	165927	308003	223379	328424	113360	240472		161038	149752	284844	140011	106736	149473	276642	216308	152870	162317	152620
M523T172	2.32262e+07	2.66292e+07	1.27864e+07	2.86159e+07	1.39254e+07	3.97728e+07	5.22203e+07	1.09989e+07	8.60739e+07	2.02453e+07	1.39449e+07	8.45097e+07	1.67604e+07	1.85777e+07	2.1302e+07	7.57088e+07	1.10311e+07	6.36611e+07	2.35834e+07	3.51539e+07	1.45398e+07	2.89948e+07	1.35167e+07	5.45178e+07	6.04076e+07	9.01249e+07	1.4009e+07	1.07383e+07	1.10462e+07	1.59978e+07	1.2914e+07	1.3907e+07	8.02296e+07	4.68011e+07	2.43843e+07	1.35968e+07	1.25636e+07	2.64536e+07	2.90631e+07	2.5192e+07	5.94752e+07	3.07066e+07	2.58914e+07	1.06411e+07	2.32001e+07	7.88499e+07	1.90477e+07	3.79436e+07	1.76883e+07
M523T156	6.54858e+06	8.03125e+06	8.70213e+06	8.22918e+06	8.43538e+06	8.45751e+06	1.72857e+07	5.80195e+06	1.80636e+07	9.72384e+06	1.00481e+07	1.68208e+07	6.80795e+06	1.0141e+07	7.06503e+06	1.47153e+07	8.52057e+06	1.77412e+07	9.07643e+06	8.07048e+06	5.81848e+06	9.16356e+06	5.7235e+06	1.51977e+07	1.93181e+07	2.00885e+07	4.27903e+06	4.83059e+06	8.52549e+06	9.55119e+06	4.93454e+06	6.17257e+06	2.07935e+07	1.20399e+07	9.75908e+06	5.90668e+06	9.70046e+06	4.34498e+06	1.09521e+07	8.69255e+06	1.5523e+07	7.02191e+06	9.28907e+06	4.50273e+06	7.7618e+06	1.5559e+07	9.27915e+06	9.67374e+06	7.80089e+06
M523T584	413859	300900	366419	295462	301536	400262	313106	316546	308318	148767	367773	300246	527073	374530	299470	309625	302026	263703	371505	228261	348411	331873	361659	208571	238687	319712	509283	267875	258486	370532	415309	479786	232500	274371	193911	369216	304919	261398	382303	439439	298166	240821	203211	336212	146968	302438	439432	285401	388010
M523T439	8.57245e+06	8.36108e+06	2.21629e+06	8.02371e+06	975582	9.53518e+06	7.35943e+06	8.99762e+06	6.66545e+06	3.4615e+06	2.41854e+06	1.27286e+07	1.0417e+07	2.20565e+06	2.14429e+06	1.30333e+07	1.47348e+06	1.03777e+07	2.82777e+06	8.74416e+06	1.09178e+07	2.63582e+06	7.43921e+06	7.26123e+06	6.81069e+06	7.23819e+06	9.6548e+06	6.95351e+06		2.82404e+06	9.24232e+06	9.35831e+06	7.15919e+06	5.87387e+06	4.52413e+06	1.09632e+07	1.01192e+06	2.0042e+06	2.93332e+06	2.50067e+06	5.41962e+06	2.36611e+06	4.07094e+06	7.83941e+06	4.69678e+06	5.05931e+06	2.77108e+06	2.16847e+06	2.3053e+06
M523T600	2.87175e+07	2.32855e+07	7.48589e+06	2.63372e+07	9.80306e+06	2.33417e+07	4.18005e+06	2.68067e+07	4.3106e+06	1.41876e+07	8.14884e+06	2.29485e+07	3.09369e+07	8.51214e+06	7.33865e+06	2.49844e+07	7.76881e+06	2.42268e+07	6.29437e+06	2.43555e+07	2.69e+07	6.70957e+06	2.51781e+07	4.3507e+06	4.52428e+06	4.22844e+06	2.86915e+07	2.75745e+07	8.97317e+06	8.4262e+06	3.16999e+07	3.05048e+07	4.17185e+06	4.41074e+06	1.71397e+07	2.63806e+07	1.02685e+07	9.98708e+06	6.26546e+06	7.8231e+06	3.97271e+06	6.19787e+06	1.85939e+07	2.7001e+07	1.77039e+07	4.08781e+06	9.38981e+06	5.57806e+06	9.06406e+06
M523T611	7.44253e+07	6.61653e+07	2.31006e+07	1.109e+08	2.39573e+07	8.94834e+07	1.57475e+07	7.29729e+07	1.26976e+07	5.26182e+07	2.712e+07	5.91271e+07	6.97246e+07	2.54047e+07	2.32589e+07	9.47744e+07	2.2196e+07	6.3019e+07	2.00336e+07	9.63646e+07	6.70091e+07	2.20435e+07	6.8986e+07	1.32171e+07	1.35702e+07	1.21454e+07	6.92232e+07	1.01638e+08	3.79435e+07	2.4366e+07	1.12299e+08	7.02757e+07	1.10329e+07	1.37282e+07	5.40196e+07	6.61629e+07	4.508e+07	2.83853e+07	1.89563e+07	2.48401e+07	1.1841e+07	1.91909e+07	8.6424e+07	6.86833e+07	5.96061e+07	1.17473e+07	2.45739e+07	1.87667e+07	2.58379e+07
M524T630	9.11809e+06	6.64382e+06	2.40927e+06	6.42214e+06	2.59055e+06	6.30381e+06	1.16113e+06	8.77798e+06	1.24974e+06	6.19519e+06	2.45007e+06	7.57061e+06	6.23754e+06	2.93247e+06	2.29726e+06	6.58243e+06	1.56815e+06	6.46603e+06	2.8494e+06	6.78241e+06	8.25675e+06	2.6611e+06	5.52924e+06	954717	918011	1.29344e+06	9.63828e+06	5.96063e+06	2.56546e+06	2.13193e+06	6.71102e+06	6.47954e+06	1.21466e+06	1.1584e+06	7.43915e+06	7.70329e+06	2.84005e+06	2.68566e+06	2.20329e+06	2.64251e+06	1.1672e+06	3.21865e+06	8.46279e+06	5.47718e+06	8.10718e+06	963155	2.24766e+06	2.43351e+06	2.64456e+06
M524T105	936378	1.08878e+06	1.71212e+06	993700	2.57426e+06	687044	1.26647e+06	1.19383e+06	1.65082e+06	763482	1.62334e+06	925171	1.07696e+06	2.18457e+06	1.3693e+06	846152	2.66247e+06	1.52892e+06	1.37711e+06	1.12372e+06	856631	1.25358e+06	1.31156e+06	1.37345e+06	1.68703e+06	1.53999e+06	867652	1.28475e+06	3.45281e+06	1.81896e+06	1.26572e+06	1.01658e+06	1.92687e+06	1.62018e+06	1.37479e+06	1.64167e+06	4.36839e+06	490490	1.64542e+06	1.82839e+06	1.42492e+06	843839	1.20176e+06	814400	985406	908262	1.58527e+06	1.71578e+06	1.83492e+06
M524T125	434506	806048	1.61137e+06	778096	1.30487e+06	1.08301e+06	1.11262e+06	473728	770942	562561	1.56874e+06	873775	700518	1.2807e+06	1.90363e+06	621324	1.61733e+06	684292	933622	702147	688865	993486	985675	1.3308e+06	2.36447e+06	1.4964e+06	537695	871271	1.10452e+06	2.24077e+06	946247	909080	1.47655e+06	1.61432e+06	443678	359390	1.85077e+06	1.70829e+06	1.04888e+06	1.25006e+06	896554	1.18195e+06		588496	674475	2.16853e+06	2.5202e+06	1.52249e+06	1.17998e+06
M524T113_2	187925	287512	450392				789446			199814	556015	265296	225381	578429	224991		391290	467103	458561		223849	384396			704158	461778	157019	321743		732165	234424		592093	398733	255719	245675	597761		513302	825382			263020	271975	194069		707584	516384	334312
M524T166	1.74902e+06	1.85771e+06	3.15903e+06	1.66012e+06	1.76446e+06	1.55359e+06	2.46473e+06	1.75632e+06	2.22924e+06	2.82283e+06	2.99366e+06	1.64255e+06	1.56395e+06	2.16197e+06	2.37622e+06	1.24554e+06	3.50393e+06	1.93386e+06	4.19943e+06	1.88841e+06	2.23661e+06	2.91796e+06	1.70313e+06	2.0021e+06	2.67077e+06	2.63796e+06	1.0902e+06	2.3005e+06	3.7029e+06	2.94412e+06	963747	1.77203e+06	3.0782e+06	1.63797e+06	1.9483e+06	1.50599e+06	3.37625e+06	1.4916e+06	2.5588e+06	2.62162e+06	2.90436e+06	2.8726e+06	2.05866e+06	1.43207e+06	1.99774e+06	2.0034e+06	2.32392e+06	2.94258e+06	2.50951e+06
M524T172	4.05469e+06	4.55202e+06	2.26469e+06	5.17743e+06	2.53214e+06	3.20097e+06	7.7738e+06	1.96895e+06	1.52239e+07	3.45821e+06	4.78924e+06	9.18367e+06	2.93455e+06	3.288e+06	3.73811e+06	6.19236e+06	2.28521e+06	1.16259e+07	4.03156e+06	6.53875e+06	2.46133e+06	5.02017e+06	2.37508e+06	4.30422e+06	1.1069e+07	8.34289e+06	2.48501e+06	1.89349e+06	216915	5.41886e+06	2.19351e+06	2.55903e+06	1.40614e+07	8.08064e+06	4.11118e+06	2.43498e+06	2.24687e+06	4.79182e+06	5.19878e+06	2.29926e+06	1.05523e+07	5.24952e+06	4.56355e+06	1.95281e+06	3.9749e+06	1.43576e+07	5.89435e+06	4.18912e+06	3.05711e+06
M524T156	1.1387e+06	1.37773e+06	1.59176e+06	1.42978e+06	1.41368e+06	1.37525e+06	3.11325e+06	1.16181e+06	3.29196e+06	1.869e+06	1.7784e+06	2.78245e+06	1.17104e+06	1.92628e+06	1.2366e+06	2.5558e+06	1.47769e+06	2.93108e+06	1.65399e+06	1.41223e+06	1.04132e+06	1.62831e+06	1.00879e+06	2.7309e+06	3.40413e+06	3.59043e+06	744353	954843	1.41905e+06	1.62172e+06	816553	1.09177e+06	3.8212e+06	2.21654e+06	889202	1.16389e+06	1.66434e+06	760987	1.92492e+06	1.53902e+06	2.69885e+06	1.24813e+06	1.56952e+06	783458	1.36647e+06	2.72017e+06	1.45945e+06	1.67242e+06	1.13914e+06
M524T241	4.72909e+07	1.19065e+08	5.75549e+07	1.48748e+08	8.2872e+07	1.90716e+08	3.49926e+08	4.70462e+07	6.19792e+08	1.16487e+08	6.29261e+07	5.27678e+08	7.6634e+07	7.42558e+07	7.79273e+07	4.99755e+08	5.62013e+07	3.74503e+08	1.46227e+08	1.70318e+08	6.79249e+07	1.65577e+08	4.91e+07	3.71332e+08	3.73326e+08	6.58332e+08	5.3599e+07	3.10756e+07	5.77163e+07	7.64456e+07	5.26781e+07	5.23517e+07	5.19958e+08	2.86199e+08	1.34142e+08	6.33048e+07	7.0912e+07	7.05258e+07	1.3825e+08	6.42856e+07	5.16981e+08	1.41237e+08	1.34953e+08	4.61829e+07	1.30299e+08	4.92932e+08	8.58856e+07	1.27991e+08	7.21303e+07
M524T223	3.26049e+06	8.10741e+06	4.1455e+06	9.49834e+06	7.6618e+06	1.53254e+07	1.90241e+07	3.182e+06	4.64268e+07	8.07187e+06	3.98265e+06	3.33754e+07	5.60674e+06	4.69402e+06	6.59249e+06	3.55487e+07	4.60122e+06	1.9181e+07	8.88399e+06	1.39263e+07	4.4786e+06	1.07552e+07	3.72794e+06	2.68163e+07	2.22985e+07	4.58291e+07	4.11059e+06	2.1067e+06	5.04615e+06	4.59718e+06	3.86349e+06	3.78055e+06	3.16118e+07	2.12798e+07	8.25824e+06	3.84564e+06	6.23975e+06	6.54263e+06	7.79725e+06	3.51056e+06	3.29465e+07	1.12576e+07	8.46574e+06	2.8818e+06	8.57828e+06	3.98332e+07	5.08447e+06	6.66773e+06	4.90302e+06
M524T439	3.02209e+06	2.87399e+06	646024	2.96034e+06	264410	3.17754e+06	2.32171e+06	2.9551e+06	2.01804e+06	1.09484e+06	702965	1.72748e+06	3.58744e+06	720019	686404	4.64173e+06	383759	3.50539e+06	893983	3.1325e+06	3.8238e+06	814154	2.73098e+06	2.17775e+06	2.32773e+06	2.42235e+06	3.56971e+06	2.06033e+06	247799	837787	3.24521e+06	3.20494e+06	2.15723e+06	1.64782e+06	1.40505e+06	3.80916e+06	265131	618620	674870	580999	1.89256e+06	774621	1.39362e+06	2.53911e+06	1.35436e+06	1.5056e+06	675246	600302	644032
M524T611	3.90919e+07	3.48482e+07	8.17423e+06	3.96948e+07	1.37672e+07	2.28395e+07	5.97175e+06	2.70279e+07	4.75655e+06	1.97646e+07	9.75711e+06	2.20803e+07	2.46612e+07	9.4272e+06	8.59019e+06	3.38627e+07	7.60976e+06	2.25259e+07	6.90164e+06	2.28887e+07	2.3558e+07	7.41494e+06	2.45093e+07	4.75063e+06	4.80323e+06	4.08681e+06	2.48824e+07	2.45777e+07	1.24743e+07	8.79142e+06	2.64847e+07	2.59026e+07	4.01346e+06	4.70969e+06	2.63161e+07	2.33868e+07	1.35963e+07	1.01595e+07	6.30375e+06	8.93226e+06	4.19521e+06	6.57026e+06	2.97937e+07	2.45045e+07	2.3063e+07	4.0401e+06	9.27937e+06	6.74042e+06	9.01758e+06
M525T630	3.20141e+06	1.79535e+06	464861	2.12114e+06	386662	1.96896e+06	309791	3.1838e+06	400439	1.89932e+06	579461	2.11621e+06	2.2725e+06	491752	382760	2.19814e+06	685670		499356	2.0789e+06	3.10761e+06	673154	1.85104e+06	206068		117937	2.82692e+06	1.87521e+06	771641	747665	2.2294e+06	1.87167e+06	293455		2.07284e+06	2.83256e+06	671935	486972	565992	650270	335857	734698	2.08307e+06	2.30711e+06	2.29945e+06	147679	539683	438184	788373
M525T105	264311	267610	464632	265514	710290	178989	319776	313110	423069	456038	442067	237282	292847	586927	167363	231619	717251	434065	376213	301407	238956	327268	372719	184911	439010	450029	230286	357438	931327	511721	350981	147087	516239	449380	372331	428341	1.18989e+06		444571	500277	399681	212948	348390	217476	233600	262530	448574	462984	492157
M525T125	145162		414670	163363	303726	134478	278987		192827		124151	197246	172840	347484	481620	160013	370963		220037	183698	110096	193009	214960	346215	515963	416102	141122		209728	345553	172625	173677	390460	419893	108210	119531	417248	482390	403874		173740	309362	121527	206854	136999	611870	591522		313915
M525T167	504948	286481	1.01635e+06	412182	896105	428426	712626	508040	654863	715166	779942	386607	450326	602280	660100	288605	950837	429984	1.08355e+06	560117	611040	824161	275590	1.1047e+06	782913	589449	283108	610128	1.00329e+06	827771	301100	302251	798317	494371	572796	398359	946597	434024	847294	774757	851808	672634	555184	434860	551817	580182	319432	822623	719473
M525T223	992013	2.35998e+06	1.19942e+06	2.67674e+06	2.30513e+06	3.98177e+06	5.47855e+06	909384	1.32121e+07	2.30888e+06	1.15186e+06	9.59107e+06	1.43511e+06	1.35783e+06	1.84378e+06	1.01998e+07	1.3258e+06	5.47429e+06	2.23512e+06	3.93104e+06	1.31511e+06	3.10395e+06	1.0663e+06	7.52647e+06	6.43377e+06	1.31216e+07	1.25293e+06	564723	1.45354e+06	1.23165e+06	1.08603e+06	1.13414e+06	9.54264e+06	6.09216e+06	2.38802e+06	1.05772e+06	1.74064e+06	1.90291e+06	2.21652e+06	1.07989e+06	9.41411e+06	3.27658e+06	2.52063e+06	838568	2.41623e+06	1.11863e+07	1.48424e+06	1.94902e+06	1.51619e+06
M525T241	1.34996e+07	3.4476e+07	1.64547e+07	4.33867e+07	2.68342e+07	5.66108e+07	1.0162e+08	1.35315e+07	1.81246e+08	3.29585e+07	1.819e+07	1.53066e+08	2.17682e+07	2.07122e+07	2.20539e+07	1.45585e+08	1.55039e+07	1.08537e+08	4.24145e+07	4.99217e+07	1.9257e+07	4.73699e+07	1.35129e+07	1.05033e+08	1.08586e+08	1.91634e+08	1.51541e+07	8.73684e+06	1.81359e+07	1.92064e+07	1.5125e+07	1.53003e+07	1.57656e+08	7.69012e+07	3.95441e+07	1.82295e+07	2.04574e+07	1.91003e+07	4.24936e+07	1.84421e+07	1.52996e+08	4.06492e+07	3.87405e+07	1.32262e+07	3.78424e+07	1.50917e+08	2.45014e+07	3.83071e+07	1.92618e+07
M525T611	4.67075e+06	4.74461e+06	846782	5.16025e+06	1.11029e+06	4.07175e+06	718710	5.74568e+06	403024	3.00231e+06	1.56474e+06	4.62296e+06	4.39025e+06	1.25772e+06	1.13465e+06	5.04303e+06	1.0546e+06	4.86679e+06	885665	4.94014e+06	5.2788e+06	850578	3.88103e+06	453681		319045	4.08536e+06	4.2014e+06	996570	1.04292e+06	5.55429e+06	5.19401e+06		560178	3.13766e+06	3.43076e+06	935396	1.06454e+06	703385	1.48323e+06	480775	864301	3.58894e+06	4.97472e+06	3.65507e+06	260149	1.09137e+06	940794	1.14683e+06
M526T231	325159	1.038e+06	700373	2.43409e+06	159094	3.1137e+06	4.96988e+06	305916	8.1347e+06	1.32738e+06	403524	6.24337e+06	1.1046e+06	830213	807289	5.56962e+06	368105	4.66332e+06	1.99101e+06	2.72246e+06	857699	2.19418e+06	921162	4.73757e+06	5.65614e+06	9.83437e+06	781627	581134	281544	777580	852540	828162	6.99799e+06	3.42774e+06	1.46774e+06	771186	342497	842773	1.55692e+06	645989	7.30887e+06	1.92303e+06	1.55021e+06	842010	1.8306e+06	7.13048e+06	881413	1.77499e+06	867219
M526T617	6.11059e+06	4.06267e+06	7.31065e+06	5.21876e+06	5.95502e+06	3.12923e+06	5.29293e+06	5.45868e+06	4.90361e+06	8.85171e+06	5.64487e+06	4.02743e+06	6.18717e+06	8.00923e+06	3.71925e+06	4.39295e+06	6.19605e+06	4.74631e+06	4.7462e+06	3.63963e+06	2.92626e+06	5.40745e+06	5.08529e+06	6.90246e+06	6.43386e+06	4.31056e+06	4.1329e+06	3.65782e+06	6.16538e+06	5.10365e+06	3.89955e+06	4.37688e+06	4.65358e+06	6.21272e+06	8.98535e+06	5.74604e+06	6.66879e+06	4.62434e+06	6.75556e+06	6.77402e+06	4.94841e+06		8.28445e+06	3.28665e+06	5.36008e+06	5.51336e+06	6.29483e+06	5.57471e+06	7.43418e+06
M526T99	6.59556e+06	6.45202e+06	1.17418e+07	6.2161e+06	7.67119e+06	4.06997e+06	8.15171e+06	8.19318e+06	8.96338e+06	1.22241e+07	1.13501e+07	4.96776e+06	6.70154e+06	1.44217e+07	8.4413e+06	4.64428e+06	9.53672e+06	8.98816e+06	9.2333e+06	6.04292e+06	5.41575e+06	8.19207e+06	7.35051e+06	8.09867e+06	1.01664e+07	7.73618e+06	4.36088e+06	7.05464e+06	9.5877e+06	1.06769e+07	6.52597e+06	5.76759e+06	9.54839e+06	7.77325e+06	9.86662e+06	8.50437e+06	9.45778e+06		1.06366e+07	1.19257e+07	7.67891e+06	4.33309e+06	8.53445e+06	4.83382e+06	6.17774e+06	4.41294e+06	1.02797e+07	1.06723e+07	1.03047e+07
M526T180	828233	1.37423e+06	1.0411e+06	1.4602e+06	1.21901e+06	1.98702e+06	2.16363e+06	852069	2.95161e+06	1.03882e+06	1.05629e+06	2.86786e+06	1.57072e+06	1.19742e+06	1.49387e+06	2.60047e+06	1.16683e+06	2.6078e+06	1.53988e+06	1.85724e+06	537246	1.49697e+06	1.34989e+06	2.22469e+06	2.23027e+06	3.88181e+06	974149	1.2079e+06	1.05173e+06	1.43991e+06	1.39645e+06	1.42632e+06	3.5045e+06	1.9324e+06	1.19811e+06	1.15298e+06	1.11856e+06	1.64166e+06	1.39207e+06	1.20107e+06	2.59535e+06	1.62133e+06	1.04449e+06	1.34258e+06	1.16797e+06	3.76991e+06	1.39279e+06	1.2801e+06	1.19795e+06
M526T241	1.8625e+06	6.24868e+06	2.93309e+06	7.38084e+06	4.94083e+06	1.01847e+07	1.87975e+07	2.45237e+06	3.27824e+07	5.73773e+06	3.27427e+06	2.74692e+07	3.99271e+06	3.95223e+06	4.03036e+06	2.5614e+07	2.79123e+06	1.94666e+07	7.51914e+06	8.54452e+06	3.51536e+06	8.90808e+06	2.49158e+06	1.89824e+07	2.02539e+07	3.4275e+07	2.93767e+06	1.47944e+06	3.10152e+06	3.78701e+06	2.82334e+06	2.82642e+06	2.62421e+07	1.39831e+07	7.22927e+06	3.27466e+06	3.48271e+06	3.49977e+06	7.54102e+06	3.26725e+06	2.66911e+07	6.71078e+06	7.05419e+06	2.29097e+06	6.89588e+06	2.56372e+07	4.45169e+06	6.64556e+06	3.74016e+06
M527T37_1			1.10034e+06		832577	935834	1.22016e+06	1.03465e+06	1.67515e+06	898015	1.20957e+06	748727	675997		1.14199e+06	512135	815791	716709	1.098e+06	659154	787442	1.30531e+06	734424	904451	1.11481e+06	1.25549e+06		806580		1.01317e+06	734455	859806	993243	1.23698e+06	771993	845042	1.10281e+06	488955	1.00103e+06	1.39416e+06	1.09455e+06	935713		701901	912696	967613	910628	967509	702755
M527T37_2		1.41519e+06	3.41717e+06	1.91601e+06	5.0963e+06	1.5857e+06	1.89742e+06	2.18402e+06	4.22792e+06	4.1885e+06	3.8e+06	2.2647e+06	1.91062e+06	2.69817e+06	4.13679e+06	1.80825e+06	3.43626e+06	2.17184e+06	3.06141e+06	650128	2.81917e+06	2.69474e+06	1.00043e+06	2.3872e+06	2.2859e+06	4.35038e+06		1.60316e+06	5.37806e+06	3.06299e+06	1.36525e+06	1.82075e+06	3.8504e+06	3.53103e+06	2.36792e+06	2.32158e+06	6.22385e+06	2.38467e+06	3.32428e+06	4.80471e+06	3.63824e+06	4.04126e+06	1.81349e+06		2.72361e+06	4.32079e+06	3.58329e+06	3.57234e+06	2.48417e+06
M527T315	72194.6	61952.1	84088.3	49950.2	70202.8	31854.8	83974.4	69008.9	68764.6	45994.4	77473.2	75889.5	78447.1	79558.6	86982.4	66407	62172.2	68607.7	85249.6	65206.1	82007	69801.6	63406.8	94995.7	85074.8	69591	81290.2	62528.2	45875.2	71728.3	61536	72743.3	61242	67617	63165.7	81210.3	57397.6	68855.5	67813.6	70527.8	88916	104282	58149.8	28824.2	65938.2	58253.2	75369	74127	91735.9
M527T231	149221	531773	73783.5	590385	64192.7	775433	1.25022e+06	79133.1	2.07564e+06	305257	190810	1.58759e+06	136032	87804.2	83639.9	1.41909e+06	70032.6	1.18727e+06	241413	684932	208147	542705	210049	1.21641e+06	1.40499e+06	2.52534e+06	101059	128516		168926	188146	200073	1.79415e+06	834897	363788	182795		192610	372943	141032	1.88574e+06	448533	385982	194385	458460	1.86529e+06	203109	415890	195369
M527T99	1.91609e+06	1.87363e+06	3.51348e+06	1.83452e+06	1.08999e+06	1.2265e+06	2.40079e+06	2.42236e+06	2.6781e+06	3.63201e+06	3.33535e+06	1.44594e+06	1.98781e+06	4.29336e+06	2.48097e+06	1.35584e+06	2.88359e+06	2.72182e+06	2.7308e+06	1.78008e+06	1.57131e+06	2.35846e+06	2.17921e+06	2.32059e+06	3.00716e+06	2.34085e+06	1.31971e+06	2.10937e+06	2.85529e+06	3.17327e+06	1.98658e+06	1.72651e+06	2.85438e+06	2.31399e+06	2.89671e+06	2.50398e+06	2.80224e+06		3.08073e+06	3.64178e+06	2.27273e+06	1.31252e+06	2.5336e+06	1.41904e+06	1.81203e+06	1.37536e+06	3.06452e+06	3.20784e+06	3.12404e+06
M527T180	224894	383185	277239	380540	326141	537318	556197	231463	774889	274710	285472	778438	425202	325397	401391	676235	319172	681605	403170	481556	272750	412595	161122	602219	578126	996876	266183	295405	267176	398721	194245	401964	429187	272757	160742	297877	302389	430716	376860	311856	693603	429078	290158	345001	301633	1.00147e+06	195064	343646	314412
M527T242	316329	889847	450490	1.1456e+06	490143	1.47356e+06	2.6698e+06	321565	4.70969e+06	767670	388040	3.92443e+06	465521	406573	522908	3.52319e+06	262646	2.19395e+06	913559	1.1839e+06	443158	1.34596e+06	250529	2.73017e+06	2.69992e+06	4.7707e+06	306669	156962	327213	439987	381595	298392	3.60334e+06	1.82075e+06	991137	461277	482274	459088	1.00977e+06	278641	3.77241e+06	1.05257e+06	1.08018e+06	232872	916869	3.73938e+06	540057	865894	430631
M528T92	388294	567319	881720	489173	410835	308949	582398	514054	354749	193916	865957	352245	359039	441371	586966	242592	589759	417025	926314	402652	472465	623702	199328	591013	500903	411377	135715	646629	595301	654723	314642	445566	703436	353776	197160	377622	541260	254582	535346	757259	545231	460581	300907	496723	359928	444370	499509	657573	561222
M528T99	370651	340545	638975	321564	431436	216099	417010	423781	498245	664553	598419	269977	191877	804044	446247	235520	503611	475890	498804	300744	283978	408744	395729	430459	554776	430371	240450	378483	513172	563565	350829	325179	506027	415749	531829	452016	503952		561054	614453	408823	218768	462117	263754	331998	229045	549932	562328	544782
M528T113	2.93828e+06	3.69136e+06	9.98312e+06	3.46817e+06	1.40849e+07	2.32445e+06	9.74518e+06	3.74998e+06	1.12546e+07	1.09085e+07	9.45082e+06	1.57137e+06	3.71141e+06	1.21992e+07	7.80899e+06	3.35647e+06	1.42997e+07	5.50453e+06	8.61149e+06	3.5914e+06	1.31538e+06	7.37651e+06	4.13943e+06	1.07217e+07	1.27492e+07	9.96016e+06	2.19318e+06	3.62479e+06	1.68098e+07	9.16558e+06	3.79251e+06	3.31368e+06	1.22875e+07	1.07286e+07	8.2213e+06	4.04887e+06	1.7163e+07	2.41662e+06	9.7153e+06	9.9231e+06	9.54334e+06	4.89996e+06	7.43504e+06	2.63202e+06	5.20038e+06	6.55368e+06	9.26683e+06	9.76469e+06	9.20057e+06
M528T619	1.30749e+06	1.63827e+06	6.04491e+06	2.34854e+06	1.01838e+07	1.0335e+06	7.19361e+06	1.36014e+06	7.7066e+06	6.38978e+06	4.18611e+06	2.36218e+06	1.82259e+06	6.69247e+06	3.19138e+06	2.27606e+06	9.09e+06	1.98257e+06	4.3551e+06	1.36913e+06	1.06901e+06	4.07158e+06	1.67523e+06	1.02999e+07	9.5938e+06	6.90214e+06	1.08053e+06	938543	1.0885e+07	4.47549e+06	1.14928e+06	1.76062e+06	6.92061e+06	9.39809e+06	5.5692e+06	1.78284e+06	1.12905e+07	3.24895e+06	6.48822e+06	5.73109e+06	7.77603e+06	4.66535e+06	5.1219e+06	1.01787e+06	2.93685e+06	8.07715e+06	5.92917e+06	5.50918e+06	5.95264e+06
M528T122	679987	642933	2.10448e+06	634522	5.08841e+06	654174	2.08005e+06		3.64001e+06	1.95866e+06	1.71166e+06	898732	1.11234e+06	2.61127e+06	5.37835e+06	1.30207e+06	3.64807e+06	980761	2.25218e+06	1.32859e+06	580540	2.36029e+06	1.2267e+06	4.61768e+06	3.10006e+06	3.68451e+06	1.08237e+06	837934	3.33702e+06	2.27194e+06	1.48913e+06	1.56397e+06	4.119e+06	5.23923e+06	2.23458e+06	873071	3.57577e+06	1.2337e+07	3.13638e+06	2.36425e+06	3.53316e+06	5.19263e+06	2.32851e+06	908007	1.57472e+06	8.39872e+06	2.98564e+06	2.57896e+06	4.5227e+06
M529T37		1.90272e+06	4.36488e+06	2.28174e+06	5.69381e+06	2.19331e+06	2.6186e+06	3.15143e+06	5.71937e+06	5.8783e+06	4.60388e+06	2.40892e+06	2.54084e+06	3.85213e+06	5.70848e+06	2.47029e+06	4.59875e+06	2.60059e+06	3.79773e+06	1.42805e+06	3.52628e+06	3.57536e+06	1.34064e+06	2.81252e+06	3.68579e+06	6.01856e+06	1.31011e+06	1.75968e+06	7.03124e+06	4.18538e+06	1.5284e+06	2.19687e+06	5.91795e+06	4.9431e+06	2.9428e+06	3.04909e+06	8.12056e+06	1.49971e+06	4.32273e+06	6.69473e+06	5.13577e+06	5.64496e+06	2.44341e+06	2.12219e+06	3.45036e+06	5.42384e+06	5.11348e+06	4.58582e+06	3.50537e+06
M529T92	106395	133551	248296	125390	108187	35547.6	75720.9	132988	86954.1	114108	232611	93293.8	92787.8	107285	151066	54382	163779	111241	267131	101662	137156	177934	48718.8	65574.9	124376	97052.7	62023.5	170289	163423	173382	86552.7	53437.8	173655	91409.8	111203	100080	144741	68261.8	148250	201896	153115	107920	70519.8	132124	87395.6	117767	136711	166267	159766
M529T113	907070	1.11731e+06	2.96196e+06	1.0169e+06	4.24441e+06	695622	2.90683e+06	1.11612e+06	3.34838e+06	3.16814e+06	2.82227e+06	1.11065e+06	1.10554e+06	1.82637e+06	2.35458e+06	460952	4.23945e+06	1.72162e+06	1.26999e+06	1.05225e+06	728785	2.19914e+06	1.26002e+06	1.55491e+06	3.78675e+06	2.94507e+06	635845	1.09606e+06	5.09511e+06	2.78788e+06	1.12692e+06	449984	3.65591e+06	3.25078e+06	1.26224e+06	1.196e+06	5.16066e+06	704460	2.88913e+06	2.94011e+06	2.882e+06	1.41642e+06	2.24937e+06	771157	1.52374e+06	2.01041e+06	2.82319e+06	2.94501e+06	2.74284e+06
M529T122	185963	181659	621319	178011	1.53435e+06	195967	609957		1.08556e+06	606986	528296	269184	327771	761405	1.58335e+06	396508	1.08911e+06	296469	661853	394813	178950	694426	355452	1.35701e+06	884888	1.10676e+06	318107	241049	1.05718e+06	645103	435299	471586	1.21644e+06	1.54826e+06	684934	257623	1.05932e+06	2.78419e+06	929431	731983	1.06233e+06	1.53782e+06	713540	271522	464081	2.47909e+06	891950	753334	1.3623e+06
M529T182	827331	317922	846072	577956	329937	582505	437946	1.14423e+06	277137	505838	487793	416997	771061	430655	466280	354074	940193	643104	350321	261273	1.01973e+06	602886	829332	184690	399869	153472	899938	949991	1.0712e+06	941401	435884	778648	374051	434190	333981	1.54888e+06	1.10858e+06	510856	929749	995415	305452	520345	517526	781055	450894	272307	888443	755783	800643
M530T176	135637	282286	142619	123275		195575	69789.5	162172	95187.1	202337	132081	266851	109821	52627.2	74226.3	81651.4	34849.9	292877	91962.3	133631	84548.8	53426.3	98165.2	157004	59820.5	110671	116667	356322	42154.7	108115	177291	128646	201186	95985.5	324992	170615	25264.4	34245.3	107990	134196	83766.5	69016	214887	256709	212088	114871	66984.4	104565	91039
M530T120	1.84799e+06	2.52018e+06	4.0224e+06	2.01515e+06	3.29033e+06	1.42894e+06	2.57296e+06	2.185e+06	1.66204e+06	2.24656e+06	1.81685e+06	1.75246e+06	1.6873e+06	2.00756e+06	2.47595e+06	1.19355e+06	3.85332e+06	2.00996e+06	4.69202e+06	1.92107e+06	2.25506e+06	2.8754e+06	1.79884e+06	2.74273e+06	2.2201e+06	1.93778e+06	1.16805e+06	2.8578e+06	4.3939e+06	2.92852e+06	1.44651e+06	2.08138e+06	2.83319e+06	1.70525e+06	2.10073e+06	1.77329e+06	4.07115e+06	1.24543e+06	2.46626e+06	3.44246e+06	1.3725e+06	2.10419e+06	1.66446e+06	2.21945e+06	1.60339e+06	2.24218e+06	2.40149e+06	2.96527e+06	2.59051e+06
M530T113	148251	86355	253763	79792.1	751825	62034.6	501091	188737	581925	582212	513425	182866	186645	680399	212911	168314	781347	134035	456954	181377	115051	381830	206189	583639	684702	533918	119997	190795	920065	487715	211541	73166	652749	592910	439798	220541	943772		538983	530843	514720	255995	403561	135460	277711	367821	504281	538781	504971
M530T150	689406	743098	1.2594e+06	721693	2.27888e+06	545425	1.65237e+06	677538	1.77328e+06	2.85814e+06	1.20218e+06	1.13446e+06	752403	1.53254e+06	1.19881e+06	815767	2.10057e+06	1.37916e+06	590760	788085	432036	1.02394e+06	783095	1.83926e+06	2.10001e+06	1.60908e+06	427505	755346	2.71393e+06	1.21793e+06	786831	752491	1.93236e+06	1.84738e+06	2.10429e+06	729559	3.35486e+06	412282	1.40558e+06	1.2635e+06	1.45596e+06	790425	1.90705e+06	519560	1.35557e+06	1.15387e+06	1.14277e+06	1.37798e+06	1.32335e+06
M530T299	254316	151669	233766	171999	281892	146428	228697	211138	200703	198762	199975	256921	197282	170751	297473	188836	301283	248771	214399	299132	210614	162088	142301	411601	242822	275385	403513	192711	151547	323425	217120	270349	177245	303518	253707	232389	121981	313654	181689	324901	181625	248213	247726	204356	363586	219305	207179	192806	342538
M530T182	267461	109537	285932	165980	227732	178803	127314	382388	56095.2	74152.5	309934	120581	125485	138792	66332.4	102656	319708	206714	109616	192403	329836	180119	142993	45218.6	100384	51431.9	294167	310150	358366	303535	264706	256626	87934	119709	195232	527760	361058	129111	294894	322663	73760.5	158804	161675	239183	137712	52537	311099	228126	262174
M531T120	547940	713615	531145	580708	450626	427919	358040	626603	498119	646472	1.06912e+06	521080	483922	584652	371092	353537	1.13723e+06	579012	1.35043e+06	268929	645698	849106	525581	376967	626581	555330	341934	810779	1.28554e+06	843106	416068	605948	832055	500521	612388	493752	1.16438e+06	360267	713994	1.01238e+06	774077	634792	468956	647180	455201	650436	688564	816206	730601
M531T150	132993	220503	373454	188606	681820	136349	569303	213608	528546	833594	364774	204032	207766	438752	293876	195650	622071	440529	331207	203142	117353	258617	206588	542086	553034	430578	101513	200667	794604	371295	211212	181099	516384	534029	627600	191226	991192		417847	377898	410214	198735	568925	137509	382212	290377	357480	373584	382879
M532T120	88912.4	118854	218937	99089.3	157502	80645.7	122983	123867	78810	118154	209494	104263	83680.6	114763	126756	82025.1	201509	111744	269720	103504	120256	160921	103043	140560	117126	122965	69605.9	169521	238666	183101	77347.7	113503	148891	99415.8	99921.8	103076	242326		136736	211859	153334	108557	84546.6	132479	78406.7	113121	136565	177599	150610
M532T146	215948	416767	239759	363431	73099.6	254217		276595	130032	330946	311255	290229	265730	123882	158825	193412	131278	346726	313455	302485	289164	197143	291838	185693	148020	172308	156731	438400	114338	185396	228189	321046	256975	118671	365998	236047	113641	44849.1	177993	283645		167062	260963	364321	265367	229489	152139	199298	163210
M532T205		391858	169118	220693	253293	196776	440805	189525	567027	589186	189870	377368	168546	338578	186347	387536	245328	434600	238625	287289	113819	278893	192339	501701	547886	646784	105588	160453	290366	253792	173413	241510	660255		420169	284555	382702		291015	204202	606998		583820	103211	315785	624423	192053	401376	336584
M532T464	1.19501e+07	3.62045e+06	6.96782e+06	7.75225e+06	8.32707e+06	8.40837e+06	8.48739e+06	1.30629e+07	6.03098e+06	6.32891e+06	6.63227e+06	8.31637e+06	9.37257e+06	6.8266e+06	3.08884e+06	8.03342e+06	7.91694e+06	6.43676e+06	5.90539e+06	7.41591e+06	1.20574e+07	5.93451e+06	1.01912e+07	3.34854e+06	7.91645e+06	6.10333e+06	1.1786e+07	9.58591e+06	8.00802e+06	7.26894e+06	9.17201e+06	8.96664e+06	5.62899e+06	8.05209e+06	5.92153e+06	1.35496e+07	8.30261e+06	6.08562e+06	5.98263e+06	6.99548e+06	5.95076e+06	5.79448e+06	5.72419e+06	9.34103e+06	5.91902e+06	5.70797e+06	2.87735e+06	5.57069e+06	6.63986e+06
M533T464	4.4318e+06	2.68656e+06	2.08934e+06	2.93269e+06	3.04809e+06	2.66343e+06	2.81776e+06	4.35478e+06	2.12597e+06	1.98587e+06	2.17233e+06	2.76007e+06	3.10025e+06	2.04319e+06	2.30585e+06	2.86239e+06	2.70307e+06	2.06867e+06	1.64272e+06	2.86024e+06	4.29681e+06	2.11355e+06	3.60125e+06	2.82813e+06	2.53254e+06	1.91557e+06	4.17356e+06	3.18836e+06	2.53983e+06	2.41476e+06	3.31862e+06	2.92662e+06	1.90126e+06	2.44038e+06	1.90231e+06	4.64594e+06	2.78669e+06	1.98752e+06	2.06128e+06	2.26996e+06	1.89313e+06	2.01422e+06	1.87094e+06	3.32133e+06	1.89205e+06	2.01618e+06	2.18632e+06	1.80905e+06	924953
M535T584	834922	621664	660922	615183	610560	842981	627782	587168	630555	360267	756740	583422	1.02439e+06	750119	568148	677428	714170	629199	734606	500017	730697	641067	640422	457006	571443	584976	864375	593178	572343	781238	853047	888631	490755	474614	489187	767132	564695	548702	784049	870568	530108	483169	417728	679348	299045	569855	868936	602312	765461
M536T625	1.71664e+08	8.76495e+07	1.63543e+07	9.43756e+07	1.53565e+07	1.0551e+08	5.35303e+06	1.35407e+08	5.46099e+06	4.86547e+07	1.73829e+07	8.06023e+07	1.20288e+08	1.65512e+07	1.53242e+07	1.00789e+08	1.50621e+07	8.13264e+07	1.54618e+07	1.02207e+08	1.50135e+08	1.45757e+07	9.7005e+07	5.04127e+06	4.81058e+06	6.34082e+06	1.18828e+08	9.48126e+07	1.19351e+07	1.53626e+07	1.21393e+08	1.00234e+08	5.80887e+06	4.3551e+06	7.65058e+07	1.19746e+08	1.24141e+07	1.74904e+07	1.35419e+07	1.37763e+07	4.64963e+06	1.5675e+07	8.61448e+07	9.27839e+07	8.3638e+07	4.83733e+06	1.49735e+07	1.4941e+07	1.67308e+07
M536T213	679103	1.52849e+06	980914	2.20991e+06	1.03541e+06	2.97728e+06	3.97305e+06	823890	5.8154e+06	1.33989e+06	1.50304e+06	5.24202e+06	1.11294e+06	1.14731e+06	1.25125e+06	4.57793e+06	799797	4.21433e+06	2.28582e+06	2.33511e+06	1.0504e+06	3.0735e+06	906932	4.24825e+06	4.5328e+06	7.40889e+06	885548	380717		1.22338e+06	691337	565083	5.39223e+06	3.52812e+06	1.89139e+06	946219	797373	1.4801e+06	2.19621e+06	732616	4.07419e+06	2.20725e+06	1.85351e+06	798399	1.46928e+06	5.71722e+06	1.51893e+06	1.99634e+06	1.25399e+06
M536T584	301810	197523	214698	234754	193638	255281	173146	188283	202567	102381	281483	185338	188730	274467	156422	215979	196380	146559	246764	165061	254525	236685	207489	172288	150723	194160	296020	186766	176136	259192	280027	262324	150683	176596	129468	245081	190337	182130	253714	267147	188820	171185	134088	208626	119459	153383	312775	205861	267993
M536T106	732754	219351	776632	226784	502135	460663	883992	277004	689205	151565	304457	522488	675243	752793	182963	466049	217923	592295	510470	198087	595385	529610	390589	687658	806924	531015	556882	410686	194101	541922	490621	498625	559032	549258	339684	661181	391165	441855	479881	527837	508592	363081	299000	361590	257525	418804	542183	428661	572565
M537T466	4.99342e+06	3.11005e+06	1.99082e+06	2.62534e+06	3.03799e+06	2.93645e+06	3.95871e+06	5.34824e+06	2.04699e+06	1.57508e+06	2.42999e+06	4.4637e+06	5.31026e+06	2.30548e+06	2.32641e+06	4.57707e+06	3.19199e+06	3.60882e+06	2.4727e+06	2.97723e+06	2.73367e+06	2.15537e+06	3.8243e+06	3.37463e+06	3.25004e+06	2.04776e+06	5.49494e+06	3.66332e+06	3.59509e+06	2.56479e+06	4.90996e+06	4.72201e+06	2.74095e+06	3.13093e+06	2.62559e+06	5.77732e+06	2.5166e+06	2.83903e+06	2.33079e+06	2.47706e+06	2.03934e+06	2.35571e+06	2.36858e+06	3.3762e+06	2.19896e+06	2.21631e+06	2.17855e+06	1.79729e+06	2.37725e+06
M537T625	6.5374e+07	3.33009e+07	6.4444e+06	3.56989e+07	4.57163e+06	3.80256e+07	2.07327e+06	5.20344e+07	1.93061e+06	1.84775e+07	6.65969e+06	2.97171e+07	3.63922e+07	6.31172e+06	5.7062e+06	3.0387e+07	4.42779e+06	3.15227e+07	6.5022e+06	3.75761e+07	5.60486e+07	5.32956e+06	3.04383e+07	1.51723e+06	1.69245e+06	1.75808e+06	5.42369e+07	3.61342e+07	4.25984e+06	5.39047e+06	3.64275e+07	4.67179e+07	1.67604e+06	1.58784e+06	2.81739e+07	5.26822e+07	4.85744e+06	6.54306e+06	4.91048e+06	5.46632e+06	1.72158e+06	7.01351e+06	3.13765e+07	3.50091e+07	2.58214e+07	1.65675e+06	5.36681e+06	5.30272e+06	6.15025e+06
M537T37_2	855801	1.46194e+06	3.34239e+06	1.81029e+06	4.28383e+06	1.9165e+06	1.94622e+06	2.5864e+06	4.34662e+06	4.52165e+06	2.81963e+06	1.83772e+06	1.71671e+06	2.47424e+06	4.41337e+06	1.7716e+06	3.46937e+06	1.96525e+06	2.99202e+06	1.30759e+06	2.5812e+06	3.16701e+06	1.22889e+06	1.99779e+06	2.37538e+06	4.266e+06		1.59632e+06	5.25348e+06	3.38812e+06	1.35659e+06	1.58358e+06	4.11895e+06	4.04075e+06	2.53469e+06	2.41364e+06	6.11175e+06	2.84364e+06	3.89615e+06	4.79671e+06	3.7911e+06	3.80444e+06	1.56784e+06	752604	2.79467e+06	4.02586e+06	4.12052e+06	3.28284e+06	2.76476e+06
M537T615	8.63927e+06	1.03224e+07	3.91247e+06	1.21275e+07	1.14894e+07	1.08466e+07	2.6929e+06	9.01458e+06	2.58439e+06	8.95288e+06	4.85797e+06	1.0178e+07	9.23972e+06	6.1734e+06	3.98749e+06	1.06632e+07	9.26558e+06	8.36035e+06	3.36494e+06	1.10924e+07	1.07195e+07	3.42723e+06	1.07377e+07	2.45277e+06	2.55426e+06	3.76226e+06	1.17834e+07	1.15394e+07	1.04591e+07	7.10815e+06	9.54076e+06	1.2227e+07	2.13372e+06	2.41621e+06	9.66998e+06	1.06721e+07	8.58015e+06	8.04039e+06	2.92606e+06	3.94626e+06	2.19844e+06	3.61418e+06	9.88873e+06	1.09501e+07	1.01719e+07	2.19195e+06	4.7059e+06	4.90987e+06	6.99146e+06
M538T515	1.63496e+07	1.38264e+07	9.31365e+06	1.1114e+07	2.64571e+06	1.17256e+07	3.42608e+06	1.63558e+07		5.23138e+06	7.24275e+06	1.0195e+07	1.59299e+07	7.53237e+06	6.32253e+06	1.07249e+07	2.79792e+06	1.39839e+07	8.48726e+06	1.12501e+07	1.69996e+07	6.03978e+06	1.14683e+07	3.39774e+06	3.64566e+06	2.97433e+06	1.68548e+07	1.0816e+07	2.25244e+06	6.58485e+06	1.37979e+07	1.25915e+07	2.40002e+06	2.9135e+06	6.99663e+06	1.99788e+07	2.2998e+06	6.94883e+06	4.93574e+06			5.89197e+06	7.58741e+06	1.20654e+07	7.32771e+06	2.15694e+06	5.62663e+06	6.55537e+06	6.57772e+06
M538T634	4.37428e+08	2.50136e+08	6.29473e+07	2.75271e+08	5.63016e+07	2.34217e+08	3.29388e+07	5.65067e+08	3.1479e+07	1.80383e+08	7.30836e+07	2.01699e+08	2.56256e+08	8.9593e+07	6.08943e+07	2.18708e+08	4.32436e+07	2.31907e+08	7.04572e+07	2.26321e+08	3.55343e+08	7.36105e+07	3.25218e+08	2.16701e+07	2.41058e+07	2.26738e+07	5.05973e+08	2.51884e+08	5.51162e+07	8.88615e+07	2.86762e+08	2.67888e+08	3.61005e+07	2.33022e+07	2.19849e+08	4.68032e+08	4.32754e+07	9.48411e+07	5.92916e+07	6.48353e+07	2.84769e+07	6.71176e+07	3.40765e+08	2.61561e+08	3.10237e+08	3.66961e+07	8.2987e+07	6.47384e+07	9.54796e+07
M538T625	1.35825e+08	8.24258e+07	2.06373e+07	9.29081e+07	2.12374e+07	8.08124e+07	7.75189e+06	1.37751e+08	7.20948e+06	5.96348e+07	2.24433e+07	7.65637e+07	9.52399e+07	2.1578e+07	1.95815e+07	8.03006e+07	1.88016e+07	7.81636e+07	1.96292e+07	8.10799e+07	1.2591e+08	1.96952e+07	7.83199e+07	6.09817e+06	6.49914e+06	5.94533e+06	1.21226e+08	8.82387e+07	2.01285e+07	1.95616e+07	9.69564e+07	9.37922e+07	6.02823e+06	6.54569e+06	6.64442e+07	1.16417e+08	2.12449e+07	2.17149e+07	1.77751e+07	1.80882e+07	6.17016e+06	2.01223e+07	7.73245e+07	8.87496e+07	7.03906e+07	6.36299e+06	1.95965e+07	1.79725e+07	2.13663e+07
M538T371	319431	641956	214208	657114	105285	828660	410181	319116	745938	184576	250426	866876	525744	265548	236461	850937	109371	914684	377536	745766	191896	377387	217641	376637	403553	913558	378914	366093	113041	290402	314268	457486	791189	310657	246432	433175	125669	254541	360159	255427	707618	362902	230738	441001	254485	660332	260334	267997	250083
M538T615	4.00157e+06	3.38626e+06	1.34906e+06	4.25218e+06	2.21518e+06	2.63551e+06	824961	3.99521e+06	745208	3.13405e+06	1.97886e+06	3.45028e+06	3.09374e+06	1.74612e+06	1.70607e+06	2.80616e+06	2.58975e+06	3.59423e+06	832481	4.04043e+06	3.0986e+06	1.11267e+06	3.61434e+06	649413	720188	681923	3.87236e+06	3.64065e+06	2.8322e+06	1.73655e+06	4.51676e+06	4.23929e+06	703812	802770	3.43748e+06	3.57895e+06	2.76777e+06	1.90297e+06	1.10167e+06	1.40966e+06	654546	1.1336e+06	4.23594e+06	3.2347e+06	3.28255e+06	642033	1.86423e+06	939360	1.50222e+06
M539T490	3.22759e+07	1.92582e+07	1.98633e+07	1.84577e+07	3.4097e+07	1.99753e+07	2.84661e+07	3.59958e+07	1.84087e+07	1.43792e+07	2.25462e+07	2.3972e+07	2.93215e+07	2.1795e+07	2.23112e+07	2.46722e+07	3.55268e+07	1.95786e+07	2.0204e+07	1.8686e+07	3.71226e+07	1.75283e+07	1.15385e+07	2.7843e+07	2.71067e+07	8.05822e+06	3.50184e+07	2.37821e+07	3.48467e+07	2.34441e+07	2.97e+07	2.83537e+07	1.90229e+07	2.86005e+07	1.6885e+07	3.74813e+07	3.4878e+07	2.2385e+07	1.89638e+07	2.16777e+07	1.89036e+07	1.87323e+07	1.75847e+07	2.30757e+07	1.60189e+07	1.77812e+07	2.17249e+07	1.74485e+07	1.99696e+07
M539T634	1.67219e+08	9.45777e+07	2.40315e+07	1.05783e+08	2.17801e+07	8.9048e+07	1.23723e+07	2.15236e+08	1.21383e+07	6.85844e+07	3.88945e+07	7.62788e+07	9.90027e+07	3.41369e+07	2.32212e+07	8.394e+07	2.45334e+07	1.22686e+08	2.68143e+07	8.78988e+07	1.35374e+08	2.85915e+07	1.2396e+08	8.32167e+06	8.43559e+06	1.21082e+07	1.9404e+08	9.50716e+07	2.15046e+07	2.34199e+07	1.09429e+08	1.01678e+08	9.63652e+06	8.61734e+06	8.30544e+07	1.78386e+08	1.65484e+07	3.67847e+07	2.24262e+07	2.49039e+07	1.06804e+07	2.53025e+07	1.34086e+08	1.01215e+08	8.81506e+07	1.34516e+07	3.06896e+07	2.37516e+07	3.64438e+07
M539T37		1.46689e+06	3.36956e+06	1.75307e+06	4.21672e+06	1.56411e+06	1.88665e+06	2.1082e+06	3.94933e+06	3.77754e+06	3.20734e+06	1.87416e+06	1.73545e+06	2.68619e+06	3.7192e+06	1.77802e+06	3.29407e+06	1.34463e+06	2.38838e+06		2.45082e+06	2.75988e+06	1.08026e+06	2.03208e+06	2.76949e+06	4.38716e+06		1.5507e+06	5.06032e+06	3.1549e+06	1.66326e+06	1.63686e+06	3.68199e+06	3.76712e+06	1.90202e+06	2.28889e+06	6.08431e+06	2.44734e+06	3.59046e+06	4.60859e+06	3.70531e+06	4.00114e+06	1.6469e+06	1.63361e+06	3.27503e+06	3.74126e+06	3.68782e+06	3.08195e+06	2.32642e+06
M540T634	3.32072e+07	2.50243e+07	5.92254e+06	2.02657e+07	3.7269e+06	1.74787e+07	2.42283e+06	4.20133e+07	2.5925e+06	1.34753e+07	5.29455e+06	1.4737e+07	1.84901e+07	6.03041e+06	4.36398e+06	1.62227e+07	2.98817e+06	1.64944e+07	5.0788e+06	2.30664e+07	2.74842e+07	5.44066e+06	2.36081e+07	1.58735e+06	1.89549e+06	1.61796e+06	3.74421e+07	1.85617e+07	3.06344e+06	5.69903e+06	2.17034e+07	2.74e+07	896915	1.63035e+06	1.58531e+07	3.53482e+07	3.98319e+06	4.83765e+06	4.12846e+06	5.9873e+06	2.06753e+06	6.33882e+06	2.46758e+07	1.8806e+07	2.20938e+07	1.91235e+06	5.33833e+06	4.68935e+06	5.92335e+06
M540T105	148320	146233	211189	59721.9	324138	68436.3	158821	142631	189638	190449	79675.8	115477	148116	248684	177643	102220	310700	180309	146402	146099	90794.8	122206	145310	175952	229889	77130.3	115565	147042	392654	231215	158373	131233	219663	193501	153418	213298	473637		174164	197159	186424		145876	81426.4	101648		189700	181001	212745
M541T498	1.39931e+06	2.30513e+06	4.31851e+06	2.07079e+06	1.43574e+07	1.773e+06	6.42137e+06	2.95695e+06	5.20185e+06	4.18719e+06	4.32275e+06	2.35927e+06	1.82315e+06	4.93129e+06	4.71464e+06	1.91914e+06	1.39057e+07	1.16816e+06	2.57543e+06	2.66318e+06	2.48195e+06	5.05489e+06	2.41001e+06	7.34138e+06	6.65474e+06	2.21976e+06	2.14075e+06	2.0908e+06	1.68408e+07	5.44845e+06	2.2053e+06	1.94513e+06	5.9496e+06	7.59661e+06	3.67865e+06	3.46438e+06	1.49745e+07	5.22316e+06	4.84329e+06	5.49238e+06	6.24272e+06	6.18348e+06	4.49318e+06	2.58721e+06	4.15499e+06	5.30982e+06	4.94945e+06	5.90879e+06	4.74274e+06
M542T231	50996.1	164649	111587	193540	32193.9	587648	935922	99725.6	1.46707e+06	239274	66119.8	588123	199675	66271.1	136311	1.06718e+06	51863.2	896082	172345	226250	145878	200285	73092.2	457291	473922	1.88891e+06	146284	98290.2	33584.4	133897	71325.9	139186	1.34734e+06	671422	273166	133644		119344	260220	111614	637842	333429	292745	136204	348763	1.354e+06	156757	298204	131029
M544T83	25019.3	30580.8	145680	63398.9	108375	49435.1	71434.9	92604.5	144603	48836.8	150850	60800.5	68400.6	85666.9	115605	45922.8	143145	113101	110640	95834.4	31932.3	120679	133595	40166.3	79539	140015		58371.8	170446	155127	62719.6	83031.5	176388	141117	44134.8	126834	190288	132866	183495	176687	117560	61817.5	90966.5	22171.6	71033.2	65403.2	176985	163377	191530
M544T108	2.74473e+06	2.10018e+06	5.63791e+06	2.04266e+06	2.87075e+07	1.50166e+06	3.82214e+06	3.13398e+06	4.37774e+06	2.08102e+06	6.04881e+06	2.13415e+06	2.36623e+06	6.52335e+06	4.44921e+06	1.83457e+06	2.37013e+07	3.73395e+06	4.21756e+06	1.9527e+06	2.38052e+06	3.67704e+06	1.15155e+06	4.26245e+06	4.41965e+06	4.06113e+06	1.61529e+06	2.34017e+06	3.17549e+07	7.07289e+06	2.44323e+06	2.24163e+06	4.76968e+06	3.48198e+06	1.70547e+06	2.82726e+06	3.15205e+07	1.49355e+06	4.99819e+06	5.35243e+06	1.89318e+06	2.4993e+06	2.74894e+06	1.63575e+06	2.08827e+06	2.72034e+06	5.70925e+06	4.84127e+06	5.0339e+06
M544T117		1.64136e+06	3.13445e+06	1.66702e+06	1.76394e+07	1.87064e+06	3.00862e+06	1.55672e+06	5.20392e+06	2.57445e+06	3.29896e+06	2.64195e+06	2.36193e+06	3.90602e+06	5.83105e+06	4.82954e+06	1.07565e+07	2.74179e+06	2.8623e+06	2.41021e+06	2.02945e+06	3.17855e+06	1.943e+06	4.96664e+06	4.01783e+06	5.08764e+06	2.46547e+06	1.56106e+06	1.45292e+07	2.44828e+06	1.87629e+06	2.406e+06	5.7762e+06	4.47107e+06	1.68345e+06	1.0584e+06	1.3614e+07	7.34828e+06	4.44614e+06	3.30919e+06	3.75451e+06	7.75002e+06		1.53141e+06	1.96437e+06	1.05736e+07	5.09076e+06	2.94125e+06	4.31754e+06
M544T156	1.24339e+06	1.40603e+06	1.57595e+06	1.43958e+06	1.82223e+06	1.46147e+06	3.20304e+06	1.0393e+06	3.0318e+06	1.80187e+06	1.63291e+06	3.44358e+06	1.19651e+06	1.75816e+06	1.13851e+06	3.04307e+06	4.27368e+06	3.71916e+06	1.42058e+06	1.37421e+06	900547	1.48192e+06	815407	2.50668e+06	3.34906e+06	3.6374e+06	843455	812764	1.74803e+06	1.50016e+06	880467	1.08233e+06	3.82296e+06	2.23465e+06	1.81864e+06	1.24434e+06	5.27352e+06	874286	1.73888e+06	1.59725e+06	2.61169e+06	1.20249e+06	1.6174e+06	497186	1.33498e+06	2.78762e+06	1.50088e+06	1.47028e+06	1.24569e+06
M545T108	840964	339357	1.67384e+06	672063	8.81157e+06	425570	430614	951356	1.46447e+06	1.31274e+06	2.04264e+06	634852	758241	2.02494e+06	1.34777e+06	581921	7.3099e+06	1.02621e+06	1.24941e+06	724411	767467	1.13407e+06	830800	634517	1.39808e+06	1.28121e+06	512258	1.14774e+06	1.06373e+07	1.49407e+06	766681	749991	1.39799e+06	1.12857e+06	1.00262e+06	931291	1.00152e+07	451448	1.40832e+06	1.67802e+06	1.13546e+06	784624	1.00978e+06	549273	630449	798119	1.53035e+06	1.55937e+06	1.55381e+06
M546T105	361297	206565	679497	428399	1.01962e+06	293902	494064	500591	705193	381785	737807	367705	441690	956237	611268	351787	1.08704e+06	610764	648361	486766	383048	328100	633449	599615	713855	732121	268194	628968	1.50995e+06	586469	531186	446233	878011	524687	546059	548696	1.39037e+06		766704	841874	657897	383836	532555	358593	376219	404605	738328	832755	801837
M546T113	86371.3		143091		385238	94691.1			221223			90948.9	139731		450118		293554		154085	184450	93107.5	193500	207007	269502	205709	303281	139689			159125	237535	227175	305381	293151	155421	132342		818786	248077	198267	271262	455728	183806	134022	130966	1.03459e+06	295730	208947	388653
M546T125	42784.7		169435		161899	93867.8	122531	24944.5	90679.4	19910.8	102101	89771.5	81494.6	235543	278762	74513	127356	80591.1	95194	100298	61361.6	168927	77359	178009	276522	289494	88460.4		141985	227071	104569	100826	213498	333744			151023	288043	214557	203124	74613.6	174769		94161.6	67716.8	315267	346220		157744
M546T88	428571	2.00174e+06		158833	340912	204686	1.49313e+06	1.14218e+06	3.00215e+06	1.54574e+06			528153	1.33677e+06	3.73577e+06	434290	477947	2.33291e+06	412936	3.1436e+06		428891	1.52384e+06	1.49902e+06	3.13903e+06	2.73313e+06	372775	1.77432e+06	597717	1.64101e+06	2.53991e+06	820416	3.62695e+06	3.47534e+06	718597	250980	490934	2.73164e+06	1.70112e+06	243507	2.23424e+06	437375	487126	391744	520828	1.50487e+06	404804	1.54153e+06	2.06608e+06
M546T139_1	205814		187766	138706		180064	413884		452181		221868	415014	328392	255122		402443	194712	289120	222293		272529	270034		576535	478537	401500	280728			240428	361279	375675	428833	560467	263559	202625	129324	433722		142152	432280	299040	273836	238979	301028	486050	216838		295509
M546T299	45948.3	18160.1	36216		28748.3	25742.2	58821.9			35616	33057.7	76283.8	57182.2	34467.2	36814.6	62438.5	49016.7	62054.2	36122.3	42686.9	35154			68532.2	65594.3	59883.8	34582.5			34353.2	20440.2	31018.8		63312.9	38275.4			28824.1	43196.2	43891.4	43231.7		66053	37931.6	81241.8	62815.8	37069.1	35190.5	47718.6
M546T145	1.09061e+06	1.13817e+06	1.5159e+06		3.92149e+06	842149	2.67429e+06	738775	3.76532e+06	1.71785e+06	1.49296e+06		1.32351e+06	1.99719e+06	2.02295e+06	2.65081e+06	3.07865e+06	4.14482e+06	1.55512e+06	1.64005e+06	1.12483e+06	1.85218e+06	1.0945e+06	3.37272e+06	3.33125e+06	4.07811e+06	1.10397e+06	801203	2.88295e+06	1.52221e+06	981976	1.25136e+06	3.75201e+06	3.02026e+06	1.55107e+06	867639	3.58727e+06	2.58322e+06	4.12959e+06	1.4373e+06	2.78365e+06	2.0397e+06	1.66137e+06	497622	1.32541e+06	3.93401e+06	1.93708e+06	1.74811e+06	1.84373e+06
M546T241	2.24074e+06	5.89727e+06	2.83621e+06	7.22827e+06	4.17451e+06	9.78612e+06	1.81522e+07	2.28749e+06	3.30119e+07	5.14035e+06	3.05877e+06	3.02567e+07	3.57537e+06	3.51776e+06	4.21744e+06	2.75939e+07	2.39289e+06	1.97239e+07	6.57965e+06	7.88812e+06	3.12731e+06	7.44348e+06	2.42961e+06	1.71076e+07	1.94302e+07	3.55633e+07	2.86634e+06	1.49306e+06	3.38088e+06	3.73021e+06	2.70332e+06	2.90092e+06	2.93391e+07	1.45065e+07	7.44628e+06	3.38164e+06	3.61015e+06	3.33485e+06	6.27099e+06	3.33747e+06	2.515e+07	7.94768e+06	6.61796e+06	2.06352e+06	6.16242e+06	2.51469e+07	4.82412e+06	6.45202e+06	4.00911e+06
M547T492	2.02314e+07	1.09368e+07	7.39172e+06	1.0122e+07	7.75609e+06	1.03387e+07	8.30655e+06	8.71498e+06	4.92524e+06	5.43628e+06	6.5634e+06	6.15091e+06	1.86477e+07	7.06049e+06	3.16112e+06	1.44056e+07	3.28989e+06	1.06738e+07	6.55431e+06	1.01119e+07	1.94344e+07	2.7931e+06	1.78185e+07	7.37239e+06	7.00745e+06	2.30782e+06	1.90628e+07	1.66508e+07	7.58866e+06	7.41589e+06	1.77079e+07	1.82737e+07	5.61713e+06	7.42237e+06	5.59656e+06	2.10452e+07	7.57243e+06	7.43585e+06	5.65926e+06	7.31671e+06	4.885e+06	6.05291e+06	6.0675e+06	1.52339e+07	6.02971e+06	5.22403e+06	7.16063e+06	5.68668e+06	7.29657e+06
M547T37_2		1.61097e+06	2.52459e+06		3.78874e+06	1.46129e+06	1.93007e+06	1.95904e+06	3.61624e+06	3.60119e+06	2.34118e+06	1.52057e+06	562177	1.9861e+06	2.92361e+06		2.53354e+06	397096	2.5014e+06		1.65129e+06	2.25542e+06	1.20149e+06		2.15454e+06	3.30577e+06		1.57117e+06	4.22613e+06	3.20002e+06		1.42286e+06	3.0398e+06	3.19458e+06	1.73415e+06	1.9335e+06	5.20252e+06	1.58817e+06	3.07003e+06	3.83574e+06	3.1403e+06	2.95145e+06	1.74098e+06	1.35898e+06	1.94841e+06	3.49636e+06	2.63631e+06	2.58129e+06	2.20566e+06
M547T105_2	90011	122131	84962.6	96448.9	241542	68932.9	126603	121151	176469	189231	186094	38634.1	113342	119228		71534	271011	81599.8	75830.1	118267	83128.6	134771	159802	143851	185684	187485	70665.3	150803	387415	166289	72528.5	113765	233005	125969	69759.9	142209	384635		204377	213504	171290		134809	68525.6	94419.1		89709.4	214118	237607
M547T285	72767.1	47761.2	83780.4	47664.2	145979	55169.4	123639	83196.4	101688	91605.6	40173.8	79708	70896.5	87914.1	79502.3	72397.7	137757	77582.4	89209.4	58378.5	36889.1	92438.3	64987	121598	111752	93510.8	109934	59930.2	170112	121734	85509.8	95506.9	56517.6	159524	125559	78151.4	137974	101479	93391.8	89882.3	98252.4	78893.8	86723.3	62913.4	92314.9	117940	97221.7	82375.1	82728.7
M547T241	613284	1.73032e+06	681812	2.12185e+06	1.36184e+06	2.83096e+06	5.25706e+06	679061	9.01659e+06	1.31078e+06	894028	8.78431e+06	1.02719e+06	1.05638e+06	1.28252e+06	8.01816e+06	805939	5.55516e+06	1.89921e+06	2.39707e+06	818319	2.38655e+06	589256	5.06057e+06	6.19895e+06	1.0128e+07	1.14496e+06			1.26974e+06	1.15241e+06	1.09504e+06	9.20617e+06	4.6017e+06	2.14992e+06	1.06806e+06	1.32121e+06	1.17914e+06	2.41913e+06	979915	7.12052e+06	2.14399e+06	2.01024e+06	418996	1.97395e+06	8.01327e+06	1.32745e+06	1.94201e+06	1.08254e+06
M547T590	1.87972e+07	1.69312e+07	7.50759e+06	1.57636e+07	3.68378e+06	1.88535e+07	8.37979e+06	2.04789e+07	3.40693e+06	1.02661e+07	8.71173e+06	1.62443e+07	3.41216e+07	8.44326e+06	7.03203e+06	1.65046e+07	4.54119e+06	2.15939e+07	6.48353e+06	2.21521e+07	2.19558e+07	7.01929e+06	2.23802e+07	8.60908e+06	9.29041e+06	4.60647e+06	2.43668e+07	3.03802e+07		7.91583e+06	3.53923e+07	3.74431e+07	4.46046e+06	8.34395e+06	1.76598e+07	2.67264e+07	4.50436e+06	1.02816e+07	6.55331e+06	8.42842e+06	4.21748e+06	7.5736e+06	1.62477e+07	3.05004e+07	1.93929e+07	4.7908e+06	9.06559e+06	6.86562e+06	9.9873e+06
M547T601	3.01899e+07	2.58123e+07	8.49818e+06	2.89221e+07	8.56291e+06	3.0297e+07	1.33876e+07	3.26777e+07	6.16687e+06	2.01493e+07	8.54653e+06	2.64917e+07	3.32208e+07	8.86463e+06	7.97827e+06	2.3962e+07	5.89349e+06	2.54968e+07	7.70288e+06	2.48957e+07	2.47176e+07	7.05874e+06	2.5384e+07	2.06138e+07	1.12856e+07	1.28586e+07	2.62644e+07	3.16685e+07	6.67846e+06	7.46835e+06	2.98346e+07	3.28045e+07	5.76558e+06	1.10131e+07	2.34209e+07	2.73183e+07	7.08868e+06	9.78765e+06	6.57707e+06	7.10868e+06	6.81898e+06	6.54637e+06	2.23705e+07	2.85969e+07	2.45525e+07	1.14659e+07	8.84183e+06	6.63841e+06	8.11598e+06
M548T492	7.62112e+06	3.98392e+06	2.16888e+06	3.34863e+06	2.72723e+06	3.34083e+06	2.86594e+06	7.27119e+06	1.91247e+06	1.56087e+06	2.83498e+06	4.98665e+06	6.95489e+06	2.68224e+06		5.48076e+06	3.20876e+06	4.20101e+06	1.8855e+06	3.74827e+06	6.4139e+06	2.03712e+06	5.79413e+06	2.4858e+06	2.40804e+06	1.34364e+06	7.22707e+06	5.60269e+06	2.82988e+06	2.91322e+06	6.17958e+06	6.68396e+06		3.17119e+06	2.04966e+06	7.98963e+06	2.35793e+06	2.17338e+06	1.73004e+06	2.2484e+06	1.13059e+06	2.09522e+06	2.26745e+06	5.63465e+06	2.24274e+06	1.52394e+06	2.83187e+06		2.87922e+06
M548T99	654213	720669	1.27326e+06	656755	824426	442504	927249	863416	950970	1.30703e+06	1.20238e+06	555645	710917	1.56258e+06	927563	512092	1.04019e+06	973414	974915	650722	551733	876053	799247	869135	1.07517e+06	896287	596413	845455	1.06431e+06	1.36013e+06	719499	646481	1.1746e+06	975182	1.06747e+06	1.10372e+06	1.2205e+06		1.19454e+06	1.38318e+06	856455	446878	967010	512616	686658	511824	1.13206e+06	1.18946e+06	1.21357e+06
M548T180	119980	225359	168025	237492	196278	325419	325270	127337	494598	155265	174201	461800	270218	194342	238340	443909	181627	453774	246666	147905	172525	260324	234707	375177	178377	669712	195687	214870	175556	236033	124148	239498	636245	370291	101807	215828	176747	314328	262888	205247	463418	274742	183893	220997	194047	674231	247776	230991	205403
M548T131	94801	254495	595303	225893	431990	198031	481987	305850	470587	406349	352478	265994	256915	147833	279413	192500	791199	248687	631389	259189	347632	504528	248894	630318	559090	547871	153039	205983	820604	494585	196376	257199	583887	430409	418787	222189	683623	230272	236928	300138	565496	399731	311644	258554	308231	536628	413100	510330	429417
M548T464	4.58796e+06	3.49624e+06	2.85764e+06	3.315e+06	3.67695e+06	3.06399e+06	3.21734e+06	5.07855e+06	2.80799e+06	3.11537e+06	3.01023e+06	2.85269e+06	3.46712e+06	2.87581e+06	3.33136e+06	1.36027e+06	3.481e+06	2.34099e+06	2.29757e+06	3.18778e+06	4.67488e+06	2.39579e+06	5.01737e+06	3.10321e+06	2.9359e+06	1.23143e+06	4.08699e+06	4.40407e+06	3.82138e+06	3.27038e+06	3.26062e+06	3.07044e+06	2.70432e+06	3.04066e+06	2.25816e+06	5.00071e+06	4.21615e+06	2.39121e+06	2.56154e+06	3.13961e+06	2.67836e+06	2.39472e+06	2.53179e+06	3.87906e+06	2.31839e+06	2.73338e+06	3.16997e+06	2.51711e+06	2.9402e+06
M548T590	7.36976e+06	6.52593e+06	2.86717e+06	6.27648e+06		7.10442e+06	3.28951e+06	7.70744e+06	1.27946e+06	4.02431e+06	3.18105e+06	6.1251e+06	1.28447e+07	3.15852e+06	2.87083e+06	6.36515e+06	1.6676e+06	8.29982e+06	2.58539e+06	8.32952e+06	8.17175e+06	2.42054e+06	8.66319e+06	3.27512e+06	3.48117e+06	1.66244e+06	9.03086e+06	1.17291e+07	1.75492e+06	3.17827e+06	1.3447e+07	1.58931e+07	1.62378e+06	3.44162e+06	6.9323e+06	1.01561e+07	1.63227e+06	4.1565e+06	2.50163e+06	3.06665e+06	1.53897e+06	2.89573e+06	6.08185e+06	1.1472e+07	7.37164e+06	1.82659e+06	3.8618e+06	2.61918e+06	3.56568e+06
M548T601	1.22194e+07	1.21499e+07	3.2099e+06	1.23733e+07	2.90333e+06	1.04565e+07	5.21818e+06	1.07222e+07	2.32953e+06	6.29475e+06	3.49157e+06	1.63473e+07	1.15894e+07	3.3351e+06	2.55877e+06	9.82117e+06	2.28517e+06	1.10213e+07	2.9213e+06	9.98437e+06	9.31766e+06	2.56241e+06	9.64551e+06	8.05935e+06	8.40914e+06	2.58031e+06	1.00029e+07	1.20716e+07		2.97621e+06	1.18817e+07	1.22162e+07	4.06634e+06	3.7962e+06	4.57448e+06	1.02973e+07	1.23686e+06	3.46671e+06	2.52252e+06	2.81279e+06	3.89226e+06	2.59424e+06	8.41172e+06	1.09818e+07	9.2276e+06	2.19806e+06	3.17135e+06	2.57337e+06	3.06083e+06
M549T513	5.0169e+07	3.02051e+07	2.75718e+07	3.05758e+07	3.78893e+07	3.21611e+07	3.73757e+07	5.20647e+07	1.00535e+07	2.24279e+07	2.82147e+07	3.84407e+07	4.72173e+07	3.00157e+07	2.80019e+07	4.30364e+07	3.82676e+07	3.3093e+07	2.51631e+07	3.11869e+07	5.13716e+07	2.33577e+07	4.15453e+07	3.62234e+07	3.35108e+07	2.25075e+07	5.06013e+07	3.70423e+07	3.89662e+07	2.78447e+07	4.7823e+07	4.16069e+07	2.10066e+07	3.46647e+07	2.31695e+07	5.59015e+07	3.81893e+07	2.82824e+07	2.32506e+07	2.51736e+07	2.2928e+07	2.37839e+07	2.645e+07	4.14778e+07	2.45095e+07	2.20815e+07	2.8451e+07	2.23229e+07	2.75372e+07
M549T99	107869	208569	372524	188310	257047	128479	243842	244668	276554	359907	345081	139717	207810	466548	281418	128423	286401	282185	282398	200907	149065	304618	235898	237789	329330	267065	177971	254677	294956	402368	219382	200111	317620	260663	318432	328658	362025		331483	407615	254416		297638	143351	201014	116362	313178	363810	342713
M549T180		47031.2	27917.8	43258.4	28221.4	73218.3	30677.3	15365.2	53099.1		27344	109053	66636.9	25108	37370.1	110372	26851.8	121552	42351.6	36515.1	22841.3		22050.8	36189.7	58824.3	173879	37603.9	28287		37004.6	51882.2	59329.7	150194	66188.3	36341	20753.5		59155.8	46493.8	39880.3		56446.9		46924.2	24258	157748	48373.7		33672
M549T464	758733	1.11084e+06	793652	1.02987e+06	1.17926e+06	1.07835e+06	885806	1.77753e+06	808574	933285	938284	855317	381127	957396	911021	898118	1.1484e+06	616314	645101	1.03608e+06	1.46132e+06	795261	1.60307e+06	444065	906728	697557	1.41339e+06	1.45521e+06	1.1243e+06	986222	992973	1.23938e+06	982569	927685	681952	1.63821e+06	1.01799e+06	276280	722846	1.0381e+06	888830	833601	810923	1.36419e+06	796757	493723	860307	830379	725775
M549T442	1.17231e+08	1.13842e+08	4.62327e+07	1.06119e+08	2.83738e+07	1.13205e+08	8.41783e+07	1.10016e+08	6.54777e+07	5.10464e+07	4.603e+07	1.12143e+08	1.12439e+08	4.43214e+07	4.40149e+07	1.09986e+08	2.97551e+07	1.02908e+08	5.00957e+07	1.10935e+08	1.11515e+08	4.73057e+07	1.19588e+08	7.60052e+07	8.22469e+07	7.47605e+07	1.08601e+08	1.22508e+08	2.78739e+07	4.39975e+07	1.14672e+08	1.13421e+08	7.07227e+07	6.58477e+07	7.03322e+07	1.18479e+08	2.81488e+07	4.22437e+07	4.67381e+07	4.21384e+07	6.56135e+07	4.46925e+07	6.08867e+07	1.14548e+08	7.02805e+07	6.17841e+07	4.28517e+07	4.8288e+07	4.56251e+07
M549T600	7.34278e+07	6.01391e+07	1.78854e+07	6.25274e+07	2.06204e+07	6.40378e+07	1.8167e+07	7.36808e+07	1.35988e+07	3.85712e+07	2.16888e+07	6.91439e+07	8.4091e+07	2.25616e+07	1.97916e+07	7.36992e+07	2.00304e+07	7.32536e+07	1.91388e+07	6.98116e+07	7.38578e+07	1.80645e+07	6.88574e+07	1.62273e+07	1.65169e+07	1.33565e+07	7.88875e+07	8.33406e+07	2.26797e+07	2.19902e+07	8.65802e+07	9.06912e+07	1.26705e+07	1.68067e+07	5.81257e+07	7.8363e+07	2.4883e+07	2.81196e+07	1.91402e+07	2.23917e+07	1.26185e+07	2.06941e+07	5.73497e+07	7.97024e+07	6.19377e+07	1.34583e+07	2.56221e+07	1.88627e+07	2.47096e+07
M549T611	2.33663e+08	2.10885e+08	5.34421e+07	2.2279e+08	6.12674e+07	2.79866e+08	4.01257e+07	3.35386e+08	2.80225e+07	1.65902e+08	5.39495e+07	1.93896e+08	2.18622e+08	5.33033e+07	5.2885e+07	1.89217e+08	5.48778e+07	1.88255e+08	4.25833e+07	1.96756e+08	2.00688e+08	4.22793e+07	1.98441e+08	3.78866e+07	3.92747e+07	3.16919e+07	2.88084e+08	2.34376e+08	6.30929e+07	4.75139e+07	2.12212e+08	3.55996e+08	2.74522e+07	3.87865e+07	1.84037e+08	3.0175e+08	6.34195e+07	5.56601e+07	3.95249e+07	4.89574e+07	2.84152e+07	4.10772e+07	1.93896e+08	3.46613e+08	1.98065e+08	2.87295e+07	4.9797e+07	3.89629e+07	5.04499e+07
M549T622	7.04176e+07	6.2073e+07	2.7391e+07	7.04521e+07	2.92462e+07	6.17132e+07	1.87161e+07	7.08247e+07	1.2962e+07	5.24056e+07	2.8024e+07	6.06516e+07	6.30523e+07	2.7811e+07	2.53624e+07	6.07598e+07	2.3466e+07	5.57662e+07	2.34263e+07	5.81727e+07	6.10613e+07	2.35141e+07	5.99413e+07	1.40851e+07	1.49207e+07	1.14826e+07	5.96265e+07	6.22021e+07	2.77954e+07	2.58268e+07	5.90089e+07	6.37543e+07	1.09742e+07	1.46582e+07	5.26287e+07	6.08158e+07	3.04411e+07	2.81564e+07	2.26627e+07	2.5132e+07	1.06626e+07	2.33508e+07	5.6364e+07	5.95544e+07	5.5825e+07	1.10827e+07	2.65917e+07	2.14613e+07	2.59436e+07
M550T630	3.58855e+07	1.83304e+07	5.26349e+06	2.04924e+07	4.45716e+06	1.95467e+07	1.7804e+06	3.50448e+07	2.02816e+06	1.45266e+07	5.81874e+06	1.69818e+07	1.97758e+07	5.66263e+06	4.70338e+06	1.74815e+07	4.68355e+06	1.76374e+07	5.3575e+06	1.73227e+07	2.88829e+07	4.9723e+06	1.64661e+07	1.3223e+06	1.62804e+06	1.92492e+06	2.62851e+07	1.90082e+07	5.0395e+06	4.5024e+06	1.95461e+07	2.00483e+07	1.73391e+06	1.4138e+06	1.58443e+07	2.68109e+07	4.89608e+06	5.83031e+06	5.0753e+06	5.15997e+06	1.81514e+06	5.58403e+06	2.07018e+07	1.95642e+07	1.8237e+07	1.85042e+06	4.83435e+06	4.93336e+06	5.86485e+06
M550T513	1.95949e+07	1.26026e+07	1.05682e+07	1.11572e+07	1.48984e+07	4.87181e+06	1.40371e+07	1.97874e+07	8.98533e+06	8.79759e+06	1.19283e+07	1.52734e+07	1.85819e+07	1.09986e+07	4.83998e+06	1.54814e+07	1.60527e+07	1.23292e+07	9.10744e+06	1.23504e+07	2.05894e+07	9.24358e+06	1.57602e+07	1.39683e+07	1.36218e+07	7.74081e+06	2.01518e+07	1.4566e+07	1.42973e+07	1.18726e+07	1.91767e+07	1.72345e+07	8.50144e+06	1.27712e+07	9.55655e+06	2.09445e+07	1.5201e+07	1.12037e+07	8.80662e+06	9.84601e+06	8.38799e+06	9.54659e+06	1.05342e+07	1.60756e+07	8.83326e+06	9.02881e+06	1.06039e+07	8.40412e+06	1.06075e+07
M550T113	311459	414782	1.09161e+06	379099	1.50259e+06	255887	1.08528e+06	428990	1.21932e+06	1.16163e+06	1.006e+06	410088	394293	642987	878028	394592	1.57924e+06	634607	933695	405301	271428	837118	458036	1.20021e+06	1.44058e+06	1.1736e+06	305493	468788	1.94412e+06	1.17735e+06	440554	399996	1.4322e+06	1.35261e+06	924110	566604	2.32628e+06	326611	1.18288e+06	1.19002e+06	1.14393e+06	546192	871056	284780	585898	745511	547181	1.09532e+06	1.0963e+06
M550T183	2.12857e+06	2.45184e+06	3.99991e+06	2.16024e+06	3.79259e+06	2.09986e+06	4.92093e+06	2.21788e+06	4.14076e+06	3.78885e+06	3.76516e+06	3.14755e+06	2.2631e+06	2.94298e+06	3.30338e+06	2.50249e+06	3.44593e+06	3.14475e+06	4.73219e+06	2.68149e+06	2.89311e+06	3.61874e+06	2.37232e+06	3.81848e+06	5.54797e+06	5.26639e+06	1.20556e+06	2.94466e+06	3.69284e+06	3.78744e+06	1.65625e+06	1.37784e+06	6.37253e+06	3.77759e+06	3.60661e+06	2.14624e+06	3.88842e+06	2.00439e+06	3.25917e+06	3.57335e+06	5.54896e+06	3.00022e+06	3.21827e+06	2.22898e+06	3.33458e+06	5.38554e+06	3.5158e+06	3.52232e+06	3.42456e+06
M550T254	2.41031e+06	6.38461e+06	3.2009e+06	7.86301e+06	2.47029e+06	1.05101e+07	1.63541e+07	2.81683e+06	2.26816e+07	5.53723e+06	3.26819e+06	2.11592e+07	3.66375e+06	4.03909e+06	4.00102e+06	1.99292e+07	2.16007e+06	1.67901e+07	6.52875e+06	9.32783e+06	3.41537e+06	8.49189e+06	2.93059e+06	1.52725e+07	1.47499e+07	2.5754e+07	3.14232e+06	2.06286e+06	1.96958e+06	3.21091e+06	3.27645e+06	2.66812e+06	2.00526e+07	1.31168e+07	7.23658e+06	3.32429e+06	2.37772e+06	3.87477e+06	8.33023e+06	3.31448e+06	2.00855e+07	7.29454e+06	7.25227e+06	2.81331e+06	6.60298e+06	2.08884e+07	4.12862e+06	6.80135e+06	3.74816e+06
M550T237	566182	857888	852551	890433	865134	1.13379e+06	1.67396e+06	580723	2.87278e+06	1.20387e+06	869649	2.18826e+06	626856	1.06867e+06	675960	2.18621e+06	852661	1.76219e+06	1.10358e+06	1.15602e+06	578249	1.22504e+06	593712	1.98244e+06	2.00556e+06	3.22865e+06	472618	449076	773249	791628	483923	441669	2.19967e+06	1.63292e+06	1.05482e+06	633377	852401	465090	1.12484e+06	895153	2.17054e+06	996357	1.02779e+06		921772	2.52616e+06	966461	1.0021e+06	857614
M550T442	4.45128e+07	4.30053e+07	1.72557e+07	4.05093e+07	1.04112e+07	4.23302e+07	3.16959e+07	4.15947e+07	2.48108e+07	1.94293e+07	1.7699e+07	4.23963e+07	4.53705e+07	1.70281e+07	1.69049e+07	4.22321e+07	1.21161e+07	3.96082e+07	1.86013e+07	4.25358e+07	4.27431e+07	1.76927e+07	4.54231e+07	2.95886e+07	3.09563e+07	2.89562e+07	4.175e+07	4.63017e+07	1.08733e+07	1.69446e+07	4.28918e+07	4.36607e+07	2.76668e+07	2.52811e+07	2.7174e+07	4.51545e+07	1.04771e+07	1.63362e+07	1.80851e+07	1.59951e+07	2.45669e+07	1.72961e+07	2.34833e+07	4.38221e+07	2.73648e+07	2.32177e+07	1.62293e+07	1.87847e+07	1.74687e+07
M550T600	2.9149e+07	2.33767e+07	7.06714e+06	2.39689e+07	7.76194e+06	2.49287e+07	7.47555e+06	2.79607e+07	5.31532e+06	1.45853e+07	8.58402e+06	2.60699e+07	3.24226e+07	8.621e+06	7.60677e+06	2.84126e+07	7.62326e+06	2.79689e+07	7.01044e+06	2.64857e+07	2.85062e+07	7.06776e+06	2.60114e+07	5.42665e+06	6.17999e+06	4.79952e+06	3.011e+07	3.2174e+07	8.84861e+06	8.63514e+06	3.31276e+07	3.54757e+07	4.73724e+06	6.19908e+06	2.25925e+07	3.05842e+07	9.51455e+06	1.04962e+07	7.07072e+06	8.7894e+06	4.79134e+06	7.88548e+06	2.27777e+07	3.10847e+07	2.34183e+07	5.28638e+06	9.76868e+06	6.66921e+06	9.75985e+06
M550T611	9.09608e+07	8.06859e+07	2.04056e+07	8.57341e+07	2.35094e+07	7.48892e+07	1.48073e+07	1.26885e+08	9.8288e+06	6.29788e+07	2.07163e+07	7.38649e+07	8.16604e+07	2.09088e+07	1.81056e+07	7.37332e+07	2.31897e+07	7.3239e+07	1.61453e+07	7.54588e+07	1.22832e+08	1.52284e+07	7.63191e+07	1.43504e+07	1.54626e+07	1.18489e+07	7.85318e+07	9.06777e+07	2.24433e+07	1.90637e+07	1.31824e+08	1.35379e+08	1.066e+07	1.49391e+07	7.13486e+07	1.17671e+08	2.42746e+07	2.18197e+07	1.47862e+07	1.79244e+07	1.09802e+07	1.58645e+07	7.47604e+07	1.3637e+08	7.78564e+07	1.08964e+07	2.17384e+07	3.17401e+07	1.96229e+07
M550T622	2.68315e+07	2.32086e+07	1.06203e+07	2.62621e+07	1.08441e+07	2.27671e+07	7.14596e+06	2.50432e+07	5.20126e+06	1.93107e+07	1.11341e+07	2.23438e+07	2.34443e+07	1.03465e+07	9.7535e+06	2.28919e+07	9.28643e+06	2.13772e+07	8.65071e+06	2.20904e+07	2.36387e+07	9.49756e+06	2.31772e+07	5.44191e+06	5.28876e+06	4.15462e+06	2.29527e+07	2.34278e+07	1.04521e+07	9.22783e+06	2.21326e+07	2.38921e+07	4.26305e+06	5.66476e+06	1.99038e+07	2.25671e+07	1.08516e+07	1.07552e+07	9.01932e+06	9.22552e+06	3.99676e+06	9.1833e+06	2.17039e+07	2.41328e+07	2.16845e+07	4.25574e+06	1.01916e+07	8.71814e+06	1.04877e+07
M551T630	1.25231e+07	6.61418e+06	2.1208e+06	7.77462e+06	1.14505e+06	7.49404e+06	541111	1.11198e+07	689251	5.14883e+06	1.90564e+06	6.04425e+06	7.36393e+06	2.17095e+06	1.63919e+06	6.88385e+06	1.43032e+06	6.78488e+06	1.62407e+06	6.46117e+06	1.09156e+07	1.6849e+06	6.38478e+06	269226	273373	592988	1.02631e+07	6.89457e+06	1.43836e+06	1.52469e+06	8.49538e+06	7.52815e+06	315369	336224	6.31011e+06	1.1402e+07	1.77899e+06	2.13092e+06	1.40149e+06	1.41687e+06	534033	1.61234e+06	6.71302e+06	6.93582e+06	6.65266e+06	701244	658185	1.47511e+06	1.97451e+06
M551T113	88269.7	106051	332664	40502.2	437329		309189	56153.4	347265	338394	290621	104718	119781	166727	250526	107457	466382	179446	111454	113753	76649.6	235273	67085.1	380035	191355	336917	72948.9	132585	560613	346460	126602	111314	420340	415056	276973	162103	693210		345834	392358	332053		264852	71041	169066		321530	326640	340018
M551T183	570876	734253	1.23713e+06	699114	1.04747e+06	612256	1.47681e+06	701182	1.26812e+06	1.1585e+06	567800	526263	710394	407108	1.05862e+06	326071	1.1218e+06	959045	1.45183e+06	769261	850668	1.00466e+06	725869	1.97823e+06	1.64798e+06	795768	433596	774083	1.14893e+06	1.17248e+06	465923	644417	1.88193e+06	1.12422e+06	1.08955e+06	609314	1.08556e+06	577141	928642	1.02074e+06	749435	897571	478745	655388	1.01296e+06	1.59262e+06	901100	1.16598e+06	944917
M551T442	8.75874e+06	8.39012e+06	3.62916e+06	8.04033e+06	1.93323e+06	8.362e+06	6.14582e+06	8.54576e+06	4.92726e+06	3.6917e+06	3.33527e+06	8.51814e+06	9.15555e+06	2.94514e+06	3.27333e+06	8.46125e+06	2.005e+06	8.28987e+06	3.24775e+06	8.28762e+06	8.22527e+06	3.14396e+06	3.86363e+06	5.52323e+06	6.01658e+06	5.18178e+06	4.04788e+06	9.0131e+06	2.233e+06	3.24501e+06	8.81001e+06	8.49748e+06	5.1397e+06	4.82871e+06	5.10804e+06	8.75499e+06	1.76999e+06	2.97164e+06	3.52006e+06	2.96745e+06	4.82128e+06	3.20838e+06	4.22879e+06	8.42562e+06	2.49206e+06	4.27764e+06	1.29729e+06	3.11793e+06	3.20749e+06
M552T465	5.21011e+07	4.91441e+07	1.46174e+07	5.19392e+07	8.01839e+06	5.54424e+07	4.05969e+07	5.39117e+07	3.61534e+07	2.14695e+07	1.4961e+07	6.55664e+07	6.28003e+07	1.53042e+07	1.4732e+07	7.46561e+07	8.49313e+06	6.08005e+07	1.86046e+07	5.39545e+07	6.66218e+07	2.01934e+07	4.53888e+07	3.74792e+07	4.00747e+07	3.97004e+07	6.43457e+07	4.17875e+07	9.35464e+06	1.62319e+07	5.99001e+07	5.82676e+07	3.40173e+07	3.42292e+07	2.92214e+07	6.96165e+07	8.1053e+06	1.70679e+07	1.77406e+07	1.40474e+07	3.37059e+07	2.01719e+07	2.86506e+07	4.81185e+07	2.96385e+07	2.99875e+07	1.57256e+07	1.72253e+07	1.53689e+07
M552T621	1.85928e+08	1.52094e+08	7.37632e+07	1.75806e+08	8.47014e+07	1.32818e+08	6.38653e+07	2.42612e+08	5.56875e+07	2.1798e+08	8.73716e+07	1.23876e+08	1.64609e+08	7.87563e+07	7.74211e+07	2.00504e+08	7.34754e+07	1.34951e+08	7.53428e+07	1.47456e+08	1.35946e+08	8.06769e+07	1.6471e+08	5.42699e+07	5.45721e+07	4.25311e+07	1.80503e+08	2.18389e+08	1.20574e+08	7.84011e+07	1.47131e+08	1.61908e+08	4.67796e+07	5.64883e+07	1.93849e+08	1.34029e+08	8.71227e+07	8.9284e+07	7.20154e+07	8.25096e+07	4.98691e+07	7.08969e+07	1.88141e+08	1.42467e+08	1.50557e+08	5.32227e+07	8.21269e+07	7.06451e+07	8.26005e+07
M552T611	6.46652e+07	5.56094e+07	1.85114e+07	6.36055e+07	3.01158e+07	5.10395e+07	1.45045e+07	6.58619e+07	1.45117e+07	4.76105e+07	2.09759e+07	5.16525e+07	5.75035e+07	1.98993e+07	1.9244e+07	5.39238e+07	2.49506e+07	5.16133e+07	1.63963e+07	5.42993e+07	5.88551e+07	1.74416e+07	5.69388e+07	1.31263e+07	1.35585e+07	1.42647e+07	6.05938e+07	6.02925e+07	3.07532e+07	1.99182e+07	5.77719e+07	5.92867e+07	1.36817e+07	1.42157e+07	4.66726e+07	5.61071e+07	3.54179e+07	2.33748e+07	1.48436e+07	1.95693e+07	1.3953e+07	1.66104e+07	5.2405e+07	5.82798e+07	5.08127e+07	1.3367e+07	2.11281e+07	1.54591e+07	2.08142e+07
M552T633	4.23407e+07	3.48179e+07	2.29541e+07	3.95358e+07	2.34115e+07	2.96838e+07	2.3977e+07	4.26002e+07	2.50834e+07	3.60632e+07	2.90997e+07	3.56714e+07	3.05491e+07	2.49542e+07	2.56205e+07	3.69348e+07	2.11096e+07	3.81014e+07	2.98047e+07	3.01097e+07	3.30481e+07	3.18426e+07	3.26975e+07	1.78125e+07	1.7928e+07	1.71931e+07	3.7876e+07	3.13921e+07	1.87558e+07	2.5767e+07	3.61228e+07	3.12227e+07	1.84984e+07	1.81713e+07	3.99011e+07	3.46403e+07	1.9824e+07	2.79365e+07	2.42886e+07	2.92785e+07	1.94549e+07	2.51655e+07	4.44568e+07	3.04657e+07	4.2544e+07	2.0525e+07	2.6495e+07	2.5244e+07	2.6403e+07
M552T638	2.24823e+07	8.44897e+06	8.49079e+06	1.16675e+07	8.38239e+06	1.11839e+07	2.39456e+06	2.0777e+07	3.00039e+06	1.08024e+07	9.70025e+06	1.01742e+07	1.34187e+07	8.36355e+06	6.38711e+06	8.45598e+06	9.50819e+06	1.10314e+07	9.19139e+06	8.60722e+06	1.93157e+07	7.27896e+06	8.01512e+06	1.65326e+06	1.79871e+06	2.26761e+06	1.83498e+07	1.1863e+07	7.86077e+06	6.66644e+06	1.06817e+07	1.3857e+07	2.66958e+06	1.90373e+06	8.61682e+06	1.23611e+07	7.94354e+06	8.3099e+06	5.97713e+06	8.29718e+06	2.73155e+06	6.94306e+06	1.08323e+07	1.19476e+07	9.3167e+06	2.52929e+06	6.02323e+06	6.36024e+06	6.99549e+06
M552T120	167418	242074	389302	90371.9	134343	140883	117949	111676	151903	219776	376214	171749	161584	182541	235113	113917	361712	200775	214041	178746	216328	135482	178438	133413	200852	201366	135294	324525	422125	341151	140163	214689	297464	95924.9	106289	212796	486636	129589	273642	400823	252536	217244	164426	225787	162974	220536	110366	307186	278671
M552T150	36344.6	44123.5	116795	45766.3	244665		161202	39950.8	166742	300136	111777		60360.3	154684	86818.2		246077	115416	105547	65611.3		82104.6	72102.5	156262	178919	111455	35852.8	67578.8	345583	129809	82174.3	58669.6	175206	238235	279109	67170	432272		145121	148117	136479		215327	39028.7	125170		120659	129855	141228
M552T315	157440	122099	172551	115072	145001	75937.7	171618	150007	169673	116479	170314	159013	164151	163875	177278	140588	157001	139318	168464	149688	159952	162933	149767	173965	177326	169418	153433	142597	114437	148041	128721	153517	145388	138421	126611	158235	115165	131636	147465	145273	142557	204226	119446	128019	120337	127410	135317	152482	193173
M552T319	1.41366e+06	3.77865e+06	3.7462e+06	4.13303e+06	3.31493e+06	4.98493e+06	1.15115e+07	1.52486e+06	2.13572e+07	3.50079e+06	4.13032e+06	1.42169e+07	2.36535e+06	4.41552e+06	4.3162e+06	1.29235e+07	2.65439e+06	9.00442e+06	6.1043e+06	4.88445e+06	2.00273e+06	6.22683e+06	1.79251e+06	1.15474e+07	1.14919e+07	2.47367e+07	2.05695e+06	1.44961e+06	2.78219e+06	4.38116e+06	2.16039e+06	1.71082e+06	1.90695e+07	9.89049e+06	4.36439e+06	2.00795e+06	3.11261e+06	4.0987e+06	5.6386e+06	3.63727e+06	1.86882e+07	5.67516e+06	4.28696e+06	1.8913e+06	4.11703e+06	1.85635e+07	4.34293e+06	5.55843e+06	3.99581e+06
M553T465	2.0144e+07	1.89176e+07	5.15945e+06	1.93842e+07	2.843e+06	2.13179e+07	1.62715e+07	2.084e+07	1.28948e+07	7.70238e+06	5.29761e+06	2.49764e+07	2.43766e+07	5.58644e+06	5.01926e+06	2.90117e+07	2.97222e+06	2.26159e+07	6.89459e+06	2.07617e+07	2.55176e+07	7.03927e+06	1.66223e+07	1.39043e+07	1.44152e+07	1.50055e+07	2.4219e+07	1.62717e+07	2.68688e+06	5.9702e+06	2.31842e+07	2.0834e+07	1.34452e+07	1.30656e+07	1.08233e+07	2.49914e+07	2.76634e+06	5.85557e+06	6.81677e+06	4.91018e+06	1.2655e+07	7.41094e+06	1.0742e+07	1.81748e+07	1.11919e+07	1.14943e+07	6.39312e+06	6.13583e+06	5.67858e+06
M553T621	9.31636e+07	5.80032e+07	2.8584e+07	6.64226e+07	5.32969e+07	5.19773e+07	2.48851e+07	6.43752e+07	2.13395e+07	7.77486e+07	3.27974e+07	4.85387e+07	5.22192e+07	2.94434e+07	3.05251e+07	8.13013e+07	2.80534e+07	5.34701e+07	3.01086e+07	5.69423e+07	5.19069e+07	3.12388e+07	6.32304e+07	2.09762e+07	2.07554e+07	1.6415e+07	5.52985e+07	8.26972e+07	4.61695e+07	3.11104e+07	5.61032e+07	6.22819e+07	1.8256e+07	2.25075e+07	5.40402e+07	5.31978e+07	3.51942e+07	3.41898e+07	2.89724e+07	3.09859e+07	2.09973e+07	2.75306e+07	7.06342e+07	8.18659e+07	5.96782e+07	1.97825e+07	3.31427e+07	2.76871e+07	3.13173e+07
M553T611	2.64256e+07	2.27129e+07	7.60057e+06	2.49067e+07	1.23997e+07	2.02932e+07	5.772e+06	2.48089e+07	5.39771e+06	1.87161e+07	8.16231e+06	2.00665e+07	2.28892e+07	7.88263e+06	7.53827e+06	2.19714e+07	1.01551e+07	2.03431e+07	6.73264e+06	2.1403e+07	2.31173e+07	6.76933e+06	2.22814e+07	5.14479e+06	5.49089e+06	5.64868e+06	2.398e+07	2.42372e+07	1.16401e+07	8.10576e+06	2.26926e+07	2.33998e+07	5.31187e+06	5.6231e+06	1.75679e+07	2.22646e+07	1.3598e+07	8.94089e+06	6.14386e+06	7.89298e+06	5.58228e+06	6.74841e+06	1.99607e+07	2.30717e+07	1.99471e+07	5.23966e+06	8.57414e+06	5.95769e+06	8.28975e+06
M553T633	1.62694e+07	1.33811e+07	8.96561e+06	1.45565e+07	8.87958e+06	1.1728e+07	9.28474e+06	1.64798e+07	9.62864e+06	1.4163e+07	1.13198e+07	1.37567e+07	1.18e+07	9.27053e+06	9.62745e+06	1.34264e+07	7.96172e+06	1.42168e+07	1.14672e+07	1.16796e+07	1.33167e+07	1.26002e+07	1.27064e+07	6.81481e+06	6.95633e+06	6.28219e+06	1.42426e+07	1.15231e+07	7.66826e+06	9.54837e+06	1.39633e+07	1.18626e+07	7.0422e+06	7.44425e+06	1.57569e+07	1.25557e+07	7.67632e+06	1.07882e+07	9.03993e+06	1.07955e+07	7.79101e+06	9.02789e+06	1.63813e+07	1.16846e+07	1.61516e+07	7.67675e+06	1.09096e+07	9.56055e+06	9.71355e+06
M553T639	7.6726e+06	4.33815e+06	2.19693e+06	4.50486e+06	2.48137e+06	3.74767e+06	886526	5.71761e+06	1.17369e+06	3.54937e+06	3.41548e+06	2.95389e+06	4.67448e+06	2.37257e+06	2.34533e+06	3.03347e+06	2.79163e+06	3.65555e+06	3.40953e+06	3.27748e+06	6.76574e+06	2.67605e+06	2.90759e+06	664615	628377	738124	5.29218e+06	3.24203e+06	2.99005e+06	3.04589e+06	4.22058e+06	4.65221e+06	925573	648217	3.21467e+06	5.5229e+06	2.62448e+06	2.75951e+06	1.57187e+06	2.69305e+06	1.07658e+06	3.29565e+06	4.10383e+06	4.14379e+06	4.29718e+06	1.00914e+06	2.23055e+06	2.55541e+06	2.72778e+06
M553T120	41722.5	59117.3	98525.3	47524.8	72119	22654.8	60423.8	53960.4	26002.3	43535.5	95510.5	37260	38524.7	38265.3	56634.3	19695.7	90863.3	49048	103934	36685.8	54789.7	68104.4	36275	56721.8	26050	47561.5	35069.6	83605.5	48764.9	89115.6	27057.6	42682.2	81746.1	40694.9	52770.2	37599.4	112340		61472.1	105366	64336.3	41793.5	40737.2	46260.4	30262.8	55817.6	49999.6	63506.9	62445.5
M553T315	47549.9	31351	45264.7	37635.9	38786.4	45777.9	51114.6	32545.1	47469.1	21109.3	53574.8	48301.4	49960.4	42984	43605.3	29854.8	39129.9	39133.6	48270.8	36714.4	52964.9	52732.7	29124.2	45134.4	45676.6	42920.9	46866.9	36973.6		34162.4	39228.8	43332	39113.8	44149.8	39236.3	53287.6	26127.9	52530.8	35305.6	41565.3	44746.5	58318.9	33375.2	33874.8	37300	28284	38682.2	30479.5	48016.9
M553T319	423231	1.14211e+06	1.12642e+06	1.27863e+06	1.02335e+06	1.50574e+06	3.59844e+06	493429	6.707e+06	1.18927e+06	1.28159e+06	4.33331e+06	739880	1.27026e+06	1.27151e+06	4.17336e+06	882301	2.81099e+06	1.92366e+06	1.42429e+06	566159	2.05914e+06	524322	3.66266e+06	3.70925e+06	7.81867e+06	496248	384077	989647	1.31095e+06	352614	601150	5.88069e+06	3.01304e+06	1.34376e+06	658411	919574	1.0507e+06	1.67415e+06	1.09123e+06	5.59461e+06	1.99825e+06	1.3434e+06	502140	1.31326e+06	5.49003e+06	1.2745e+06	1.62989e+06	1.2359e+06
M554T621	1.42724e+07	1.73215e+07	5.87406e+06	1.21833e+07	8.54593e+06	9.91907e+06	4.82997e+06	1.3119e+07	4.44991e+06	1.50615e+07	6.49492e+06	9.50845e+06	1.00585e+07	5.2436e+06	5.24206e+06	1.34156e+07	5.31787e+06	1.06128e+07	6.05313e+06	1.38912e+07	1.05222e+07	6.06268e+06	1.27276e+07	3.86477e+06	3.58038e+06	3.67334e+06	1.50919e+07	1.14524e+07	5.38412e+06	5.83671e+06	1.1935e+07	1.38165e+07	3.69101e+06	4.6059e+06	1.469e+07	1.17919e+07	6.09167e+06	6.53309e+06	4.83442e+06	6.43394e+06	4.16169e+06	5.59657e+06	1.18593e+07	1.4039e+07	1.1164e+07	3.4974e+06	6.18673e+06	5.30197e+06	6.28313e+06
M554T638	1.23627e+06	609147	269771	626564	276908	478753	64688.4	1.10538e+06	64652.8	470104	449871	406647	708908	338918	342674	509492	350558	469875	423042	601834	924842	414119	534232				992976	508358	330896	408063	675686	632882		54885.3	514653	826188	271178	422419	216824	383683		365696	657146	653929	646028	96072.3	279318	374402	262481
M554T112	1.38337e+06	1.76052e+06	3.2145e+06	1.38971e+06	1.13336e+06	932298	1.88423e+06	1.68485e+06	1.06294e+06	1.7399e+06	3.06638e+06	1.05849e+06	1.09231e+06	1.57598e+06	1.97501e+06	744843	1.57979e+06	634340	3.49137e+06	1.22919e+06	1.64236e+06	2.17455e+06	623983	1.79858e+06	1.5538e+06	1.21888e+06	843034	1.95206e+06	1.5975e+06	2.28906e+06	972207	1.45321e+06	1.80403e+06	1.20332e+06	1.74593e+06	1.26184e+06	1.38307e+06	918045	1.81629e+06	2.72187e+06	1.63364e+06	1.61876e+06	1.36157e+06	1.55062e+06	1.35728e+06	1.43641e+06	1.85971e+06	2.23039e+06	2.02864e+06
M554T135	123970	140040	67700	141657		93919.8	73359.8	151024	121321	264622	61118.9	168069	157401	91292.6	46065.1	165311	22337.1	252207	55074.9	144116	99386.7	49472.6	164650	85694.1	106734	99885.6	87431.2	151620		59973.9	147239	134583	116766	76369.2	235395	173854	24133.7		66668.8	54216.9	86962.9		194550	110111	159593		63622.2	58152.5	66314.1
M555T111	690329	410868	1.16839e+06	342760	230385	330640	977317	798383	732169	910046	1.10799e+06	470546	696146	687113	818352	914897	616685	901212	1.2702e+06	745597	429562	854316	701018	974224	914366	391408	543471	852940	577265	864647	617885	775170	947803	675511	939915	744630	517298	235465	728517	957916	874987	696971	737618	756496	820046	825903	744533	857032	796722
M555T204	357384	280143	472631	126820	329199	305757	503041	157765	444833		476517	147002	386256	470633	395804	303829	385639	329367	427611		409964	360510	329887	436296	450271	394603	140204	149781		168760	233622	200278	356302	286420	173465	295143		425132		128340		354531	328664	247025	171361	408403	223332	319214	108432
M556T515	8.18631e+06	5.52472e+06	3.69318e+06	5.32686e+06	872389	5.86593e+06	1.13889e+06	7.8758e+06	1.20417e+06	2.61724e+06	3.31974e+06	5.20916e+06	6.47479e+06	3.26804e+06	2.99479e+06	5.34108e+06	943990	5.73375e+06	2.614e+06	5.43454e+06	8.48085e+06	2.13762e+06	5.56048e+06		1.3274e+06	1.30898e+06	8.6437e+06	5.13345e+06		3.00695e+06	7.35579e+06	6.12111e+06			3.53279e+06	8.71719e+06	705894	3.44438e+06	2.5565e+06	2.50373e+06	995275	2.76896e+06	3.36026e+06	5.74921e+06	3.37754e+06		2.56113e+06	1.66532e+06	4.02093e+06
M556T111	152624	181257	228123	79419.2	61675.5	61262.6	207997	155277	165441	199145	212213	107125	156929	136191	152118	221325	111734	206999	252200	76820.6	190134	165940	132707	202538	187389	80358.5	123505	153606	89538.8	159275	58897.3	159308	193691	142390	203593	159301	86540.7	89886.7	146852	177934	199187	125195	159979	166653	179749	186172	125706	165558	149113
M556T129	296696	415629	1.30013e+06	726385	1.76005e+06	510892	2.13224e+06	728030	1.16896e+06	1.41979e+06	2.40132e+06	727024	550055	1.22917e+06	1.48717e+06	490185	2.19795e+06	400263	3.11394e+06	653871	347988	1.83725e+06	614834	2.13869e+06	1.80431e+06	1.35273e+06	375905	950772	2.46553e+06	1.83516e+06	472490	726109	2.02902e+06	724952	1.35026e+06	578085	2.29069e+06	797683	1.47447e+06	2.19387e+06	1.93849e+06	1.36137e+06	1.06231e+06	787097	1.06156e+06	1.68383e+06	1.43511e+06	1.8445e+06	1.58827e+06
M556T167	470734	1.34312e+06	180268	1.28622e+06	136625	1.01655e+06	347302	642644	332541	3.32621e+06	194682	1.91773e+06	1.32839e+06	245376	141729	1.69339e+06	149557	1.26295e+06	171371	1.41655e+06	425287	180895	1.41989e+06	315656	367107	330026	781780	1.27269e+06	155933	192758	656167	1.14604e+06	439360	333462	3.16497e+06	1.4792e+06	192262		223276	197299	387554	98583.6	2.62692e+06	945049	2.09821e+06		187211	195660	214327
M557T129	171848	280924	778728	228268	544175	67605.1	313215	225675	353735	441745	754606	109486	168191	381410	463761	146406	693084	238916	940107	205588	107640	574755	177031	351755	267022	211880	43297.8	290564	770510	562229	64933.8	219842	636083	441363	421899	163005	682820	110991	462381	665758	604708	413757	322930	241267	339937	526119	445992	576795	477180
M558T173	106695	191249	328764	149896	297276	96240.3	384198	60728.8	170866	417617	151428	159604	95281.3	146558	210935	77484.5	176843	197478	426629	138118	119401	125058	114572	397125	294448	184775	48510.1	206867	422719	251248	89294	144065	296004	233319	389865	87271.7	428463	46951.3	207340	287269	287364	180273	294426	153038	254711	246865	162987	271776	191435
M558T219	146042	197199	54412.9	182321	89918.4	207903	172275	173109	235568	536112	48091.2	433467	92328	75770.9		287754	93841.9	459500	97474.4	234175	116623	69017.2	194488	260605	300076	268183	117168	163418	79345.3	57103.8	175763	163520	372038	194371	508523	210311	121351		122058	63360	275920		422346	112192	326775	189135	64086.6	84093.8	63031.1
M558T107	68595.7	121873	77029.5	142217		86145.6	83286.4	86878.3	227501	93886.3	108182	111248	94108.2	119514	55676.9		105925	156284	184190	125302	230712	224485	189119	114399	258259	274239	157561	210184	104082	158023	187141	220522	271061	76638.8	122145	129935	105846	54630.1	260434	235276	162314	232046	132638	219261	130161	216017	308207	265216	293191
M558T362	81451.8	35651.5	96827.9	50482.4	107266	28467.3	44081.8	49674.7	56653.4	42489.8	64573.7	111410	71587.4	53292.9	66044.8	68206.4	66060.4	50075	50719	75079.3	70337.9	45711.3		90602.5	49926.3	69425.2	49570.9	25340.8	26149.2	29743.2	20059.3	85061.6	32981.7	45453.4	48638.6	43093.8		28617.2	48282.2	51716.9	34354.9	31900.2	79756.7	63430.8	105845	45726.9	42179.3		63279.2
M558T466	1.10041e+07	8.63937e+06	5.12914e+06	8.4235e+06	1.08067e+07	3.0356e+06	3.17685e+06	1.08985e+07	5.42426e+06	6.28115e+06	5.24503e+06	7.55387e+06	6.2123e+06	2.34635e+06	3.11997e+06	7.33386e+06	9.04722e+06	5.13161e+06	5.41553e+06	7.65245e+06	3.99739e+06	5.14636e+06	5.12286e+06	6.33266e+06	2.73058e+06	5.30658e+06	4.47048e+06	1.072e+07	1.05104e+07	6.00903e+06	7.19425e+06	6.88472e+06	5.83901e+06	6.2034e+06	4.43008e+06	9.81074e+06	1.03399e+07	4.63533e+06	5.75836e+06	6.11322e+06	5.32113e+06	4.86954e+06	4.48718e+06	8.9824e+06	4.35427e+06	5.99234e+06	5.39607e+06	5.16093e+06	5.04488e+06
M559T466	3.58333e+06	3.23753e+06	1.80934e+06	2.796e+06	3.371e+06	2.5195e+06	2.16538e+06	3.71501e+06	1.94806e+06	2.14894e+06	1.59841e+06	2.69379e+06	2.2153e+06	1.79752e+06	2.21868e+06	2.3932e+06	3.13098e+06	1.66378e+06	2.0564e+06	2.30747e+06	2.97137e+06	2.01814e+06	3.82211e+06	2.15326e+06	1.85236e+06	2.00086e+06	3.32202e+06	3.14922e+06	3.56133e+06	2.11845e+06	2.21344e+06	988385	1.87498e+06	2.10706e+06	1.54308e+06	3.02215e+06	3.51615e+06	1.08938e+06	1.68586e+06	2.27657e+06	1.95137e+06	1.85993e+06	1.48069e+06	3.00925e+06	1.64008e+06	1.99669e+06	1.71338e+06	1.88914e+06	1.84221e+06
M560T362		51058.1		46331.7	132030		66657	38060.4	127647	63574.8	25065.8	157434	30629.2	43054.7	50499.7	110458	75270.7	72515.4	48730.7	86104.3	31804.5	35238.3		161412		151542	27691.2	52005.3	41856.9	62242.2		46083.3	90839.8	158408	64579.7		35531.1	21948.4	52894.2	43886.4	112007	46842.1	91051.6	48489.9	144034	115645			46549.9
M561T490	5.47247e+07	4.36361e+07	4.10832e+07	4.41601e+07	9.22235e+07	3.95079e+07	2.08748e+07	6.30141e+07	4.37108e+07	4.20305e+07	4.10985e+07	3.53379e+07	3.74886e+07	1.98516e+07	5.1826e+07	3.59757e+07	8.72953e+07	2.58557e+07	4.18973e+07	4.02693e+07	5.6533e+07	3.7434e+07	6.15309e+07	5.02565e+07	4.89612e+07	4.00154e+07	5.55531e+07	5.03215e+07	1.02943e+08	5.04054e+07	4.30605e+07	3.83831e+07	4.22019e+07	5.41437e+07	3.29813e+07	6.09809e+07	1.04726e+08	3.75552e+07	4.54202e+07	4.77904e+07	4.22951e+07	4.13969e+07	3.2592e+07	4.94448e+07	3.10444e+07	4.1908e+07	4.75929e+07	4.65711e+07	4.07072e+07
M562T490	2.05907e+07	1.76814e+07	1.59838e+07	1.58586e+07	3.40089e+07	1.48102e+07	1.66858e+07	2.35553e+07	1.6813e+07	1.56131e+07	1.46043e+07	1.25272e+07	1.37676e+07	1.6156e+07	1.91525e+07	1.41312e+07	3.25282e+07	9.05538e+06	1.57883e+07	1.46213e+07	2.11766e+07	1.48111e+07	2.31108e+07	1.78576e+07	1.68734e+07	1.48249e+07	2.06884e+07	1.90205e+07	3.818e+07	1.8026e+07	1.57429e+07	1.42598e+07	6.8069e+06	1.94856e+07	1.16084e+07	2.23036e+07	4.02817e+07	1.50366e+07	1.55392e+07	1.73258e+07	1.52853e+07	1.45979e+07	1.2728e+07	1.76137e+07	1.18025e+07	1.5505e+07	1.70543e+07	1.75883e+07	1.5507e+07
M562T508	1.74156e+07	2.0505e+07	7.69644e+06	2.00952e+07	2.34209e+06	2.17812e+07	1.08102e+07	7.47495e+06	8.8127e+06	1.62873e+07	8.52453e+06	2.09698e+07	2.37483e+07	7.92688e+06	7.26105e+06	2.07991e+07	2.31383e+06	1.06093e+07	8.78776e+06	9.43991e+06	1.76394e+07	8.80744e+06	9.60673e+06	3.94723e+06	8.43216e+06	8.92875e+06	1.77884e+07	1.88475e+07	1.97084e+06	7.96434e+06	2.16093e+07	1.07552e+07	9.03832e+06	6.99934e+06	8.38227e+06	1.86032e+07	2.28414e+06	7.02711e+06	7.97849e+06	6.61763e+06	1.01718e+07	8.93835e+06	1.60791e+07	2.1117e+07	1.77371e+07	8.50258e+06	7.26548e+06	7.36447e+06	8.16971e+06
M562T626	6.58041e+07	4.8157e+07	8.44218e+06	5.1202e+07	7.7788e+06	4.05577e+07	2.70646e+06	6.66515e+07	2.54422e+06	3.2119e+07	8.21015e+06	4.04226e+07	4.8127e+07	7.91718e+06	7.05901e+06	5.02419e+07	8.27703e+06	4.19923e+07	7.64863e+06	4.74166e+07	6.20263e+07	7.14517e+06	3.79987e+07	2.06016e+06	2.22152e+06	2.46345e+06	6.16113e+07	5.10859e+07	7.2478e+06	7.26934e+06	4.92281e+07	5.55464e+07	2.26231e+06	2.29972e+06	3.79986e+07	6.91295e+07	7.34961e+06	8.10242e+06	6.87612e+06	6.95202e+06	2.20925e+06	8.02266e+06	4.43533e+07	4.41739e+07	4.03532e+07	2.30393e+06	6.96785e+06	8.21394e+06	7.93971e+06
M562T105	81068	91939.4	62834.5	69688	69851	53081.8	96476.6	98348.8	140848	129571	65219.9	63669.3	87219.6	200702	115583	65300.2	246425	134522	121708	102791	68595.6	50976.3	145839	123791	155805	143671	60461.3	130139	294680	121372	139556	101265	187912	84701.7	111346	108384	282012		149903	163419	123441		112922	65398.7	73379.7		140418	155461	163547
M562T242	568600	1.45705e+06	659448	1.75091e+06	998106	2.12541e+06	4.95327e+06	252406	8.91741e+06	1.27764e+06	660156	9.58178e+06	865399	720383	924424	8.42505e+06		5.48425e+06	1.52784e+06	1.70319e+06	636317	1.8542e+06	421282	4.28088e+06	4.73534e+06	8.77826e+06	499507	149454	576999	775385	481683	527630	5.45314e+06	3.06407e+06	1.32417e+06	369088	740124	771951	1.08577e+06	685835	6.19585e+06	523381	1.43488e+06	356478	1.45403e+06	5.98298e+06	917214	1.33418e+06	518058
M563T490	3.80126e+06	3.44096e+06	2.94984e+06	2.71068e+06	6.40122e+06	1.77266e+06	2.87553e+06	4.39181e+06	2.17395e+06	2.41926e+06	2.56841e+06	2.36011e+06	987147	2.81978e+06	1.58532e+06	2.40915e+06	5.9896e+06		2.41446e+06	2.2253e+06	3.36982e+06	2.05507e+06	3.4585e+06	3.32886e+06	2.81387e+06	2.38811e+06	3.48952e+06	3.29616e+06	7.21474e+06	3.06876e+06	2.96111e+06	2.13703e+06	2.09927e+06	3.69056e+06	1.55342e+06	4.1875e+06	7.61824e+06	2.10685e+06	2.54575e+06	2.46165e+06	2.9914e+06	2.88524e+06	1.89824e+06	3.18388e+06	1.43377e+06	2.69012e+06	2.60515e+06	3.0654e+06	2.75905e+06
M563T626	2.89319e+07	8.16352e+06	3.51293e+06	1.81145e+07	2.99147e+06	1.6721e+07	503237	2.71659e+07	869524	1.33538e+07	3.029e+06	1.7525e+07	1.96748e+07	3.08287e+06	2.71728e+06	1.69113e+07	2.68627e+06	1.67853e+07	3.10072e+06	1.84374e+07	2.81241e+07	2.81419e+06	1.5558e+07	783122	889241	869487	2.43491e+07	2.01534e+07	2.74389e+06	2.60611e+06	1.97154e+07	2.14246e+07	811840	878227	1.6708e+07	2.57543e+07	2.83594e+06	2.87568e+06	2.53332e+06	2.71729e+06	775518	2.96772e+06	1.76023e+07	1.76751e+07	1.67752e+07	808975	3.02357e+06	2.92661e+06	3.05563e+06
M564T455	6.57429e+06	5.41893e+06	4.02711e+06	4.93395e+06	5.21309e+06	5.72041e+06	7.60067e+06	6.15333e+06	5.90746e+06	3.04733e+06	4.36942e+06	6.2432e+06	6.66595e+06	4.38045e+06	5.39749e+06	5.92627e+06	5.35521e+06	5.79217e+06	4.4322e+06	5.3397e+06	7.01268e+06	4.22425e+06	5.57424e+06	7.99251e+06	9.01136e+06	5.92618e+06	7.20797e+06	5.21223e+06	3.74134e+06	4.13743e+06	6.4093e+06	6.78278e+06	5.96185e+06	5.83866e+06	4.73122e+06	7.04044e+06	3.4549e+06	4.61592e+06	4.38734e+06	4.78741e+06	5.37833e+06	4.22689e+06	4.06729e+06	5.08395e+06	4.57359e+06	5.6212e+06	4.43634e+06	4.12116e+06	4.47383e+06
M564T616	3.72264e+07	3.00952e+07	1.18759e+07	3.48998e+07	2.20932e+07	4.2704e+07	9.31744e+06	5.23294e+07	7.35e+06	3.88923e+07	1.32289e+07	2.99508e+07	3.52442e+07	1.181e+07	1.1751e+07	3.01663e+07	1.62214e+07	3.04794e+07	1.60254e+07	3.0172e+07	3.30616e+07	8.93172e+06	2.79681e+07	7.93025e+06	9.50257e+06	8.00862e+06	4.92533e+07	3.40774e+07	1.95074e+07	1.09535e+07	4.96198e+07	3.45775e+07	7.48863e+06	9.56848e+06	4.31573e+07	3.15552e+07	2.06834e+07	1.27851e+07	8.37808e+06	1.73139e+07	5.08589e+06	1.10065e+07	3.98955e+07	4.54563e+07	3.48072e+07	7.44162e+06	1.1796e+07	1.11389e+07	1.21979e+07
M564T542	5.57609e+06	3.07186e+06	2.84219e+06	2.77992e+06	576272	3.75891e+06	1.01752e+06	4.66974e+06	1.12973e+06	1.69741e+06	2.40416e+06	2.86914e+06	3.95805e+06	2.61471e+06	2.94474e+06	3.34626e+06	896253	2.88096e+06	2.12064e+06	3.14326e+06	5.21558e+06	1.72184e+06	3.62578e+06		1.10966e+06	867721	5.53137e+06	3.42349e+06	759546	2.1584e+06	4.01544e+06	3.43623e+06	816596	1.06915e+06	2.22207e+06	4.83783e+06		3.03304e+06	2.13383e+06	1.8677e+06	714476	2.52434e+06	2.10712e+06	3.36196e+06	2.44568e+06	1.02982e+06	2.1396e+06	1.60253e+06	3.00395e+06
M564T634	7.61514e+08	5.21819e+08	9.38997e+07	4.81929e+08	6.26306e+07	4.14658e+08	3.16328e+07	6.88832e+08	3.31758e+07	3.29011e+08	1.27457e+08	3.64161e+08	4.62104e+08	9.50319e+07	8.47455e+07	3.84279e+08	6.17225e+07	4.00637e+08	9.05289e+07	3.9277e+08	6.12006e+08	9.23421e+07	4.67559e+08	2.89459e+07	2.54694e+07	2.86284e+07	7.37559e+08	4.57821e+08	6.10898e+07	8.39738e+07	4.96246e+08	4.94981e+08	3.59389e+07	2.54219e+07	3.4949e+08	5.81952e+08	6.36636e+07	1.24975e+08	8.54741e+07	8.71167e+07	2.9498e+07	1.21693e+08	4.76289e+08	5.55957e+08	3.71543e+08	3.76082e+07	8.56675e+07	8.79027e+07	1.22929e+08
M564T625	1.13504e+08	7.70847e+07	1.72547e+07	7.80289e+07	1.6198e+07	7.52548e+07	4.68253e+06	1.11431e+08	5.52676e+06	4.41524e+07	1.74947e+07	7.09412e+07	8.72173e+07	1.76351e+07	1.50192e+07	7.34669e+07	1.53204e+07	7.45928e+07	1.66243e+07	7.41053e+07	1.08126e+08	1.5733e+07	7.21813e+07	4.09431e+06	4.57965e+06	4.96225e+06	1.04254e+08	8.20553e+07	1.64475e+07	1.58374e+07	8.63858e+07	8.74302e+07	4.93631e+06	4.47088e+06	5.31511e+07	1.05538e+08	1.8656e+07	1.79858e+07	1.49971e+07	1.502e+07	4.74326e+06	1.7006e+07	6.03205e+07	7.87463e+07	5.45037e+07	5.01676e+06	1.60873e+07	1.589e+07	1.7035e+07
M564T99	118599	81306.3	170009	76479.1	34837.6	33520.6	129134	114952	44253.9	135848	154016	50221.3	85345.5	207635	107999	50926.4	111608	54931.3	113591	78099.6	45497.3	88777.2	94376.3	93365.6	132042	88455.8	82323.1	91908.9	41863.7	161384	104530	78567.7	117178	109779	125865	124785	125735		125913	147949	90515.8		119593	58692.3	74817.9		104222	120422	145058
M564T109	726345	573753	544438	629289	264040	295159	1.41152e+06	362488	1.03954e+06	201267	1.05359e+06	264168	763652	547750	277404	322192	596695	684289	943530	279385	836192	454831	307147	1.15555e+06	728145	1.09465e+06	902977	762010	568308	590136	768217	372134	1.11166e+06	1.19483e+06	531902	1.09652e+06	314634	957229	1.07366e+06	1.04073e+06	507710	834644	524759	746413	499490	954207	580834	985378	1.06001e+06
M565T455	2.36021e+06	1.77388e+06	1.2545e+06	1.88958e+06	1.1434e+06	2.06895e+06	2.74851e+06	2.22019e+06	1.81496e+06	1.37443e+06	1.50449e+06	2.36704e+06	2.15937e+06	1.48724e+06	1.34544e+06	2.15783e+06	1.70855e+06	2.42324e+06	1.41656e+06	1.88207e+06	2.36601e+06	1.24475e+06	1.94932e+06	2.32096e+06	2.38643e+06	2.17779e+06	1.10286e+06	2.13172e+06	1.48338e+06	1.41386e+06	2.4774e+06	2.31081e+06	2.03332e+06			2.37e+06	1.22703e+06	1.59098e+06	1.46943e+06	1.48743e+06	1.88738e+06	1.2887e+06	1.48663e+06	2.05684e+06	1.50601e+06	1.78181e+06	1.51606e+06	1.30012e+06	1.5972e+06
M565T616	1.43812e+07	1.13453e+07	5.062e+06	1.32915e+07	7.05412e+06	1.58254e+07	3.75228e+06	1.92101e+07	2.23055e+06	1.50767e+07	4.40944e+06	1.1683e+07	1.40454e+07	4.37139e+06	5.99588e+06	1.2077e+07	5.69421e+06	1.16604e+07	5.79767e+06	1.20758e+07	1.25657e+07	3.44574e+06	1.04227e+07	2.56642e+06	3.59463e+06	4.38291e+06	1.84381e+07	1.77404e+07	7.05669e+06	6.81915e+06	1.34706e+07	1.37463e+07	2.67457e+06	3.45908e+06	1.27182e+07	1.68322e+07	8.04636e+06	5.47532e+06	3.22295e+06	6.85887e+06	2.9619e+06	3.49105e+06	1.75366e+07	1.21029e+07	1.34319e+07	2.73092e+06	7.12465e+06	3.24515e+06	4.6341e+06
M565T634	3.05072e+08	2.11208e+08	3.88703e+07	1.96234e+08	2.46885e+07	1.67376e+08	1.24955e+07	3.31691e+08	1.3241e+07	1.32556e+08	5.08213e+07	1.46439e+08	1.87226e+08	3.81677e+07	3.42223e+07	1.55099e+08	2.52546e+07	1.63214e+08	3.67649e+07	1.58014e+08	2.48136e+08	3.7221e+07	1.90111e+08	1.08773e+07	1.03613e+07	1.17568e+07	2.98792e+08	2.2247e+08	2.48045e+07	3.44193e+07	2.01374e+08	2.01468e+08	1.40623e+07	1.00533e+07	1.43191e+08	2.36359e+08	2.52805e+07	3.98003e+07	3.39107e+07	3.43469e+07	1.1746e+07	4.85484e+07	1.90656e+08	2.28388e+08	1.51298e+08	1.18239e+07	3.45854e+07	3.59563e+07	4.01815e+07
M565T176	122749	65862.5	63729.5	163904	54246.9	165883	355587	131158	203527	369858	137065	370916	177979	148171	101644	333030	72525.2	136847	176015	92070	164011	179289	118062	380862	352722	423662	127510	106316	34036.7	111242	89232.6	152254	405142	254616	124593	178329	48501.7	159407	157837	84379.6	161381	161498	249300	99952.1	332323	151967	120403	140214	132605
M565T109	254848	84181.4	151323	97169.4	165140	222857	454491	268640	158827	139218	360230	218483	262484	405345	222224	186114	81646.6	243769	148120	174145	274216	307281	96428.9	380233	505023	377110	301815	116282	135593	342190	246331	238051	372157	414132	83512	365085	193154	166343	343118	325088	171752	269295	155876	262753	152199	311012	166716	344411	347104
M566T625	1.21481e+07	1.07271e+07	8.51813e+06	1.33666e+07	2.09001e+07	1.01085e+07	5.07516e+06	1.02595e+07	5.89494e+06	1.36841e+07	9.77253e+06	8.85082e+06	1.26273e+07	8.58816e+06	8.08653e+06	9.8567e+06	1.15523e+07	1.11314e+07	7.84155e+06	9.89024e+06	9.08243e+06	8.4359e+06	1.29603e+07	4.37937e+06	4.09016e+06	3.77027e+06	9.77115e+06	1.21509e+07	1.66512e+07	1.19142e+07	1.09617e+07	1.08864e+07	3.79853e+06	4.65968e+06	1.11572e+07	9.3516e+06	1.47817e+07	1.30318e+07	1.00388e+07	9.00331e+06	4.28434e+06	7.77758e+06	1.3711e+07	1.24344e+07	1.17235e+07	4.24021e+06	8.80503e+06	7.13988e+06	9.31079e+06
M566T558	6.69681e+06	3.01189e+06	4.25516e+06	2.90613e+06	1.03786e+06	3.67276e+06	2.20777e+06	5.99304e+06	2.08181e+06	1.92631e+06	5.06824e+06	2.45943e+06	5.04169e+06	4.82869e+06	5.06306e+06	3.59674e+06	1.301e+06	3.48093e+06	3.49946e+06	3.74531e+06	8.03529e+06	3.76435e+06	3.38459e+06	1.89909e+06	2.07757e+06	1.48498e+06	8.33688e+06	3.43549e+06	1.0737e+06	4.85076e+06	5.3744e+06	4.15244e+06	1.07951e+06	2.10039e+06	2.13717e+06	8.6457e+06	1.11711e+06	6.5598e+06	3.85142e+06	3.87229e+06	1.04992e+06	3.7915e+06	2.5778e+06	3.92743e+06	2.53581e+06	1.18833e+06	5.13861e+06	2.9854e+06	5.42206e+06
M566T634	5.96205e+07	3.56088e+07	1.48726e+07	3.6651e+07	1.77152e+07	3.08313e+07	4.24805e+06	5.21534e+07	4.69449e+06	2.01695e+07	1.56841e+07	3.28174e+07	3.27979e+07	1.49302e+07	1.34596e+07	2.81517e+07	1.61646e+07	3.03843e+07	1.45054e+07	2.82654e+07	4.60863e+07	1.51784e+07	3.4119e+07	3.09293e+06	3.36122e+06	3.65353e+06	5.24431e+07	3.44336e+07	1.74937e+07	1.49968e+07	3.7983e+07	3.76066e+07		3.47092e+06	2.54711e+07	4.28606e+07	1.90281e+07	1.57767e+07	1.35436e+07	1.46747e+07	4.31423e+06	1.45558e+07	2.9748e+07	3.97756e+07	2.70588e+07	4.18507e+06	1.47664e+07	1.37987e+07	1.61069e+07
M566T644	1.00697e+08	5.11232e+07	4.60323e+07	5.53015e+07	3.42558e+07	4.54719e+07	1.72523e+07	9.80711e+07	2.18149e+07	4.73905e+07	5.70579e+07	4.21946e+07	6.1542e+07	4.58736e+07	4.74105e+07	4.33665e+07	3.62156e+07	4.98852e+07	7.56296e+07	5.00795e+07	8.50346e+07	5.86013e+07	4.83049e+07	1.22672e+07	1.18028e+07	1.49753e+07	9.43541e+07	5.09989e+07	3.40811e+07	6.78431e+07	6.1964e+07	5.60957e+07	2.53209e+07	1.38668e+07	4.79812e+07	7.57671e+07	3.48951e+07	7.39553e+07	6.21488e+07	5.10041e+07	2.01513e+07	7.35182e+07	6.61953e+07	5.39108e+07	5.14685e+07	2.6148e+07	4.48771e+07	5.06771e+07	5.14734e+07
M566T113	32200.2	25733.6	119722		70612.5		145586	39979	135522	121665	126450		29857.1	73227	85674.9	24815.3	188693	66641.7	95832.8	36187.7		87522.3	27555.6	141869	165043	122698		37141.4	201992	142772	34205.6	40945.6	152480	166101	99602	55179.1	247190		133356	123481	115647	31051.5	87207.3		49786.2		109273	102717	137745
M566T418	490882	945946	387632	1.93664e+06	102651	2.37699e+06	711847	494216	1.35812e+06	352893	411293	2.40209e+06	1.62713e+06	390631	396870	2.47438e+06	132450	2.50918e+06	594286	2.15516e+06	1.39593e+06	306689	1.27904e+06	577189	639700	1.77199e+06	1.28938e+06	1.19374e+06	81667.6	476264	1.62957e+06	677421	1.41856e+06	454188	295431	1.46992e+06	107149	456532	563016	386131	1.27008e+06	606244	544362	1.32688e+06	662785	1.25303e+06	398165	265075	438588
M567T625	3.97793e+06	4.54227e+06	2.88459e+06	5.62234e+06	5.11701e+06	2.18315e+06	1.94317e+06	4.36075e+06	1.86038e+06	5.14522e+06	4.98169e+06	3.87265e+06	4.37059e+06	3.56725e+06	3.1279e+06	4.19973e+06	4.5992e+06	4.73826e+06	2.96849e+06	4.34763e+06	3.0809e+06	3.4481e+06	4.4371e+06	1.47526e+06	1.51724e+06	1.31426e+06	3.91099e+06	4.05888e+06	3.58413e+06	3.51403e+06	5.10696e+06	4.08818e+06	1.52492e+06	1.73256e+06	4.20418e+06	3.25012e+06	6.8187e+06	3.61492e+06	2.49033e+06	3.50737e+06	1.56588e+06	2.96458e+06	4.68179e+06	3.79235e+06	5.24329e+06	1.46717e+06	3.41447e+06	2.52586e+06	2.63407e+06
M567T513	1.4399e+07	9.18969e+06	7.05904e+06	7.73433e+06	1.09607e+07	8.41604e+06	1.03684e+07	1.46974e+07	6.15123e+06	5.96022e+06	7.59323e+06	1.04021e+07	1.32528e+07	7.41298e+06	8.22751e+06	1.10902e+07	1.02589e+07	8.8977e+06	7.06662e+06	9.17601e+06	1.51168e+07	5.80872e+06	1.13924e+07	9.20837e+06	9.30804e+06	5.23984e+06	1.43273e+07	1.08017e+07	1.07742e+07	8.26783e+06	1.29383e+07	1.18448e+07	6.15955e+06	9.60319e+06	6.48399e+06	1.63059e+07	9.95734e+06	7.83919e+06	5.57831e+06	7.11702e+06	5.43052e+06	6.34281e+06	6.90468e+06	1.01987e+07	6.50797e+06	5.30064e+06	7.32821e+06	5.67679e+06	6.91689e+06
M567T558	2.70259e+06	1.1529e+06	1.74841e+06	1.06235e+06	378450	1.48731e+06	906280	2.45593e+06	787723	352697	1.94246e+06	1.01144e+06	1.92995e+06	963582	2.07613e+06	1.36931e+06	536722	1.39934e+06	1.32679e+06	1.5168e+06	3.22578e+06	1.53597e+06	1.35e+06	654048	824866	579442	3.32134e+06	1.45906e+06	312317	2.00787e+06	2.27237e+06	1.68821e+06	436106	749019	756030	3.37265e+06	402415	2.69481e+06	1.44187e+06	1.54098e+06	388187	1.45406e+06	1.06276e+06	1.64973e+06	1.00715e+06	382830	1.97086e+06	1.18724e+06	2.07713e+06
M567T635	8.55956e+06	7.84345e+06	6.05474e+06	8.78122e+06	6.66331e+06	7.51824e+06	1.47013e+06	1.23186e+07	1.90512e+06	7.1153e+06	6.71887e+06	6.07606e+06	8.69556e+06	6.01218e+06	5.48297e+06	6.8564e+06	6.44406e+06	6.97219e+06	5.56257e+06	7.22958e+06	1.23066e+07	6.5671e+06	6.86757e+06		1.21616e+06	1.36169e+06	1.21435e+07	5.00622e+06	6.94865e+06	5.90277e+06	9.33077e+06	8.9314e+06			7.74015e+06	1.01031e+07	7.73599e+06	6.49859e+06	5.22837e+06	5.55355e+06	1.56204e+06	5.69445e+06	9.37573e+06	8.5149e+06	8.16976e+06	1.62241e+06	5.60327e+06	5.27039e+06	6.15613e+06
M567T644	5.13496e+07	2.99384e+07	1.92058e+07	2.25241e+07	1.42959e+07	1.85216e+07	6.94205e+06	4.03881e+07	8.71256e+06	2.57044e+07	2.30499e+07	2.28611e+07	3.24091e+07	1.89511e+07	1.92589e+07	1.74981e+07	1.46044e+07	2.00051e+07	3.02191e+07	2.05175e+07	4.9503e+07	2.38614e+07	2.76117e+07	4.88576e+06	4.74632e+06	6.1275e+06	5.00028e+07	2.07543e+07	1.36452e+07	2.76694e+07	2.49564e+07	2.24125e+07	7.57767e+06	5.29355e+06	1.9147e+07	3.07458e+07	1.44577e+07	2.95093e+07	2.48748e+07	2.03673e+07	1.07951e+07	2.17135e+07	3.49489e+07	3.14323e+07	2.10232e+07	1.04116e+07	1.83981e+07	2.07999e+07	2.0485e+07
M567T37_2		990436	3.12936e+06	1.10911e+06	4.45319e+06	1.31248e+06	1.22953e+06	2.20457e+06	4.27189e+06	3.71061e+06	2.98063e+06	1.44476e+06	1.60042e+06	2.16481e+06	4.03103e+06	1.04203e+06	3.23967e+06	1.74161e+06	2.47572e+06		2.95732e+06	2.20192e+06	634465	1.73586e+06	2.17923e+06	3.513e+06		631991	4.96983e+06	2.17171e+06	1.07124e+06	1.07827e+06	3.67657e+06	2.76663e+06	1.70631e+06	2.20949e+06	5.18483e+06	2.50317e+06	2.77641e+06	4.23744e+06	3.0444e+06	4.18161e+06	968757	1.32756e+06	2.3614e+06	3.74953e+06	3.77297e+06	2.78781e+06	1.93657e+06
M568T513	4.92944e+06	3.29184e+06	2.10948e+06	3.05804e+06	3.76341e+06	3.40117e+06	3.24436e+06	5.50747e+06	1.734e+06	1.88201e+06	2.44299e+06	4.29644e+06	5.01009e+06	2.63837e+06	2.5758e+06	4.13863e+06	4.05417e+06	2.98732e+06	1.8549e+06	2.9798e+06	5.56502e+06	1.42085e+06	3.87134e+06	3.17739e+06	3.24603e+06	816230	4.99413e+06	3.91803e+06	4.12836e+06	2.69541e+06	5.09437e+06	4.22234e+06	1.96129e+06	3.40084e+06	2.17411e+06	5.68309e+06	3.80305e+06	2.85104e+06	1.69987e+06	2.16105e+06	1.52212e+06	1.92022e+06	2.18723e+06	3.71012e+06	2.3852e+06	1.63565e+06	2.18279e+06	1.45157e+06	2.07891e+06
M568T644	1.1802e+07	5.38146e+06	3.86938e+06	4.4704e+06	2.86638e+06	3.83927e+06	1.41353e+06	1.1569e+07	1.739e+06	4.64748e+06	4.80452e+06	3.71527e+06	6.57999e+06	5.02936e+06	3.82671e+06	3.57657e+06	2.93389e+06	4.28817e+06	5.70457e+06	4.18644e+06	7.47259e+06	4.90789e+06	3.92787e+06	946532	970787	1.27964e+06	9.90097e+06	4.27351e+06	2.85828e+06	5.4941e+06	5.31725e+06	4.77365e+06	1.54544e+06	1.15316e+06	3.94417e+06	6.40814e+06	3.01232e+06	5.47788e+06	4.69907e+06	4.11981e+06	1.66683e+06	5.69653e+06	5.95409e+06	6.12249e+06	4.2829e+06	1.50579e+06	4.70159e+06	4.13423e+06	4.37011e+06
M568T109	2.68097e+06	2.20513e+06	3.26815e+06	2.2861e+06	6.55023e+06	4.20555e+06	5.06629e+06	1.82995e+06	1.26735e+07	2.46419e+06	3.55636e+06	6.16717e+06	2.7201e+06	4.1504e+06	1.00029e+07	6.39946e+06	5.44261e+06	3.82523e+06	2.86561e+06	3.08678e+06	2.5306e+06	3.8596e+06	2.37328e+06	1.15019e+07	1.12869e+07	7.86689e+06	4.00267e+06	1.77746e+06	5.75125e+06	2.47853e+06	2.37699e+06	2.68708e+06	1.2279e+07	9.93457e+06	3.30216e+06	1.99987e+06	5.25325e+06	7.57742e+06	5.14643e+06	3.4741e+06	9.4446e+06	8.15479e+06	3.04554e+06	2.04509e+06	2.64636e+06	9.35328e+06	5.1444e+06	3.4913e+06	4.7324e+06
M568T101	2.58461e+06	729676	2.98753e+06	2.1624e+06	1.04711e+07	1.37044e+06	4.09825e+06	3.54812e+06	4.04818e+06	4.35415e+06	5.09733e+06	1.95231e+06	2.49674e+06	3.57406e+06	3.55203e+06	1.75066e+06	9.87011e+06	3.14474e+06	3.9778e+06	1.97661e+06	2.24356e+06	3.52119e+06	2.49681e+06	3.76856e+06	4.44348e+06	3.45002e+06	1.35638e+06	2.48707e+06	1.01626e+07	4.05762e+06	2.23282e+06	2.13943e+06	4.34579e+06	3.19523e+06	3.56179e+06	3.28143e+06	1.4165e+07		4.71545e+06	5.07575e+06	3.47893e+06	1.87231e+06	3.08945e+06	1.40806e+06	2.17358e+06	2.3241e+06	4.63999e+06	5.21207e+06	4.63893e+06
M569T644	1.15274e+06	577909	500797	635335	386842	476037	175281	1.15134e+06	203105	462845	612575	179699	633065	481281	517859	449857	406345	568949	624100	546891	1.05e+06	639259	490080	105890	100890	111463	1.07154e+06	526832	343168	546886	659846	667795	148923	106779	484162	806137	341319	521721	432179	568875	167837	655192	622672	578612	522868	192385	452119	554220	531731
M569T37		1.17575e+06	2.91171e+06	1.18516e+06	4.09824e+06	1.33716e+06	1.42109e+06	2.0141e+06	3.3749e+06	3.92034e+06	3.25706e+06	1.32113e+06	1.36955e+06	2.33714e+06	4.17437e+06	1.26977e+06	3.0954e+06	2.03168e+06	2.52829e+06	908905	2.87973e+06	1.94736e+06		1.45518e+06	2.30172e+06	3.4479e+06		741071	5.02978e+06	2.22035e+06		1.28777e+06	3.63643e+06	3.02531e+06	1.65029e+06	1.89078e+06	4.82065e+06	1.90292e+06	2.59536e+06	3.58708e+06	3.58557e+06	3.52523e+06		1.07602e+06	2.28718e+06	3.14867e+06	3.83934e+06	2.76239e+06	1.57358e+06
M569T315	51113	37760.2	57669.3	43708.2	42160.5	42031.2	55719.4	49300.2	43561	37718	58654.1	43103.2	49553.6	57549	48381	40603.2	45824.1	45045.1	30153.8	48911.5	48940.4	46812.7	42239.1	54081.1	45892.6	52804.6	53147.5	46237.2	32947.1	43666	30024.5	29076.9	34645.4	29169.8	36165.5	49212.3	30337.7	45256.5	40372.8	34383.4	47561.3	70230.4	33476	30266.3	30295.9	39682.1	37410.4	41452.7	57305.9
M569T108	895476	709320	853856	769448	2.2958e+06	1.38648e+06	1.66944e+06	613582	4.2036e+06	950706	1.13834e+06	2.04066e+06	867538	1.43144e+06	3.35759e+06	2.11986e+06	1.91474e+06	1.3112e+06	1.0719e+06	977469	815920	1.26933e+06	779221	3.71992e+06	3.79839e+06	3.91987e+06	1.34613e+06	596491	1.86147e+06	896611	821011	913697	4.09172e+06	3.34754e+06	1.07784e+06	665306	1.71203e+06	2.46265e+06	1.51855e+06	1.08562e+06	3.07948e+06	2.75831e+06	990953	640490	917344	3.12229e+06	1.74511e+06	1.02473e+06	1.64456e+06
M570T99	241975	271201	498752	262247	313339	170496	320336	344602	220188	245566	510829	206217	275544	673743	169392	198336	412386	362810	206547	274045	122115	393034	419875	368583	465107	408304	198899	387779	478847	430106	305401	296659	492642	346458	425158	348267	428998		561468	562782	390327	225377	373419	218185	293609	214815	244294	564580	566257
M570T180	71109.1	130113		138795	106173	188761	197474	49173.1	152006		52029.9	253761	145993	102767	119579	237748	103802	242502	69144.2	75408.1	38515.7	148986	133518	192377	104060	407032	61561.2	110053	88050.2	122757	53456.2	143466	201790	157701	76704.7	92320.4	79101.4	126103	121145	91434.2	246409	128155	87427.7	119966	101931	359309	126458	111288	103792
M570T84	38250.7		200300	94256.9	122350	46236.4	251702		262885	77798.3	227111	174583	103479	284102	274590	161603	130062	119967	193460	116505	96175	248708	107632	298208	355638	461803	107711	64045.4	67261.5	249935	114345	96900.7	472472	296883	54412	87035.9	118853	275502	107743	265531	241055	198309	88858.4	60343.2	106319	478161	243321	213075	240029
M570T95	76758.2	35897.5	206401		652892	36308.6	93850.1	75843.6	50055.5	58646	201392	33615.2	47845.9	130745	138767	6714.97	587867	31663.3	137568	37246.3	88703.3	46533.7	35584.5	139236	90353.9	32283.9	25647.6	72000.2	829362	115119	36206	50719.3	78690	70575.1	72528.7	58950.7	622280	47713.1	132749	185773	78569.3	86272.1	46428.3	44791.6	43710.8	66188.7	124865	117769	134092
M570T108	129070	117641	152614	109007	342803	141570	262325	106326	438826	141278	167215	333378	145363	199133	545076	348109	289684		169348	161693	127539	212559	126252	803370		638040	212406	79321.4	293750	142679	114495	141599	694616		161635	93386.8	238213	461022	250859	171746	517724	121804	149673	82431.8	135693	638500	257758	198833	228360
M570T126	1.09943e+06	1.33564e+06	2.04739e+06	1.32856e+06	5.38587e+06	1.49981e+06	4.01963e+06	953364	9.47953e+06	1.89965e+06	2.13941e+06	2.26048e+06	1.37267e+06	2.88469e+06	3.22805e+06	3.63762e+06	4.0409e+06	1.73589e+06	2.3902e+06	1.75849e+06	1.14987e+06	2.70473e+06	1.3759e+06	9.18207e+06	5.18602e+06	9.40821e+06	1.11909e+06	1.11559e+06	4.04359e+06	2.07923e+06	1.25159e+06	1.3741e+06	5.09397e+06	5.01481e+06	2.11426e+06	1.14392e+06	4.0178e+06	4.67622e+06	3.16433e+06	2.18491e+06	7.2515e+06	3.24616e+06	1.98472e+06	1.02549e+06	1.87293e+06	9.53838e+06	2.74937e+06	2.70419e+06	2.99792e+06
M570T116	1.6299e+06	1.41086e+06	3.48536e+06	1.2834e+06	7.42424e+06	847559	2.81174e+06	1.59927e+06	3.22407e+06	2.87338e+06	3.51111e+06	1.30789e+06	1.60557e+06	4.00097e+06	2.81714e+06	1.16622e+06	6.89382e+06	2.04334e+06	2.70869e+06	1.25718e+06	1.25549e+06	2.38207e+06	1.439e+06	3.08924e+06	3.33378e+06	2.78037e+06	873113	1.25753e+06	7.71566e+06	2.60795e+06	1.4806e+06	1.42849e+06	3.64334e+06	2.57782e+06	2.12601e+06	1.85581e+06	7.34728e+06	886461	2.98237e+06	3.32155e+06	2.72689e+06	1.64501e+06	1.89132e+06	957580	1.36733e+06	2.10232e+06	3.30383e+06	3.45712e+06	3.20543e+06
M571T99	63594.6	59978	58890	55535.4	72263.1	29790.9	75295.4	34809	48197	57288.7	138574		69081.7	184032	98155.7		95474.3	41136.3	100586	74281.6	49664.6	89063.5	100038	45200.3	56888.7	108366		92059.6	52205.5	102102	37538.3	32210	117734	89289	54275.9	110345	98101.7		154300	183661	98983.9		105123	57757.2	70318.1		167203	169269	150104
M571T117	459173	488418	1.39371e+06	426359	2.43729e+06	284429	889700	236620	1.08618e+06	986772	1.32116e+06	423842	468076	528870	930121	358137	2.31578e+06	659690	391191	395582	394702	860931	517500	995438	1.11727e+06	913915	289121	479653	2.59809e+06	1.06294e+06	495262	462122	1.24128e+06	868767	386261	515963	2.37815e+06	306270	967654	1.09035e+06	887447	542374	676388	304621	463716	712759	1.08759e+06	1.14585e+06	1.12528e+06
M571T126	394839	436008	680139	413735	1.94454e+06	496077	1.36677e+06	345478	1.748e+06	628025	699199	612931	440489	947463	1.0406e+06	1.16466e+06	1.35689e+06	625658	738680	619668	368520	888883	453688	1.98679e+06	3.11431e+06	3.07376e+06	698683	331848	1.40609e+06	530774	379420	428445	1.91179e+06	1.62463e+06	606989	386825	1.25959e+06	1.56796e+06	1.02898e+06	722930	2.46498e+06	1.12546e+06	673822	332821	624635	3.16863e+06	925691	494978	973177
M572T113	119853	85276.5	458075	160217	657027	107054	421596	171111	549473	512725	199920	154802	167119	579611	124042	174088	683834	266499	428857	171741	112135	395798	99852.7	268334	267377	548956	91900.2	224642	845583	402379	195383	158682	660287	450745	369728	185592	822367		500728	503277	516597	249002	393376	68258.2	258688	331922	529566	531343	490554
M572T123	554135	550745	1.18303e+06	460019	3.94401e+06	381728	703733	636181	734403	711911	987940	490873	404394	829015	970182	358003	3.35754e+06	495798	1.17352e+06	462237	659497	831634	491313	904396	929908	735922	313753	661968	4.75631e+06	841242		503929	937355	716146	675611	459389	4.06197e+06	544650	863857	1.0372e+06	956268	674213	453958	489105	540615	707648	919322	922490	921341
M573T113	26840.6	36437.9	121765	29518.4	156311		110040	31940.8	142788	65306.9	134021		38527.7	167996			194222	61931.7	113472	40018.2	17646.5	96477.1	50898	143232	187290	152480	16556.7	45638.1	232081	105883	34060.7	26661.8	221900	121018	92440	35415.5	234963		131294	147670	129357		102699	8604.82	50563.9		131975	161186	124373
M573T123	165999	166569	356811	58471.3	1.15705e+06	107443	241634	181866	217738	207728	310352	152423	131499	269516	295018	36907.8	1.03939e+06	153849	341683	136082	217399	254028	153415	302363	304420	230110	88416	192069	1.56702e+06	276419	104767	168327	330048	195755	200951	134233	1.33074e+06	140191	243518	339428	286759	198084	137550	159947		214491	285528	306949	272948
[truncated: 3,217 more rows]
[truncated: 23 more columns]

## Sheet: sample_metadata
	cell_line	ClassQC	Original.order	Extraction.order	Extraction.batch	Replicate	Plate.no	Sample.group	Cell.density.(from.Dan)	Density.relative.to.most.dense	Vol.3:1.IPA:H2O.to.add.(mL).-.TOTAL	Vol.3:1.IPA:H2O.to.add.(mL):.2.additions	Resuspension.volume.(uL.-.3:1.IPA:H2O)	Vial	Run.order	Class	time_point	treatment	injection_order	batch
[truncated: 72 more rows]

## Sheet: variableMetaData
index	name	namecustom	mz	mzmin	mzmax	rt	rtmin	rtmax	npeaks	.	drug_A922500
[truncated: 9,037 more rows]

[truncated: 3 more sheets: ANOVA, fold change, Lipids_search_annotation]
