# Supplementary material for: Oxidative stress from DGAT1 oncoprotein inhibition in melanoma suppresses tumor growth when ROS defenses are also breached
Source: Cell Rep. 2022 Jun 21;39(12):110995. doi: 10.1016/j.celrep.2022.110995 (PMC9638004; doi:10.1016/j.celrep.2022.110995)
Supplement: Table S6. Negative ion total lipidomics dataset for DGAT1 inhibitor (A922500)-treated A375 and SKMEL105 melanoma cell lines, related to Figure 4 — A375 DMSO (n = 3), A375 24 h A922500 (n = 3), A375 72 h A922500 (n = 3), SKMEL105 DMSO (n = 3), SKMEL105 24 h A922500 (n = 3), SKMEL105 72 h A922500 (n = 3). [file mmc7.xlsx]

## Sheet: pqn_normalised_matrix
	M011	M092	M056	M002	M025	M069	M047	M075	M049	M074	M019	M067	M005	M077	M088	M065	M027	M100	M020	M090	M062	M018	M089	M026	M103	M085	M009	M091	M104	M086	M097	M007	M087	M101	M012	M073	M102	M017	M078	M023	M051	M055	M010	M070	M063	M024	M021	M080	M054
M151T37	539735	773869	1.09977e+06	760671	1.52515e+06	722514	683593	932041	1.13373e+06	1.53908e+06	1.09642e+06	774827	811234	1.12012e+06	1.16325e+06	784251	1.19673e+06	893930	1.10497e+06	639282	942458	947918	578503	730748	416550	1.27971e+06	464361	648969	1.73204e+06	1.02366e+06	563603	724872	1.27865e+06	1.04567e+06	922776	1.01516e+06	1.5765e+06	901061	1.10229e+06	1.36899e+06	1.28849e+06	1.1677e+06	825468	719635	1.05055e+06	1.23888e+06	1.31549e+06	1.24877e+06	987587
M153T37	734977	1.10588e+06	1.67148e+06	1.26814e+06	2.30744e+06	1.10655e+06	956378	1.34793e+06	1.64892e+06	2.41735e+06	1.65663e+06	1.1701e+06	1.16078e+06	1.6824e+06	1.68822e+06	1.28694e+06	1.67865e+06	1.29328e+06	1.50097e+06	975306	1.416e+06	1.39266e+06	931118	1.19758e+06	648637	1.69887e+06	704290	1.06684e+06	2.35793e+06	1.53586e+06	1.01424e+06	1.16826e+06	1.59911e+06	1.53438e+06	1.36584e+06	1.41341e+06	2.59869e+06	1.21661e+06	1.61865e+06	1.98576e+06	1.87799e+06	1.7221e+06	1.25189e+06	1.05469e+06	1.66621e+06	1.83941e+06	1.92126e+06	1.81528e+06	1.48149e+06
M154T468	127092	85754.3	308021		281936	123583	498140	107362	323227	214826	305554	200440	130602	349957	251640	180632	276777	83794.1	312331	133854	158527	286849	77367.6	200019	480885	119073	130221	106818	281357	257650	125217	126733	335701	494419	305862	114302	292084	364654	274292	283458	311584	269155	266736	101367	310014	316149	259861	265627	328311
M154T41	1.22953e+07	1.0059e+07	8.35432e+06	9.41267e+06	9.07714e+06	7.59877e+06	1.15474e+07	1.05133e+07	5.98502e+06	7.487e+06	9.18617e+06	9.60062e+06	1.06312e+07	9.13659e+06	8.65672e+06	1.14621e+07	1.01416e+07	1.12801e+07	8.05894e+06	8.72506e+06	8.85677e+06	9.21105e+06	9.75729e+06	1.0991e+07	1.08855e+07	6.14903e+06	1.3568e+07	8.64582e+06	8.72791e+06	8.69927e+06	8.93493e+06	9.76279e+06	8.02751e+06	9.30392e+06	8.1339e+06	8.52201e+06	7.15356e+06	1.1737e+07	8.23882e+06	8.4536e+06	8.39843e+06	5.93336e+06	1.07825e+07	9.28413e+06	8.62512e+06	7.40301e+06	8.28377e+06	7.46171e+06	8.4205e+06
M155T37	274387	407580	616216	366351	743234	307266	250747	379045	489729	699671	544946	377174	377402	497833	396326	414426	749962	444271	598838	271388	479003	484592	310536	380622	344900	518037	168226	329582	817838	526589	296189	351453	562523	485216	396512	525804	912415	391272	485946	543652	642755	557537	507111	348017	570025	598461	521664	550136	414193
M155T42	862354	521404	532076	494947	479968	411396	650334	623527	175597	424807	638594	474049	652015	571229	416070	598752	595436	628962	469271	407777	610130	460246	560524	610022	658549		954742	466155	497215	541282	579456	449460	486277	561674	423925	496280	408739	621364	395765	442661	530204	296290	596614	438442	452946	428903	495804	369540	581263
M157T40	4.64113e+06	3.47218e+06	1.95501e+06	2.61323e+06	1.09593e+06	3.12166e+06	3.1262e+06	2.87097e+06	1.81472e+06	1.37613e+06	1.37054e+06	2.82301e+06	2.48232e+06	1.44797e+06	3.37814e+06	3.06165e+06	1.02554e+06	3.50879e+06	1.92131e+06	3.07216e+06	3.39071e+06	1.8434e+06	3.0394e+06	2.80075e+06	2.95132e+06	2.75812e+06	4.96312e+06	2.5965e+06	1.15067e+06	1.51302e+06	2.79739e+06	3.51175e+06	2.95551e+06	2.76616e+06	2.3884e+06	3.62288e+06	968138	5.5438e+06	2.0512e+06	1.99454e+06	2.56328e+06	3.61481e+06	2.11964e+06	3.4445e+06	2.10482e+06	2.64035e+06	1.76462e+06	2.10486e+06	2.0957e+06
M160T43		63962.4	134974	106435	105111	105577		83558.2	105681	150459	144115			136086	101018	73174.1	106490	111844	157778		111412		126460	135060	162019	123703	126378	131604	148125	131880	88607.5	134738	164495	168618	97990	146555	150444	80330	148590	162299	221903	108083	105291	109239	98261.3	144310	161062	207788	151823
M161T37	930667	1.11124e+06	1.57915e+06	1.26717e+06	2.1199e+06	1.0562e+06	1.10138e+06	1.2929e+06	1.65902e+06	2.02809e+06	1.59401e+06	1.11063e+06	1.03417e+06	1.43868e+06	1.69583e+06	1.09273e+06	1.60802e+06	1.10515e+06	1.37313e+06	899670	1.28207e+06	1.3339e+06	929797	1.01476e+06	1.3594e+06	1.56132e+06	845892	1.02466e+06	2.07636e+06	1.25766e+06	982866	1.13798e+06	1.66948e+06	1.42958e+06	1.2697e+06	1.32201e+06	1.9897e+06	1.25577e+06	1.53017e+06	1.65909e+06	1.71548e+06	1.72752e+06	1.14466e+06	1.03486e+06	1.47168e+06	1.70607e+06	1.6443e+06	1.67049e+06	1.17201e+06
M161T43	120674		176145		122674	124555	188484	157428		261883	167088		140264	184703	160082	138963	144335	202026	210896	128133	145747	199667	148080	177242	241651	166929	135531	195245	214438	219521	128736	163652	228535	158702	103916	221180	208717	80309.9	242024	245528	274370	182489	169003	168293	187749	208225	241574	270681	225416
M163T37	597177	768423	1.03158e+06	775826	1.30935e+06	644792	721427	808053	1.09516e+06	1.39264e+06	1.04257e+06	782683	643643	953230	1.1619e+06	823513	1.07452e+06	824266	936444	569797	810564	903610	617738	769500	419293	1.15922e+06	510545	656275	1.44984e+06	795698	680005	675718	1.12048e+06	925828	820921	834435	1.36014e+06	670966	961666	1.20865e+06	1.16128e+06	1.00713e+06	773385	668445	838830	916767	1.22985e+06	1.03967e+06	785759
M164T40	1.58401e+06	1.1382e+06	953193	1.11126e+06	784477	975758	1.25043e+06	940388	551598	526135	833158	1.04689e+06	945160	1.00279e+06	1.19386e+06	1.10604e+06	909705	1.06248e+06	900122	1.32957e+06	848067	987530	1.36079e+06	1.16295e+06	1.06813e+06	900984	1.90772e+06	1.13142e+06	765072	999195	1.04396e+06	1.16671e+06	979984	911209	859414	1.03125e+06	693733	1.95631e+06	848521	975066	933588	962975	943519	1.17896e+06	607574	1.09845e+06	954358	835748	1.2149e+06
M166T40	441924	459494	386671	364083	276363	457109	429723	359757		437838	284935	345827	272388	366258	431702	377222	200420	330540	441784	436677	345562	317576	367142	401888	414287	423541	543762	423172		299291	358545	354280	391936	243665	366771	472478		567167		342438	459572	422891	349174	335213		533849	368380	327972	389745
M168T39	3.76111e+06	4.19188e+06	3.46066e+06	3.91614e+06	3.27289e+06	3.36728e+06	4.23368e+06	3.04999e+06	3.11249e+06	3.15679e+06	3.17092e+06	3.27959e+06	3.1218e+06	3.93867e+06	3.04122e+06	3.21818e+06	3.34737e+06	2.87088e+06	3.37352e+06	3.20811e+06	2.15792e+06	3.88331e+06	4.29087e+06	3.76935e+06	3.64346e+06	2.85001e+06	3.66218e+06	3.71151e+06	3.24929e+06	3.3148e+06	3.16832e+06	3.47824e+06	3.3957e+06	3.4434e+06	3.06662e+06	2.45254e+06	2.80439e+06	4.22318e+06	3.67757e+06	3.09705e+06	3.41629e+06	2.58218e+06	3.32534e+06	3.64655e+06	2.59031e+06	3.09811e+06	2.99571e+06	3.59611e+06	3.49947e+06
M168T40	4.27628e+06	4.327e+06	4.54462e+06	4.1872e+06	4.66505e+06	1.60812e+06	4.25631e+06	4.57657e+06	3.87609e+06	4.57392e+06	3.73253e+06	3.85028e+06	3.90584e+06	4.24985e+06	6.82291e+06	4.05634e+06	4.23381e+06	3.87646e+06	4.17527e+06	4.46868e+06	3.86551e+06	3.82615e+06	4.24197e+06	4.72273e+06	4.53575e+06	4.80385e+06	4.59513e+06	4.11668e+06	3.57285e+06	3.581e+06	3.40709e+06	5.16006e+06	4.85187e+06	4.15318e+06	4.06164e+06	4.04578e+06	3.10025e+06	8.40055e+06	4.23528e+06	4.19969e+06	5.04062e+06	5.50306e+06	4.25018e+06	3.74625e+06	4.08059e+06	5.83555e+06	3.93668e+06	4.09286e+06	4.62194e+06
M171T38	1.65186e+06	2.75522e+06	2.82553e+06	2.80118e+06	4.53903e+06	2.19344e+06	2.15057e+06	2.50324e+06	3.00784e+06	3.87114e+06	3.63228e+06	2.02984e+06	2.74431e+06	2.81334e+06	3.20483e+06	2.29751e+06	3.53395e+06	2.86648e+06	2.86714e+06	1.92211e+06	3.04348e+06	2.67231e+06	2.436e+06	2.35487e+06	2.73726e+06	3.58569e+06	858588	2.17441e+06	4.76653e+06	2.44779e+06	2.10343e+06	2.51331e+06	3.24682e+06	2.56145e+06	2.49431e+06	3.54468e+06	4.90587e+06	1.82882e+06	2.95679e+06	4.65717e+06	4.25826e+06	3.93039e+06	2.58903e+06	2.32799e+06	3.43631e+06	3.50185e+06	3.86985e+06	3.12006e+06	2.21848e+06
M174T38	5.88954e+06	1.34068e+07	1.35482e+07	1.42619e+07	7.83371e+06	8.47808e+06	1.26312e+07	6.81722e+06	1.41973e+07	1.31443e+07	1.47737e+07	1.05316e+07	8.17804e+06	1.76749e+07	8.26499e+06	1.16322e+07	8.25906e+06	8.56895e+06	1.49878e+07	8.05321e+06	3.86508e+06	1.68843e+07	1.33054e+07	1.08483e+07	1.21737e+07	1.25007e+07	6.02185e+06	1.19093e+07	7.39856e+06	1.30461e+07	9.04989e+06	6.71885e+06	1.41122e+07	9.81143e+06	9.01384e+06	4.8899e+06	5.92576e+06	5.3383e+06	1.5306e+07	1.18832e+07	1.58311e+07	6.53202e+06	1.2661e+07	1.03558e+07	6.41598e+06	1.05035e+07	1.13209e+07	1.3627e+07	1.11029e+07
M175T38		680500	764490	806107	340916	387668	688697	289609	738542	607207	888005	540730	323958	1.03814e+06		601040	409843	350026	917477	478974	165995	898586	654807	556451	699493	617695	254097	730018	230071	755603	529928	298111	864451	462298	457878				863890	581301	968016	308529	664667	445525	187061	504379	651130	668346	560592
M179T39	1.13194e+07	1.15558e+07	1.00517e+07	9.33214e+06	4.69532e+06	9.02456e+06	9.98274e+06	7.42482e+06	8.1844e+06	5.12968e+06	8.30529e+06	8.08246e+06	7.42664e+06	1.0226e+07	1.25688e+07	8.18359e+06	5.21794e+06	7.45119e+06	9.51603e+06	1.13426e+07	5.3756e+06	1.01596e+07	1.10112e+07	9.79674e+06	9.0734e+06	9.35325e+06	1.20892e+07	9.07467e+06	2.54848e+06	9.6207e+06	8.77779e+06	9.71266e+06	1.01866e+07	7.14453e+06	5.29748e+06	7.16425e+06	1.69223e+06	1.69847e+07	1.01727e+07	4.62413e+06	1.07172e+07	9.67422e+06	6.33803e+06	9.56854e+06	4.75867e+06	1.11734e+07	8.64221e+06	9.37131e+06	1.11603e+07
M180T39	2.0376e+06	728377	730532	924392		987351	1.33214e+06	822820	153854	307685	727752	903698	890262	813112	684063	1.02436e+06	596474	693340	713982	1.17514e+06	603933		1.41009e+06	1.27303e+06	937690	655333	2.18285e+06			822513	1.20549e+06	961018	728988		600148	785065	306375	1.17811e+06	538843	586740	543947		874403	1.04777e+06		627928	557324	602930	898037
M181T40	906661	1.68746e+06	428119	1.57645e+06	401431	1.28371e+06	1.55511e+06	750118	961899	1.36359e+06	524349	1.81485e+06	867047	680982	393213	2.04557e+06	423768	1.56175e+06	1.10803e+06	1.55992e+06	693960	1.00468e+06	808903	1.49953e+06	1.45231e+06	1.18963e+06	842686	891182	192972	597448	663174	725057	1.17476e+06	1.04683e+06	1.18537e+06	729563	173292	293861	870335	523607	1.29946e+06	673776	1.25736e+06	554322	1.07573e+06	1.18925e+06	530568	763295	499176
M186T39	1.89052e+06	2.32622e+06	1.17636e+06	2.06714e+06		1.71681e+06	2.07647e+06	1.50949e+06	1.13188e+06	1.01599e+06	1.01916e+06	779323	1.5955e+06	1.12864e+06	2.00892e+06	1.95845e+06		1.87434e+06	1.33481e+06	2.07126e+06	1.28008e+06	1.26833e+06	1.72365e+06	1.95909e+06	2.03146e+06	1.72433e+06	1.74783e+06	1.71412e+06	687027	1.10257e+06	750156	1.92307e+06	1.82331e+06	1.72739e+06	1.5645e+06	1.43259e+06	694641	2.4482e+06	1.02819e+06	1.18996e+06	1.81046e+06	1.68404e+06	1.54995e+06	1.58988e+06	1.35095e+06	1.99088e+06	1.06356e+06	1.34549e+06	1.28245e+06
M188T39_2	2.96744e+06	254862	2.72941e+06	7.93957e+06	1.1001e+06	4.86191e+06	2.94059e+06	3.79944e+06	2.94085e+06	5.34496e+06	2.92559e+06	7.89923e+06	4.30577e+06	3.43549e+06	1.52688e+06	7.79116e+06	1.5769e+06	5.74884e+06	3.39177e+06	4.69604e+06	2.00306e+06	3.59241e+06	6.04601e+06	2.48401e+06	2.85172e+06	2.84851e+06	2.78378e+06	6.01265e+06	938527	2.6087e+06	4.66568e+06	3.4499e+06	3.21924e+06	1.74157e+06	4.7657e+06	2.28137e+06	759040	324865	2.66452e+06	2.23883e+06	3.2274e+06	1.19795e+06	6.27711e+06	285664	3.43536e+06	2.32609e+06	2.2903e+06	2.84378e+06	2.1627e+06
M188T40_2	1.19109e+06	407340	430760	997487		757400	796051	1.14192e+06	373974	389673	490680	1.01812e+06	730863	491068	305104	504666	166768	992471	502171	840519	855168	287804	517579	744238	815324	484839	1.14315e+06	738376	79228	402956	765077	786094	475413	326601	582162	1.03831e+06				333944	424282	240383	468169	566223	379078	399719	353029	255437	404890
M190T40	2.55193e+06	2.31581e+06	1.18309e+06	2.09198e+06	1.57053e+06	694046	2.53179e+06	2.20777e+06	1.09988e+06	1.62798e+06	1.26467e+06	1.94154e+06	1.99779e+06	523251	880546	2.28693e+06	1.81926e+06	2.07287e+06	496440	2.17175e+06	1.5396e+06	1.22443e+06	1.62626e+06	2.18793e+06	888623	1.11397e+06	2.35511e+06	1.70776e+06	1.31587e+06	942880	1.85321e+06	1.63716e+06	1.23143e+06	1.61713e+06	1.71468e+06	1.75944e+06	1.14382e+06	638646	929046	931296	1.40664e+06	579874	1.8157e+06	675769	1.40469e+06	1.11993e+06	849977	926785	391047
M192T41	220434	370053	394579	441800	464746	286286	314633	179819	290873	383638	324810		293017	225720	871158	375826	434348	332334	317728	331021	230949	250865		305651	218475	382548	177360	164757	243714	241669		481131	361421	198009	326614	198634	180652	1.01025e+06	264531	213531	391356	624831	119119	105867	236968	585526	189128	210458	389264
M194T442		4.95252e+06		3.953e+06	2.64589e+06	4.85738e+06	5.73291e+06	3.4927e+06		5.55239e+06			3.02956e+06			2.2458e+06	3.15148e+06	3.23288e+06	2.62635e+06	3.69828e+06	2.77054e+06	5.9542e+06	4.583e+06	5.19089e+06			3.46853e+06	2.44487e+06		5.57131e+06	3.39034e+06	3.01211e+06	5.52648e+06	5.42558e+06	4.3076e+06		2.2106e+06	4.89169e+06		6.88098e+06		4.65562e+06			3.79337e+06	3.23951e+06	5.3259e+06	7.31577e+06	3.48546e+06
M195T40	1.85995e+07	2.24447e+07	5.32965e+06	1.93927e+07	4.42129e+06	1.61742e+07	5.8488e+06	1.67324e+07	3.63543e+06	8.12352e+06	5.81718e+06	1.72635e+07	1.71633e+07	6.07073e+06	3.60807e+06	1.97659e+07	4.62635e+06	1.89019e+07	4.60683e+06	1.46688e+07	1.33848e+07	4.72597e+06	2.01495e+07	5.07771e+06	6.1096e+06	3.61746e+06	1.72017e+07	1.95454e+07	4.17458e+06	4.41491e+06	1.61027e+07	1.3797e+07	4.47614e+06	4.4282e+06	9.04914e+06	1.35602e+07	3.64918e+06	1.63062e+06	4.18637e+06	4.5612e+06	4.67866e+06	2.12737e+06	1.09758e+07	1.73897e+07	9.50822e+06	3.04388e+06	4.41566e+06	4.0969e+06	4.22773e+06
M202T42	2.95513e+06	866681	1.15026e+06	2.01655e+06	449367	776623	2.25658e+06	2.58941e+06	1.27572e+06	893333	1.13528e+06	2.55954e+06	1.95383e+06	1.06652e+06	804789	2.52369e+06	640405	2.63708e+06	496849	1.65642e+06	2.32996e+06	1.07244e+06	1.43464e+06	1.80957e+06	1.82819e+06	1.28382e+06	2.68668e+06	565002	318089	351545	1.84371e+06	1.81202e+06	629465	1.39885e+06	1.26999e+06	2.32777e+06	188553	1.00809e+06	1.04047e+06	382388	1.44541e+06	965868	1.21301e+06	1.38777e+06	1.11002e+06	1.18472e+06	369212	932475	418379
M203T38	6.01293e+06	4.35553e+06	4.51813e+06	4.4682e+06	4.47845e+06	3.59462e+06	5.88749e+06	4.31704e+06	4.0494e+06	4.13862e+06	4.48223e+06	4.34287e+06	3.6389e+06	4.94569e+06	3.88041e+06	4.70653e+06	4.83854e+06	3.81837e+06	4.73229e+06	3.74033e+06	3.2833e+06	5.07622e+06	5.15993e+06	5.75694e+06	5.38799e+06	3.96114e+06	6.01996e+06	4.17074e+06	4.83577e+06	4.91856e+06	4.34385e+06	3.90952e+06	4.7961e+06	4.78592e+06	4.25027e+06	3.91111e+06	4.37778e+06	4.61688e+06	4.97367e+06	4.66849e+06	4.6131e+06	3.40164e+06	5.24917e+06	4.16859e+06	3.03799e+06	3.74793e+06	4.60873e+06	4.59009e+06	4.60065e+06
M204T39	3.02622e+06	3.66261e+06	3.45463e+06	3.52626e+06	3.43658e+06	2.93512e+06	3.7259e+06	2.66407e+06	2.91695e+06	3.02777e+06	3.2521e+06	2.97361e+06	2.79331e+06	3.88041e+06	2.77528e+06	3.04121e+06	3.25049e+06	2.73932e+06	3.65961e+06	2.90101e+06	2.25031e+06	3.74899e+06	3.72663e+06	3.50616e+06	3.38874e+06	2.98804e+06	2.8181e+06	3.32352e+06	2.87561e+06	3.46738e+06	2.99711e+06	2.92978e+06	3.25711e+06	3.38534e+06	2.82779e+06	2.21583e+06	2.8258e+06	3.51034e+06	3.40407e+06	3.21302e+06	3.39365e+06	2.55249e+06	3.34521e+06	2.98763e+06	2.46566e+06	3.04451e+06	3.17721e+06	3.42539e+06	3.04233e+06
M206T39	943683	1.13933e+06	1.0771e+06	1.06954e+06	931992	855060	1.20099e+06	757518	795890	973764	1.08582e+06	801855	810594	1.17876e+06	754799	947646	1.1456e+06	845380	1.14262e+06	826575	669542	1.04645e+06	1.27949e+06	1.03881e+06	1.06346e+06	853612	901823	1.10497e+06	882608	1.16892e+06	985833	810560	990595	899410	947394	662718	845106	725302	969485	1.09088e+06	972974		987108	859084	531880	820135	1.03652e+06	1.08343e+06	947523
M209T37	2.42653e+06	3.56415e+06	5.14261e+06	3.87269e+06	6.78688e+06	3.34738e+06	3.21053e+06	4.15065e+06	5.48607e+06	6.86642e+06	5.17409e+06	3.83256e+06	3.5376e+06	4.94799e+06	5.51524e+06	4.1143e+06	5.45006e+06	4.29379e+06	4.90846e+06	3.09662e+06	4.33846e+06	4.39817e+06	3.06789e+06	3.80287e+06	4.41291e+06	5.31096e+06	2.23585e+06	3.29588e+06	7.36347e+06	4.82942e+06	3.08354e+06	3.81605e+06	5.56198e+06	5.08607e+06	4.46589e+06	4.43672e+06	7.4371e+06	4.48234e+06	5.16647e+06	6.03287e+06	5.90283e+06	6.13523e+06	4.17532e+06	3.71088e+06	5.07713e+06	6.10251e+06	6.18232e+06	5.94138e+06	4.71476e+06
M211T37	1.41007e+06	5.0492e+06	6.44167e+06	4.99346e+06	8.47445e+06	4.35561e+06	4.13282e+06	5.85121e+06	7.22347e+06	8.97124e+06	6.63681e+06	4.89706e+06	4.74377e+06	6.21107e+06	7.23454e+06	5.42471e+06	6.94797e+06	5.35506e+06	6.29394e+06	1.67987e+06	5.53401e+06	5.90962e+06	4.0909e+06	4.95613e+06	5.7496e+06	6.90301e+06	3.13586e+06	4.63295e+06	8.96639e+06	6.35384e+06	4.22303e+06	5.03302e+06	7.73163e+06	6.19551e+06	5.74867e+06	5.83792e+06	9.53309e+06	5.8513e+06	6.80685e+06	7.89008e+06	8.13837e+06	7.80071e+06	5.45593e+06	4.55224e+06	6.58465e+06	7.86598e+06	7.85593e+06	7.60218e+06	6.09146e+06
M212T42	822093	647974	750192	733699	815437	499245	693533	860092	544378	754068	821985	529275	734773	740317	628845	694582	876544	876414	837357	674859	891388	859565	748549	898697	856783	694957	964273	728247	967460	826615	706578	683970	842055	789783	681740	917661	826534	878070	876110	881372	828525	673365	854110	804525	768817	772840	857691	714331	779939
M213T37_1	650831	2.28535e+06	3.13094e+06	2.39149e+06	4.07813e+06	871917	1.96121e+06	2.57608e+06	3.3516e+06	4.42298e+06	3.23036e+06	2.31373e+06	2.21389e+06	3.03907e+06	3.6248e+06	2.28323e+06	3.33488e+06	2.63382e+06	2.91403e+06	1.85206e+06	2.76813e+06	2.7935e+06	2.1008e+06	2.23599e+06	2.77446e+06	3.28768e+06	1.41456e+06	2.08658e+06	4.22499e+06	3.0494e+06	1.8826e+06	2.38169e+06	3.53974e+06	2.93136e+06	2.59138e+06	2.85356e+06	4.56593e+06	2.58955e+06	2.93511e+06	3.77974e+06	3.79038e+06	3.68993e+06	2.46761e+06	2.20114e+06	3.03668e+06	3.86377e+06	3.83591e+06	3.51055e+06	2.85711e+06
M213T37_2	8.57396e+06	5.60427e+06	4.72432e+06	4.78699e+06	4.64636e+06	4.67849e+06	7.27475e+06	5.17241e+06	4.48228e+06		4.84554e+06	5.90695e+06	4.43335e+06	5.4604e+06	5.0287e+06	5.77242e+06	5.74442e+06		5.27299e+06	4.97942e+06	3.907e+06	6.08761e+06	6.89094e+06	7.0153e+06	6.5418e+06	5.18797e+06	1.01776e+07	5.58571e+06	5.30003e+06	5.25525e+06	6.07945e+06	4.83723e+06	5.69849e+06	5.92596e+06	5.12873e+06	5.00363e+06		6.65911e+06	5.99092e+06	5.62223e+06		4.44493e+06	6.30185e+06	5.57998e+06	4.03208e+06	5.04068e+06	5.68103e+06	5.50808e+06	5.59408e+06
M214T40	1.07875e+06	976471	950476	984645	780142	896554	1.02871e+06	545771	822701	719592	813100	686002	748536	897409	760361	650435	729401	685297	978301	889842	481837	989424	1.09424e+06	1.15099e+06	1.01958e+06	718623	1.1154e+06	1.0439e+06	661182	895764	837369	684058	830950	917498	720574	623171	675724	377084	893046	798745	910251	492179	823868	870755	449878	745863	750539	889194	825070
M214T37	7.49467e+06	1.02266e+07	4.87945e+06	8.76503e+06	2.34781e+06	8.18258e+06	8.50998e+06	4.051e+06	5.39389e+06	4.83432e+06	5.09291e+06	1.05209e+07	6.60448e+06	6.26003e+06	3.70703e+06	1.03873e+07	2.74571e+06	7.92403e+06	4.97576e+06	8.03177e+06	2.8202e+06	5.94863e+06	1.02637e+07	6.40593e+06	6.81806e+06	5.89028e+06	8.13583e+06	8.82578e+06	2.5413e+06	5.52872e+06	8.61638e+06	6.26421e+06	6.77196e+06	4.81115e+06	6.36851e+06	3.66206e+06	2.53861e+06	5.26817e+06	5.0664e+06	4.73566e+06	6.97667e+06	2.2028e+06	7.89526e+06	8.75198e+06	4.58323e+06	5.14045e+06	4.75185e+06	4.58801e+06	5.60006e+06
M215T37	236340	351909	581559	345616	752931	336438	352864	336573	549371	998341	538491	373334	376334	534388	485272	369486	532611	410231	425865	192003	471699	438022	371594	432197	428659	456438	199847	317611	753387	540712	347592	354762	661224	566049	519117	510737	656868	362638	518260	680635	652738	520398	411714	313141	606824	552910	709486	526595	200424
M215T39	2.82005e+07	6.75573e+07	1.02843e+08	7.12264e+07	9.62486e+07	5.15326e+07	7.13025e+07	5.74222e+07	8.08385e+07	7.66126e+07	8.05419e+07	2.75185e+07	5.52314e+07	9.38244e+07	1.60638e+08	5.89626e+07	8.24629e+07	4.90308e+07	9.44785e+07	9.88264e+07	4.46423e+07	9.22556e+07	6.57555e+07	9.19999e+07	7.05234e+07	9.05615e+07	5.75163e+07	5.58728e+07	5.35709e+07	7.56757e+07	5.00284e+07	3.99525e+07	8.93255e+07	6.53039e+07	5.84795e+07	4.97778e+07	3.82987e+07	8.30832e+07	9.24527e+07	7.06423e+07	9.86607e+07	1.18552e+08	6.4108e+07	2.64071e+07	5.12523e+07	1.29157e+08	6.07617e+07	9.07766e+07	1.03426e+08
M216T39	3.63254e+06	4.28579e+06	6.82316e+06	4.47384e+06	6.28907e+06	3.23145e+06	4.65109e+06	3.55827e+06	5.33252e+06	4.89624e+06	5.09983e+06	3.56529e+06	3.69462e+06	6.11726e+06	5.27393e+06	3.81018e+06	5.36581e+06	3.17212e+06	6.10649e+06	3.2339e+06	2.85607e+06	5.92543e+06	4.20989e+06	6.04424e+06	4.63685e+06	5.95384e+06	3.66127e+06	3.63357e+06	3.41305e+06	5.04283e+06	3.10149e+06	5.98682e+06	5.5213e+06	4.13683e+06	3.86293e+06	3.30986e+06	2.30006e+06	1.16657e+07	6.30294e+06	4.77353e+06	6.64279e+06	7.52275e+06	4.34001e+06	3.44817e+06	3.45771e+06	8.3461e+06	4.01304e+06	5.79421e+06	6.70237e+06
M217T39_1	1.94269e+07	1.1249e+07	3.56819e+07	2.38393e+07	3.30947e+07	1.81421e+07	2.42473e+07	1.91804e+07	2.76637e+07	2.60371e+07	2.80213e+07	9.23295e+06	1.89438e+07	3.27106e+07	5.54866e+07	2.04147e+07	2.7924e+07	1.70235e+07	3.20276e+07	3.31781e+07	1.51023e+07	3.18131e+07	2.22999e+07	3.18756e+07	2.42667e+07	1.49013e+07	1.97718e+07	1.95466e+07	1.80359e+07	2.61659e+07	1.72623e+07	3.06335e+07	3.05824e+07	2.23385e+07	1.99641e+07	1.72476e+07	1.32884e+07	6.1265e+07	3.20565e+07	2.49415e+07	3.3824e+07	4.07004e+07	2.1676e+07	1.87041e+07	1.72411e+07	4.48322e+07	2.09852e+07	3.10643e+07	3.53384e+07
M218T39_1	1.17432e+06	1.33731e+06	2.32042e+06	1.44587e+06	2.00146e+06	977557	739578	1.20326e+06	1.67045e+06	1.61192e+06	1.76062e+06	1.07634e+06	1.19841e+06	2.08165e+06	3.64752e+06	1.20198e+06	1.63337e+06	998547	2.09505e+06	2.09977e+06	857446	2.00365e+06	1.37714e+06	871027	1.50569e+06	2.06314e+06	1.24841e+06	1.17363e+06	1.03209e+06	1.73444e+06	958200	882377	1.99372e+06	1.20361e+06	1.22977e+06	1.0012e+06	563764	3.73353e+06	2.18022e+06	1.55181e+06	2.24451e+06	2.79843e+06	571756	950581	915544	2.86718e+06	1.26039e+06	2.08383e+06	2.50624e+06
M218T39_2	1.51688e+08	2.47442e+08	6.21112e+07	2.22358e+08	6.52514e+07	1.69531e+08	1.64499e+08	1.48645e+08	1.0659e+08	1.90416e+08	6.69749e+07	2.00005e+08	1.50502e+08	7.4343e+07	4.18442e+07	2.07974e+08	7.57835e+07	1.90653e+08	1.24314e+08	1.68068e+08	9.41044e+07	1.2269e+08	1.52433e+08	1.42063e+08	1.45926e+08	9.59387e+07	1.35553e+08	1.58599e+08	5.58857e+07	5.60737e+07	1.425e+08	1.25072e+08	1.12965e+08	1.05729e+08	1.69355e+08	1.07208e+08	4.80175e+07	4.15301e+07	1.01433e+08	5.25856e+07	1.25182e+08	5.47511e+07	2.19679e+08	1.3097e+08	1.29605e+08	9.28465e+07	4.68533e+07	9.26262e+07	4.85955e+07
M219T37	3.11147e+06	4.39848e+06	5.50559e+06	4.67621e+06	7.16791e+06	3.83314e+06	3.88956e+06	4.94481e+06	5.92024e+06	7.9146e+06	5.42516e+06	4.24047e+06	3.9794e+06	5.43281e+06	6.53619e+06	4.43801e+06	6.15423e+06	4.56565e+06	5.55692e+06	3.57954e+06	5.05227e+06	5.12418e+06	3.55082e+06	4.66951e+06	5.08174e+06	6.0598e+06	3.01961e+06	3.98292e+06	7.99154e+06	5.2536e+06	3.86258e+06	4.35045e+06	6.34861e+06	5.89912e+06	4.99115e+06	5.16446e+06	8.13309e+06	5.34448e+06	5.65038e+06	7.02725e+06	6.74206e+06	6.58932e+06	4.72836e+06	3.95741e+06	5.72518e+06	6.91054e+06	6.45342e+06	6.46495e+06	4.72447e+06
M219T39_1	1.96033e+06	1.82214e+06	2.38939e+06	3.76109e+06	1.37636e+06	2.99703e+06	3.04627e+06	3.02483e+06	1.40817e+06	1.66298e+06	2.17508e+06	2.16815e+06	2.89065e+06	2.77429e+06	1.9746e+06	2.31786e+06	1.35807e+06	1.226e+06	2.46997e+06	2.855e+06	1.82851e+06	2.09493e+06	4.97305e+06	2.40167e+06	2.55215e+06	1.91118e+06	4.12329e+06	4.36943e+06	1.15574e+06	2.33883e+06	1.57559e+06	3.22219e+06	2.17376e+06		2.39069e+06	2.58332e+06	691745	2.07314e+06	2.31994e+06	2.02991e+06	2.05332e+06	1.55546e+06	2.63972e+06	3.75115e+06	1.75659e+06	1.93441e+06	1.83615e+06		1.10838e+06
M219T39_2	1.47316e+07	2.38919e+07	5.98808e+06	2.13642e+07	6.34189e+06	1.64237e+07	1.60025e+07	1.41891e+07	1.03446e+07	1.89494e+07	6.19015e+06	1.89404e+07	1.49364e+07	7.0233e+06	3.83179e+06	1.97622e+07	7.25996e+06	1.84818e+07	1.17934e+07	1.60028e+07	9.2305e+06	1.17698e+07	1.47444e+07	1.34785e+07	1.40848e+07	9.1014e+06	1.31639e+07	1.51171e+07	5.32826e+06	5.28787e+06	1.37547e+07	5.77439e+06	4.81162e+06	1.02104e+07	1.65607e+07	1.03329e+07	4.41562e+06	4.01256e+06	9.57962e+06	5.00376e+06	1.19066e+07	5.1136e+06	2.09295e+07	1.25831e+07	1.23391e+07	8.96212e+06	4.69827e+06	3.91008e+06	2.05058e+06
M220T39	1.23801e+06	2.07497e+06	440714	1.68469e+06	336517	1.39059e+06	1.37743e+06	1.13749e+06	604101	1.61226e+06	358083	720655	1.2598e+06	492772		1.8232e+06	585959	1.5394e+06	948711	1.32068e+06	685528	768756	1.24782e+06	1.07174e+06	1.2211e+06	763236	1.09901e+06	1.12602e+06	369024	361729	1.16162e+06	922360	432164	721557	1.44863e+06	870186			494773		1.04421e+06	217647	1.82108e+06	420335	963980	628156	234457	198109	260867
M221T37	2.93621e+06	4.05464e+06	5.4498e+06	4.52827e+06	7.22597e+06	3.77257e+06	3.58781e+06	4.91171e+06	6.19596e+06	8.06591e+06	5.65633e+06	4.4481e+06	4.03346e+06	5.10177e+06	6.26706e+06	4.36133e+06	6.09091e+06	4.7259e+06	5.20766e+06	3.49568e+06	4.58432e+06	5.09418e+06	3.77499e+06	4.48992e+06	4.92357e+06	6.21296e+06	3.09824e+06	4.04708e+06	7.72703e+06	5.05205e+06	3.77335e+06	4.43011e+06	6.61423e+06	5.83577e+06	4.91974e+06	5.18028e+06	7.8149e+06	5.17461e+06	5.89502e+06	6.48447e+06	7.08883e+06	6.51618e+06	4.92513e+06	3.9506e+06	5.18915e+06	6.51885e+06	6.37346e+06	6.397e+06	4.77761e+06
M221T40	1.29999e+07	1.1617e+07	6.51681e+06	1.16866e+07	5.56398e+06	1.35932e+07	1.01543e+07	9.71233e+06	7.09858e+06	3.81705e+06	3.99548e+06	1.11871e+07	9.32707e+06	5.84123e+06	1.39062e+07	1.12125e+07	4.33987e+06	9.44718e+06	6.57539e+06	9.97753e+06	8.17522e+06	1.06662e+07	1.37622e+07	1.4251e+07	1.12236e+07	8.49456e+06	5.46987e+06	9.84126e+06	2.93359e+06	6.82942e+06	1.34706e+07	1.42521e+07	8.86997e+06	6.12771e+06	4.28382e+06	1.01351e+07	2.94335e+06	2.48114e+07	1.10883e+07	5.02916e+06	7.34011e+06	1.56686e+07	1.16922e+07	1.29754e+07	6.48359e+06	1.03797e+07	5.07231e+06	1.23028e+07	8.01391e+06
M223T37	862300	1.18853e+06	1.7276e+06	1.37071e+06	2.1781e+06	1.10651e+06	1.15339e+06	1.53137e+06	1.71142e+06	2.33056e+06	1.64087e+06	1.30056e+06	1.37081e+06	1.61133e+06	2.06707e+06	1.33094e+06	1.67788e+06	1.56099e+06	1.79659e+06	506533	1.52109e+06	1.64995e+06	1.15857e+06	1.4961e+06	1.48069e+06	1.83899e+06	895072	1.22023e+06	2.41529e+06	1.7208e+06	1.07682e+06	1.2447e+06	2.07751e+06	1.61143e+06	1.49909e+06	1.51662e+06	2.44212e+06	1.51979e+06	1.74223e+06	1.93599e+06	2.23715e+06	2.08829e+06	1.57709e+06	1.24611e+06	1.6835e+06	2.10459e+06	2.07098e+06	2.18622e+06	1.4683e+06
M223T40	584652	834363	898879	841083	1.32954e+06	1.03437e+06	524454	939312	1.25439e+06	411513	562444	769660	659167	857911	1.6346e+06	868576	837221	749500	824693	552410	764507	1.15991e+06	641692	903997	964110	1.0669e+06		704102	698063	808687	876176	882717	987875	1.42543e+06	869363	865948	560703	1.22782e+06	1.33027e+06	747543	845428	1.76178e+06	464296	804427	706276	1.12461e+06	741599	1.52033e+06	308098
M226T39	3.96701e+06	4.95775e+06	4.82825e+06	4.67911e+06	5.18754e+06	4.11734e+06	5.14949e+06	3.88718e+06	4.65122e+06	4.33326e+06	4.91433e+06	4.43301e+06	3.96019e+06	5.52864e+06	4.79944e+06	4.06953e+06	4.8386e+06	3.87559e+06	5.04171e+06	4.32088e+06	2.9998e+06	5.38235e+06	5.27972e+06	5.1407e+06	4.97707e+06	4.17565e+06	4.41534e+06	4.85884e+06	4.49013e+06	4.95436e+06	4.20129e+06	4.28816e+06	4.52551e+06	4.75446e+06	4.29648e+06	3.52314e+06	4.16938e+06	5.31919e+06	5.52453e+06	4.71343e+06	5.303e+06	4.03546e+06	4.91508e+06	4.40487e+06	3.62757e+06	4.52903e+06	4.57979e+06	5.1704e+06	4.81289e+06
M227T42	247829	363253	507999	369788	485686	279138	266952	403762	362109	579808	620721		295999	571026	457014	330940	415245	412345	599246	345064	487436	480912	392896	357306	537644	581849	296107	418340	615693	591819	336827	410377	679734	474143	391663	568682	704282	237130	679366	748777	758287	586761	416980	354061	543788	595495	677042	679604	547315
M227T441	3.83659e+06	3.21058e+06	3.93584e+06	3.42792e+06	4.51302e+06	2.93585e+06	3.83697e+06	4.35347e+06	4.74579e+06	3.72626e+06	4.11318e+06	3.98629e+06	3.00018e+06	2.90062e+06	2.9721e+06	2.86742e+06	2.88592e+06	3.80961e+06	3.18371e+06	2.68653e+06	2.14876e+06	4.57697e+06	3.02388e+06	3.00028e+06	3.02561e+06	3.03819e+06	3.98225e+06	3.07682e+06	3.06957e+06	4.21423e+06	3.69535e+06	3.67381e+06	4.5522e+06	4.90408e+06	2.90494e+06	3.3735e+06	2.86125e+06	4.13717e+06	4.37019e+06	3.20942e+06	3.55556e+06	4.20764e+06	2.97443e+06	2.734e+06	2.64982e+06	4.93744e+06	4.4084e+06	5.00213e+06	3.99103e+06
M229T37	4.59373e+06	6.45445e+06	7.52936e+06	6.41545e+06	9.52918e+06	5.55875e+06	5.53631e+06	6.93759e+06	8.71419e+06	1.05159e+07	7.45653e+06	5.72583e+06	5.66759e+06	7.40656e+06	8.77935e+06	6.19309e+06	8.09561e+06	6.11856e+06	7.29017e+06	5.16384e+06	6.02083e+06	7.3045e+06	6.11365e+06	6.17424e+06	7.12801e+06	8.39383e+06	4.55074e+06	5.94681e+06	1.03809e+07	6.79128e+06	5.57259e+06	5.80866e+06	8.90126e+06	8.06121e+06	7.12804e+06	6.98559e+06	1.04585e+07	7.21442e+06	8.0837e+06	8.89377e+06	9.48088e+06	8.53703e+06	6.84413e+06	6.04571e+06	7.62797e+06	8.90783e+06	9.03575e+06	8.61092e+06	6.62685e+06
M231T37	3.02047e+06	4.13142e+06	4.93633e+06	4.24566e+06	5.91509e+06	3.62952e+06	3.68441e+06	4.2928e+06	5.24949e+06	6.8847e+06	4.78931e+06	3.82396e+06	3.47544e+06	4.80848e+06	5.56807e+06	4.04292e+06	5.51525e+06	3.97001e+06	4.88261e+06	3.35181e+06	3.96796e+06	4.85722e+06	3.6864e+06	4.10147e+06	4.47237e+06	5.55527e+06	2.96703e+06	3.7777e+06	6.4207e+06	4.56995e+06	3.4694e+06	3.66139e+06	5.48696e+06	5.10386e+06	4.32515e+06	4.36129e+06	7.13582e+06	4.82172e+06	5.3785e+06	5.87161e+06	5.80604e+06	5.2909e+06	4.34042e+06	3.7887e+06	4.56511e+06	5.66155e+06	5.45316e+06	5.59484e+06	2.1882e+06
M233T37	179159	535977	634703	518635	688854	405570	395632	563137	599912	897699	589951	401362	524595	601934		455284	671440	413950	569594	482418		635337	361230	473057	234485	725386	302260	437681		549799	443354	497846	809792	414847	558202	600339	921749	532645	654745	591628	627507	517567	568429	533928	566165	370993	722214	751595
M236T40	1.68198e+06	1.31895e+06	2.40235e+06	614391	2.28813e+06	1.23782e+06	2.74972e+06	2.20282e+06	2.24486e+06	2.18881e+06	2.37146e+06	476562	2.10241e+06	2.72834e+06	2.14565e+06	763524	2.35165e+06	1.86244e+06	2.83286e+06	1.34953e+06	1.60043e+06	2.81726e+06	1.59111e+06	209154	353459	2.17661e+06	2.57285e+06	1.18454e+06	2.13116e+06	2.42456e+06	1.25829e+06	2.28706e+06	2.31866e+06	2.40427e+06	642389	1.65272e+06	2.18316e+06	2.96738e+06	2.53725e+06	2.23767e+06	2.4225e+06	1.96698e+06	2.89873e+06	1.66847e+06	1.66824e+06	2.21803e+06	1.94223e+06	2.72812e+06	2.50453e+06
M236T41	1.4135e+06	930375	427868	974391	97566	791998	1.01299e+06	1.14806e+06	521854	394761	454132	1.19163e+06	869746	369024	319947	1.29378e+06		1.08365e+06	491322	966018	1.04541e+06	394925	792616	883704	857670	549503	1.35951e+06	656964	112740	355403	781469	825513	705288	481047	637406	1.11956e+06			242133	294656	699345	330984	545825	685205	470698	584581	310466	331510	312360
M239T38	2.58562e+06	7.72665e+06	8.2246e+06	7.82256e+06	1.12374e+07	6.3607e+06	6.34447e+06	7.26517e+06	9.21628e+06	1.22259e+07	8.94372e+06	6.69793e+06	6.07065e+06	8.11531e+06	1.00719e+07	6.88065e+06	8.88326e+06	7.10014e+06	8.04523e+06	6.44551e+06	7.3072e+06	8.7435e+06	7.12241e+06	3.51098e+06	7.98193e+06	9.32632e+06	5.48733e+06	7.13544e+06	1.1447e+07	7.73874e+06	6.42843e+06	6.66075e+06	9.7513e+06	9.17244e+06	7.69457e+06	8.19574e+06	1.19915e+07	8.93263e+06	9.21064e+06	1.07074e+07	9.77905e+06	8.94402e+06	7.93493e+06	7.26049e+06	8.24822e+06	9.70475e+06	1.0298e+07	9.41621e+06	7.08601e+06
M239T44	380442	222491	260871	293106	348858	201224	108646	288317	158607	384602	356729		217126	370490	260209	297869	282950	263233	320609	265430	305596	328384	423888	420344	570852	220649	404157	412111	506450	396824	265401	212304	418757	427294	235977	367919	407197	372082	435470	426844	422256	278736	370678	373804	284209	390803	430859	443161	409245
M241T37	1.68897e+06	2.29384e+06	2.61452e+06	2.49695e+06	3.49511e+06	2.01489e+06	1.84018e+06	2.36322e+06	3.08752e+06	3.66925e+06	2.69821e+06	2.06653e+06	1.98697e+06	2.63169e+06	3.11307e+06	2.26269e+06	2.9905e+06	2.18292e+06	2.67157e+06	1.93462e+06	1.93081e+06	2.41539e+06	2.23975e+06	2.44759e+06	2.58617e+06	3.02227e+06	1.60634e+06	2.37225e+06	3.62827e+06	2.35965e+06	2.10844e+06	2.01282e+06	3.024e+06	2.6834e+06	2.54617e+06	2.25604e+06	3.84693e+06	2.3705e+06	2.73929e+06	3.18548e+06	3.36346e+06	2.91184e+06	2.41167e+06	2.04935e+06	2.63236e+06	3.1126e+06	2.96782e+06	2.97301e+06	2.32319e+06
M241T35	574599	480483	594141	467884	390074	464379	397568	444914	568748	499838	383992	545751	509491	482842	475961	634834	395002	427168	416541	586990	485586	483271	627364	703649	408161	349720	806959	368294	482954	384053	601498	596907	431124	376752	406828	443605	520428	984831	550388	412907	521630	568580	408845	432200	396178	557987	585701	327274	570562
M242T39	6.48076e+06	5.76301e+06	4.6175e+06	5.57547e+06	4.79421e+06	5.36335e+06	2.97802e+06	4.43493e+06	3.01874e+06	4.20213e+06	4.30632e+06	5.21467e+06	4.75152e+06	5.41184e+06	3.72974e+06	5.0817e+06	3.88813e+06	4.37658e+06	3.60534e+06	5.13798e+06	3.1096e+06	4.5098e+06	7.34804e+06	2.87611e+06	2.83361e+06	3.17158e+06	6.37721e+06	5.84583e+06	4.38354e+06	5.07941e+06	6.4354e+06	4.55092e+06	3.18034e+06	2.29374e+06	4.18646e+06	4.21725e+06	4.89654e+06	5.25647e+06	3.85048e+06	3.89081e+06			5.46357e+06	5.74032e+06	2.69342e+06	2.65822e+06	4.21153e+06	3.75046e+06	4.94022e+06
M244T42_1	755932	749253	406063	848263	272629	380906	606605	194403	216357	134596	285833	238681	414168	349162	695630	562311	108627		468922	500822	574633	396160	809413	616552	722547	341211	817939	729147	254349	352875	365297	313931	546210	572250	528439	601570		600014	483055	322539	475161	474764	414112	663288	403354	468618	240019	400479	408321
M244T42_2	3.89273e+06	2.99432e+06	1.39191e+06	2.43186e+06	647832	2.57133e+06	1.08025e+06	2.61708e+06	1.15351e+06	1.32853e+06	1.49221e+06	1.62262e+06	2.80277e+06	1.39812e+06	1.11756e+06	2.11058e+06	615596	2.23154e+06	1.25833e+06	2.47478e+06	2.87086e+06	1.20186e+06	3.36537e+06	979782	1.0618e+06	1.19353e+06	4.19342e+06	2.6622e+06	613335	1.30402e+06	2.71354e+06	2.32271e+06	1.50783e+06	766884	1.38087e+06	3.08357e+06	647601	1.53142e+06	1.15936e+06	1.33555e+06	1.49295e+06	1.16633e+06	1.51341e+06	3.09003e+06	1.31147e+06	1.45237e+06	1.37721e+06	1.2919e+06	1.50586e+06
M245T36	2.41985e+06	2.91744e+06	1.16969e+06	2.70406e+06	288910	2.02079e+06	2.85213e+06	1.48138e+06	1.86794e+06			3.10707e+06	2.22173e+06	2.14959e+06		2.98955e+06	848074	2.04562e+06	1.9365e+06	2.03225e+06	757855	2.19443e+06	2.75028e+06	2.13582e+06	2.50477e+06	2.49739e+06	2.34158e+06	2.63579e+06	432708	1.75926e+06	2.50936e+06	1.85894e+06	2.70921e+06	1.56704e+06	1.49009e+06	1.531e+06	292555	2.10202e+06		504824	1.56983e+06	715270		2.16442e+06	437123	768675	1.74487e+06	1.41748e+06
M255T300	127567	117787	108036	123886	247498	61388.3		60997.7	125314	153205	81505.3	152502	85484.9	90554.6	132264	100169	188544	79567.4	120137	125461	89137.5	85389.1	96864.6	156350	90979.6	155164	76985.1	72622	104890	135270	64264.2	109344	118416	128594	78070.5	56409.9		60552.6	74217.8	122618	67469.2	65002.1	149187	109945	185557	105567	81056		120830
M260T42	1.19181e+06	1.64983e+06	216003	1.08988e+06	73391.2	1.1736e+06	334601	504673	203633	557713	339136		623879	373627	123542	956917	52525.4	687764	386201	1.00755e+06	380088	348637	1.72978e+06	289765	405023	250474	1.10734e+06	1.46884e+06	81238.1	376621	1.18484e+06	633495	343723		848074	634326	93313.9		289507	323115	381252	68440.8	1.15661e+06	1.30108e+06	645834	306829	339859	405314	358825
M262T42	3.01934e+06	2.34968e+06	1.1594e+06	1.85957e+06	532877	2.04958e+06	886233	2.1147e+06	883920	1.1314e+06	1.13791e+06	1.22946e+06	2.16198e+06	1.08117e+06	771482	1.76771e+06	392982	1.7499e+06	1.12102e+06	2.11096e+06	2.16003e+06	1.05193e+06	2.72141e+06	687182	928541	959932	3.34682e+06	2.14715e+06	503711	947248	2.1614e+06	1.664e+06	1.14544e+06	584369	1.02964e+06	2.40788e+06	405964	899200	790738	981112	1.14369e+06	833957	1.14075e+06	2.32636e+06	1.10135e+06	1.06928e+06	1.07668e+06	904095	1.13783e+06
M264T42	1.54396e+06	1.61935e+06	607720	1.27637e+06	361371	1.16915e+06	1.1461e+06	747812	474691	597867	516380		751102	575367	766251	1.14408e+06	336520	940448	750391	1.44881e+06	584836	591105	1.46152e+06	1.08691e+06	1.14592e+06	872738	1.6975e+06	1.49048e+06	365317	699858	1.13698e+06	987223	990004	930218	917972	796810	270777		680937	595151	971888	598729	914882	1.30412e+06	587509	848068	492934		830923
M265T442	1.41929e+06	1.78164e+06	2.93691e+06		2.39995e+06	1.44808e+06	1.5561e+06	1.43036e+06	1.61647e+06		3.16614e+06	2.02579e+06	1.25281e+06	1.57802e+06	1.57908e+06	1.61159e+06	1.49423e+06	1.53037e+06	1.6629e+06	1.51787e+06	1.29526e+06	3.63134e+06	1.69748e+06	1.7426e+06	1.85981e+06	1.77421e+06	1.59064e+06	1.62445e+06	3.28327e+06	2.97009e+06	1.42424e+06	1.60118e+06	1.92565e+06	3.75585e+06		1.44878e+06		1.5763e+06	3.28311e+06	1.72521e+06		1.59477e+06	1.96996e+06	1.48869e+06	1.70159e+06	1.76662e+06	1.7817e+06	4.19824e+06	3.42685e+06
M267T37	7.31106e+06	1.08816e+07	1.70302e+07	1.21635e+07	2.40445e+07	1.05333e+07	9.47182e+06	1.42607e+07	1.9185e+07	2.57028e+07	1.73017e+07	1.18532e+07	1.1796e+07	1.61931e+07	2.00101e+07	1.28114e+07	1.93837e+07	1.4364e+07	1.62767e+07	9.24533e+06	1.48988e+07	1.49168e+07	9.71645e+06	1.20015e+07	1.40581e+07	1.82897e+07	6.7128e+06	1.0342e+07	2.63866e+07	1.7137e+07	1.00916e+07	1.23574e+07	2.01493e+07	1.7126e+07	1.49077e+07	1.4815e+07	2.80985e+07	1.52653e+07	1.78531e+07	2.11104e+07	2.1736e+07	2.08924e+07	1.45727e+07	1.08658e+07	1.76509e+07	2.06851e+07	2.20587e+07	1.99977e+07	1.57055e+07
M269T37	1.16502e+07	1.71838e+07	2.81936e+07	1.99021e+07	3.89138e+07	1.72143e+07	1.5996e+07	2.36457e+07	3.03808e+07	4.06658e+07	2.83987e+07	1.94463e+07	1.85825e+07	2.69496e+07	3.2171e+07	2.06008e+07	3.11722e+07	2.32326e+07	2.64304e+07	1.49519e+07	2.4139e+07	2.44068e+07	1.52593e+07	1.96617e+07	2.24103e+07	2.99097e+07	1.08748e+07	1.71221e+07	4.19013e+07	2.74774e+07	1.63347e+07	2.03751e+07	3.21377e+07	2.85279e+07	2.37593e+07	2.46638e+07	4.46979e+07	2.44498e+07	2.96713e+07	3.43376e+07	3.49301e+07	3.39539e+07	2.25362e+07	1.74147e+07	2.8545e+07	3.49703e+07	3.55083e+07	3.25308e+07	2.60353e+07
M269T41	2.55965e+06	2.53897e+06	2.10228e+06	2.12441e+06	1.29184e+06	2.67357e+06	1.10825e+06	1.68163e+06	1.68712e+06	1.0511e+06	580685	1.78674e+06	840120	1.70368e+06	8.12872e+06	2.07669e+06	1.18221e+06	1.8553e+06	2.34426e+06	8.79503e+06	2.42135e+06	2.05879e+06	1.61673e+06	4.20876e+06	2.71355e+06	3.70366e+06	8.5048e+06	2.73992e+06	892280	1.64242e+06	1.0638e+06	6.02958e+06	3.59578e+06	2.57871e+06	2.47638e+06	3.01339e+06	601404	2.35565e+07	2.62394e+06	1.80939e+06	3.58713e+06	8.90632e+06	1.02857e+06	3.21179e+06	2.05539e+06	7.05839e+06	1.57751e+06	3.24424e+06	5.02283e+06
M271T37	7.66134e+06	1.13392e+07	1.78597e+07	1.23998e+07	2.44997e+07	1.09668e+07	1.0074e+07	1.46223e+07	2.00647e+07	2.69356e+07	1.84496e+07	1.27344e+07	1.24582e+07	1.70564e+07	2.12512e+07	1.29969e+07	1.99991e+07	1.48558e+07	1.69069e+07	9.46389e+06	1.57458e+07	1.56412e+07	1.00687e+07	1.27659e+07	1.43848e+07	1.88094e+07	6.75781e+06	1.11266e+07	2.64849e+07	1.73164e+07	1.01145e+07	1.29638e+07	2.12695e+07	1.82505e+07	1.52663e+07	1.53938e+07	2.84096e+07	1.54319e+07	1.87045e+07	2.26907e+07	2.246e+07	2.23978e+07	1.41947e+07	1.11603e+07	1.80041e+07	2.21741e+07	2.29759e+07	2.10177e+07	1.65589e+07
M271T214	123174	172951	218599		374867		155756	56389.8	217104	236867	143805	181318	138888	120694	344735		286323		143121	181740	131429	135140	135546	245769		251039	94272.6	116207	262331		120551	137554	191413	193079	126925		164159	207420	162843	425345	153902	529376	166733	193444	240567	247118	436223	158369	186756
M272T40	3.02779e+06	3.17375e+06	2.86502e+06	3.23484e+06	1.97008e+06	1.71645e+06	4.77467e+06	2.43739e+06	2.62697e+06	3.14095e+06	2.94165e+06	1.26683e+06	2.53012e+06	2.96862e+06	1.26811e+06	2.17742e+06	3.03462e+06	2.36937e+06	2.85358e+06	1.61906e+06		3.01987e+06	1.62597e+06	3.99863e+06	3.88241e+06	1.99419e+06	2.24048e+06	2.83904e+06	2.37642e+06	2.88788e+06	2.63779e+06	1.072e+06	2.60295e+06	3.66924e+06	3.76416e+06	1.76251e+06	2.29145e+06		2.42091e+06	2.85551e+06	2.89512e+06		4.35834e+06	2.30629e+06	2.88925e+06	2.03008e+06	1.90855e+06	2.65751e+06	2.39501e+06
M273T37	2.29346e+06	3.37783e+06	5.56316e+06	4.17995e+06	7.95947e+06	3.47039e+06	2.94001e+06	4.62188e+06	6.50119e+06	8.18035e+06	5.96774e+06	3.76312e+06	3.63394e+06	5.60739e+06	6.57658e+06	4.24323e+06	6.24531e+06	4.91955e+06	5.40374e+06	2.82575e+06	4.90499e+06	4.8802e+06	3.08324e+06	1.74109e+06	4.70829e+06	6.07465e+06	2.19298e+06	3.36436e+06	8.54063e+06	5.70413e+06	3.21036e+06	4.11543e+06	6.39124e+06	5.49032e+06	4.82497e+06	4.99124e+06	9.13119e+06	4.64607e+06	5.89337e+06	7.06965e+06	7.11261e+06	7.0421e+06	4.18682e+06	3.48214e+06	5.53988e+06	7.0128e+06	7.40381e+06	6.68719e+06	5.22964e+06
M273T64	87747.3	87112.1	84373.7	69534	62960.4	26781.5	82383.9	79778.3	41531.3		71452.2	82774.8	47275.4	71303.1	36713.7	68817.7		90669.1		64480	95822.7	75372.9	75116	68712.3	75544.9	42519.3	89105	75728.7	67497.7	56749.9	88465.8	66651		61829.2	81222	96525.1	41644.2	77291	59518.2	64108.6		68040.2	82791	73941.8	64342.7	60826.2	47929.6	60296	51553.4
M273T48	90211.1	39939.2	321555	87735.8	265977		111836	190060	238329	246104	87300	191893	158360	85042.8	409927	89353.1	257054	101787	115956	125345	272794	66291.3	47242	198476	95787.4	69191.6	61535.8	36835	105209	69297.7	31799	287925	128083	130123	202884	152671		925786	113645	107388	208536	703312	156766	39891.2	271052	298289	89704.2	174642	300017
M275T37	274660	506495	850431	427786	1.04303e+06	492833	426163	609318	419887	1.28412e+06	374624	502642	495331	833902	909284	632351	810398	620084	823433	306505	693413	279777	387529	560908	594251	356733	275254	518671	1.27313e+06	842865	430815	597459	956145	718998	677542	716203	1.21466e+06	672294	782253	1.15595e+06	956382	969845	616724	394829	859554	1.14646e+06	1.03644e+06	931893	715449
M275T442	624729	684902	894451	731887	727785	908331		829997	793089	1.05342e+06	864504	789827	667213			722317	481506	715922	605386	649080	546452	583955	616381	746317	809124	958356	717401	597438	498331	913256	663717	630558	1.01968e+06		852130	601479	610345	981638	556340	550652	1.0863e+06	602654	686350	594514	650714	1.04189e+06	924380	627620	648426
M276T40_1	3.94805e+06	5.99702e+06	1.22841e+06	2.21815e+06	1.41472e+06	4.84115e+06	3.87634e+06	3.74582e+06	2.60624e+06	4.51497e+06	1.40252e+06	1.8573e+06	3.62128e+06	1.4073e+06	1.05156e+06	5.27307e+06	1.58824e+06	5.52797e+06	2.77486e+06	4.31216e+06	3.26247e+06	2.58124e+06	3.88969e+06	3.68459e+06	3.92804e+06	2.82533e+06	3.72966e+06	4.03464e+06	1.68581e+06	473387	3.77319e+06	1.65141e+06	3.0857e+06	3.20764e+06	2.1908e+06	3.45964e+06	1.6185e+06		2.28656e+06	1.43374e+06	3.34918e+06	1.76685e+06	5.5716e+06	3.59306e+06	4.28013e+06	2.81609e+06	1.27023e+06	2.69229e+06	1.02336e+06
M276T116	60159.4	45913.2	82277.7	62031.8	96967.9	62007.9	64213.4	54540.4	38225.2	91610.8	61065.7	102506	88754.5	76080.3	64735	94882.8	93565.9	46479.3	64017.3	46262	36671.4	77784	49712.1	91454.4	42820.4	69661.5	73904	54876.3	92205.5	40062.3	33129.7	43452.9	81132.3	81314.9	54961.4	50664.1	89614.3	111036	30815.5	75272.8	99640.5	110093	89644.7	59604	62408.1	121107	65220.7	42248.1	74832
M277T37	5.66317e+06	8.18015e+06	1.31291e+07	8.96272e+06	1.76424e+07	8.29746e+06	7.62482e+06	1.08145e+07	1.45738e+07	1.8289e+07	1.26127e+07	4.02831e+06	8.85822e+06	1.19513e+07	1.42996e+07	9.61282e+06	1.38639e+07	1.05802e+07	1.18093e+07	7.45898e+06	1.12742e+07	1.10339e+07	7.47231e+06	9.44809e+06	1.07195e+07	1.41901e+07	5.27213e+06	8.02942e+06	1.82237e+07	1.24345e+07	7.59647e+06	9.62574e+06	1.4377e+07	1.26352e+07	1.07753e+07	1.11768e+07	1.93434e+07	1.12874e+07	1.32612e+07	1.58653e+07	1.57147e+07	1.62943e+07	1.05245e+07	8.2291e+06	1.302e+07	1.59894e+07	1.63134e+07	1.43606e+07	1.15496e+07
M278T40_1	505009	1.895e+06	344981	1.6339e+06	318015	1.43081e+06	1.1269e+06	1.11481e+06	801341	1.3571e+06	350208	1.48374e+06	1.28671e+06	400696		1.45558e+06	257769	1.70418e+06	922818	466624	1.02335e+06	614174	1.20115e+06	985269	1.29284e+06	786678	1.09858e+06	1.19141e+06	235977	330912	1.09549e+06	1.10631e+06	1.06231e+06	944097	687996	485524	334860		460913	358897	1.06338e+06	479280	1.88898e+06	982683	1.25461e+06	722005	328662	269962	276024
M278T40_2	545169	633031	325718		5.75655e+06		726638		2.1308e+06	462497	257701	1.9149e+06	1.38835e+06	1.19874e+06	3.18917e+06	2.19927e+06	3.33003e+06	526868	632611	1.11651e+06	241687	5.84314e+06	2.56142e+06	4.43225e+06	524547	455385			1.61392e+06	481115	1.40515e+06	3.99543e+06	921369	5.45764e+06		189033	2.20851e+06	2.25995e+07	7.93302e+06	1.09258e+06	702370	6.45987e+06	3.16462e+06	1.26737e+06	2.09422e+06	4.15834e+06	164094	7.05343e+06	615701
M279T37	7.37848e+06	1.0888e+07	1.67404e+07	1.20456e+07	2.25095e+07	1.04648e+07	9.68633e+06	1.37699e+07	1.86089e+07	2.34832e+07	1.65346e+07	1.17709e+07	1.12438e+07	1.55552e+07	1.91537e+07	1.2095e+07	1.80574e+07	1.41482e+07	1.5605e+07	9.48419e+06	1.41404e+07	1.48583e+07	4.40457e+06	1.18517e+07	1.39753e+07	1.8202e+07	7.196e+06	1.05106e+07	2.40134e+07	1.58767e+07	1.0397e+07	1.17632e+07	1.94841e+07	1.73576e+07	1.4498e+07	1.50047e+07	2.49996e+07	1.56673e+07	1.71248e+07	2.04397e+07	2.10077e+07	2.01907e+07	1.36142e+07	1.07605e+07	1.6578e+07	2.08221e+07	2.02144e+07	1.93113e+07	1.53764e+07
M279T39	2.31589e+06	3.03631e+06	521671	685647	4.28727e+06	1.223e+06	1.59178e+06	667794	2.25798e+06	672168	368818	4.24305e+06	4.67107e+06	2.12355e+06	2.30756e+06	4.96637e+06	3.22863e+06	1.68015e+06	965847	1.76301e+06	761831	7.45549e+06	1.05993e+07	5.59005e+06	1.21577e+06	567660	792851	2.62124e+06	1.90426e+06	1.16781e+06	6.34985e+06	5.98604e+06	1.27248e+06	7.04009e+06	783819	960881	2.99389e+06	1.06298e+07	9.11101e+06	1.69345e+06	970182	4.29003e+06	6.30358e+06	5.25204e+06	3.43749e+06	3.11825e+06	344057	8.55924e+06	649921
M281T37	3.69476e+06	5.28814e+06	7.89292e+06	5.67501e+06	1.08207e+07	4.78427e+06	4.50209e+06	6.75475e+06	8.85927e+06	1.13367e+07	8.01051e+06	5.68955e+06	5.47162e+06	7.41585e+06	9.22054e+06	6.11782e+06	8.81503e+06	6.3917e+06	7.39163e+06	4.49382e+06	6.81058e+06	7.25567e+06	4.44723e+06	5.78221e+06	6.66712e+06	8.82217e+06	3.40419e+06	5.04425e+06	1.18839e+07	7.67543e+06	5.0142e+06	6.02552e+06	9.09355e+06	8.06988e+06	6.93781e+06	7.10964e+06	1.22268e+07	6.9168e+06	8.1181e+06	9.56239e+06	9.86409e+06	9.86309e+06	6.55716e+06	5.19838e+06	8.15732e+06	9.9515e+06	9.81381e+06	9.07645e+06	6.94393e+06
M281T497	1.81755e+06	1.16294e+06	845995	1.08363e+06		1.05895e+06	1.16368e+06	1.4844e+06	652522	999228	842486	1.3077e+06	1.57549e+06	924167	758030	1.02826e+06	616110	1.47884e+06	830294	1.09982e+06	1.33939e+06	776926	1.21598e+06	956531	1.06674e+06	601573	1.48297e+06	1.2281e+06	739576	812073	1.5484e+06	1.44461e+06		1.12659e+06	1.33976e+06	1.06019e+06	574300	948809	904912	925010	768745		1.32736e+06	1.13657e+06	1.15278e+06	710299	895504	876459	1.06624e+06
M281T508	1.33626e+06	1.6257e+06	1.45909e+06	1.86968e+06		1.80885e+06		1.18987e+06	1.33758e+06	1.6941e+06		1.81143e+06	1.68215e+06	1.44849e+06	3.06313e+06	1.37558e+06	812644	1.86192e+06	1.96434e+06	1.93595e+06	1.38955e+06	2.08389e+06	1.80584e+06		834256	1.34385e+06	1.84236e+06	1.97421e+06	787390	1.46141e+06	1.97386e+06	1.98972e+06	2.02169e+06		1.99444e+06	1.85503e+06		1.65445e+06	753514	1.47976e+06	1.58887e+06	1.39594e+06	1.91482e+06	2.17419e+06	1.94017e+06	1.61368e+06	1.48407e+06	1.48843e+06	1.46686e+06
M281T517	760344	795023	768920	763099		791636	829631	730758		712174	783993	872665	525206	833769	721639	748187	575987	902041	802859	765614	827266	955865	837755		913406	767711	809894	765290	673823	790452	887176	905023		898486	887267	815600		981248	859775	746211	826330		875311	797386	926409	822964	943116	1.01625e+06	908760
M283T38	1.89715e+06	2.19817e+06	1.79726e+06	2.28431e+06	1.495e+06	1.84461e+06	2.02955e+06	1.70579e+06	1.3603e+06	1.72794e+06	1.56866e+06	1.74721e+06	1.52179e+06	1.85031e+06	1.72693e+06	1.71772e+06	1.45182e+06	1.76841e+06	1.95652e+06	1.66029e+06	1.45801e+06	1.67997e+06	1.99283e+06	1.99825e+06	2.07471e+06	1.75482e+06	1.90369e+06	2.10134e+06	1.34889e+06	1.88992e+06	1.64376e+06	1.92657e+06	1.75554e+06	1.73288e+06	1.78034e+06	1.64286e+06	1.27319e+06	1.63779e+06	1.80428e+06	1.57714e+06	1.88985e+06	1.45666e+06	1.61192e+06	1.75597e+06	1.48393e+06	1.81655e+06	1.69236e+06	856855	1.86086e+06
M283T37	786622	919053	1.6147e+06	1.1065e+06	2.19096e+06	975859	892984	1.25348e+06	1.69236e+06	2.14836e+06	1.50494e+06	1.15956e+06	1.08101e+06	1.45414e+06	1.7957e+06	1.08513e+06	1.7072e+06	1.42415e+06	1.59161e+06	806438	1.40271e+06	1.32515e+06	922488	1.22106e+06	1.25424e+06	1.67719e+06	693530	886191	2.34748e+06	1.50446e+06	891839	1.04926e+06	1.90829e+06	1.42838e+06	1.37387e+06	1.39958e+06	2.47958e+06	1.39336e+06	1.64365e+06	1.91901e+06	2.04525e+06	1.96006e+06	1.32551e+06	926136	1.4686e+06	2.08326e+06	1.99905e+06	1.82516e+06	1.41354e+06
M283T363	171357	227996	249433	173448	459998	115212	125908	125472	229877	213974	152680	250322	143721	153616	273814	155891	361715	128711	218369	213629	120964	135659	115221	320430	138828	284115	118626	109856	204976	276967	110587	185541	164548	221954	161893	95414.5	158236	119499	197424	206026	186074	142341	266083	247700	376267	232683	177066	141959	226075
M283T496	769387	637781		750220	615109	718403	894975		716647	388837	716275	403477	952349	590375		772320	599102	642689	389592	701207	733108	822135	477148	597329		818153	795538	660611	517924	599476	899670	697365		736856	698355	785028	442964	869408	676298	747590	648351	584563	555572	726346	543900	695804	700377	529281	645920
M284T38	1.27912e+06	1.45347e+06	1.75855e+06	1.60197e+06	1.66623e+06	1.37563e+06	1.59993e+06	1.29853e+06	1.52689e+06	1.81755e+06	1.71705e+06	1.33096e+06	1.53379e+06	1.78368e+06	1.63436e+06	1.53383e+06	1.88081e+06	1.34054e+06	1.92574e+06	1.50422e+06	1.20913e+06	1.67253e+06	1.63919e+06	1.74628e+06	1.70835e+06	1.59784e+06	1.33058e+06	1.37955e+06	1.60136e+06	1.72381e+06	1.53735e+06	1.54213e+06	1.67233e+06	1.65563e+06	1.48007e+06	1.21181e+06	1.69469e+06	1.75378e+06	1.64605e+06	1.71977e+06	1.83511e+06	1.43252e+06	1.719e+06	1.60728e+06	1.19551e+06	1.74422e+06	1.6319e+06	1.80302e+06	1.78127e+06
M285T38	3.36461e+06	3.74797e+06	2.86825e+06	3.94703e+06	2.77424e+06	3.31135e+06	3.28256e+06	3.28972e+06	2.98014e+06	3.15193e+06	2.72259e+06	3.17873e+06	2.66231e+06	3.32574e+06	2.67816e+06	3.23817e+06	2.78901e+06	2.94541e+06	3.28231e+06	3.08652e+06	2.29863e+06	3.38664e+06	3.3161e+06	3.44032e+06	3.56963e+06	2.80108e+06	3.17094e+06	3.67493e+06	2.55972e+06	3.01421e+06	2.84827e+06	3.24689e+06	3.25547e+06	2.89071e+06	3.2865e+06	3.0462e+06	2.25376e+06	2.89318e+06	3.06235e+06	3.03455e+06	3.45479e+06	2.4055e+06	3.109e+06	2.99039e+06	2.61162e+06	3.0302e+06	2.71713e+06	3.46417e+06	3.33935e+06
M285T78	57802.8	113154	79926	109975	274553	28313.2	15282.6	22409.5	89869.7	39345.7	65168.6	79827	67111.2	37870.7	99682.3	49060.4	183671		46176.3	105495	43451	29166.3	38987.3	117751	30394.9	77528.2	44016.5			152335	31878.7	77482.3	34792.4	78958.7	34367.8	22758.2		70646.9	41086.5	69179.3	58975.2	50691.4	77555.8	160900	170967	78623.9		55580.8	30034.8
M286T38	734015	993956	986251	838285	1.17702e+06	851689	951967	639827		778365	1.00363e+06	797187	907606	1.08947e+06	708384	1.02688e+06	814441	736157	1.22248e+06	753909	647570	1.0248e+06	1.00057e+06	1.04332e+06	1.12804e+06	1.07428e+06	759740	885694	892662	1.03796e+06	966866	1.00154e+06	956710	820915	956007	715634	1.1287e+06	973979	918919	929079	775099	687477	1.05458e+06	822816	736909	1.03393e+06	1.12922e+06	1.01373e+06	1.06934e+06
M286T441	2.48628e+06	2.15028e+06	2.84108e+06	2.30345e+06	3.05288e+06	2.5764e+06	2.68114e+06	2.58639e+06	3.68003e+06	2.4531e+06	2.80766e+06	2.08699e+06	1.97183e+06	2.99081e+06	2.10744e+06	1.71898e+06	1.96664e+06	2.21129e+06	2.21547e+06	2.44635e+06	1.9956e+06	2.18122e+06	2.20818e+06	2.89609e+06	3.18769e+06	3.19423e+06	2.52069e+06	2.73451e+06	2.1855e+06	2.17187e+06	1.59329e+06	2.10786e+06	3.51785e+06	3.11742e+06	1.85705e+06	2.10242e+06	2.07834e+06	2.87959e+06	3.05836e+06	2.25417e+06	2.34073e+06	2.98389e+06	2.6956e+06	2.48256e+06	2.76603e+06	2.24558e+06	2.83477e+06	3.50474e+06	2.52436e+06
M286T40	5.11703e+06	2.35679e+06	694949	3.97342e+06	744527	1.86409e+06	2.84483e+06	2.55065e+06	1.67197e+06	2.61985e+06	769759	3.42254e+06	2.45278e+06	866152	661699	4.01239e+06	1.0025e+06	3.79509e+06	882061	2.26064e+06	2.26399e+06	1.82022e+06	2.0231e+06	2.91347e+06	1.21497e+06	1.92811e+06	6.45634e+06	3.87105e+06	1.01262e+06	829298	3.71371e+06	1.38179e+06	2.37056e+06	2.29969e+06	3.67774e+06	3.04679e+06	1.04601e+06	1.18017e+06	1.86204e+06	1.04432e+06	2.54995e+06	1.6619e+06	4.02375e+06	3.99138e+06	3.15237e+06	2.16989e+06	1.04235e+06	2.05788e+06	903243
M287T38	2.24903e+06	2.59228e+06	2.18826e+06	2.63945e+06	1.8663e+06	1.99647e+06	2.23929e+06	2.18766e+06	1.65783e+06	1.92112e+06	1.85016e+06	2.13402e+06	1.88975e+06	2.10914e+06	1.88934e+06	2.00339e+06	1.89172e+06	1.77807e+06	2.36032e+06	2.08175e+06	1.61758e+06	2.30385e+06	2.41943e+06	2.41119e+06	2.29475e+06	2.02798e+06	2.10608e+06	2.44851e+06	1.81669e+06	2.0213e+06	1.90328e+06	2.0874e+06	1.94543e+06	2.06255e+06	2.21106e+06	2.05387e+06	1.64651e+06	1.91358e+06	2.21972e+06	1.93087e+06	2.19393e+06	1.82555e+06	1.91525e+06	2.1126e+06	1.54318e+06	1.96829e+06	1.84113e+06	2.21699e+06	2.12889e+06
M287T37	5.99354e+06	7.90662e+06	1.1641e+07	8.76577e+06	1.51038e+07	7.59742e+06	7.34341e+06	9.8514e+06	1.29845e+07	1.67208e+07	1.15048e+07	8.34012e+06	8.01608e+06	1.09611e+07	1.31619e+07	8.77771e+06	1.29659e+07	9.76919e+06	1.131e+07	7.35253e+06	9.78728e+06	1.07015e+07	7.48448e+06	8.93065e+06	1.02198e+07	1.31958e+07	5.49724e+06	7.48974e+06	1.66714e+07	1.05185e+07	7.5837e+06	8.74699e+06	1.34028e+07	1.20682e+07	1.02601e+07	1.03816e+07	1.74321e+07	1.14364e+07	1.19804e+07	1.45358e+07	1.43647e+07	1.37414e+07	9.94803e+06	8.05596e+06	1.2099e+07	1.37685e+07	1.3665e+07	1.29741e+07	9.87452e+06
M289T38	746365	808383	494249	837114	308527	675874	667107	596671	516069	628601	593495	691974	510614	674123	407906	695788	584608	575022	686977	666083	459799	637473	812946	607823	859835	568647	742037	715870	367784	281095	547557	723532	594034	718659	321989	726131	391717	534128	719742	475211	713357	364578	577865	609988	497214	644278	425703	779137	280144
M289T37	5.61607e+06	7.79007e+06	1.13034e+07	8.70772e+06	1.42691e+07	7.38868e+06	7.03938e+06	9.51846e+06	1.31608e+07	1.58379e+07	1.1242e+07	7.96936e+06	7.84938e+06	1.07356e+07	1.30171e+07	8.72326e+06	1.20214e+07	9.43134e+06	1.09163e+07	6.76696e+06	9.69548e+06	1.08101e+07	7.42319e+06	8.48098e+06	9.8115e+06	1.27224e+07	5.42507e+06	7.88361e+06	1.62608e+07	1.01411e+07	7.36326e+06	8.15925e+06	1.33193e+07	1.15417e+07	9.99044e+06	9.75072e+06	1.64623e+07	1.07625e+07	1.20958e+07	1.37632e+07	1.38223e+07	1.32095e+07	9.31119e+06	7.77711e+06	1.14786e+07	1.34528e+07	1.34122e+07	1.26389e+07	9.79088e+06
M290T44	1.2584e+06	1.05306e+06	1.02522e+06	1.14535e+06	1.24804e+06	1.11272e+06	839746	1.34171e+06	958484	1.30734e+06	1.31086e+06	809727	1.08062e+06	1.37e+06	1.31819e+06	1.46637e+06	1.23697e+06	1.16134e+06	1.31643e+06	1.31383e+06	1.55329e+06	1.36216e+06	2.07811e+06	1.3701e+06	1.40046e+06	1.34353e+06	1.97969e+06	1.75542e+06	1.95079e+06	1.68815e+06	1.21981e+06	1.27692e+06	1.85294e+06	1.58715e+06	1.14057e+06	1.96859e+06	1.72198e+06	1.70343e+06	1.86589e+06	1.85457e+06	1.88364e+06	1.47061e+06	1.60084e+06	1.91978e+06	1.38388e+06	1.74404e+06	2.01435e+06	1.84414e+06	1.83237e+06
M291T37	1.69595e+06	2.35054e+06	3.6123e+06	2.65049e+06	4.54435e+06	2.28124e+06	2.22268e+06	2.91766e+06	3.70756e+06	5.19384e+06	3.54099e+06	2.31613e+06	2.489e+06	3.21857e+06	4.15118e+06	2.63565e+06	3.811e+06	2.84297e+06	3.58776e+06	2.06305e+06	3.06321e+06	3.16502e+06	2.14227e+06	2.77858e+06	3.15324e+06	3.84194e+06	1.58907e+06	2.22913e+06	4.7854e+06	3.13813e+06	2.26343e+06	2.72298e+06	4.30717e+06	3.50567e+06	3.02277e+06	3.15308e+06	5.41513e+06	3.15923e+06	3.69549e+06	4.27098e+06	4.37524e+06	4.0465e+06	3.05934e+06	2.4101e+06	3.35364e+06	4.31719e+06	4.10673e+06	3.91072e+06	3.12012e+06
M293T38	1.45622e+06	1.63175e+06	1.19394e+06	1.58818e+06	764980	1.37649e+06	1.37019e+06	1.18731e+06	1.03106e+06	1.22236e+06	1.04583e+06	1.35673e+06	988174	1.31515e+06	773632	1.37516e+06	1.06605e+06	1.06044e+06	1.2555e+06	1.29384e+06	961329	1.20193e+06	1.38137e+06	1.49006e+06	1.46544e+06	1.04274e+06	1.52609e+06	1.4898e+06	870045	1.234e+06	1.15728e+06	1.31789e+06	1.11727e+06	1.08323e+06	1.24467e+06	1.25812e+06	459006	1.04057e+06	1.20726e+06	1.30989e+06	1.37995e+06	964956	1.20592e+06	1.27703e+06	929161	1.1922e+06	963347	1.40928e+06	1.20338e+06
M294T39	848780	866679	1.06317e+06	990641	917503	883821	1.1108e+06	654719	724665	903938	1.03564e+06	655789	960773	1.03968e+06	858932		814501	775493	1.28164e+06	921196	689063	1.10484e+06	1.11133e+06	1.03348e+06	1.10396e+06	919201	944836	1.05405e+06	723543	1.14312e+06	945398	1.05061e+06	1.03315e+06	767326	1.01995e+06	767596	737327	898633	1.15172e+06	1.08434e+06	1.07181e+06	893386	1.10694e+06	824400	677690	846905	947539	1.28399e+06	1.10629e+06
M295T38	1.97385e+06	1.9828e+06	1.60462e+06	2.26779e+06	1.35844e+06	1.80916e+06	2.12617e+06	1.86917e+06	1.48888e+06	1.63743e+06	1.57562e+06	1.71947e+06	1.65259e+06	1.70877e+06	1.29617e+06	1.70521e+06	1.30658e+06	1.52696e+06	1.81248e+06	1.7116e+06	1.25556e+06	1.75055e+06	2.08838e+06	1.8594e+06	1.89709e+06	1.56873e+06	1.90605e+06	1.95177e+06	1.24712e+06	1.77933e+06	1.59573e+06	1.81637e+06	1.77449e+06	1.68901e+06	1.77028e+06	1.78754e+06	1.17855e+06	1.55479e+06	1.7646e+06	1.60832e+06	1.87175e+06	1.4113e+06	1.79966e+06	1.82822e+06	1.46776e+06	1.6108e+06	1.4225e+06	1.8383e+06	1.6263e+06
M297T38	969102	1.14478e+06	718595	1.03915e+06	500418	853276	873243	777806	550758	594534	749355	901189	755685	861242	662633	825604	654748	660993	896942	981644	694173	758047	921226	966822	958299	675520	917084	964273	370085	785343	819330	745415	856815	757991	801467	957664	521001	668634	843791	597483	860346	641049	752832	787031	599180	688797	784807	882023	899182
M297T37	5.21784e+06	7.74679e+06	9.64623e+06	8.02079e+06	1.24462e+07	6.90499e+06	6.86838e+06	8.44541e+06	1.13485e+07	1.40686e+07	9.80744e+06	7.66506e+06	7.14301e+06	9.68946e+06	1.16965e+07	7.8317e+06	1.08148e+07	8.25127e+06	9.87598e+06	6.63072e+06	8.07121e+06	9.9594e+06	7.14574e+06	8.16134e+06	9.04962e+06	1.12579e+07	5.174e+06	7.50034e+06	1.41936e+07	9.06314e+06	6.67795e+06	7.35525e+06	1.17521e+07	1.06756e+07	9.1356e+06	8.91452e+06	1.46723e+07	1.02705e+07	1.05054e+07	1.23021e+07	1.23399e+07	1.08959e+07	8.99322e+06	7.6185e+06	9.92855e+06	1.21268e+07	1.15644e+07	1.12561e+07	8.45297e+06
M298T41	1.03748e+07	1.09296e+07	7.08144e+06	9.79865e+06	3.87135e+06	8.60577e+06	5.31225e+06	1.06042e+07	5.15841e+06	6.62292e+06	7.37469e+06	6.98549e+06	1.06302e+07	3.43142e+06	4.59685e+06	9.02329e+06	3.14345e+06	9.10734e+06	6.06921e+06	7.86836e+06	1.04649e+07	5.91293e+06	5.15425e+06	4.17011e+06	4.81199e+06	4.64698e+06	9.17455e+06	8.48645e+06	2.88854e+06	5.35505e+06	8.94077e+06	8.04419e+06	5.62181e+06	3.58281e+06	5.80623e+06	9.08323e+06	2.70013e+06	5.0981e+06	4.90957e+06	5.37284e+06	6.08298e+06	3.75554e+06	6.71839e+06	8.27063e+06	5.76159e+06	4.91891e+06	5.46587e+06	4.92391e+06	4.92494e+06
M299T37	3.49375e+06	4.83515e+06	6.20327e+06	5.31418e+06	8.07618e+06	4.4782e+06	4.55349e+06	5.52485e+06	7.13048e+06	8.85587e+06	6.13526e+06	4.65962e+06	4.36034e+06	6.30238e+06	7.29829e+06	4.83579e+06	6.84342e+06	5.28004e+06	6.1873e+06	4.21845e+06	5.40023e+06	5.95698e+06	4.51162e+06	5.35256e+06	5.85412e+06	7.12421e+06	3.3676e+06	4.78144e+06	9.42211e+06	5.82873e+06	4.37962e+06	4.86305e+06	7.72248e+06	6.9245e+06	5.59887e+06	5.74706e+06	9.92352e+06	6.14053e+06	6.79126e+06	7.40507e+06	8.10454e+06	7.49383e+06	5.91664e+06	4.77905e+06	6.18897e+06	7.61206e+06	7.11396e+06	7.36259e+06	5.3522e+06
M299T294	138547	206188	251071		558294	71594.3	78763.7		236587	153113	169922	252681	154512	171732	325684	142630	416511		151675	250863	143777	107189		266433		258346			147768	267850		130313	155763	208925			125132	122131	176904	251696	181878	260156	224276	279155	388891	148655	250320		143731
M300T41	3.30267e+06	3.23136e+06	2.27234e+06	3.06492e+06	1.00778e+06	2.68449e+06	1.45288e+06	3.27124e+06	1.52747e+06	2.06524e+06	2.22793e+06	2.02986e+06	3.23162e+06	2.04281e+06	1.22811e+06	2.52058e+06	756010	2.8109e+06	1.8794e+06	2.23884e+06	3.11565e+06	1.66771e+06	3.01065e+06	1.19116e+06	1.47379e+06	1.45845e+06	2.64283e+06	1.47743e+06	857411	1.46918e+06	2.65744e+06	2.50912e+06	1.63649e+06	957221	1.76451e+06	1.48575e+06	716590	1.04199e+06	1.47774e+06	1.65869e+06	1.83593e+06	1.06978e+06	2.12893e+06	2.60394e+06	1.67791e+06	1.47884e+06	1.64755e+06	1.58482e+06	1.52488e+06
M303T38	1.2221e+06	1.38079e+06	816177	1.42724e+06	691469	1.10659e+06	1.19004e+06	1.11336e+06	868121	1.00515e+06	906621	1.0054e+06	892279	1.12126e+06	619123	1.06347e+06	807106	903034	1.02994e+06	1.12425e+06	812623	977452	1.38394e+06	1.24903e+06	1.33149e+06	916081	1.32108e+06	1.1866e+06	713830	977960	1.03848e+06	1.11938e+06	1.14375e+06	980075	1.00999e+06	1.07006e+06	651625	1.00542e+06	952255	873558	1.1332e+06	531560	997640	1.13646e+06	757480	921272	849127	960432	1.04397e+06
M305T38	1.31116e+06	1.30112e+06	986834	1.37751e+06	639431	1.17757e+06	1.13975e+06	1.02535e+06	879814	901440	1.02017e+06	1.09707e+06	958420	1.17083e+06	776171	1.11103e+06	939196	845984	1.15458e+06	1.02075e+06		1.19392e+06	1.3179e+06	1.23095e+06	1.23162e+06	1.09723e+06	1.35436e+06	1.26796e+06	740533	1.0372e+06	1.14918e+06	1.06103e+06	949694	972350	1.13137e+06	1.04423e+06	705888	1.2506e+06	969429	894680	1.1377e+06	611468	989955	1.18951e+06	736638	963370	939626	1.07344e+06	896072
M305T14	28180.1	28020.3	32010.1	32837.1	35290.4	25468.2	22198.1	29597.3	43692.4	45037.1		32468.4	20688.9		33646.3	26269.9	41971.8	33921.5		33335.8		37873.4	44890.9	38721.1	34040.7	41819.1		39820			19667.7	23213.4		33472.4	28910.1		41304.1	38199.9	36735		41693.1	28222.5	39367.2	38859.1	27701.2	34987.7	32521.5		18554.6
M306T40	4.74667e+07	4.9114e+07	4.32612e+07	4.53544e+07	2.79312e+07	2.05097e+07	6.66131e+07	3.89527e+07	3.74416e+07	4.93032e+07	3.78842e+07	4.20546e+07	3.38245e+07	4.15899e+07	1.86558e+07	3.36174e+07	4.28288e+07	3.86904e+07	4.05455e+07	2.21785e+07	2.2316e+07	4.07218e+07	2.01422e+07	5.38484e+07	5.34448e+07	2.70079e+07	2.6265e+07	3.83859e+07	3.67213e+07	3.89474e+07	3.62593e+07	3.11009e+07	3.98833e+07	4.77547e+07	5.20949e+07	2.57496e+07	3.32388e+07	1.78627e+07	3.53208e+07	3.97305e+07	4.2887e+07	1.87596e+07	5.82711e+07	3.30569e+07	4.32026e+07	2.89595e+07	2.8462e+07	3.79704e+07	3.19806e+07
M307T37	4.43605e+06	6.12352e+06	7.10503e+06	6.34663e+06	9.04641e+06	5.22197e+06	5.26181e+06	6.28948e+06	8.22245e+06	1.03306e+07	8.31404e+06	5.53327e+06	5.08607e+06	7.13477e+06	9.25861e+06	5.93829e+06	7.85052e+06	5.95398e+06	7.18669e+06	5.38135e+06	5.68786e+06	7.28382e+06	5.84466e+06	6.16575e+06	7.01304e+06	8.34889e+06	4.41159e+06	6.04385e+06	1.0421e+07	6.81986e+06	5.32469e+06	5.46144e+06	8.73769e+06	7.52068e+06	6.72516e+06	6.38663e+06	1.09316e+07	6.83824e+06	8.08016e+06	9.41762e+06	9.01961e+06	8.71991e+06	6.78452e+06	6.00811e+06	7.47578e+06	8.36886e+06	8.86647e+06	8.16034e+06	6.05714e+06
M307T40	4.45119e+06	5.03962e+06	4.44014e+06	4.75689e+06	404723	2.25758e+06	6.97633e+06	4.13905e+06	4.08432e+06	5.11093e+06	4.39236e+06	4.01921e+06	3.43627e+06	4.51203e+06	1.49716e+06	2.87417e+06	4.7278e+06	4.03036e+06	3.73808e+06	2.55478e+06	1.59792e+06	4.89677e+06		5.64963e+06	5.84897e+06	2.62043e+06	2.68681e+06	4.01553e+06	4.0373e+06	4.03003e+06	3.79694e+06	3.06892e+06	4.41564e+06	4.67262e+06	5.32862e+06	2.94028e+06	3.80473e+06	7.9533e+06	3.28777e+06	3.70603e+06	4.57242e+06	1.09956e+06	5.76972e+06	3.38657e+06	4.67206e+06	453598	2.89248e+06	4.35616e+06	3.22521e+06
M307T42	200227	153165	348284	220241	778851	132293	276130	248615	341943	536463	209225	380473	356152	189076	1.90923e+06	284790	740809	317500	261810	680873	329256	209904	155571	728267	224602	470999	156769	154067		120922	125544	1.0751e+06	430862	276099	343808	258321	218447	4.81053e+06	245565	210198	421358	1.55426e+06	326471	133120	416285	1.07912e+06	91595.2	335301	338369
M308T36	1.27281e+07	1.23727e+07	5.7216e+06	1.11548e+07	1.62265e+06	8.97208e+06	6.93732e+06	8.84042e+06	4.53658e+06	5.58041e+06	3.46826e+06	7.60839e+06	8.33426e+06	6.2142e+06	6.06144e+06	7.52523e+06	3.58809e+06	7.20217e+06	5.90213e+06	1.05953e+07	6.91874e+06	7.04882e+06	1.29426e+07	6.11406e+06	5.40086e+06	5.03582e+06	1.33302e+07	1.12127e+07	3.53504e+06	5.01569e+06	9.64798e+06	8.80603e+06	5.75674e+06	4.47645e+06	6.67058e+06	7.37772e+06	2.17756e+06	4.41816e+06	5.31603e+06	5.55422e+06	5.85639e+06	3.37107e+06	8.25067e+06	9.94401e+06	4.23854e+06	4.59474e+06	5.33768e+06	5.33464e+06	6.13284e+06
M308T53	39199	5.55621e+07	47195.7	5.38887e+07	56371.7	4.99512e+07	8.72546e+07		8.37843e+07	6.99154e+07		1.19352e+08			209655	8.9734e+07	181564	9.70307e+07	4.22613e+07	5.836e+07	37862.5	3.73305e+07		9.79302e+07	9.16319e+07	1.03077e+08	85843.8		53617.4	22572.7		1.10102e+06	9.32236e+07	7.8961e+07	9.40411e+07	22674.3	54458	219626	3.01066e+07		1.07949e+08	5.51846e+07	8.5311e+07	25825.7	8.58848e+07	8.19293e+07	26210.2	3.76401e+07	533819
M309T37	1.26384e+06	1.77389e+06	2.27801e+06	1.78915e+06	2.89272e+06	1.53192e+06	1.65047e+06	1.76064e+06	2.64412e+06	3.32859e+06	2.13147e+06	1.77405e+06	1.54522e+06	2.25832e+06	2.65532e+06	1.7257e+06	2.40698e+06	1.73481e+06	2.14531e+06	1.60349e+06	1.7488e+06	2.12932e+06	1.57723e+06	1.81989e+06	2.18047e+06	2.64804e+06	1.27643e+06	1.76459e+06	3.20121e+06	2.08953e+06	1.50022e+06	1.69079e+06	2.49154e+06	2.24456e+06	1.9607e+06	1.92351e+06	3.42008e+06	2.28251e+06	2.57932e+06		2.77214e+06	2.47269e+06	2.00205e+06	1.86483e+06	2.29169e+06	2.67311e+06	2.6062e+06	2.53977e+06	1.95231e+06
M310T43	345359	434235	424978	154221	138392	172989	229253	588785	442381	505766	411848	1.27689e+06	143739	461204	88304.6	278825	330884	190588	532618	265331	370268	425690	529965	321207	326560	297053	318173	572535	137253	343698	483803	290342	361646	302842	434392	584308	39085.6		479625	557865	605528	314865	421579	427378	506328	277842	360054	744570	485823
M313T38	1.07487e+06	1.23183e+06	595509	1.26924e+06		947213		731582	567751		596667	742077	572081	857549		760776	554405	730186	852749	1.14128e+06	240954	727139	1.12923e+06	1.05698e+06	866080	644201	1.13534e+06	1.11812e+06	386407	791991	930529		712473	422050	961347	727321	410103		576208	554249	703624		919033	1.01472e+06	468113	713506	385668	723341	688460
M313T64	111107	236938	215218	198961	531743	75594.8	95692.9		201113	124190	163570	225476	109605	136371	237857	107185	496348	137591	170596	255285	107721	86129.5	86525.8	370813	106754	220542	105623	70800.8	240651	290992	63016.3	153644	111891	200572	108998	55463.7	89231.8	70266.2	109593	220147	191378	120770	216362	368472	411690	341901	174388	220530	100764
M317T37	2.53075e+06	3.54933e+06		3.92511e+06			3.14019e+06	3.67828e+06	4.71854e+06	6.15249e+06	3.80053e+06	3.38781e+06	2.75896e+06		4.84672e+06	3.2546e+06	4.82799e+06		4.31226e+06	3.08603e+06		4.46402e+06	3.63747e+06	3.74804e+06	4.45507e+06	4.97061e+06	3.5327e+06	4.93316e+06	6.05286e+06	4.02901e+06	3.13856e+06	3.03265e+06	5.00098e+06	4.56226e+06	3.858e+06		5.79547e+06	5.41456e+06	4.62497e+06		5.45041e+06	3.76815e+06	4.96194e+06	3.59681e+06	4.11056e+06	4.75324e+06	4.87343e+06	4.75928e+06	3.35805e+06
M325T37	1.02605e+06	1.46506e+06	2.72838e+06	1.81358e+06	4.10131e+06	1.46677e+06	1.29314e+06	2.09368e+06	3.22321e+06	4.1995e+06	2.83019e+06	1.70323e+06	1.6588e+06	2.65275e+06	3.18506e+06	1.96051e+06	3.05912e+06	2.33848e+06	2.77489e+06	1.26615e+06	2.35325e+06	2.4212e+06	1.26014e+06	1.79077e+06	2.17681e+06	3.10721e+06	897224	1.64131e+06	4.39404e+06	2.60557e+06	1.36839e+06	1.73778e+06	3.35906e+06	2.8426e+06	2.24986e+06	2.53252e+06	4.77732e+06	2.16852e+06	2.53966e+06	3.63656e+06	3.68684e+06	3.52639e+06	2.27435e+06	1.59483e+06	2.88706e+06	3.77704e+06	3.77644e+06	3.23792e+06	2.40026e+06
M327T37	2.01953e+06	3.01215e+06	5.70313e+06	3.73034e+06	8.21971e+06	3.08131e+06	2.68768e+06	4.5577e+06	6.53784e+06	8.42137e+06	5.96763e+06	3.58431e+06	3.52269e+06	5.08353e+06	6.55883e+06	3.90439e+06	6.46732e+06	4.61368e+06	5.25675e+06	2.67027e+06	4.93332e+06	4.68561e+06	2.64526e+06	3.63516e+06	4.46619e+06	6.33308e+06	1.83077e+06	2.99526e+06	9.0898e+06	5.30803e+06	2.89523e+06	3.81301e+06	6.7726e+06	5.24056e+06	4.67767e+06	4.96969e+06	9.21099e+06	4.68465e+06	5.77528e+06	7.17918e+06	7.56161e+06	6.86924e+06	4.51605e+06	3.16815e+06	5.45817e+06	7.24146e+06	7.40842e+06	6.47096e+06	4.98473e+06
M328T39	2.11748e+07	2.30877e+07	1.94346e+07	2.33063e+07	1.50905e+07	1.08172e+07	3.8019e+07	2.00738e+07	1.8331e+07	2.94616e+07	2.07844e+07	2.27252e+07	1.88199e+07	2.35416e+07	1.14872e+07	1.7693e+07	2.64528e+07	2.31663e+07	2.49841e+07	1.25687e+07	1.53686e+07	2.60834e+07	1.18197e+07	3.30744e+07	3.57057e+07	1.918e+07	1.58218e+07	2.25479e+07	2.52125e+07	2.37433e+07	2.21632e+07	1.96799e+07	2.59848e+07	3.0427e+07	3.20575e+07	1.5569e+07	2.27032e+07	1.21562e+07	2.26498e+07	2.506e+07	2.79765e+07	1.21989e+07	3.65064e+07	2.17643e+07	2.80399e+07	1.97711e+07	1.9111e+07	2.61152e+07	1.92762e+07
M328T200	179167	292301	367689	214159	127681	169472	272419	150361	140687	183995	288511	320050		148853	304970	69569.5	174107	276146	347533	213942	197178	212648	121620	116765	204821	163646	166902	259689	133119	112518	137071	158942	258570	174276	245145		119406	72797.1	157307	251059	233697	292879	199266	278699	81258	304995	149328	201648	258133
M329T37	1.54195e+06	2.49993e+06	4.49193e+06	2.7381e+06	6.45721e+06	2.60184e+06	2.26078e+06	3.73824e+06	4.83749e+06	6.9235e+06	4.63415e+06	2.9932e+06	2.87272e+06	4.32981e+06	5.49505e+06	3.0694e+06	4.8582e+06	3.58933e+06	4.27404e+06	2.27122e+06	3.96949e+06	3.6532e+06	2.19576e+06	2.72481e+06	3.566e+06	5.08271e+06	1.47658e+06	2.40314e+06	6.90061e+06	4.21652e+06	2.24187e+06	3.17951e+06	5.25026e+06	4.38773e+06	3.91769e+06	3.85451e+06	7.81757e+06	3.53885e+06	4.46283e+06	5.58744e+06	5.56397e+06	5.68726e+06	3.57882e+06	2.4517e+06	4.51326e+06	5.71203e+06	6.03872e+06	5.3256e+06	3.99176e+06
M329T39	2.28755e+06	2.43494e+06	1.98966e+06	2.06691e+06	1.18128e+06	1.05427e+06	3.82823e+06		1.85567e+06	2.78718e+06	2.1284e+06	2.32943e+06	1.75568e+06			1.75201e+06	2.21171e+06	2.36712e+06	2.34863e+06	1.06412e+06	1.34444e+06		1.21865e+06	3.33636e+06	3.53543e+06	1.66439e+06	1.41475e+06	2.48563e+06	2.15457e+06	2.36685e+06	2.23004e+06	1.74535e+06	2.593e+06	2.73531e+06	3.24864e+06	1.54326e+06	2.24944e+06		2.14569e+06	2.74013e+06	2.55229e+06		3.65076e+06	2.03928e+06	2.64577e+06	1.64028e+06		2.52651e+06	1.90395e+06
M331T37	620647	955979	1.79975e+06	1.12314e+06	2.62343e+06	431721	832317	1.4823e+06	2.05117e+06	2.9031e+06	2.04693e+06	1.20225e+06	1.11845e+06	1.89397e+06	2.22828e+06	1.36703e+06	2.1435e+06	1.46665e+06	1.84822e+06	887339	1.65241e+06	1.58504e+06	880962	1.20608e+06	1.54398e+06	2.16898e+06	743668	1.08231e+06	2.82769e+06	1.88878e+06	1.14551e+06	1.19609e+06	2.13421e+06	1.86193e+06	1.57864e+06	1.652e+06	3.43797e+06	1.50066e+06	1.98394e+06	2.5036e+06	2.42221e+06	2.2882e+06	1.36742e+06	1.2123e+06	1.92923e+06	2.28519e+06	2.61341e+06	2.09611e+06	1.60603e+06
M332T40	2.89958e+06	1.38679e+06	2.75411e+06	1.15472e+06	2.79408e+06	1.00963e+06	3.27734e+06	4.27833e+06	2.46695e+06	2.82902e+06	3.45944e+06	2.71893e+06	2.67406e+06	2.91366e+06	2.41234e+06	2.90898e+06	3.53629e+06	3.15531e+06	3.30019e+06	1.94044e+06	3.5209e+06	2.39545e+06	2.98144e+06	2.66024e+06	3.13851e+06	2.22037e+06	2.33239e+06	2.83046e+06	3.24504e+06	1.13541e+06	792423	2.72042e+06	3.07117e+06	2.33713e+06	2.67419e+06	4.30408e+06	2.67077e+06	1.73933e+06	2.84612e+06	3.47256e+06	3.095e+06	1.93068e+06	2.77126e+06	2.35473e+06	2.65169e+06	2.57582e+06	2.78055e+06	2.96321e+06	2.28734e+06
M333T37		184852	301845		507493	66079.6	127815	170892	445316	477046	214668			272766	335581	294050	340740	211022	347690	143061	280499	237255	182419		221424	403497		71334.7	495329	268389	199538	157890	391022	358974		257998	579246	236584	246500	353357	373075	465022	279897			463188		369452	327851
M333T35	1.53747e+07	2.25771e+07	3.84803e+06	2.13857e+07	1.03731e+06	1.79201e+07	7.8861e+06	1.51414e+07	7.29676e+06	1.43527e+07	3.36983e+06	2.775e+07	1.69113e+07	4.04188e+06	3.19984e+06	2.52372e+07	1.88565e+06	2.05784e+07	5.88082e+06	1.92588e+07	1.3789e+07	7.81813e+06	2.01817e+07	5.94573e+06	6.83027e+06	9.95308e+06	1.58375e+07	1.67757e+07	1.2023e+06	3.66489e+06	1.62793e+07	1.49937e+07	9.93429e+06	6.32937e+06	1.66601e+07	1.37625e+07	999840	5.49457e+06	5.47185e+06	4.95308e+06	1.00416e+07	4.15715e+06	1.891e+07	1.85243e+07	1.79955e+07	1.08056e+07	4.54479e+06	4.95701e+06	3.66707e+06
M334T40	853363	1.01855e+06	997906	319854	1.02099e+06	652689	445011	1.52228e+06	634065	995683	1.24472e+06	996357	812158	1.03526e+06	820974	817192	1.26776e+06	966594	1.05805e+06	372292	1.18014e+06	777532	786913	906691	490194	691310	759466	910983	1.05951e+06	869485	504751	340305	1.07846e+06	665465	843469	1.43061e+06	1.01208e+06		891111	1.20155e+06	1.04003e+06	496946	927061	700109	729990	845003	883839	423420	706209
M335T37	795863	1.32849e+06	2.40345e+06	1.5927e+06	3.20079e+06	1.52298e+06	1.18596e+06	1.85989e+06	2.73235e+06	3.48008e+06	2.3134e+06	1.54267e+06	1.55588e+06	2.31704e+06	2.79721e+06	1.79778e+06	2.86754e+06	1.97179e+06	2.17297e+06	1.16203e+06	2.01813e+06	2.15456e+06	1.2231e+06	1.56878e+06	2.11109e+06	2.59868e+06	793698	1.52489e+06	3.70804e+06	2.41691e+06	585050	1.66911e+06	2.84412e+06	2.10192e+06	2.18498e+06	2.13624e+06	4.33751e+06	2.07573e+06	2.1452e+06	3.05494e+06	3.12583e+06	2.93407e+06	1.97844e+06	1.4012e+06	2.49974e+06	2.84337e+06	3.08754e+06	2.93443e+06	2.09631e+06
M337T37	1.32289e+06	2.04024e+06	3.99785e+06	2.46159e+06	5.56525e+06	2.41796e+06	2.01025e+06	3.41047e+06	4.14308e+06	6.13942e+06	4.01684e+06	2.49748e+06	2.50343e+06	3.69894e+06	4.56196e+06	2.78126e+06	4.39831e+06	3.05503e+06	3.4587e+06	1.87903e+06	3.43784e+06	3.35833e+06	2.03317e+06	2.55892e+06	3.06475e+06	4.20041e+06	1.28037e+06	2.27339e+06	5.9418e+06	4.03935e+06	2.16327e+06	2.80049e+06	4.54388e+06	4.09226e+06	3.4213e+06	3.45808e+06	6.57676e+06	3.2576e+06	3.8832e+06	4.95303e+06	5.01627e+06	4.72737e+06	3.22324e+06	2.30356e+06	4.10223e+06	5.3099e+06	4.80305e+06	4.75757e+06	3.69844e+06
M339T37	976294	1.39971e+06	2.68518e+06	1.54475e+06	3.82517e+06	1.46636e+06	1.27017e+06	1.88794e+06	2.84118e+06	3.70353e+06	2.57642e+06	1.67411e+06	1.4751e+06	2.34271e+06	3.01447e+06	1.71607e+06	2.56829e+06	2.19299e+06	2.36341e+06	1.13923e+06	2.21609e+06	2.20483e+06	1.32276e+06	1.6614e+06	2.05503e+06	2.71814e+06	766133	1.42231e+06	3.98895e+06	2.51063e+06	1.40443e+06	1.72749e+06	3.02029e+06	2.537e+06	1.98084e+06	2.35827e+06	4.09624e+06	2.04215e+06	2.82608e+06	3.4117e+06	3.45835e+06	3.31026e+06	1.96019e+06	1.32813e+06	2.84942e+06	2.98914e+06	3.16514e+06	2.8553e+06	2.39179e+06
M341T37_2	262872	325654	618391	370703	980356	395610	388490	597645	829892	1.08149e+06	829793	504615	383418	750971	649543	194554	913140	512256	678728	351222	683403	525566	147745	521301	598886	809626	82902.2	367626	1.27975e+06	820918	408982	457282	828973	867452	628009	633436	1.22375e+06	572592	749292	960220	905066	730745	515134	324602	691688	1.03329e+06	935368	905110	581862
M342T38	574208	685645	994970	684389	1.0016e+06	785979	748954	620359	742098	909877	975024	834309	780500	1.18667e+06	920141	676866	1.0356e+06	665547	852805	601317	613940	964638	787264	943382	964743		648453	795307	902873	975937	769789	845804	1.01684e+06	701047	934484	762284	783303	843097	873930	912528	1.18108e+06	895080	1.02565e+06	865515	617516	1.02463e+06	960888	988560	1.099e+06
M342T244	186809	240611	393763	236389	271872	395093	498468	211171	422445	421040	220085	373251	127538	662374	237216	138053	195528	593182	224372	203557	203411	254965	249833	381478	591247	541208	191188	223270	330051	426845	203669	88632.2	519385	523238	289819	197315	410586	134771	572280	295854	374467	399540	398292	295831	152081	368797	587091	209744	248712
M343T37	646342	759791	679337	872914	491737	677819	690069	675028	590657	621518	678748	682085	658884	830911	480170	644159	638911	545747	807550	613061	500637	754225	649827	783078	742053	678050	647772	743455	335892	674894	600471	628973	338318	768329	809728	645477	446994	649541	837728	624772	739917	534066	690452	666307	454998	698795	549578	678251	663038
M344T38	516126	645409	993095	690126	904430	632229	760792	751428	667392		1.00246e+06	791638	730846	1.12634e+06	737044	617737	1.00713e+06	823114	1.08008e+06	623772	657535	947885	767999	918445	1.01703e+06	823540	603394	881887		977882	755551	824671	1.04676e+06	886303	764350	723498	764044	849117	860127	979408	1.08355e+06	745073	878444	288506	579863	999585	830781	984370	1.01978e+06
M345T37_1	487010	695295	504459	731679	363834	614551	462497	527712	474342	454529	392438	488333	433584	706392		690029	443691	462935	640304	216521	480712	659728	644246	591182	666733	616045	530526	599640	329456	550350	498550	551802	676814	575219	568100	553950	382879	622007	572049	525527	674693	383950	569326	611066	352328	493353	542426	671290	652210
M345T37_2	1.07167e+06	1.56837e+06	2.60163e+06	1.69989e+06	3.8996e+06	1.69419e+06	1.4104e+06	2.2206e+06	3.08555e+06	4.23618e+06	2.72768e+06	1.69622e+06	1.5696e+06	2.35165e+06	3.18394e+06	1.90837e+06	2.83526e+06	2.21254e+06	2.40521e+06	1.46638e+06	2.2465e+06	2.35528e+06	1.36471e+06	1.95527e+06	2.12888e+06	3.06538e+06	1.08517e+06	1.62613e+06	4.24102e+06	2.45047e+06	1.61476e+06	1.82289e+06	3.23085e+06	2.74098e+06	2.41283e+06	2.49557e+06	4.54977e+06	2.32209e+06	2.75889e+06	3.47744e+06	3.27624e+06	3.28267e+06	2.18516e+06	1.66815e+06	2.95058e+06	3.37763e+06	3.56082e+06	3.18335e+06	2.29574e+06
M347T37	1.37098e+06	1.99424e+06	3.78895e+06	2.41436e+06	5.12762e+06	2.16398e+06	1.74677e+06	2.76631e+06	3.73708e+06	5.33795e+06	3.55936e+06	2.27247e+06	2.25358e+06	3.24861e+06	4.23839e+06	2.59453e+06	3.91997e+06	2.92338e+06	3.32961e+06	1.81657e+06	3.23375e+06	3.00958e+06	1.86652e+06	2.50841e+06	3.1136e+06	4.13664e+06	1.36402e+06	2.13346e+06	5.5982e+06	3.12978e+06	1.97741e+06	2.53909e+06	4.11868e+06	3.34829e+06	3.12142e+06	3.18684e+06	5.57665e+06	3.35049e+06	3.58519e+06	4.50115e+06	4.50726e+06	4.64558e+06	2.81387e+06	2.18386e+06	3.52889e+06	4.53966e+06	4.41388e+06	3.85817e+06	3.0421e+06
M349T37	582034	895847	1.51341e+06	1.15183e+06	2.37988e+06	451312	948589	1.34065e+06	1.7375e+06	2.73012e+06	1.6531e+06	1.02338e+06	1.13497e+06	1.58222e+06	1.87135e+06	1.19162e+06	1.844e+06	1.41485e+06	1.59762e+06	872430	1.4409e+06	1.429e+06	920965	1.08077e+06	620944	1.91429e+06	579430	962691	2.40708e+06	1.45981e+06	912644	1.08037e+06	1.95331e+06	1.65654e+06	1.46733e+06	1.55979e+06	2.70349e+06	1.26481e+06	1.7052e+06	2.17022e+06	2.0806e+06	1.95878e+06	1.31135e+06	496114	1.596e+06	2.04165e+06	2.09695e+06	1.90888e+06	1.29092e+06
M350T39	3.17882e+06	3.54162e+06	3.31922e+06	3.74904e+06		1.77266e+06	5.68477e+06	3.81617e+06	3.34758e+06	5.31878e+06	3.95344e+06	3.84916e+06	3.44984e+06	4.22045e+06	1.70527e+06	3.10077e+06	5.3044e+06	3.83943e+06	4.47208e+06	2.23913e+06	3.01598e+06	4.36978e+06	1.8934e+06	5.27103e+06	6.43606e+06	3.4618e+06	2.51327e+06	3.87809e+06	5.15775e+06	4.78452e+06	3.7551e+06	3.53731e+06	4.20454e+06	4.96139e+06	5.98553e+06	2.84815e+06	4.27611e+06	933087	4.20155e+06	4.35039e+06	5.27891e+06		6.41706e+06	3.77701e+06	4.68054e+06	3.47351e+06	3.29515e+06	4.67945e+06	3.69395e+06
M352T38	494174	794147	942264	708793	669137	689253	778454	454535	557877	660235	803817	598208	766009	959929	643401	754453	794244	628736	911066	572548	520453	893146	871760	939246			670641	817433	677387	957352	759350	525581	739151	683210	879339	542575	595598	612655	926135	784286	763086	683394	882854	665051	374302	653045	807694	918361	851000
M353T37	542573	627065	619800	759320	410697	570645	629334	558182	447850	600674	509065	611346	592239	283435	339064	449636	389532	529117	665925	482986	373006	596172	577835	732295	752002	563048	602245	627084		528123	492840	518028	556233	588130	628030	571243	281157	548134	569137	481060	725407	393324	505327	495377	462367	574832	428807	419951	587877
M353T39	1.77783e+06	2.86713e+06	3.79262e+06	3.29031e+06	4.45415e+06	2.07897e+06	3.62348e+06	2.13878e+06	3.62641e+06	4.39156e+06	1.33732e+06	3.43841e+06	2.62616e+06	1.46818e+06	7.56868e+06	3.00644e+06	4.02047e+06	2.79519e+06	3.05355e+06	3.5957e+06	2.44174e+06	2.11768e+06	1.45494e+06	4.89419e+06	3.2204e+06	4.13502e+06	1.48617e+06	1.83145e+06	2.89328e+06	1.74878e+06	1.34901e+06	5.11298e+06	4.10184e+06	3.29368e+06	1.93967e+06	2.23106e+06	1.82264e+06	1.19375e+07	2.82202e+06	2.04559e+06	4.47319e+06	7.86528e+06	3.75863e+06	718382	3.96376e+06	6.0089e+06	1.60816e+06	3.80811e+06	3.91626e+06
M354T42	1.51025e+06	4.39458e+06	349078	1.73005e+06	403538	3.02889e+06	1.93837e+06	1.62417e+06	803021	1.95181e+06	446503	2.07227e+06	1.79421e+06	515943	207520	2.58637e+06	431134	2.37102e+06	1.23855e+06	3.33802e+06	1.21147e+06	1.16894e+06	3.31101e+06	1.78764e+06	1.03132e+06	1.13645e+06	3.61066e+06	3.12919e+06	549852	576946	2.28632e+06	1.74854e+06	1.47052e+06	1.44352e+06	2.73125e+06	1.79988e+06	460852	179332	1.01734e+06	587522	1.51404e+06	482470	3.2451e+06	2.85178e+06	1.86282e+06	1.03551e+06	550926	1.18088e+06	585937
M355T37_2	1.33068e+06	2.14473e+06	3.40534e+06	2.33496e+06	4.35767e+06	2.19117e+06	1.97531e+06	2.56381e+06	3.72946e+06	5.3604e+06	3.21519e+06	2.22649e+06	2.11764e+06	3.24464e+06	3.96732e+06	2.33928e+06	3.82265e+06	2.82895e+06	3.17999e+06	1.78669e+06	2.72165e+06	3.08955e+06	2.05647e+06	2.51956e+06	2.8012e+06	3.84864e+06	1.38608e+06	2.22667e+06	5.30116e+06	2.98183e+06	2.10913e+06	2.33821e+06	4.06153e+06	3.45605e+06	2.79446e+06	2.95821e+06	5.61277e+06	2.75762e+06	3.37244e+06	4.52356e+06	4.40431e+06	3.90625e+06	2.94791e+06	2.41988e+06	3.51003e+06	4.13363e+06	3.92952e+06	3.69417e+06	2.86196e+06
M357T37	1.42102e+06	2.05319e+06	3.13193e+06	2.19486e+06	4.2145e+06	1.95593e+06	1.81268e+06	2.65242e+06	3.69034e+06	5.05878e+06	3.22266e+06	2.07603e+06	2.16292e+06	3.11808e+06	4.06203e+06	2.29868e+06	3.4326e+06	2.69218e+06	3.18258e+06	1.71127e+06	2.7476e+06	2.75708e+06	1.77774e+06	2.26459e+06	2.72185e+06	3.77781e+06	1.35043e+06	1.98994e+06	4.94714e+06	3.15018e+06	1.99261e+06	2.35642e+06	3.88793e+06	3.21366e+06	2.94252e+06	2.78408e+06	5.50705e+06	2.85683e+06	3.27232e+06	2.19001e+06	4.07873e+06	4.01716e+06	2.67625e+06	2.07039e+06	3.51461e+06	3.74894e+06	3.64921e+06	3.4533e+06	2.65112e+06
M359T37		424000	836023	736551	1.37393e+06	600052	505828	669942	929724	1.3967e+06	911760	599937	555058	726971	966763	555850	976857		922888	478894	776131	921605	476725	714282	366995	1.12011e+06	340427	572617	1.58277e+06	945524	556769	551251	1.16624e+06	883240	873611	823721	1.62255e+06	747582	892723	1.03747e+06	1.32215e+06	1.19393e+06	735230	648659	861439	1.21121e+06	1.16053e+06	890069	742911
M362T120	206911	58697	152561	115613	267550	118061	159596	178025	66127.5	101932	164739	178630	192908	162323	136440	95161.3	321554	173428	138038	57740	97937	142415	145401	209670	86203.4	127425	229412	119167	288837	107970	189268	70339.7	125971	178494	254316	81936.9	290213	185355	126799	82043.6	118899	115809	270835	129302	222133	128189	140605	55450.7	127741
M363T37	456462	670151	381050	548694	212393	457076	429491	361038	371624		357038	327773	358296	527440		412497		368915	490160	557857	353646	541091	539588	574768	504895	409113	519924	569571	353248	574322	235618	552509		542935	533115	566968		461287	513157		435639	303290	520021	537983		440748	268294	550592	396378
M365T37	1.72954e+06	2.52828e+06	3.5003e+06	2.66577e+06	4.97573e+06	2.32779e+06	2.14218e+06	3.00007e+06	3.91488e+06	5.04824e+06	3.44435e+06	2.41446e+06	2.28001e+06	3.37116e+06	4.24875e+06	2.50786e+06	3.89038e+06	2.99633e+06	3.43706e+06	2.31203e+06	2.7685e+06	3.31818e+06	2.42628e+06	2.83941e+06	3.33927e+06	4.10904e+06	1.71425e+06	2.62003e+06	5.36037e+06	3.23704e+06	2.31353e+06	2.59648e+06	4.25629e+06	3.85667e+06	3.22964e+06	2.96662e+06	5.66564e+06	3.08173e+06	4.01174e+06	4.43521e+06	4.2468e+06	4.1478e+06	3.29828e+06	2.60082e+06	3.45794e+06	4.0826e+06	4.34815e+06	3.94967e+06	2.80794e+06
M367T37	1.11674e+06	1.54884e+06	2.35813e+06	1.75164e+06	3.0499e+06	1.50423e+06	1.3225e+06	1.86375e+06	2.5394e+06	3.30053e+06	2.20509e+06	1.48135e+06	1.39767e+06	2.15207e+06	2.38998e+06	1.48198e+06	2.46538e+06	1.67017e+06	2.07175e+06	1.34064e+06	1.73717e+06	1.95932e+06	1.40314e+06	1.77748e+06	2.09326e+06	2.5218e+06	1.06415e+06	1.58423e+06	3.16807e+06	2.14536e+06	1.4168e+06	1.60215e+06	2.84097e+06	2.22396e+06	2.00364e+06	1.95201e+06	3.67278e+06	1.76563e+06	2.24059e+06	2.77109e+06	3.00939e+06	2.57741e+06	1.8548e+06	1.64571e+06	2.3487e+06	2.78647e+06	2.32361e+06	2.55567e+06	1.85345e+06
M375T37	1.51121e+06	2.32737e+06	2.80705e+06	2.48747e+06	3.90948e+06	2.15037e+06	1.8146e+06	2.53301e+06	3.22078e+06	4.39425e+06	2.82979e+06	1.98077e+06	1.95036e+06	2.90929e+06	3.05561e+06	2.25995e+06	3.19816e+06	2.27921e+06	2.71837e+06	2.03635e+06	2.33866e+06	2.99271e+06	2.04574e+06	2.51863e+06	2.76262e+06	3.56622e+06	1.40391e+06	2.39215e+06	4.48381e+06	2.68625e+06	1.89455e+06	2.17737e+06	3.59396e+06	3.07824e+06	2.63613e+06	2.53874e+06	4.38243e+06	2.27517e+06	3.09301e+06	3.7205e+06	3.68822e+06	3.20614e+06	2.67809e+06	2.27452e+06	2.7828e+06	3.49508e+06	3.43268e+06	3.34393e+06	2.21083e+06
M376T44	5.8422e+06	6.71965e+06	3.65722e+06	6.86486e+06	1.64411e+06	5.83388e+06	2.05517e+06	6.0561e+06	3.20459e+06	3.45776e+06	3.52536e+06	3.98841e+06	5.45721e+06	3.91128e+06	2.60015e+06	5.16931e+06	1.30127e+06	5.00241e+06	3.74349e+06	4.82488e+06	4.63693e+06	3.48244e+06	6.94717e+06	2.48929e+06	2.82364e+06	2.95378e+06	5.46287e+06	5.97375e+06	1.50512e+06	3.38118e+06	4.96375e+06	4.64558e+06	3.43394e+06	2.2446e+06	3.09039e+06	6.35383e+06	1.25966e+06	3.53265e+06	2.89859e+06	2.61473e+06		2.68783e+06	3.01838e+06	5.89056e+06	2.95415e+06	3.18882e+06	3.009e+06	3.20326e+06	3.31554e+06
M377T37	1.44241e+06	1.6012e+06	1.72976e+06	1.86445e+06	450807	1.27818e+06	1.81495e+06	719650	1.01731e+06		1.46178e+06	1.2201e+06	1.35248e+06	1.921e+06	1.74088e+06	1.0889e+06	683635	1.0005e+06	1.80645e+06	1.4605e+06		698919	1.50316e+06	575996	3.97429e+06	1.28266e+06	1.26653e+06	2.01633e+06		1.69986e+06	1.25925e+06	1.60949e+06	1.69585e+06	1.02049e+06	697401	1.07488e+06	972242	1.9082e+06	1.38241e+06	1.79526e+06	1.61237e+06	1.39446e+06	1.59521e+06	1.43454e+06		1.31414e+06	1.41108e+06	1.73094e+06	2.10661e+06
M383T37_1	185322	309240	790129	463811	1.14754e+06	415518	392582	636472	1.00334e+06	1.20472e+06	902935	351614	361601	664427	419731	258197	1.05155e+06	605374	686146	334354	671822	578443	371022	440734	550127	1.04342e+06	152855	397871	1.32498e+06	697195	398220	441183	947153	788741	651033	599689	1.42354e+06	685441	832371	947789	1.14682e+06	975796	577859	385902	817917	1.186e+06	1.11636e+06	983404	637587
M383T136	66478.4	57596.7	102218	54663.8	46871.3	52641	42331.9	58573.7	35884.1	23001.3	117979	89308.6	32486.7	106849	38666.4	65516.6	67605.3	87818.9	87336.7	56635.1	73054.6	76151	52169.3	62810	60713.8	78603.9	67889	65393.8	57126.9	83818.1	38091.5	59864.4	76917.7	50822.5	64120.4	64884.4	50493.7	49048.6	56596.3	99265.6	68559.3	81317.4	62593.7	46344	53732.7	67854.1	97119.4	83254.3	87973.6
M385T37	600176	999664	2.03677e+06	1.16743e+06	2.9892e+06	1.00644e+06	856230	1.50484e+06	2.30868e+06	3.23523e+06	2.02055e+06	1.13028e+06	1.19375e+06	1.93489e+06	2.50712e+06	1.35919e+06	2.40138e+06	1.57581e+06	1.84317e+06	874313	1.7231e+06	1.64517e+06	914332	1.30468e+06	1.36597e+06	2.47931e+06	630658	1.04169e+06	3.18643e+06	2.05183e+06	973549	1.34086e+06	2.42407e+06	1.9111e+06	1.72288e+06	1.80825e+06	3.69153e+06	1.35557e+06	2.12477e+06	1.248e+06	2.57203e+06	2.57892e+06	1.52596e+06	1.14116e+06	2.06173e+06	2.70094e+06	2.81925e+06	2.18848e+06	1.88368e+06
M386T39	2.47878e+06	2.98686e+06	2.79712e+06	2.77331e+06	2.01471e+06	1.37525e+06	4.25807e+06	2.7935e+06	2.79004e+06	4.35092e+06	3.24906e+06	2.848e+06	2.51706e+06	3.32877e+06	1.53729e+06	2.45532e+06	3.95154e+06	3.01689e+06	3.82371e+06	1.4991e+06	2.2476e+06	3.5928e+06	1.2802e+06	4.47608e+06	4.35007e+06	2.53334e+06	1.99598e+06	2.77181e+06	3.58958e+06	2.97777e+06	2.80373e+06	2.70012e+06	3.40557e+06	4.22089e+06	4.03424e+06	2.30708e+06	3.26488e+06	564436	3.00441e+06	3.60208e+06	3.97434e+06	1.55325e+06	5.09138e+06	2.85727e+06	3.84246e+06	2.73709e+06	2.72392e+06	3.32841e+06	2.77569e+06
M387T37	583507	980925	1.89312e+06	1.14831e+06	2.95107e+06	946285	807403	1.58319e+06	2.37299e+06	3.13129e+06	2.00069e+06	1.123e+06	1.18325e+06	1.74366e+06	2.25181e+06	1.32494e+06	2.13073e+06	1.55031e+06	1.795e+06	836447	1.79531e+06	1.46944e+06	865336	1.11609e+06	1.43874e+06	2.30809e+06	548736	1.0903e+06	3.10595e+06	1.85703e+06	855400	1.38251e+06	2.4234e+06	1.87653e+06	1.69469e+06	1.80213e+06	3.60136e+06	1.48029e+06	2.10958e+06	2.56356e+06	2.67625e+06	2.69893e+06	1.46685e+06	1.07852e+06	1.83249e+06	1.13192e+06	2.64922e+06	2.21825e+06	1.69664e+06
M388T133	1.12386e+06	705275	1.03768e+06	650237	1.53151e+06	282117	928518	1.04464e+06	824147	528999	1.04245e+06	807921	908729	1.0561e+06	883733	732871	1.7619e+06	847954	912283	679920	1.11176e+06	879671	796308	1.08932e+06	1.01235e+06	711882	1.1768e+06	747359	1.58983e+06	721897	950940	760708	768565	464646	526834	1.00765e+06	1.62047e+06	1.16015e+06	838840	477046	751505	804682	1.24131e+06	682046	953418	770017	901652	819912	803981
M389T37	253410	494455	1.11692e+06	262010	1.72148e+06	505407	295133	718113	1.07176e+06	1.52623e+06	895935	582979	554000	882802	1.16657e+06	630463	1.19002e+06	803383	895941	442414	1.0314e+06	837668	408421	529406	786497	1.13816e+06	251964	544244	1.82544e+06	880080	452933	631171	1.18434e+06	1.01653e+06	745078	958258	1.97683e+06	748789	969606	1.33113e+06	1.38348e+06	1.36833e+06	754568	548779	969125	1.04829e+06	1.44842e+06	1.08809e+06	847405
M389T133	234960	142977	217505	125700	322715	106396	193228	221079	168057	218788	207709	166282	196985	213302	163702	141179	371658	188016	188843	138166	253508	189297	155192	220648	216697	133679	249308	141388	326464	166161	197253	166719	67846	179910	234254	212031	332830	236532	167154	107705	139715	173319	255680	132485	201356	157114	192353	152632	171288
M390T191	118651	213833	194074	104141	221945	205897	183485	230353	201001	281091	193658	300656	295420	208081	173490	273027	243222	277245	191365	208077	275782	84425.7	234939	193614	190553	191257	263415	218703	202203	144329	301749	214974	94041.6	184519	315304	244302	102000	231997	165506	97439.7	93181.4	181545	344676	104990	287459	96946.4	201989	156228	192310
M391T191	43111.3	37770	19812.5	27816	27460.8	26211.8	23848.3	21038	34361.9	40637.6	26357.4	44102.8		27289.8	15407.3	45858.3	31192.7	48337.8	17249	31074.2	47047.3	20760.5	31565.4	28367.2	21404.1	22271.8	47451	31871.3	23851.5		60119.5	39785.6	33192.5	24490.2	52837.6	33482.4		33949.9		27411	22162.1	24676.6	64126.2	35060.1	42433.2	26492.3	22123	18228.6	22146
M393T37	342281	499679	1.07336e+06	611668	1.56484e+06	728954	570200	865375	1.22874e+06	1.7101e+06	1.08483e+06	615682	607006	964542	1.34442e+06	645256	1.24838e+06	826975	1.03783e+06	462785	985194	838130	412096	631861	765226	1.19506e+06	252460	542935	1.68922e+06	1.19787e+06	548129	664463	1.29716e+06	1.06767e+06	963470	1.03443e+06	1.85094e+06	756106	1.06437e+06	1.36776e+06	1.46611e+06	1.4735e+06	849436	571739	1.13495e+06	1.40099e+06	1.24279e+06	1.10879e+06	775069
M395T37	652803	1.16777e+06	2.3295e+06	1.29048e+06	3.53291e+06	1.14512e+06	1.01134e+06	1.64168e+06	2.50866e+06	3.12343e+06	2.25336e+06	1.41211e+06	1.2855e+06	2.14844e+06	2.74448e+06	1.40632e+06	2.38739e+06	1.75185e+06	2.03949e+06	1.07533e+06	1.9898e+06	1.73386e+06	1.01875e+06	1.34689e+06	1.67866e+06	2.59389e+06	632664	1.0259e+06	3.70191e+06	2.34956e+06	1.06337e+06	1.43629e+06	2.64473e+06	1.9134e+06	1.76884e+06	1.95732e+06	3.59069e+06	1.71257e+06	2.25042e+06	3.03422e+06	2.68949e+06	2.73625e+06	1.57345e+06	1.19433e+06	2.22092e+06	2.89026e+06	2.84322e+06	2.58212e+06	1.93476e+06
M397T37	498973	828839	1.87634e+06	1.13653e+06	2.60741e+06	914422	773933	1.34739e+06	1.93408e+06	1.34108e+06	1.76206e+06	1.09237e+06	1.0396e+06	1.60896e+06	2.1855e+06	1.0852e+06	1.96717e+06	1.40251e+06	1.72956e+06	850377	1.47676e+06	1.45083e+06	758392	1.08556e+06	1.45116e+06	1.94516e+06	542178	781063	2.79008e+06	1.947e+06	897916	1.12762e+06	1.90886e+06	1.7713e+06	1.52526e+06	675526	3.11642e+06	1.45719e+06	1.73566e+06	2.35847e+06	2.15999e+06	2.30816e+06	1.39521e+06	802666	1.75075e+06	1.15781e+06	2.37715e+06	2.09686e+06	1.47658e+06
M399T37	170399	353229	754136	393587	982983	354473	233093	433619	779579	1.05251e+06	582709	332807	493870	577668	924042	485309	853901	568517	638843	189376	670509	492611	318696	459434	520988	874498	131515	370537	1.07854e+06	568474	127212	427565	952084	671512	587910	565930	1.40838e+06	587390	292855	872873	846787	892966	473921	390582	637673	802409	1.09482e+06	801436	526310
M401T37	463826	255147	454841	584246	343875	451785	534691	395532	392578	463067	440530	509273	531812	552163		580002	538216	485687	635513	432351	457170	568728	505248	535917	452837	492568	494529	464323		453503	419317	531605	471003	563253	491372	535699		502986	661108		528966	405629	578953	452126	429039	617690	517870	639395	555564
M403T37_1	417253	560653	493791	709942	472927	492369	572692	518419	498913	569675	463898	550502	428056	557269	363154	211517	544529	560348	700583	387414	366190	494000	498682	472479	532243	545016	441677	496367		550942	463809	474024	359847	564132	609411	611737		450243	631212	419804	617560	378309	580172	523959	410317	497995	469226	681300	587257
M403T37_2	444786	702356	1.42401e+06	864096	1.81895e+06	713305	630077	981378	1.54994e+06	2.16232e+06	1.4818e+06	810024	823310	1.24205e+06	1.48827e+06	847970	1.549e+06	1.03375e+06	1.24317e+06	530908	1.20601e+06	1.08562e+06	707672	879217	1.15262e+06	1.56487e+06	366064	743355	2.12892e+06	1.3274e+06	740608	758273	1.59409e+06	1.32587e+06	1.08455e+06	1.2114e+06	2.40454e+06	1.16664e+06	1.40132e+06	1.72802e+06	1.80724e+06	1.6975e+06	1.06991e+06	826583	1.3782e+06	1.70669e+06	1.94252e+06	1.40333e+06	997793
M405T37	711254	1.25817e+06	2.22727e+06	1.48512e+06	3.02868e+06	1.24172e+06	1.03941e+06	1.78576e+06	2.55073e+06	3.40661e+06	2.2283e+06	1.32542e+06	1.39883e+06	2.02184e+06	2.64904e+06	1.48554e+06	2.52146e+06	1.88702e+06	2.20844e+06	1.0141e+06	1.9735e+06	1.75664e+06	974715	1.43177e+06	1.8049e+06	2.68432e+06	662903	1.17792e+06	3.79807e+06	997044	537672	1.50613e+06	2.60781e+06	2.20303e+06	1.85713e+06	1.95867e+06	3.84699e+06	1.82081e+06	2.37573e+06	2.80527e+06	2.93607e+06	3.06976e+06	1.72044e+06	1.30465e+06	2.28398e+06	2.85739e+06	3.03904e+06	2.63058e+06	1.88826e+06
M407T37	473045	722293	1.52581e+06	1.04175e+06	1.88802e+06	733894	658228	1.07065e+06	1.60319e+06	2.09769e+06	1.49127e+06	800084	839056	1.25623e+06	1.71232e+06	862659	1.47854e+06	1.06062e+06	1.36345e+06	616290	1.18247e+06	1.28109e+06	585901	781021	1.11548e+06	1.69799e+06	442928	781286	2.32399e+06	1.41792e+06	693663	878726	1.62428e+06	1.3895e+06	1.13437e+06	1.17098e+06	2.38993e+06	1.04093e+06	1.4717e+06	1.81764e+06	1.57707e+06	1.83328e+06	988059	888883	1.53548e+06	1.56942e+06	1.80095e+06	1.49277e+06	1.20047e+06
M408T77	147367	38432.1	133546	60511.4	79969.8	23577.1	101195	87718.4	26977.7	39831.9	126466	68698.3	97529.7	107781	102308	60134.7	228494	80904.4	109416	84581.9	131194	102817	105386	126244	117986	38328.2	150296	92350.1	165415	101064	53599.9	102378	54632.6	107320	47134.7	49076	176684	142066	100397	125496	52640.3	95476.6	132039	80819	84357.1	71167.6	95853.1	71628.6	84643.3
M409T152	200829	211318	327867	102630	278169	200545	211668	193953	323899	204855	366907	327565	256845	340338	306795	249723	331052	310396	320028	212105	202567	316072	239417	231036	245781	303393	197573	210038	262922	272771	139453	224079	323445	214896	229490	173352	258425	206647	301144	368448	160281	297781	240874	100364	206876	287234	325499	301068	310746
M410T97	563960	317444	493297	282261	877867	283016	531233	494775	385602	229510	527243	373656	451224	547070	424291	336020	983156	370448	477653	306934	257623	474930	400760	589653	551459	335283	584740	344026	890335	400923	230652	314132	172413	509128	539154	226008	891178	292422	437627	245000	376985	393428	560605	346032	439721	172047	423523	379603	421267
M410T152	28262.9	38528.4		18899.2	49639.7	28017.9	31590.9	26261.3	66684.8		44684.1	62739.6	25070.9	66278.5	56527.5	43986.2	68699.2	69376.2	70906.5	6674.49	37595.4	56658.9	53966.3	40936.2	30875.4	61581.2	25324	35988.9	45099.5	51826.1	62091.5	39459	71295.7	30918.9	39594.9	28650.1	40746.8	97882.6	44258.6	83363	58447.6	58130	46842.8	35321.7	17947.7	57043	73882.7	21526.6	30406.6
M411T37	423334	587900	677940	736634	432402	538816	573790	512962	482385	633212	544675	511843	465531	635610	572636	553602	588464	489736	604876	491437	429496	617344	580935	592746	615205	637040	476578	634809	466985	714531	504923	591437	614678	561074	590910	659757		366954	669282	581813	571738	444712	719214	539675	253627	639961	609382	513096	635394
M411T97	126673	61854.3	112583	17494.3	197969	61974.1	107034	105983	92953.4	49209	121148	79979	113523	111032	90340.5	69940.9	227594	85723.5	47715	63655.6	114780	93442.7	35371.8	144519	125926	66127.9	123828	78936	201294	81985.5	114162	42215.5	77045.2	121202	125507	101122	211024	64856.4	91386.1	120189	79582.3	68034	58539.3	72937.4	100544	81053.8	84686.4	91105.7	94367
M413T37_1	343653	426739	352232	595182		404603	493641	452423		422722	388100	434658	375449	516616	265200	449462	431936	440655	571628	386261	358794	484718	556910	540531	416267	423649	410169	553182	374640	335679	371850	506541	377589	532536	461896	517157	279184	512506	466797	374880	566658	314337	475334	406358	370665	430269	481332	489862	492999
M413T37_2	628602	945813	1.67832e+06	1.18332e+06	2.37419e+06	1.12467e+06	790772	1.47278e+06	2.08385e+06	2.68281e+06	1.84539e+06	1.14619e+06	1.09403e+06	1.58779e+06	2.33605e+06	1.29012e+06	2.07995e+06	1.39943e+06	1.71166e+06	988995	1.54582e+06	1.44922e+06	962788	1.13425e+06	1.46808e+06	1.00018e+06	573816	1.10945e+06	2.76279e+06	1.6204e+06	953302	1.19055e+06	2.04154e+06	1.85875e+06	1.4698e+06	1.70572e+06	3.05973e+06	1.47342e+06	1.79996e+06	2.39611e+06	2.13872e+06	2.24839e+06	1.4121e+06	1.10994e+06	1.73933e+06	2.13274e+06	2.444e+06	2.11075e+06	1.49509e+06
M415T37	928300	1.35056e+06	2.5359e+06	1.55847e+06	3.37488e+06	1.33372e+06	631871	1.79826e+06	2.70363e+06	3.68739e+06	2.36721e+06	1.42449e+06	1.43873e+06	2.3322e+06	2.92839e+06	1.55687e+06	2.7968e+06	1.77813e+06	2.26559e+06	1.15861e+06	1.90063e+06	1.99445e+06	1.2472e+06	1.65372e+06	1.80679e+06	2.96702e+06	813947	1.41489e+06	3.80213e+06	2.1601e+06	1.33078e+06	1.59773e+06	2.61242e+06	2.25622e+06	2.09763e+06	2.0566e+06	3.9369e+06	1.94204e+06	2.24212e+06	3.00291e+06	3.10601e+06	2.76567e+06	1.90693e+06	1.48366e+06	2.37506e+06	2.7995e+06	2.92667e+06	2.77483e+06	2.04879e+06
M417T37	345447	693711	1.18281e+06	587613	1.5247e+06	625905	412032	734090	1.17598e+06	1.57097e+06	1.11597e+06	689836	549556	963641	1.23332e+06	793016	1.23607e+06	869204	951433	500750	788984	849267	617695	709318	818389	1.27449e+06		631265	1.66055e+06	1.15855e+06	552174	651335	1.3667e+06	1.13039e+06	1.02413e+06	1.01652e+06	1.81729e+06	980275	1.05177e+06	1.47971e+06	1.23321e+06	1.37341e+06	831255	608690	1.03895e+06	1.18923e+06	1.41742e+06	1.15295e+06	770277
M417T68	29920.4	262854	576567	352466		15163.2		157736	43297	54553.8		134633	28280.2	31835.1	91095	391251			68113.7		716382		30972.8	975711	38895.5	188335	90016.5		110622			43571.5	620914		200770			552861	317589	13019.7	119007	423421	156352	895712	373616				269745
M421T37	590325	700748	452572	609821	483177	613862	527134	508934	566154	681357	517259	536402	477129	580215	459460	601468	421544	527786	624114	233299	398760	529274	318979	578287	583203	531183	509269	637385		546943	417103	571752	177600	457487	643829	569549	322365	512273	634621	481182	637266	392053	591032	587593		653250	419371	647398	581401
M421T66	36304.8	27030.7	86041.8		61952.5		20963.9	26674.7	34623.9	29393	51769.9	60444	35538.4	54346.6	27938.9	20432.8	31272.9	14688.2	44068.4	21133.3	67325.7	38472.8	26354.6	50076.1	16091.7	50013.4	34606.4	36796.8	21211.9	27140.8	13824.9	36788.4	37372.6	15555.7	38894	43352		77554.2	56173.2	56918.4	72303.5	24619	63275.9	47473.8	46636.8	38414.4	35541.4		86026.8
M423T37_2	868610	1.22728e+06	2.22674e+06	1.40554e+06	2.93081e+06	1.28495e+06	1.25004e+06	1.7774e+06	2.49943e+06	3.49534e+06	2.15843e+06	1.32891e+06	1.52499e+06	2.0125e+06	2.73248e+06	1.46734e+06	2.5472e+06	1.75565e+06	2.13845e+06	1.25374e+06	1.70668e+06	1.9398e+06	1.10673e+06	1.58228e+06	1.85541e+06	2.63852e+06	796818	1.48743e+06	3.5346e+06	2.12478e+06	1.37062e+06	1.33677e+06	2.62679e+06	2.20887e+06	2.07513e+06	1.88116e+06	3.50262e+06	1.85341e+06	2.37995e+06	2.85356e+06	2.76437e+06	2.51646e+06	1.85666e+06	1.3757e+06	2.07142e+06	2.74347e+06	2.63189e+06	2.42293e+06	1.78509e+06
M425T37	869609	1.23208e+06	2.05618e+06	1.34359e+06	2.96188e+06	1.36516e+06	1.234e+06	1.46176e+06	2.47076e+06	2.97661e+06	2.05728e+06	1.3294e+06	1.19483e+06	1.94275e+06	2.53971e+06	1.3967e+06	2.31713e+06	1.61765e+06	1.9898e+06	1.21904e+06	1.78556e+06	1.86149e+06	1.05261e+06	1.47146e+06	1.83552e+06	2.30652e+06	799374	1.33808e+06	3.21278e+06	1.99935e+06	1.25296e+06	1.37231e+06	2.73323e+06	2.14165e+06	1.83218e+06	1.94298e+06	3.24323e+06	1.84722e+06	2.05336e+06	2.50907e+06	2.53396e+06	2.42047e+06	1.82766e+06	1.43756e+06	1.96541e+06	2.34363e+06	2.42933e+06	2.3304e+06	1.67391e+06
M429T621	694982	784654	935782	1.5758e+06	853198	1.4849e+06	455260	770857	336007	1.48531e+06	437014	698181	656754		111441	1.48063e+06	1.01172e+06	696513	438088	1.60865e+06	586381	1.19966e+06	1.05998e+06	392246	369851	258226	1.51176e+06	1.6541e+06	1.01031e+06	1.05006e+06	1.68282e+06	1.73384e+06	482943	276328	879593	1.41028e+06	1.05978e+06	865376	443787	902712	302989	441890	927226	742006	1.70445e+06	465473	801563	83580.2	997157
M431T37	509066	769716	544209	688526	253188	538490	681545	535822	518289		403119	238911	432415	494865	384490	533871	569242	491329	617036	549935	394599		708399	639442	741637	488391	563835	650712		512670	542667	535344	537083	545034	576061	705832	407869	578318		448131	539727	295893	634681	561571		634791	451192	489644	540845
M433T37	1.00845e+06	1.5896e+06	2.24425e+06	1.66836e+06	3.00107e+06	1.49964e+06	1.41785e+06	1.72661e+06	2.55817e+06	3.24786e+06	2.18199e+06	1.48537e+06		1.93792e+06	2.47178e+06	1.52792e+06	2.39932e+06	1.5489e+06	1.99414e+06	1.34684e+06	1.7438e+06	2.0349e+06	1.40643e+06	1.77573e+06	1.92996e+06	2.49077e+06	892190	1.47474e+06	3.51416e+06	986505	1.27614e+06	1.35917e+06	2.65613e+06	2.0782e+06	1.99465e+06	1.81652e+06	3.25393e+06	1.88353e+06	2.17018e+06	2.83054e+06	2.78563e+06	2.50973e+06	1.80173e+06	1.56947e+06	2.23212e+06	2.57057e+06	2.55496e+06	2.36658e+06	1.85448e+06
M434T91	127120	83053.7	70128.2	65323	83380	58501	72515.4	103845	49941.6	76774.7	90536.3	73694.2	104229	69090.2	56467	72184.2	91767.7	85740.2	66127.6	79068.4	106244	63480.4	98387.9	72789.6	68281.8	40563.9	99296.1	89357.2	83025	65907.8	116904	99342.5	47079.8	53361.2	78711.3	103907	78886.3	101879	63623.5	74399.6	38617.3	45595.7	81696.5	36472.5	32860.9	39063.9	74764.3	47611.1	24802.9
M436T177	1.53646e+06	6.7445e+06	1.00974e+06	6.82056e+06	398038	8.19476e+06	3.54227e+06	2.53347e+06	1.8179e+06	2.01126e+06	906809	1.70183e+07	3.76692e+06	445973	1.16346e+06	1.3929e+07	378454	1.22529e+07	941066	7.70484e+06	3.2464e+06	1.80869e+06	2.9731e+06	3.33832e+06	3.61171e+06	3.79527e+06	3.32931e+06	2.58614e+06	478570	963477	4.11124e+06	2.56427e+06	3.44655e+06	2.91751e+06	4.91138e+06	1.49341e+06	489892	776645	1.4479e+06	1.13236e+06	3.24338e+06	1.9734e+06	4.80424e+06	3.2292e+06	5.06762e+06	3.18644e+06	1.07564e+06	1.50661e+06	773345
M441T37	323620	768222	1.68242e+06	825430	2.27886e+06	631277	430730	971025	1.74869e+06	2.47084e+06	1.84051e+06	778751	830137	1.35128e+06	1.9959e+06	890023	1.69093e+06	1.16346e+06	1.36906e+06	535856	1.39579e+06	1.28823e+06	611359	824476	1.03131e+06	1.67129e+06	319261	723817	2.68442e+06	1.45416e+06	627617	963362	1.83284e+06	1.59192e+06	1.19749e+06	1.25369e+06	2.80991e+06	1.25815e+06	1.74654e+06	2.06125e+06	2.01823e+06	2.03155e+06	1.18076e+06	639399	1.53263e+06	1.88717e+06	2.23521e+06	1.69891e+06	1.41051e+06
M443T37_1	1.05643e+06	1.83191e+06	4.03074e+06	2.27981e+06	6.41757e+06	1.98167e+06	1.67703e+06	3.35234e+06	4.70083e+06	6.65888e+06	4.23189e+06	2.31927e+06	2.50676e+06	3.7805e+06	5.02376e+06	2.63085e+06	4.88418e+06	3.16381e+06	3.6437e+06	1.55891e+06	3.71846e+06	3.31194e+06	1.4991e+06	2.35053e+06	3.07457e+06	4.63661e+06	1.06284e+06	1.88605e+06	7.15456e+06	3.83892e+06	1.92903e+06	2.67872e+06	5.13673e+06	4.06606e+06	3.18818e+06	3.52604e+06	7.65997e+06	3.15903e+06	4.17819e+06	5.77534e+06	5.47046e+06	5.50161e+06	2.96657e+06	2.14791e+06	4.12964e+06	5.10352e+06	5.67606e+06	4.48172e+06	3.5735e+06
M445T37	1.22762e+06	2.06194e+06	4.82905e+06	2.45046e+06	7.2333e+06	2.11813e+06	1.92995e+06	3.58815e+06	5.22724e+06	7.71039e+06	5.05753e+06	2.62408e+06	2.61654e+06	3.8857e+06	5.86762e+06	3.01828e+06	5.23056e+06	3.81944e+06	4.18632e+06	1.80334e+06	4.38911e+06	3.54904e+06	1.85924e+06	2.73506e+06	3.26429e+06	5.30487e+06	1.02075e+06	2.21933e+06	8.28802e+06	4.52272e+06	2.26522e+06	3.0157e+06	5.4111e+06	4.6673e+06	3.57918e+06	3.78334e+06	9.00787e+06	3.78902e+06	4.9091e+06	6.23632e+06	6.39758e+06	6.38043e+06	3.21365e+06	2.38802e+06	4.88449e+06	5.85043e+06	6.48877e+06	5.10674e+06	3.8607e+06
M446T38	731370	770244	894970	1.00233e+06	480504	233593	1.24375e+06	694581		1.39359e+06	1.09396e+06	861769		1.12582e+06			1.31464e+06		1.16459e+06	297638	712097	823062	311980	1.32755e+06	1.54747e+06	628199	401284	869632	1.10396e+06	1.17161e+06	838971	747308	944134		1.47798e+06					1.13953e+06	1.2102e+06		1.56233e+06	830110	1.19058e+06			1.096e+06
M446T411	2.60784e+06	2.52028e+06	1.81975e+06	2.37579e+06	1.8875e+06	2.53934e+06	2.02716e+06	2.5354e+06	1.7739e+06	2.01098e+06	1.92157e+06	2.33434e+06	2.61598e+06	1.81576e+06	1.84612e+06	2.23105e+06	1.83437e+06	2.77999e+06	2.03604e+06	2.7706e+06	2.54447e+06	1.8047e+06	2.9562e+06	2.00045e+06	1.94598e+06	1.77151e+06	2.53128e+06	2.75102e+06	1.74795e+06	1.98692e+06	3.04999e+06	2.69111e+06	1.93034e+06	1.93249e+06	2.50585e+06	2.63669e+06	771629	2.00779e+06	1.67617e+06	2.03319e+06	852461	896563	2.4167e+06	2.51975e+06	2.12198e+06	762183	1.91223e+06	2.0696e+06	984379
M447T37	786051	1.31578e+06	3.0621e+06	1.73752e+06	4.67355e+06	1.32965e+06	1.21403e+06	2.21749e+06	3.56389e+06	4.68967e+06	2.96683e+06	1.66077e+06	1.80734e+06	2.76524e+06	3.68148e+06	1.9072e+06	3.33574e+06	2.3828e+06	2.93056e+06	1.25213e+06	2.53629e+06	2.41065e+06	1.1298e+06	1.58115e+06	2.22636e+06	3.39102e+06	743899	1.35499e+06	5.28813e+06	2.90472e+06	1.37242e+06	1.8681e+06	3.58101e+06	3.01264e+06	2.25176e+06	2.68627e+06	5.581e+06	2.32895e+06	3.30843e+06	3.93066e+06	3.75401e+06	3.87088e+06	1.95358e+06	1.65649e+06	3.05857e+06	4.04975e+06	4.16443e+06	3.32911e+06	2.51557e+06
M447T411	822194	760076	548336	741247	268365	771000	588829	787125	548279	601269	597236	735720	825941	548406	560284	690881	548644	868184	607317	836720	806962	568267	925781	633254	603892	558056	811378	883936	562125	585632	940421	863976	561181	594397	775887	807301	563975	636999	497228	616696	546290	590457	757490	797276	661788	245289	287553	667234	309902
M448T411	118641	99349	86812.5	104196	69469.2	128972	94163	96228.7	72875	77285.4	93151.1	100440	118512	75657.6	79006.7	108338	75350.8	121596	94617.1	123693	116391	54741.7	135956	90483.3	75966.1	65683.7	109401	127003	38124.2	83192.3	142626	122211	70883.2	72639.9	121055	116567	62508.4	94844.7		74897.5	85279.6	87251.4	109326	124501	98097.8	80012.5	91732.2	98011.4	86349
M449T37	210095	379778	1.23495e+06	627189	1.67108e+06	575975	445026	848028	1.25337e+06	1.8596e+06	1.24451e+06	658974	588126	930867	1.24207e+06	752657	1.23829e+06	834246	1.05807e+06	541391	899062	820264	485864	687354	702627	1.3022e+06	264936	545557	2.01703e+06	1.03279e+06	527794	741912	1.46533e+06	1.04175e+06	845649	961629	2.2717e+06	869612	1.19551e+06	1.36249e+06	1.33721e+06	1.63398e+06	861400	610931	1.15435e+06	1.56435e+06	1.59428e+06	1.27764e+06	944679
M450T96	502620	906448	225291	867157		417672	439828	639135	239807	1.22756e+06	268265	975612	672745	270700		569309	170223	1.44888e+06	261614	476998	385203	198124	817978	268445	566243	300876	211108	895042	224967	204592	701307	512780	426515	228292	1.17787e+06	611759	235605		240097	282689	313268		1.02311e+06	504230	769864		246911	293766	158203
M450T104	441018	726654	209330	603655	322848	1.17566e+06	410940	322646	886641	778421	172902	1.19649e+06	834823	277173	412622	1.29989e+06	174894	987188	221982	1.09337e+06	340448	227378	892714	1.07027e+06	605155	966316	839221	505396	153372	186194	1.75608e+06	1.2981e+06	1.07953e+06	961952	886693	415490	159783	457578	291000	196466	837553	439719	792710	531713	648192	784595	258090	246831	429264
M451T37	627896	1.03537e+06	2.3277e+06	1.29209e+06	3.58175e+06	1.08133e+06	890374	1.75059e+06	2.73049e+06	3.55199e+06	2.34586e+06	1.27447e+06	1.39487e+06	2.03331e+06	2.70815e+06	1.46281e+06	2.51108e+06	1.80925e+06	2.25397e+06	952209	2.25087e+06	1.86501e+06	848751	1.36692e+06	1.64005e+06	2.77582e+06	508998	1.07411e+06	4.02982e+06	2.30217e+06	502024	1.31357e+06	2.62711e+06	2.03027e+06	1.84124e+06	1.81901e+06	4.12584e+06	1.71554e+06	2.26473e+06	2.92665e+06	2.83436e+06	3.01037e+06	1.608e+06	1.12709e+06	2.38513e+06	2.88837e+06	3.25649e+06	2.44432e+06	1.82726e+06
M452T149	1.66311e+06	5.59937e+06	817008	5.89545e+06	948783	6.63354e+06	6.20199e+06	1.54162e+06	8.39507e+06	3.08362e+06	1.41999e+06	1.94937e+07	2.85443e+06	945903	1.05817e+06	1.54442e+07	729183	1.37358e+07	1.82628e+06	6.41947e+06	1.94244e+06	2.02342e+06	2.33722e+06	5.96696e+06	7.03843e+06	9.4919e+06	2.14033e+06	1.71325e+06	569763	1.15154e+06	3.06535e+06	1.97549e+06	8.72324e+06	5.12249e+06	4.70635e+06	2.07961e+06	629115	1.4394e+06	1.64498e+06	917694	7.98663e+06	2.30254e+06	4.2315e+06	2.11791e+06	4.1799e+06	7.17035e+06	1.45515e+06	1.61927e+06	1.296e+06
M453T37	1.491e+06	2.34023e+06	5.52875e+06	3.0018e+06	7.98208e+06	2.62565e+06	2.1762e+06	3.83226e+06	5.91687e+06	8.43692e+06	5.52505e+06	2.9974e+06	3.25236e+06	4.78168e+06	6.84029e+06	3.24832e+06	6.07881e+06	4.32844e+06	4.86467e+06	2.12595e+06	4.80901e+06	4.42453e+06	2.19916e+06	3.11328e+06	3.89618e+06	5.90811e+06	1.31349e+06	2.5597e+06	9.16582e+06	5.40073e+06	2.56979e+06	3.21693e+06	6.54626e+06	5.14776e+06	4.32001e+06	4.57341e+06	9.5882e+06	4.18035e+06	5.4103e+06	7.08518e+06	7.06287e+06	7.26749e+06	3.8065e+06	2.60571e+06	5.48758e+06	7.19748e+06	7.25428e+06	5.56792e+06	4.69217e+06
M455T37	1.30792e+06	2.28209e+06	5.1168e+06	2.97892e+06	8.36173e+06	2.75971e+06	2.09779e+06	3.74444e+06	5.80453e+06	3.57486e+06	5.11086e+06	2.85203e+06	3.07266e+06	4.76108e+06	6.21359e+06	3.43071e+06	5.86333e+06	4.01613e+06	4.85886e+06	2.1607e+06	4.80253e+06	4.26384e+06	2.02457e+06	2.98882e+06	3.80171e+06	5.57839e+06	1.26508e+06	2.47919e+06	8.35102e+06	5.04726e+06	2.56754e+06	3.22913e+06	5.78135e+06	4.96281e+06	4.14489e+06	4.71574e+06	9.33145e+06	4.3802e+06	5.17452e+06	6.66173e+06	6.37674e+06	7.05225e+06	3.86117e+06	2.66225e+06	5.479e+06	6.60794e+06	6.93847e+06	5.97948e+06	4.45755e+06
M457T37_1	366726	507901	477361	596346	473512	454343	503956	416416	491658	482960	533474	446908	481977	579381		554222	491794	512259	541777	461882	436438	576870	485530	477404		569209	419977	554034	535523	510672	410855	596226	215345	693823	477812	572370		527613	557075	633446	739847	402661	563192	432543	537644	685623	467277	697197	555472
M457T37_2	710490	1.20361e+06	2.76887e+06	1.4033e+06	4.1178e+06	1.33441e+06	1.18297e+06	1.97967e+06	2.89217e+06	4.07718e+06	2.79117e+06	1.63684e+06	1.61478e+06	2.49951e+06	3.48272e+06	1.72366e+06	3.39398e+06	2.16434e+06	2.5458e+06	965922	2.5515e+06	2.1534e+06	1.02219e+06	1.55632e+06	1.90633e+06	2.88403e+06	632953	1.24362e+06	4.67632e+06	2.71569e+06	1.26004e+06	1.73465e+06	3.18347e+06	2.74122e+06	2.15312e+06	2.18566e+06	4.8834e+06	2.08592e+06	2.61371e+06	3.59798e+06	3.74437e+06	3.85748e+06	1.95573e+06	1.35552e+06	2.8142e+06	3.54755e+06	3.81855e+06	3.05523e+06	2.39693e+06
M459T37_1	1.05648e+06	1.59426e+06	1.68716e+06	1.68438e+06	1.67858e+06	1.5012e+06	1.30442e+06	1.49288e+06	1.6495e+06	1.92823e+06	1.62468e+06	1.46732e+06	1.29291e+06	1.83618e+06	1.68896e+06	1.54327e+06	1.55735e+06	1.47714e+06	1.83191e+06	1.25403e+06	1.36403e+06	1.75082e+06	1.46785e+06	1.55601e+06	1.80773e+06	1.73801e+06	1.08725e+06	1.41659e+06	1.74192e+06	1.59239e+06	1.29512e+06	1.55598e+06	1.92962e+06	1.89066e+06	1.71417e+06	1.82129e+06	1.5293e+06	618311	1.62759e+06	1.72468e+06	2.16331e+06	1.60081e+06	1.52374e+06	598622	1.57333e+06	1.93756e+06	1.84256e+06	1.82657e+06	1.72818e+06
M459T37_2	152262	388750	865558	473984	1.32644e+06	372024	139721	617819	886601	1.47953e+06	824730	445676	446281	861688	954685	473208	867200	563199	683066	316980	611865	613492	275907	396174	494901	931914	163103	341394	1.44444e+06	883240	358642	436948	993019	806199	698115	689027	1.56998e+06	607964	865929	1.08402e+06	1.24164e+06	1.15407e+06	538027	456220	686804	959234	1.15167e+06	901482	608812
M459T441	312682	390781	400654	550903	724752	394056	205468	419709	791551	751986	389000	203808	178200	539766	567117	233429	536365	243002	672160	395637	205557	756484	551691	290290	331387	579337	269271	597424	650924	830522	246857	243901	615797	350816	459614	186866	751621	423181	770478	778020	490363	753904	399287	487598	297232	737552	759756	628588	631869
M461T37_1	1.25226e+06	1.62976e+06	1.93384e+06	2.0493e+06	1.90192e+06	1.73438e+06	1.63319e+06	1.94202e+06	2.12457e+06	2.26764e+06	1.9444e+06	1.80084e+06	1.59731e+06	2.1017e+06	1.8123e+06	1.84144e+06	2.00656e+06	1.88688e+06	1.97921e+06	1.56295e+06	1.59309e+06	2.11075e+06	1.61768e+06	1.89495e+06	1.85074e+06	2.09207e+06	1.31278e+06	1.86266e+06	2.21884e+06	2.08528e+06	1.30443e+06	1.63059e+06	2.19834e+06	2.17509e+06	1.86528e+06	1.95246e+06	1.85301e+06	1.88573e+06	2.25074e+06	2.06451e+06	2.59839e+06	2.08546e+06	1.84178e+06	788585	1.81737e+06	2.39256e+06	2.04602e+06	2.14307e+06	2.08812e+06
M461T37_2	511057	911585	2.21482e+06	1.18882e+06	3.30139e+06	1.12591e+06	911282	1.73107e+06	2.51504e+06	3.47531e+06	2.16842e+06	1.27383e+06	1.34418e+06	1.98672e+06	2.77952e+06	1.44281e+06	2.40881e+06	1.70321e+06	2.11734e+06	880853	1.96502e+06	1.65898e+06	935498	1.3761e+06	1.58213e+06	2.46795e+06	508169	1.01207e+06	3.77343e+06	2.06734e+06	1.17473e+06	1.31426e+06	2.69902e+06	2.22601e+06	1.70198e+06	1.97666e+06	3.98522e+06	1.83301e+06	2.36863e+06	2.99616e+06	2.86657e+06	2.99156e+06	1.52451e+06	1.2714e+06	2.34563e+06	2.86766e+06	3.03513e+06	2.46345e+06	1.75771e+06
M463T37_1	780676	562250	1.32085e+06	1.41425e+06	1.47778e+06	1.0802e+06	1.01404e+06	1.3148e+06	1.34634e+06	1.32994e+06	1.21134e+06	1.12314e+06	1.09711e+06	1.38139e+06	1.22638e+06	1.16608e+06	1.29258e+06	1.27425e+06	1.55258e+06	1.00405e+06	1.13317e+06	1.40856e+06	1.12964e+06	1.13489e+06	1.29705e+06	1.30243e+06	831135	1.25659e+06	1.37428e+06	1.46096e+06	1.00682e+06	1.28464e+06	1.46146e+06	1.31119e+06	1.07712e+06	1.29192e+06	1.27674e+06	1.14247e+06	1.35545e+06	1.31668e+06	1.68375e+06	1.33796e+06	1.29853e+06	1.14886e+06	1.25868e+06	1.38604e+06	1.41717e+06	1.45116e+06	1.32437e+06
M463T37_2	1.25415e+06	2.07749e+06	4.45571e+06	2.62297e+06	6.73963e+06	2.24234e+06	1.9059e+06	3.463e+06	5.03297e+06	6.77814e+06	4.37264e+06	2.5525e+06	2.64395e+06	4.03291e+06	5.15348e+06	2.69811e+06	4.90997e+06	3.56478e+06	3.95562e+06	1.87245e+06	4.05979e+06	3.53927e+06	1.78772e+06	2.68436e+06	3.24904e+06	2.31553e+06	1.17695e+06	2.1854e+06	6.93577e+06	4.24084e+06	2.18471e+06	2.99596e+06	5.31056e+06	4.25085e+06	3.46418e+06	3.82924e+06	7.78522e+06	3.29253e+06	4.5751e+06	6.16873e+06	5.7492e+06	5.80994e+06	3.16785e+06	2.3131e+06	4.42869e+06	5.66758e+06	5.93116e+06	4.98849e+06	3.74006e+06
M463T53	64959.5	5.69917e+07	103490	5.20849e+07	73230.3	2.49604e+07	9.31115e+07		8.44817e+07	8.19196e+07		1.28073e+08			274703	9.58888e+07	243220	1.3265e+08	5.40569e+07	5.88005e+07	80242.1	4.5891e+07		1.08009e+08	1.04371e+08	1.01662e+08	42635.3	16314.6	153661	42514.6	11997.7	1.60347e+06	1.16796e+08	9.20951e+07	9.56271e+07	49103.4		410828	3.57602e+07	27564.7	1.20869e+08	6.53156e+07	8.40057e+07	57167	1.01129e+08	9.55497e+07	35987.3	4.05813e+07	1.47379e+06
M464T264	1.72556e+06	3.33896e+06	1.22253e+06	3.87687e+06	878876	4.47441e+06	2.6731e+06	1.61824e+06	3.14352e+06	2.30848e+06	1.26304e+06	7.89316e+06	2.38233e+06	1.30966e+06	1.30118e+06	6.89325e+06	246338	5.82713e+06	1.99717e+06	4.06058e+06	1.95391e+06	2.10655e+06	1.66385e+06	2.49308e+06	2.91665e+06	3.51805e+06	2.08874e+06	1.36329e+06	794388	1.14292e+06	2.50895e+06	1.56449e+06	2.80227e+06	2.32134e+06	3.09952e+06	1.94479e+06	791759	1.60281e+06	1.86206e+06	1.24148e+06	2.76662e+06	2.17738e+06	3.12116e+06	1.95836e+06	2.77504e+06	3.0148e+06	1.46914e+06	1.77778e+06	1.28275e+06
M465T37_1	288390	452960	443927	443195	355446	482375	351397	512038	331845	427731	557185	430776	363066	524105	422753	379931	341858	510136	216551	487677	381419	474620	395633	452267	378086	589576	306383	531930	372009	483230	358019	474083	332303	604421	422673	579032		444639	551971	246683	602197	540420	480093	359988	561255	504666	390669	616493	436491
M465T37_2	978023	1.63349e+06	3.6357e+06	2.12684e+06	4.98103e+06	1.91453e+06	1.54886e+06	2.6144e+06	4.00321e+06	5.63536e+06	3.58977e+06	1.96602e+06	2.03677e+06	3.15072e+06	4.00404e+06	2.30397e+06	4.12749e+06	2.82864e+06	3.05848e+06	1.37469e+06	3.2341e+06	2.5471e+06	1.33292e+06	2.12002e+06	2.4921e+06	4.1628e+06	958032	1.66167e+06	5.77781e+06	3.35292e+06	1.75081e+06	2.22125e+06	4.15045e+06	3.26322e+06	2.68273e+06	2.83792e+06	6.11386e+06	2.71412e+06	3.51767e+06	4.63758e+06	4.82112e+06	4.72635e+06	2.56303e+06	1.93294e+06	3.64867e+06	4.31779e+06	4.86926e+06	4.10575e+06	3.01314e+06
M465T316	4.46031e+06	3.46817e+06	4.16181e+06	3.61326e+06	3.46495e+06	1.66973e+06	3.46421e+06	3.85612e+06	3.45835e+06	3.2202e+06	3.64343e+06	3.88766e+06	4.19429e+06	3.82341e+06	3.49235e+06	3.3434e+06	3.58289e+06	3.70657e+06	3.66552e+06	3.61416e+06	3.75297e+06	3.26892e+06	3.29448e+06	3.4594e+06	3.36047e+06	3.25782e+06	4.05209e+06	3.31426e+06	2.98434e+06	3.00016e+06	4.05498e+06	3.82299e+06	3.22963e+06	3.22892e+06	3.49104e+06	3.8642e+06	3.3634e+06	3.72688e+06	3.23463e+06	3.35049e+06	3.22552e+06	4.241e+06	3.29503e+06	3.44185e+06	3.08665e+06	3.33167e+06	1.57727e+06	3.49671e+06	3.87079e+06
M466T189	91455.1	331331	76637.8	418021	47291.5	506672	660225	66424.9	1.10891e+06	210402	103984	1.47601e+06	111182	104656	79238.4	1.21756e+06	65128.2	1.03975e+06	260061	499157	133087	273006	101481	652832	1.01933e+06	1.81354e+06	131521	81279.7		86094	209115	85574	1.10516e+06	801639	434455	136267	54099.7	135700	239634	104807	1.06039e+06	293389	381998	116936	287479	946751	58471.9	231152	86945.5
M466T316	1.33588e+06	1.06162e+06	1.19499e+06	1.12566e+06	1.01769e+06	495217	1.0272e+06	1.12777e+06	471306	934314	1.08685e+06	1.14183e+06	1.19874e+06	1.12663e+06	1.04713e+06	1.02729e+06	1.02434e+06	1.11437e+06	1.12024e+06	1.08776e+06	1.12863e+06	987830	977334	1.04898e+06	976033	980979	1.21709e+06	994917	852617	881549	1.23939e+06	1.1311e+06	427548	444947	1.03949e+06	484425	433938	1.12298e+06	973952	465512	1.02025e+06	1.27359e+06	1.0021e+06	483257	446927	1.02773e+06	1.04042e+06	476307	1.14245e+06
M467T37_1	515040	625520	880363	812988	779183	623645	616558	785856	228562	876538	731594	602816	672091	742600	595584	291124	584639	646707	710027	612551	531719	860053	629141	710285	664643	659095	491308	647413		781748	570876	660353	804376	607116	667009	696759	384087	578307	898609	744842	857303	644616	640623	496456	626370	748890	786692	744573	702578
M467T37_2	413008	652825	1.44209e+06	764060	2.0876e+06	796550	617794	1.16905e+06	1.60973e+06	2.2168e+06	1.37612e+06	810901	769761	1.20276e+06	1.85491e+06	879741	1.68009e+06	1.09651e+06	1.3017e+06	502543	1.348e+06	516067	585266	845694	1.08351e+06	1.76914e+06	368904	689452	2.469e+06	1.4393e+06	666684	904727	737933	1.48385e+06	1.16665e+06	1.24122e+06	2.6737e+06	1.16769e+06	1.49047e+06	1.83942e+06	1.70862e+06	1.86943e+06	1.05722e+06	866805	1.34209e+06	1.8001e+06	1.88113e+06	1.47527e+06	1.09427e+06
M467T316	121753	65069.3	119335	71064.7	94205.9	122088	76172.6	97028.8	93688.7	84171.3	111966	115205	129671	95146.6	83961.9	79138.2	95774.1	98097	106965	83066.7	96189.8	109116	83167.6	80822.9	102088	57985.5	91684.5	87634.8	77239.7	80273	95183.5	83506.1	77277.8	104629	82586.5	112074	92753.7	86844.5	62064.2	80054.2	57084.3	100119	83469.4	108597	65012.2	70891.8	108470	95490.9	98672.4
M469T37	1.21294e+06	1.64036e+06	1.81604e+06	1.90299e+06	1.88819e+06	1.68322e+06	1.54378e+06	1.70352e+06	1.70031e+06	2.15108e+06	1.72727e+06	1.66322e+06	1.4653e+06	1.9306e+06	1.70382e+06	1.80709e+06	1.84542e+06	1.76951e+06	2.09707e+06	1.56519e+06	1.58968e+06	1.89338e+06	1.46833e+06	1.6817e+06	1.92123e+06	2.09419e+06	1.16368e+06	1.68275e+06	1.90889e+06	2.08789e+06	1.52426e+06	1.75974e+06	1.99484e+06	1.7654e+06	1.69502e+06	1.96225e+06	1.61442e+06	1.79079e+06	1.87542e+06	1.87409e+06	2.25847e+06	1.68552e+06	1.64527e+06	1.54426e+06	1.81549e+06	2.03362e+06	2.04264e+06	2.14894e+06	1.87646e+06
M471T38	1.19278e+06	1.5306e+06	1.77329e+06	1.96048e+06	1.9383e+06	1.52045e+06	1.52846e+06	1.9039e+06	1.5907e+06	1.90292e+06	1.65435e+06	1.52374e+06	1.45179e+06	1.98669e+06	1.839e+06	1.61327e+06	1.76364e+06	1.77473e+06	1.70603e+06	1.39339e+06	1.68148e+06	884592	1.50687e+06	1.72599e+06	1.7835e+06	1.85896e+06	1.1807e+06	1.66404e+06	1.70223e+06	1.96341e+06	1.37229e+06	1.62284e+06	2.00701e+06	2.07508e+06	1.84995e+06	1.9109e+06	1.4948e+06	1.70269e+06	1.93497e+06	1.87929e+06	2.37289e+06	1.90113e+06	1.77523e+06	1.45853e+06	1.81718e+06	2.04743e+06	2.00781e+06	2.0592e+06	1.8714e+06
M471T37	727796	1.22207e+06	2.42841e+06	1.35122e+06	3.46577e+06	1.1634e+06	1.25284e+06	1.92646e+06	2.84684e+06	3.85297e+06	2.42795e+06	1.46851e+06	1.40976e+06	2.08129e+06	2.75826e+06	1.50969e+06	2.69602e+06	1.78467e+06	2.24381e+06	1.17604e+06	1.97291e+06	1.99516e+06	1.08326e+06	1.49652e+06	1.94398e+06	2.76003e+06	738225	1.1535e+06	3.94592e+06	2.30715e+06	1.19325e+06	1.44458e+06	2.86268e+06	2.50065e+06	2.02652e+06	2.08152e+06	4.26728e+06	1.92493e+06	2.50776e+06	3.32283e+06	3.02481e+06	3.00086e+06	1.80195e+06	1.33705e+06	2.66504e+06	3.05672e+06	3.05329e+06	2.61436e+06	1.81549e+06
M473T37_1	643127	861498	1.02089e+06	1.04875e+06	1.03998e+06	932343	805160	1.33409e+06	865048	1.27496e+06	994438	833066	871752	1.03294e+06	1.01642e+06	1.04161e+06	922104	874362	1.05476e+06	734336	857590	1.03778e+06	373223	906580	985253	1.04812e+06	590429	885106	1.00685e+06	1.20156e+06	784595	953722	1.0683e+06	973481	1.01793e+06	1.06503e+06	962774	934180	1.14319e+06	1.15433e+06	1.18118e+06	1.09054e+06	985508	906139	884646	1.011e+06	988551	1.16832e+06	963996
M476T109	372187	703481	390582	669665		315417	459482	513588	498041	1.13044e+06	476751	330318	516774	477611		432207	267237	1.1958e+06	423907	483240	307565	329984	620831	329980	658224	539144	233706	644504	364311	381339	551479	377866	403109	317820	977921	530113	397537		448720	536227	542918		909194	403899	638735	213529	358009	466311	258093
M476T118	277798	432818	319415	356458	465112	375667	311853	225002	1.42497e+06	600336	204193	609221	542725	360072	404254	1.32481e+06	221793	570037	261392	1.31282e+06	226604	307491	575980	1.02248e+06	499348	766190	666469	333549		241725	695087	978242	691169	1.00273e+06	639971	264905	206618	654852	326699	286368	608639	557287	611259	356717	482418	1.03882e+06	329770	294586	735882
M477T37_1	491198	755402	633708	681974	463668	638095	635809	707600	510695	571469	576375	631227	479603	688375	501846	595854	568486	566938	615573	568718	461004	687879	679089	599172	742135	632423	451879	570962		604857	524632	589178	876812	718568	620972	598550	420922	470782	661975	373466	662118	528927	685795	554560	490553	683877	535593	671701	631466
M477T37_2		128573	774321	429116	1.01676e+06	319484	327234	442550	851451	1.16557e+06	723854	363462	418077	616662	853167	450328	727639	445015	670378	329824	581675	459486	296820	410771	472169	800583	153366	323308	1.09712e+06	683822	321691	425993	994009	608974	617747	651406	1.38034e+06	563165	695454	1.11704e+06	764872	992837	517153	334788		934706	1.00302e+06	846607	525012
M478T165	2.98534e+06	6.74782e+06	2.22243e+06	6.41642e+06	3.12592e+06	7.80879e+06	6.7952e+06	2.455e+06	1.69472e+07	5.55011e+06	1.87983e+06	2.54647e+07	1.03875e+07	2.82986e+06	3.88263e+06	1.58202e+07	1.50487e+06	1.27878e+07	3.27622e+06	9.81108e+06	2.87877e+06	3.84808e+06	5.30871e+06	1.16601e+07	8.71067e+06	1.30544e+07	4.3369e+06	3.3814e+06	1.34104e+06	1.96053e+06	1.19818e+07	4.80225e+06	1.21894e+07	1.11154e+07	7.0844e+06	3.22463e+06	1.34619e+06	4.90909e+06	3.6352e+06	2.27763e+06	1.57076e+07	5.38426e+06	6.86827e+06	3.66688e+06	5.50234e+06	1.2324e+07	3.14142e+06	3.16807e+06	4.98828e+06
M478T151	3.25669e+06	5.58147e+06	2.33225e+06	5.39282e+06	889620	3.09868e+06	3.16235e+06	4.00617e+06	3.53292e+06	6.94354e+06	2.79443e+06	6.64974e+06	4.35809e+06	2.92317e+06	891704	4.52273e+06	1.53571e+06	9.23354e+06	2.55076e+06	4.0274e+06	2.65217e+06	2.11074e+06	5.07596e+06	2.6759e+06	4.18912e+06	3.78307e+06	2.02254e+06	4.98294e+06	1.89586e+06	2.02452e+06	4.66286e+06	3.04655e+06	4.71191e+06	2.3799e+06	6.5901e+06	4.28866e+06	2.14261e+06	736263	2.54907e+06	3.11911e+06	3.67004e+06	1.09116e+06	6.14458e+06	3.36757e+06	4.26775e+06	2.2965e+06	2.39037e+06	2.79527e+06	1.67217e+06
M479T37	1.15879e+06	1.37992e+06	1.40662e+06	645733	1.13725e+06	1.31094e+06	1.2319e+06	1.51138e+06	1.48608e+06	1.67656e+06	1.34565e+06	558308	1.32649e+06	1.50546e+06	1.32828e+06	1.29165e+06	1.31524e+06	1.32541e+06	1.43915e+06	1.19148e+06	1.14269e+06	1.27803e+06	1.30215e+06	1.28494e+06	1.55983e+06	1.4659e+06	1.22788e+06	1.32947e+06	1.44358e+06	1.43388e+06	1.24971e+06	1.27382e+06	1.63456e+06	1.38718e+06	1.41225e+06	1.26835e+06	1.20885e+06	1.36294e+06	1.53543e+06	1.42946e+06	1.70807e+06	1.51139e+06	1.44767e+06	1.24501e+06	1.28961e+06	1.58719e+06	1.51411e+06	1.58087e+06	1.34283e+06
M479T165	774715	1.69581e+06	568277	1.63947e+06	496626	1.94399e+06	1.80387e+06	611233	3.0478e+06	1.3449e+06	476386	4.3777e+06	2.60205e+06	709830	984162	3.95028e+06	373476	3.28256e+06	822514	2.52344e+06	781911	1.58364e+06	1.33138e+06	2.93456e+06	2.16862e+06	3.32545e+06	1.08585e+06	836663	336651	471904	1.71128e+06	2.04904e+06	3.12958e+06	2.8013e+06	1.81901e+06	831715	328205	1.23829e+06	1.59535e+06	561301	2.73053e+06	1.37407e+06	1.74368e+06	1.02534e+06	1.4037e+06	3.24452e+06	683792	813752	1.21111e+06
M479T151	808519	1.43462e+06	590051	1.30874e+06		781111	787005	981677	906746	1.76625e+06	704397	1.64748e+06	1.08234e+06	764547		1.09948e+06	360241	2.31044e+06	666602	1.03849e+06	666282	502236	1.2896e+06	635680	1.04457e+06	1.0133e+06	506010	1.25722e+06	468083	512419	1.17215e+06	751792	1.20521e+06	564405	1.657e+06	1.10568e+06	541146		595931	784793	956941		1.55107e+06	874052	1.06169e+06	575734	602570	664413	424523
M479T441	204643	228697	209863	199824	99653.7	223880	235756	193493	256242	172656	160435	271458	236360	175026	143633	288870	125325	173969	218688	211011	212087	160310	141799	269286	259933	246682	209767	164129	136186	143350	281734	216196	254591	225288	256449	262208		198026	180767	169239	233516	167210	268302	161685	255220	271613	128128	169594	198205
M480T232	4.21375e+06	1.35879e+07	3.80997e+06	1.53886e+07	2.10837e+06	1.75803e+07	2.41205e+07	3.93194e+06	4.35279e+07	8.44906e+06	4.02211e+06	4.36395e+07	6.82899e+06	4.19555e+06	3.82917e+06	3.61626e+07	2.04985e+06	3.1366e+07	9.79245e+06	1.59151e+07	5.08908e+06	1.08613e+07	4.71444e+06	2.25073e+07	2.68746e+07	4.86056e+07	5.24194e+06	3.90079e+06	1.77336e+06	3.98939e+06	6.95864e+06	4.84864e+06	4.27086e+07	1.9539e+07	1.25026e+07	5.3515e+06	1.92646e+06	5.3644e+06	8.66257e+06	4.30308e+06	4.31943e+07	1.07335e+07	1.12379e+07	5.21581e+06	1.07154e+07	3.77025e+07	4.79265e+06	9.02814e+06	4.23102e+06
M481T37_1	885146	1.08622e+06	1.06413e+06	1.2865e+06	1.03408e+06	1.04677e+06	994095	1.14294e+06	1.1286e+06	1.31598e+06	1.02609e+06	1.02342e+06	1.00658e+06	1.29157e+06	1.12173e+06	1.00146e+06	1.19763e+06	1.01645e+06	1.19789e+06	991721	1.0665e+06	1.2612e+06	1.08228e+06	1.11009e+06	1.24931e+06	570130	878883	1.14893e+06	945534	1.22482e+06	994128	1.18712e+06	1.4007e+06	1.3613e+06	1.14162e+06	1.32551e+06	1.13233e+06	1.21212e+06	1.26495e+06	1.24341e+06	1.47906e+06	1.16017e+06	1.03476e+06	1.01769e+06	1.10937e+06	1.36124e+06	1.11609e+06	1.45328e+06	1.2301e+06
M481T232	1.08526e+06	3.44859e+06	951769	3.94664e+06	548468	4.50984e+06	6.17837e+06	1.00165e+06	1.11464e+07	2.11172e+06	489819	1.09694e+07	1.73019e+06	1.05574e+06	1.01686e+06	9.21066e+06	517272	7.99988e+06	2.44687e+06	4.08992e+06	1.31842e+06	2.70329e+06	1.206e+06	5.72176e+06	6.96765e+06	1.23802e+07	1.29212e+06	967131	439595	999811	1.736e+06	1.22895e+06	1.09724e+07	4.91434e+06	3.20072e+06	1.32483e+06	485815	1.37873e+06	2.20821e+06	1.07577e+06	1.10449e+07	2.71547e+06	2.87521e+06	1.29592e+06	2.80799e+06	9.83285e+06	1.2364e+06	2.29728e+06	1.07384e+06
M482T233	164866	553360	150094	608657	70340.6	738527	488935	167157	1.86449e+06	376093	166051	1.85718e+06	285392	154566	136475	1.5678e+06	50396.9	1.36464e+06	418759	664364	209875	442611	168944	968066	1.16085e+06	2.07812e+06	98349.1	148145	41518.7	130688	282888	180546	1.84097e+06	867544	531573	108853	54608.9	204327	388494	78128	886609	449255	478507	204840	476158	1.62082e+06	188605	362588	69772
M483T37_1	350804	442942	474911	454391	421639	411767	354062		338574	338035	360301	165752	338718	621073		490634	265167	340470	597642	387572	432717	576446	362405	512572	486253	610731	130937	419957	382442	526763	387084	304773	477703	440661	481373	406306	263135		435586	409787	464973	266918	456211	348080				605978	397219
M487T37	685125	671961	654753	768701	606230	620660	719009	733020	655060	765538	661392	662919	553873	362932	489299	726304	469339	698799	703516	723673	570211	871414	827630	807403	760750	765110	544882	672650	648861	539379	639930	716323	827217	888240	755438	713278	423811	575121	683264	796151	808963	531185	751079	791359	519109	712697	685102	754555	641229
M489T38	1.11528e+06	1.34144e+06	1.32886e+06	1.38573e+06	1.28618e+06	1.17013e+06	1.32794e+06	1.20805e+06	1.23269e+06	1.40993e+06	1.2408e+06	1.05817e+06	1.10293e+06	1.40688e+06	1.32421e+06	1.22838e+06	1.21784e+06	1.28173e+06	1.41464e+06	1.06642e+06	1.13043e+06	1.5094e+06	540460	1.29537e+06	1.42726e+06	639505	961654	1.23533e+06	1.26626e+06	1.3889e+06	1.17391e+06	1.1543e+06	1.54014e+06	1.40014e+06	1.38736e+06	1.39841e+06	1.22092e+06	1.26022e+06	1.32912e+06	1.40032e+06	1.65148e+06	1.00992e+06	1.15568e+06	1.22207e+06	1.2281e+06	1.30453e+06	1.1617e+06	1.45256e+06	1.20114e+06
M491T37_1	700974	856281	769017	1.00806e+06	684189	818741	801933	828097	787570	1.00659e+06	792938	895111	635573	829972	838039	813149	909763	871455	895637	726485	591011	951715	794920	888792	473742	906602	688630	900091	631516	771016	851795	834351	858662	971019	871071	989852	539787	886842	956140	686153	1.00357e+06	770432	833312	806832	688136	799773	903270	930454	752294
M491T37_2	967662	1.68381e+06	2.4987e+06	1.63052e+06	3.56426e+06	1.63619e+06	1.29098e+06		3.08181e+06	4.16794e+06	2.50098e+06	1.61059e+06	1.47801e+06	2.28316e+06	3.00613e+06	1.67827e+06	2.87701e+06	2.045e+06	2.44614e+06	1.40764e+06	2.00269e+06	2.2508e+06	1.46088e+06	1.8014e+06	2.25475e+06	3.33762e+06	974958	1.56454e+06	4.0052e+06	2.17593e+06	1.40104e+06	1.69828e+06	3.20157e+06	2.6301e+06	2.28273e+06	2.156e+06	4.45584e+06	2.28042e+06	2.74931e+06	3.53735e+06	3.24028e+06	3.25271e+06	2.00676e+06	1.49824e+06	2.49187e+06	3.10094e+06	3.11707e+06	2.828e+06	2.01799e+06
M492T341	1.31848e+06	1.10425e+06	1.23118e+06	1.16201e+06	944851	1.35053e+06	1.3125e+06	1.3114e+06	1.23415e+06	1.18113e+06	1.16934e+06	1.67001e+06	1.26957e+06	1.2242e+06	1.07002e+06	637510	1.01665e+06	704736	1.15762e+06	1.36545e+06	1.38982e+06	1.15542e+06	1.12187e+06	1.31016e+06	1.22527e+06	1.20092e+06	1.26728e+06	1.11027e+06	907428	1.01687e+06	1.22136e+06	1.22514e+06	561930	1.0852e+06	1.35992e+06	1.30509e+06	419389	1.2007e+06	1.07486e+06	1.06801e+06	1.18799e+06	547508	1.44778e+06	1.09573e+06	529849	633642	1.22067e+06	1.16004e+06	1.27119e+06
M493T37	966207	1.6552e+06	2.39882e+06	1.59886e+06	3.31137e+06	1.47309e+06	1.4301e+06	2.12322e+06	2.94141e+06	3.60505e+06	2.36881e+06	1.59898e+06	1.36701e+06	2.32213e+06	2.92388e+06	1.61392e+06	2.71141e+06	1.95565e+06	2.37457e+06	1.3418e+06	1.87486e+06	2.05301e+06	1.42448e+06	1.74951e+06	1.97737e+06	2.91437e+06	852986	1.64796e+06	4.06159e+06	2.14245e+06	1.44915e+06	1.67415e+06	3.05246e+06	2.44295e+06	2.03669e+06	2.2453e+06	3.9699e+06	2.00692e+06	2.4527e+06	3.30426e+06	3.03747e+06	2.98388e+06	1.98604e+06	1.6273e+06	2.60325e+06	3.02313e+06	2.98948e+06	2.58923e+06	1.91114e+06
M493T341	160192	280775	273470	154592	116822	336223	337235	132655	338005	270254	147951	450810	340017	298772	138480	382112	250181	408791	309315	173812	353944	158430	269574	156748	145595	324003	342970	271755	175445	265850	345254	315941	334649	133257	188069	329842	216212	299498	129736	284613	317367	147005	344275	271000	313842	309126	292211	292555	339044
M494T83	24748.8	38712.5	52517.7	26880	21728	64858.1	130424				46664.5	84118.3	63176.2	55835.3	80509.9	66283	50432.5	96484	39413.7	52081.3	30977.7	45465.4	56722.7	121326	100530	89495.6	46629.8		39001.4	64149.4	64775.8	50762.2	88540.9	141493	51106.4	17162.9	58716.8	81452.6	42647.2	55728.6			40824.3	25149.5	24428.5	104581	77086.7		39030.3
M496T113	39308.7	61927.3		118415	35021.1	150786	71008.9		134320	71802	15835.1	178926	78693.2	21832.8	15721.7	258879	63623.8	274075	49944.3	161578	52980.2	50193.1	60590.7	149532		173843	49387.8	55640	42033.1	21112.8	99458.6	25534.6	160753	115856	112913	37067.1	69352.7	69981.2	34174	31950	117797	50729.8	95877.2	60764.3	98845.7	167271	18579.9	49017.6	22802.3
M497T37	661655	913695	574174	937289	750371	759103	701930	706915	543572	821136	691390	736940	569266	709274	747806	709207	489636	636626	408261	669899	610253	769872	892944	857303	849334	662805	622064	801360	675729	657988	319884	779566	612254	637324	802128	722671	550895	564079	600135	495683	548775	515261	876706	803675	680379	779534	703625	920124	848104
M499T37	535926	948640	2.35289e+06	1.20621e+06	3.71766e+06	996373	953469	1.90042e+06	2.47399e+06	3.69969e+06	2.40487e+06	552469	1.30933e+06	2.22074e+06	2.97689e+06	1.57456e+06	2.9795e+06	1.80075e+06	2.18996e+06	917233	2.11802e+06	1.80684e+06	808573	1.23868e+06	1.6053e+06	2.60496e+06	477979	1.02863e+06	4.22451e+06	2.20931e+06	1.09965e+06	1.50103e+06	2.93173e+06	2.40985e+06	1.74956e+06	1.99097e+06	4.44154e+06	1.84045e+06	2.33207e+06	1.32981e+06	3.27579e+06	3.5421e+06	1.58193e+06	1.13998e+06	2.58021e+06	3.0634e+06	3.44329e+06	2.64946e+06	1.97613e+06
M499T38	951179	1.09099e+06	1.02078e+06	1.20928e+06	967427	504208	1.104e+06	970763	984708	1.04148e+06	1.02617e+06	961223	775926	1.22096e+06	855920	1.08469e+06	917010	922213	1.15443e+06	1.01856e+06	836630	1.20929e+06	1.17809e+06	1.21485e+06	1.23429e+06	1.24817e+06	977948	1.23493e+06	786685	1.15608e+06	946408	1.01532e+06	1.09214e+06	1.00102e+06	1.06973e+06	967921	904674	1.04288e+06	1.27305e+06	1.07534e+06	1.16662e+06	1.00996e+06	1.00638e+06	1.02119e+06	915137	1.10337e+06		1.09901e+06	1.024e+06
M500T106	4.38811e+06	5.38396e+06	5.81521e+06	5.0069e+06	5.52897e+06	2.22142e+06	4.57319e+06	6.0367e+06	4.25743e+06	7.89256e+06	7.05947e+06	3.83694e+06	4.19921e+06	7.59492e+06	2.08494e+06	2.40961e+06	9.18595e+06	7.50683e+06	5.61696e+06	3.48335e+06	3.58644e+06	4.51575e+06	5.47314e+06	3.70449e+06	5.92671e+06	4.41472e+06	2.41136e+06	5.68433e+06	1.32767e+07	5.73215e+06	4.55961e+06	2.82842e+06	6.27047e+06	3.37637e+06	5.83587e+06	5.58892e+06	1.4926e+07	1.29415e+06	5.75956e+06	7.97004e+06	4.62662e+06	1.58683e+06	5.81171e+06	3.44506e+06	3.72199e+06	1.77763e+06	5.41674e+06	6.50196e+06	4.24735e+06
M500T114	2.87634e+06	2.82259e+06	4.39367e+06	2.06529e+06	1.71828e+07	2.34527e+06	2.07461e+06	2.46845e+06	7.18509e+06	4.33187e+06	2.67155e+06	2.65402e+06	4.21815e+06	4.87519e+06	1.13845e+07	6.56913e+06	6.95117e+06	3.06526e+06	2.9826e+06	5.8655e+06	2.42185e+06	3.54981e+06	4.92698e+06	9.5371e+06	4.02238e+06	5.28968e+06	6.93248e+06	2.73039e+06	5.44713e+06	3.05501e+06	6.3895e+06	7.45861e+06	4.92493e+06	9.62623e+06	3.83692e+06	2.63107e+06	5.62216e+06	9.08475e+06	4.28267e+06	3.53779e+06	4.40919e+06	9.06651e+06	3.94342e+06	2.68271e+06	2.60228e+06	9.90912e+06	4.03499e+06	3.49479e+06	1.08448e+07
M501T37_1	1.65025e+06	2.89155e+06	7.15858e+06	3.86514e+06	1.15087e+07	3.22494e+06	2.76813e+06	5.05534e+06	8.08406e+06	1.12407e+07	7.13182e+06	3.94904e+06	4.29018e+06	6.50552e+06	8.704e+06	4.31136e+06	8.19456e+06	5.42103e+06	2.74852e+06	2.76207e+06	6.30911e+06	5.48039e+06	2.4958e+06	3.98124e+06	5.00622e+06	7.71039e+06	1.45987e+06	2.99862e+06	1.24606e+07	7.41368e+06	3.21674e+06	4.25568e+06	8.50847e+06	7.07263e+06	5.48135e+06	2.67394e+06	1.37983e+07	5.5913e+06	7.62132e+06	9.75045e+06	8.96271e+06	9.73202e+06	5.01972e+06	3.6278e+06	7.53204e+06	8.96707e+06	1.0209e+07	8.34371e+06	6.07941e+06
M501T37_3	922873	1.53744e+06	2.01907e+06	1.52096e+06	3.02856e+06	1.34773e+06	1.21569e+06	1.67757e+06	2.53095e+06	3.68241e+06	2.09226e+06	1.33607e+06	1.3078e+06	1.93682e+06	2.70499e+06	1.28753e+06	2.56164e+06	1.53358e+06	2.07607e+06	1.32708e+06		1.81517e+06	1.45056e+06	1.53397e+06	1.79847e+06	2.63593e+06	892563	1.42124e+06	3.52342e+06	2.00302e+06	1.44534e+06	1.2873e+06	2.74764e+06	2.31607e+06	1.82539e+06	1.74576e+06	3.37917e+06	1.86218e+06	2.2464e+06	2.8195e+06	2.5915e+06	2.41459e+06	1.76057e+06	1.58997e+06	2.21727e+06	2.43301e+06	2.62556e+06	2.39991e+06	1.80461e+06
M501T106	1.20958e+06	1.50114e+06	1.64019e+06	1.3381e+06	1.51358e+06	610353	1.24602e+06	1.65751e+06	1.15245e+06	2.24307e+06	1.90723e+06	1.04841e+06	1.13582e+06	2.13326e+06	576498	667862	2.54907e+06	2.03592e+06	1.5166e+06	952372	965651	1.24136e+06	1.46832e+06	1.01481e+06	1.65076e+06	1.19556e+06	691267	1.53106e+06	3.69201e+06	1.57345e+06	1.28885e+06	752792	1.71718e+06	925078	1.59294e+06	773949	4.11783e+06	336431	1.58205e+06	2.21666e+06	1.24353e+06	439199	1.58804e+06	951219	1.04011e+06	475332	1.49367e+06	1.77963e+06	1.18623e+06
M501T113	798203	796133	1.18335e+06	577749	4.71447e+06	652013	572771	683651	2.02098e+06	1.18002e+06	718810	720154	1.16679e+06	1.34962e+06	2.39597e+06	1.12351e+06	1.87735e+06	870932	810575	2.46842e+06	647282	981156	1.35532e+06	1.4777e+06	1.09298e+06	1.44126e+06	1.92386e+06	731046	1.47566e+06	844813	1.71933e+06	2.04444e+06	1.33966e+06	2.67428e+06	1.05808e+06	726150	1.60781e+06	1.23787e+06	1.18602e+06	1.00033e+06	1.20231e+06	2.47871e+06	1.06803e+06	732222	717993	2.10188e+06	1.11572e+06	973301	2.95706e+06
M503T37_1	2.01451e+06	3.92514e+06	9.16789e+06	4.85552e+06	1.43626e+07	4.25628e+06	3.55902e+06	6.91688e+06	1.07736e+07	1.50877e+07	9.75167e+06	4.99118e+06	5.41927e+06	8.09727e+06	1.09873e+07	5.72683e+06	1.06504e+07	6.90061e+06	8.40187e+06	3.54519e+06	8.20748e+06	7.24451e+06	3.18458e+06	4.99105e+06	6.542e+06	1.0111e+07	1.95612e+06	3.87504e+06	1.67704e+07	8.82923e+06	1.63174e+06	5.56638e+06	1.06239e+07	8.79647e+06	6.89547e+06	7.93683e+06	1.74177e+07	6.89708e+06	9.3246e+06	1.30238e+07	1.17636e+07	1.30498e+07	6.47891e+06	4.60089e+06	9.60129e+06	1.17991e+07	1.30439e+07	1.07266e+07	3.2753e+06
M504T126	68367.5	174337	91877.5	130548		33923.5	32120.1	91417.9	55438.9	75064.2	45870.2	157496	85762.4	33880.1		91241.5	33173.6	161652	106347	103774	88032.1	36506.4	84582.6	82900.2	76502.1	88142.8	34020	156010	20214.9	50816.8	90826.8	82213.5	54185.2	30622.5	166355	58944.9	24286.5		45982.8	39474.1	116255	38499.5	125878	120499	121918	63246.9	41988	69479.7	47870.9
M505T37	1.67355e+06	2.76997e+06	6.59549e+06	3.55537e+06	1.06385e+07	3.24087e+06	2.60079e+06	5.37601e+06	7.8614e+06	1.05159e+07	7.13976e+06	3.88346e+06	4.17665e+06	6.15958e+06	8.11562e+06	4.18249e+06	7.86333e+06	5.25437e+06	2.62167e+06	2.51876e+06	6.31009e+06	5.24586e+06	2.25624e+06	3.6627e+06	4.55672e+06	7.71431e+06	1.42582e+06	2.91474e+06	1.16681e+07	6.84805e+06	3.12406e+06	4.09633e+06	8.39864e+06	6.48102e+06	5.33434e+06	5.72088e+06	1.31633e+07	5.24987e+06	6.97523e+06	9.25733e+06	8.68732e+06	9.52465e+06	4.79689e+06	3.36927e+06	7.38234e+06	8.50343e+06	1.00342e+07	7.92864e+06	6.2298e+06
M505T442	692481	773330	623197	642955	400443	775404	915906	635936	884914	628590	670263	994845	800280	669183	575126	939505	562975	907181	738280	865057	727852	723161	645106	487452	947528	935366	331494	652888	426034	630302	830623	394766	955516	990606	999673	806841	446037	756350	786027	633270	1.02525e+06	753205	943854	720073	978345	1.05729e+06	725882	777670	782302
M506T176	324429	1.41628e+06	645922	1.20538e+06	153832	727192	268044	766592	393562	576450	358863	1.20059e+06	917147	322424	261572	719626	244377	1.34993e+06	777870	990475	892985	491608	951653	592764	524501	509642	244571	1.43241e+06	249278	195189	408496	810472	751643	332333	1.15194e+06	335180	239264	104388	398110	601561	695916	328722	962942	1.13073e+06	947094	463464	376082	505154	379571
M506T441	217888	147613	228857	172591	58102.8	279500	230596	174371	309061	118713	180980	243719	218588	206797	173880	234947	145871	210094	203144	231210	183798	171670	172280	74451.6	255489	270726	221134	186369	117327	197241	246495	180306	332973	257819	280693		122416	218073	217902	173700	279790	180620	280249	88467.1	286957	355512	216457	207662	270105
M507T37	725121	1.45438e+06	3.1953e+06	1.60486e+06	5.52819e+06	1.55082e+06	1.07145e+06	2.50759e+06	3.85252e+06	4.88787e+06	3.25165e+06	1.61323e+06	1.85788e+06	2.76312e+06	3.68941e+06	1.8507e+06	3.72101e+06	2.51963e+06	2.88581e+06	1.16146e+06	3.09706e+06	2.41026e+06	1.28031e+06	1.69415e+06	2.27527e+06	3.49827e+06	666012	1.3838e+06	6.00285e+06	3.07541e+06	1.42388e+06	2.04445e+06	3.79263e+06	3.3414e+06	2.42432e+06	1.09595e+06	5.95604e+06	2.4916e+06	3.3168e+06	4.24342e+06	4.47624e+06	4.32095e+06	2.21933e+06	1.5362e+06	3.63086e+06	4.20866e+06	4.66897e+06	3.60789e+06	3.05478e+06
M507T177	74212.7	357318	158644	289759		188112	128705	203053	78416	116887	162281	271607	220625	29798.3	42839.5	183453	41788.9	349251	207643	271210	215754	96493.2	104780	72223.7	119309	105278	92740.3	179293		82952	103024	195335	82027.3	71497.1	145202	145707			72450.8	126422	167983		249394	277518	220999		95800.6	108752	75725.9
M508T245	344517	1.07056e+06		1.21886e+06	641020	1.35513e+06	1.94916e+06	285503	3.8027e+06	941879		3.88544e+06	517161	477992	432659	3.59344e+06	369349	2.49039e+06	864140	1.17722e+06	444606	1.05391e+06	274499	1.96037e+06	1.95322e+06	3.84998e+06	500362	213636	503859	443026	572029	414659	3.45529e+06	1.64926e+06	1.18843e+06	526103	571710	589193	951473	467199	3.29053e+06	960881	1.02576e+06	314547	889182	3.56926e+06	481331	713652	449310
M508T464	755566	294276	243134	267293	212669	336541	336101	594817	161009	135452	266390	590893	611205	270773	244048	492203	282483	402608	212085	322756	759132	208948	410472	392010	331100	181143	758119	375892	184419	213363	641428	554264	194802	320586	320286	786825	183081	308751	204836	114148	143506	252422	226066	436286	278006	151867	246843	178021	265789
M509T37_1	201348	339656	1.01556e+06	435368	1.67709e+06	454459	396967	786164	1.08827e+06	1.54695e+06	989069	575253	485392	901213	1.15012e+06	567640	1.22161e+06	664762	853342	307553	886961	744048	271545	472032	655484	1.03664e+06	177089	433568	1.89121e+06	983235	434605	263303	1.15618e+06	922744	696701	848843	1.7934e+06	717498	1.08349e+06	1.29593e+06	1.33349e+06	1.42761e+06	303480	223772	994164	1.19747e+06	1.40941e+06	1.11208e+06	814057
M509T37_2	247151	568684	1.44534e+06	754850	2.37168e+06	653602	551301	1.13119e+06	1.44898e+06	2.34015e+06	1.40251e+06	752518	832770	1.14779e+06	1.61135e+06	841753	1.74599e+06	1.19143e+06	1.08605e+06	512289	1.21511e+06	984588	422360	760657	854541	1.60007e+06	220795	608034	2.30084e+06	1.23642e+06	558559	780638	1.47608e+06	1.39063e+06	1.1439e+06	1.15974e+06	2.60145e+06	987368	1.2238e+06	1.97074e+06	1.72639e+06	2.08016e+06	1.03274e+06	647568	1.51355e+06	1.6997e+06	2.01703e+06	1.44881e+06	1.1609e+06
M511T37	864526	1.54557e+06	3.68551e+06	1.87065e+06	5.60448e+06	1.75032e+06	1.39427e+06	2.92271e+06	4.05336e+06	5.79862e+06	3.77219e+06	2.07627e+06	2.12588e+06	3.09624e+06	4.72106e+06	2.19975e+06	4.56308e+06	2.81894e+06	3.14494e+06	1.30474e+06	3.47959e+06	2.87523e+06	1.30346e+06	2.08892e+06	2.61729e+06	4.09217e+06	842908	1.6099e+06	6.25694e+06	1.51306e+06	1.68417e+06	2.29875e+06	4.32491e+06	3.50142e+06	2.9416e+06	3.15255e+06	7.11386e+06	2.92971e+06	3.61302e+06	5.0496e+06	4.91302e+06	5.29007e+06	2.64015e+06	1.81588e+06	4.00004e+06	4.84385e+06	5.17827e+06	4.09431e+06	3.15936e+06
M512T100	600875	479509	474200	798239	277239	958067	812536	536116	1.29242e+06	439252	506757	2.59901e+06	654027	577845	388015	2.51281e+06	264179	2.00517e+06	561708	907362	569346	608158	365799	943546	968062	1.32538e+06	520039	288367	200354	253836	669347	463760	1.28582e+06	893337	870686	473300	218966	623429	478840	540389	1.16295e+06	512154	873777	415281	492358	1.25711e+06	545909	360354	195119
M513T37	1.10233e+06	1.70073e+06	4.1371e+06	844467	6.60837e+06	1.89402e+06	1.55584e+06	3.19924e+06	4.52084e+06	6.57017e+06	4.35048e+06	2.25004e+06	2.61123e+06	3.3225e+06	5.22464e+06	2.47864e+06	5.0081e+06	3.43637e+06	3.78972e+06	1.36548e+06	3.99477e+06	3.08894e+06	1.44165e+06	2.37057e+06	2.95608e+06	4.72942e+06	945192	1.80912e+06	6.87079e+06	3.8214e+06	1.84102e+06	2.44888e+06	4.89386e+06	4.02215e+06	3.31094e+06	3.66306e+06	8.18662e+06	3.18038e+06	4.24299e+06	5.79462e+06	5.46266e+06	6.03995e+06	2.94557e+06	2.11606e+06	4.68861e+06	5.61618e+06	6.19001e+06	4.72462e+06	3.47226e+06
M515T37_1	527250	775452	818862	766399	909715	715660	621937	689865	802406	946714	906085	733767	662114	933966	584559	707928	845105	763300	891009	509355	761007	845022	560413	828141	809858	878765	506545	784800	920333	792232	557278	779520	892748	772601	859476	895300	781613	823740	906718	868181	1.11488e+06	835723	886638	775888	810363	798442	977726	1.14803e+06	738738
M515T37_2	650434	1.00714e+06	2.63415e+06	1.47372e+06	4.04566e+06	1.27258e+06	1.05804e+06	2.02807e+06	2.93227e+06	4.27615e+06	2.65746e+06	1.51882e+06	1.61314e+06	2.37481e+06	3.06839e+06	1.60028e+06	3.04536e+06	1.98725e+06	2.516e+06	930081	2.38205e+06	2.00692e+06	904965	1.53358e+06	1.67342e+06	2.92534e+06	567907	1.12981e+06	4.86768e+06	2.51125e+06	1.23506e+06	1.61281e+06	3.1069e+06	2.61864e+06	2.04456e+06	2.36119e+06	5.15627e+06	1.86842e+06	2.52191e+06	3.81535e+06	3.74472e+06	3.81825e+06	1.83008e+06	1.14761e+06	2.62565e+06	3.39467e+06	3.76253e+06	3.19471e+06	2.21397e+06
M517T37_1	1.66487e+06	2.28622e+06	2.55712e+06	2.63024e+06	2.8377e+06	2.17012e+06	2.04311e+06	2.60519e+06	2.93361e+06	3.06362e+06	2.74328e+06	2.20268e+06	2.30825e+06	2.76974e+06	2.76258e+06	2.34003e+06	2.7389e+06	2.53736e+06	2.88819e+06	1.94109e+06	2.35381e+06	2.78876e+06	2.13243e+06	2.2468e+06	2.71312e+06	2.81399e+06	1.4889e+06	2.1154e+06	2.66398e+06	2.77094e+06	2.02591e+06	2.53887e+06	2.9403e+06	2.79721e+06	2.52507e+06	2.66703e+06	2.69313e+06	2.38859e+06	2.82501e+06	2.83055e+06	3.31222e+06	2.80831e+06	2.30797e+06	2.30193e+06	2.6419e+06	3.09317e+06	2.89399e+06	3.33519e+06	2.67593e+06
M517T37_2	71323.5		1.00851e+06	537904	1.53867e+06	373626	423750	679118	1.06527e+06	1.39672e+06	1.04513e+06	504330	547857	825974	952031	605898	1.14346e+06	706564	974388	329209	913779	725215	356198	257459	651234	1.17265e+06	183830	404177	1.67699e+06	964651	403327	607893	911861	794064	749294	886849	2.01921e+06	680252	926881	1.41254e+06	1.2924e+06	1.27703e+06	751183	458905	1.01676e+06	1.1431e+06	1.38033e+06	1.02504e+06	839392
M519T37_1	2.01904e+06	3.13747e+06	3.48748e+06	3.3962e+06	4.03161e+06	2.87802e+06	2.82116e+06	3.64036e+06	3.81285e+06	4.39942e+06	3.43615e+06	3.25691e+06	2.99794e+06	3.57939e+06	3.58204e+06	3.32281e+06	3.60633e+06	3.532e+06	3.89022e+06	2.55214e+06	3.25642e+06	3.77261e+06	2.80603e+06	3.28471e+06	3.58396e+06	3.49804e+06	2.15628e+06	3.01789e+06	3.66188e+06	4.07173e+06	2.75435e+06	3.28251e+06	4.05131e+06	3.7371e+06	3.46545e+06	3.46687e+06	3.69326e+06	3.51593e+06	3.9512e+06	3.8996e+06	4.41182e+06	3.44156e+06	3.22704e+06	2.87594e+06	3.49322e+06	4.12811e+06	4.12825e+06	4.31366e+06	3.6257e+06
M519T37_2	313894	646788	1.58437e+06	682591	2.25074e+06	631801	504211	1.02224e+06	1.48445e+06	2.2302e+06	1.60556e+06	790080	849482	1.28145e+06	1.88045e+06	995997	1.61874e+06	1.00075e+06	1.31367e+06	428140	1.32081e+06	1.16797e+06	529665	826236	1.0185e+06	1.65616e+06		630070	2.61625e+06	1.35354e+06	689406	878786	1.82838e+06	1.32917e+06	1.18421e+06	1.12382e+06	2.66509e+06	1.2259e+06	1.32148e+06	1.97419e+06	1.74052e+06	2.06231e+06	1.02843e+06	789378	1.52885e+06	1.78565e+06	2.05318e+06	1.64299e+06	1.28805e+06
M521T37_1	1.7242e+06	2.30609e+06	2.74786e+06	2.53294e+06	2.7338e+06	2.27477e+06	2.09494e+06	2.76611e+06	2.86096e+06	3.27933e+06	2.5705e+06	2.26968e+06	2.29055e+06	2.86712e+06	2.76399e+06	2.33763e+06	2.80245e+06	2.51838e+06	3.06718e+06	1.87805e+06	2.30391e+06	2.91605e+06	1.98694e+06	2.3938e+06	2.66875e+06	2.93659e+06	1.62231e+06	2.26254e+06	3.14184e+06	2.93379e+06	2.07038e+06	2.45565e+06	2.94164e+06	2.85129e+06	2.61914e+06	2.72452e+06	2.97364e+06	2.60024e+06	2.99901e+06	2.90775e+06	3.4721e+06	2.74087e+06	2.4154e+06	2.3313e+06	2.6083e+06	3.18579e+06	3.0743e+06	3.11267e+06	2.80249e+06
M521T37_2	884165	1.56536e+06	3.56016e+06	1.75935e+06	5.07542e+06	1.57065e+06	1.43334e+06	2.56253e+06	3.87922e+06	5.3566e+06	3.57035e+06	1.88837e+06	2.07921e+06	3.14674e+06	4.18183e+06	2.12303e+06	3.98506e+06	2.70611e+06	3.05604e+06	545534	3.27168e+06	2.63144e+06	1.24529e+06	1.89422e+06	2.41847e+06	4.1832e+06	735037	1.52326e+06	6.02148e+06	3.16704e+06	1.53384e+06	2.08024e+06	4.03142e+06	3.45289e+06	2.67252e+06	1.36504e+06	6.44321e+06	2.91568e+06	3.43974e+06	4.81662e+06	4.32648e+06	4.78503e+06	2.50291e+06	1.78001e+06	3.34528e+06	4.36169e+06	4.56201e+06	3.83976e+06	2.75371e+06
M522T125	389970	441733	799443	591639	885572	552066	704460	249379	678153		669894	469488	578882	1.34496e+06	1.23986e+06	661751	1.09654e+06	575438	600741	612141	608689	712215	779803	1.17505e+06	1.52217e+06	1.37919e+06	526245	406704	784357	878909	915102	465516	952321	1.15472e+06	368364	275946	855292	1.30608e+06	1.10224e+06	1.81341e+06	457573	885132	697686	688982	353938	1.35579e+06	1.16417e+06	1.06161e+06	803407
M522T478	413386	173122		244197	425016	224713	262634	454074	123073		224755	241894	312974	218188	229896	229663	393974	210410	170598	55150.6	423894	180075	344409	254912	247353	120295	387305	280284	362867	185208	356445	342188	133208	287200		472246	379263	260472	176643	147535	175032	234863	98419.5	331384	139328	108667	264060	100043	244499
M523T37_1	783573	1.17382e+06	1.34643e+06	1.29756e+06	1.43594e+06	1.00104e+06	1.17219e+06	1.35787e+06	1.43416e+06	1.59042e+06	1.37182e+06	1.16659e+06	988457	1.43507e+06	1.14985e+06	556270	1.16773e+06	1.24924e+06	1.56006e+06	905554	1.20802e+06	1.33468e+06	955849	1.30278e+06	1.40485e+06	1.39499e+06	693135	1.08963e+06	1.36195e+06	1.51795e+06	1.09473e+06	1.1311e+06	1.39624e+06	1.46184e+06	1.16485e+06	1.4362e+06	1.49874e+06	1.10232e+06	1.56007e+06	1.34924e+06	1.49765e+06	1.44336e+06	1.19913e+06	1.06615e+06	1.20545e+06	619318	1.4948e+06	1.5587e+06	1.34755e+06
M523T37_2	842888	1.48129e+06	3.37245e+06	1.63963e+06	4.99371e+06	1.58271e+06	1.33328e+06	2.43339e+06	3.71673e+06	5.45043e+06	3.29979e+06	1.78407e+06	1.96135e+06	2.8729e+06	4.04678e+06	2.09544e+06	3.58336e+06	2.59603e+06	2.78987e+06	1.3569e+06	3.10548e+06	2.45093e+06	1.17533e+06	1.86691e+06	2.42422e+06	3.57233e+06	869038	1.48763e+06	5.67941e+06	2.89101e+06	1.54173e+06	2.0182e+06	3.74007e+06	3.20917e+06	2.43041e+06	2.65944e+06	6.12556e+06	2.78443e+06	3.14472e+06	4.67232e+06	4.43318e+06	4.44465e+06	2.35762e+06	1.64274e+06	3.34959e+06	4.13221e+06	4.49379e+06	3.48571e+06	2.6142e+06
M523T125	86272.6	159119	253743		214628	134034	166415		76108	38293.9	173545	105482	164468	313354	337809	131290	131348	133237	147675	149617	92660	221581	100475	219747	345653	266033	131226		199349	298644	183845	140247	308903	283313	139539	54413.5	210616	335414	235291	449247	107301	234969	67174.4	148142	80243.4	359062	430575	155579	236107
M524T99	2.93771e+06	3.22796e+06	4.16148e+06	3.05179e+06	1.46295e+06	1.18504e+06	3.0428e+06	4.24381e+06	2.20239e+06	5.64131e+06	5.36328e+06	2.05805e+06	2.21604e+06	5.20294e+06		1.12919e+06	3.42906e+06	4.29079e+06	3.83668e+06	1.79862e+06	2.45086e+06	2.93122e+06	3.02951e+06	2.07903e+06	3.80778e+06	2.21093e+06	1.41524e+06	3.41718e+06	4.28229e+06	3.91564e+06	2.52822e+06	1.63043e+06	3.45387e+06	1.85655e+06	4.51645e+06	3.86185e+06	4.58844e+06		3.70685e+06	5.90328e+06	2.61436e+06		4.30275e+06	1.89126e+06	2.59513e+06		4.01081e+06	4.31488e+06	2.62752e+06
M524T106	2.38499e+06	2.01145e+06	3.61252e+06	1.60613e+06	5.92844e+06	1.76796e+06	1.60348e+06	1.84357e+06	6.76478e+06	3.56193e+06	2.10914e+06	1.7876e+06	3.29672e+06	4.19724e+06	6.95585e+06	3.92433e+06	3.18423e+06	2.15624e+06	2.42615e+06	5.58478e+06	1.88695e+06	2.79771e+06	3.56831e+06	6.30908e+06	2.81876e+06	3.37691e+06	4.7234e+06	1.94921e+06	1.96603e+06	2.50458e+06	4.16881e+06	4.84978e+06	3.50942e+06	6.36867e+06	3.365e+06	1.89821e+06	1.98261e+06	6.86642e+06	3.46469e+06	2.73855e+06	3.18245e+06	5.30309e+06	3.45669e+06	2.01842e+06	2.34933e+06	5.0022e+06	3.18693e+06	2.77146e+06	7.92618e+06
M524T181	724138	1.27061e+06	798501	1.20611e+06	903675	1.40021e+06	1.22573e+06	672602	1.87773e+06	859304	822945	2.22744e+06	1.24635e+06	842981	1.05746e+06	1.88614e+06	845713	1.92899e+06	1.01538e+06	1.40882e+06	813475	1.00176e+06	1.03423e+06	1.31123e+06	1.37066e+06	2.30848e+06	838451	878213	778881	710165	1.35814e+06	912855	2.08743e+06	1.27194e+06	903219	803987	806745	1.35914e+06	881778	933632	1.69053e+06	1.18876e+06	861738	1.0367e+06	847799	2.31371e+06	981688	876173	775612
M525T37_2	406377	425523	412183	514557	409927	413120	324104	401740	386829		440251	329607	340369	467564		423600	373112	486671	552398	310627	389719	506702	422908	397979	434346	419824	264915	445883		483127	372808	432491	453295	408946	398637	450729	446190	370026	612160	447807	554248	368437	453465		364610	470372		498620	568188
M525T37_3	429421	672831	1.53979e+06	893606	2.27719e+06	768571	626872	1.31416e+06	1.95866e+06	2.67154e+06	1.71822e+06	874424	989582	1.36667e+06	2.09849e+06	1.12118e+06	2.08383e+06	1.1806e+06	1.54037e+06	598183	1.43967e+06	1.3567e+06	637232	984130	1.23684e+06	1.86476e+06	384297	706755	2.90564e+06	1.49909e+06	704702	886078	1.79007e+06	1.72903e+06	1.27202e+06	1.29579e+06	3.43028e+06	1.22757e+06	1.65132e+06	2.28802e+06	2.3134e+06	2.4143e+06	1.10384e+06	923419	1.85301e+06	2.11431e+06	2.29005e+06	1.8921e+06	1.33855e+06
M525T99	873906	1.02685e+06	1.24566e+06	872657	442521	373649	912926	1.38902e+06	624627	1.65514e+06	1.58995e+06	617975	676149	1.53318e+06		316655	1.04381e+06	1.29829e+06	1.20121e+06	526714	712233	852932	864921	603661	1.12447e+06	650960	420664	971221	1.22732e+06	1.13593e+06	755186	464148	1.00395e+06	534566	1.32868e+06	1.11759e+06	1.37551e+06		1.09691e+06	1.78099e+06	774442		1.26413e+06	584372	793951		1.22696e+06	1.30013e+06	763985
M525T106	689049	516263	1.083e+06	434904	1.73077e+06	538806	486264	566548	1.9799e+06	1.04501e+06	617780	553346	946483	1.25575e+06	2.48314e+06	1.15039e+06	967926	635610	756629	1.65068e+06	555507	845767	1.10145e+06	1.84944e+06	852895	1.15018e+06	963368	572260	590701	740245	2.02655e+06	1.39873e+06	1.06671e+06	1.83667e+06	1.00293e+06	587000	576979	2.05803e+06	1.00709e+06	862131	921141	1.94418e+06	1.03376e+06	602392	673984	1.83292e+06	963083	818257	2.34151e+06
M525T181	179914	322879	185763	297971	230534	366516	338228	171839	509697	223321	189212	574677	288748	205449	267552	233733	215562	518422	264381	355758	214657	138103	260963	362620	358514	618127	118003	216800	202872	179946	159271	246694	539298	333213	244028	216352	208164	373656	233311	233394	445777	319768	221788	268667	227435	605961	258063	234245	194844
M526T93	202123	293745	379831	111057	68745.5	122316	105462	246771	122242	202884	414424	173958	153845	204332	152220	103035	272471	208981	179559	181393	252688	250572	194756	209516	83768.2	69546.6	111228	293958	252332	247514	80302.8	161046	211660	131290	200527	191085	103984	46552	204933	187794	225420	156182	180883	216890	149254	146743	211329	262968	102306
M526T106	106856	102238	174537		267125				306755	146032	107874		151284	173007	386139	173058	134977	89756.4	127275	247336		130760	187418	287827	125812	84183.2	167412		68091.9	125247	344929	221090	172349	281633	154850	97477.1	102415	345562	174969	131445		272101	186919	87963.2		281338		131542	272410
M526T122	880457	952771	2.54828e+06	699791	9.80413e+06	805545	1.68463e+06	759844	7.77922e+06	2.57062e+06	1.54287e+06	1.04397e+06	1.36853e+06	2.95388e+06	6.769e+06	2.72394e+06	3.79806e+06	1.10117e+06	1.81101e+06	3.19679e+06	698516	2.13939e+06	1.57623e+06	4.1825e+06	2.75037e+06	3.46977e+06	2.186e+06	815700	2.72669e+06	1.70862e+06	1.88553e+06	2.54931e+06	3.31239e+06	7.9986e+06	2.28261e+06	817650	2.99946e+06	5.43792e+06	2.48809e+06	2.05396e+06	3.06775e+06	5.72903e+06	2.43633e+06	898569	1.4742e+06	5.25895e+06	2.32195e+06	2.02806e+06	6.62654e+06
M526T113	1.51797e+06	2.10036e+06	3.88001e+06	1.89675e+06	3.38213e+06	865502	3.91953e+06	2.08788e+06	3.34326e+06	5.6673e+06	4.57645e+06	1.7707e+06	1.49068e+06	4.79181e+06	1.2651e+06	1.06196e+06	5.75333e+06	3.10448e+06	3.78777e+06	1.31682e+06	1.20766e+06	3.06775e+06	1.90192e+06	3.29823e+06	5.71993e+06	3.37261e+06	866913	1.9972e+06	7.81941e+06	3.64267e+06	1.65742e+06	1.06001e+06	4.61183e+06	3.08522e+06	4.06635e+06	1.92195e+06	8.74566e+06	744301	3.85555e+06	5.2608e+06	3.60365e+06	1.06978e+06	3.97915e+06	1.22535e+06	2.47678e+06	1.33212e+06	3.68286e+06	4.49194e+06	2.78861e+06
M527T37_1	956418	1.21979e+06	1.56353e+06	1.44843e+06	1.40913e+06	1.13579e+06	1.21405e+06	1.4381e+06	615755	1.71664e+06	1.36917e+06	1.22985e+06	1.07722e+06	1.33934e+06	1.49807e+06	1.24995e+06	1.34003e+06	1.3614e+06	1.42086e+06	1.05391e+06	1.27432e+06	1.33638e+06	1.14657e+06	1.39566e+06	1.62295e+06	1.69036e+06	813391	1.25457e+06	1.54258e+06	1.49169e+06	1.09356e+06	1.37421e+06	1.56891e+06	1.52968e+06	1.3977e+06	1.62176e+06	1.37211e+06	1.23689e+06	1.46415e+06	1.67466e+06	1.94204e+06	1.37415e+06	1.32708e+06	1.23036e+06	1.55647e+06	1.70422e+06	1.59518e+06	1.64272e+06	1.44537e+06
M527T93	48728.4	63408.7	99127.9	28889.9			45928.9	49856.9	25597.8	44960	106278	43974.6	30920.5	20352.5	29321.4		48622.7	55336.3	106435	30833.4	67411.5	55445.7	39585.3	50787.5	49287.9	31412.6		77378.9	48404.1	63735	35559.8	32538	64278.2		45326.8	44157.9	46842.3		49572.6	99785.9	53409.9		34525.5	48182.7	26783.8		38043.6	68926.8	44845.7
M527T113	446315	611989	1.19896e+06	529427	1.02194e+06	107675	1.22029e+06	611995	1.02259e+06	1.78402e+06	1.34996e+06	498372	437049	1.47047e+06	380138	315636	1.68266e+06	911591	1.13293e+06	388456	358809	855603	564274	993375	1.72266e+06	1.0162e+06	254848	578059	2.32215e+06	1.04483e+06	495956	332022	1.42713e+06	898963	1.21901e+06	584167	2.66004e+06	228416	1.13835e+06	1.58028e+06	1.08922e+06		1.22867e+06	353699	747302	399523	1.11474e+06	1.33106e+06	871304
M527T122	257594	275147	755696	215355	2.89772e+06	234044	468981	210366	2.34901e+06	759688	469447	306207	416395	851766	2.01667e+06	783926	1.15946e+06	333231	570621	956214	209391	638607	457922	2.33801e+06	815109	1.05416e+06	654003	251557	811752	529332	557201	770935	956715	2.38179e+06	679232	232391	909502	1.64901e+06	737408	570346	897087	1.28555e+06	700029	254049	442451	2.10273e+06	683980	613621	2.04455e+06
M528T120	498867	1.34597e+06	1.74397e+06	1.0938e+06	1.1392e+06	661086	991382	1.17229e+06	621949	1.15412e+06	1.81168e+06	917754	806542	881962	385475	272925	1.7262e+06	1.0323e+06	2.01097e+06	916735	1.15131e+06	1.27072e+06	934165	556472	927047	810181	611853	1.45295e+06	2.00157e+06	1.14395e+06	398952	816455	560899	638312	1.06669e+06	834412	1.05396e+06	254348	979430	1.68395e+06	1.13658e+06	824190	942896	581966	831286	752148	972275	1.28044e+06	1.01929e+06
M528T151	273749	382627	530578	354442	569064	168852	596522	349781	500787	718334	569983	419942	290053	619584		235159	915161	650848	495736	280430	200360	383042	381662	538948	796868	519546	154344	382793	1.27805e+06	430274	360368	205838	700803	516479	985537	331683	1.50213e+06	122320	496758	672144	520414		993934		577938	235587	483944	592514	379778
M528T163	136971				957694	148450			675809	657186	205196	203337	254314	365330	646649	567432	588528		230983	326325	105522	234788	284796	1.23937e+06	415337	522272	212120	137808	497731	207348	366278	255241	482099	755487	541605		499170	681802	313325	252829	432029	737376	583077	142795	346878	761983	266627		447978
M529T37_1	1.17197e+06	1.40492e+06	1.7403e+06	1.67966e+06	1.76875e+06	1.44473e+06	1.40071e+06	1.62641e+06	1.61635e+06	2.08425e+06	1.63975e+06	637441	1.39256e+06	1.9337e+06	1.53058e+06	1.632e+06	1.73828e+06	1.35766e+06	1.84329e+06	1.17293e+06	1.46069e+06	1.74427e+06	1.37207e+06	1.57828e+06	1.81986e+06	1.55627e+06	1.07241e+06	1.46823e+06	1.74097e+06	1.86667e+06	1.38505e+06	1.46704e+06	1.93383e+06	1.64406e+06	1.75167e+06	1.91782e+06	1.59174e+06	1.5044e+06	1.81976e+06	1.53823e+06	2.01676e+06	1.66007e+06	1.58065e+06	1.39069e+06	1.71081e+06	2.03557e+06	1.97786e+06	2.13787e+06	1.81593e+06
M529T37_2	450488	772791	1.81454e+06	944495	2.55312e+06	926112	681621	1.32094e+06	2.10244e+06	2.89897e+06	1.90796e+06	966001	1.0669e+06	1.60998e+06	2.33781e+06	1.1165e+06	1.95912e+06	1.3671e+06	1.60736e+06	715249	1.57802e+06	1.42063e+06	717961	1.04846e+06	1.33626e+06	2.14666e+06	414663	857518	3.02127e+06	1.64633e+06	845415	1.19156e+06	2.24362e+06	1.9015e+06	1.4009e+06	1.60549e+06	3.34025e+06	1.50129e+06	1.86463e+06	2.66412e+06	2.28922e+06	2.45283e+06	1.30704e+06	949304	1.80183e+06	2.16866e+06	2.59314e+06	1.86997e+06	1.52872e+06
M529T121	132788	386484	526516	304138	144250	74786.4	144613	317900	176053	150842	511324	114470	218856	118638	223075	75212.4	505332	301959	265075	240569	341013	352637	268231	328290	269434	222322	155878	212427	308980	320608	219607	229203	329481	89343	291832	99663.9	300189	65048.3	287285	465587	151626	109198	143304	313995	234871	91613.5	276223	350623	287358
M530T120	34184.7	25714.3	71019.8	27231.7	30957.6		32100.1	39907.9	6201.95	32698.8	82223	32140.1	24675.5	19656.3			77009.5	34851.7	88328.3		45793.7	44089.9	22977.4	45003.5	21590.6		11242.1	66448.2	91034.9	16373.1	34117.6	30887.2	33492.2		49229	22953.7	83455.4		29249.8	68928.5	36720.5	24788	24728.9	43007.6		25721.9	31587.3	45862.1	26703.8
M531T37_1	707469	921901	1.05978e+06	1.07281e+06	444122	1.01388e+06	918761	1.15862e+06	1.10866e+06	1.26698e+06	1.0314e+06	906441	873638	1.04717e+06	1.09056e+06	1.07858e+06	938228	1.05322e+06	1.20686e+06	775694	1.05684e+06	1.0848e+06	916097	950526	1.21633e+06	1.11955e+06	631716	921715	963091	1.19194e+06	832803	1.03126e+06	567368	1.29195e+06	1.02697e+06	1.11174e+06	1.28574e+06	978573	1.2615e+06	1.29345e+06	1.21874e+06	953059	1.09208e+06	883542	1.15051e+06	1.10344e+06	1.15492e+06	1.30658e+06	1.19894e+06
M531T37_2	979536	1.6252e+06	3.74515e+06	1.96235e+06	5.42108e+06	1.82644e+06	1.68417e+06	2.7099e+06	4.45457e+06	5.66983e+06	3.66959e+06	2.04618e+06	2.26582e+06	3.25884e+06	4.60829e+06	2.31069e+06	4.23572e+06	2.80607e+06	3.1472e+06	1.40806e+06	3.13002e+06	2.93319e+06	1.47849e+06	2.13073e+06	2.73905e+06	4.07507e+06	957765	1.78122e+06	6.60214e+06	3.16932e+06	1.81514e+06	2.18436e+06	4.0701e+06	3.66119e+06	2.70787e+06	2.92471e+06	6.75618e+06	3.22229e+06	3.75068e+06	4.95881e+06	4.72891e+06	4.95402e+06	2.57513e+06	1.98502e+06	3.68101e+06	4.71638e+06	4.76819e+06	3.85281e+06	2.87377e+06
M531T441	366233	307784	287348	235716	157448	351558	566658	332049	410518	292048	296092	684115	438795	294862	267327	604149	209072	543816	337034	369116	381996	287269	252879	587025	530822	494329	449275	306099	177786	257841	489193	380169	479469	518918	512385	447327	189421	358885	366955	319390	484573	356969	529939	349217	497883	623884	315242	343364	384269
M533T37_3	809834	1.31894e+06	2.73585e+06	1.49108e+06	4.17169e+06	1.42594e+06	1.1903e+06	2.04064e+06	3.42236e+06	4.45632e+06	2.88585e+06	1.58034e+06	1.77791e+06	2.60639e+06	3.89932e+06	1.76404e+06	3.475e+06	2.20329e+06	2.3583e+06	1.26365e+06	2.54496e+06	2.39287e+06	1.17569e+06	1.7328e+06	1.95916e+06	3.40897e+06	782078	1.37275e+06	5.26274e+06	2.50095e+06	1.50045e+06	1.79789e+06	3.47404e+06	2.89365e+06	977702	2.29706e+06	5.1669e+06	2.34466e+06	2.88548e+06	3.8813e+06	3.5875e+06	3.52866e+06	2.07812e+06	1.50292e+06	3.02231e+06	3.55944e+06	4.02304e+06	3.27538e+06	2.37683e+06
M533T316	603524	462226	535091	542966	502285	254054	538959	548538	529284	523494	535954	538874	634646	565733	516344	508792	569428	585300	592223	589543	512170	510055	512132	474612	458816	517401	654454	492486	371607	420000	663846	591988	499239	501241	569219	569731	512954	567635	196216	500028	228895	308820	515015	559070	483525	509127	240569	525388	622660
M534T316	168747	139303	158689	140141	149545	166947	65292.6	158112	145826	120295	158412	155115	193554	163022	142068	153485	166592	173217	183320	175381	158206	157856	147664	142234	149059	151102	208109	141359	105148	115665	201842	172168	146148	63385	160367	171786	157867	154029	128228	124852	141238	184071	159709	176047	130695	144973	182996	73508.4	183243
M534T466	941989	450519	278110	320507	333523	395029	329124	701386	161545	273846	328291	590317	639330	242798		622025	418926	389957	235173	311772	919597	264080	447435	349722	319277	171162	844145	229952	361259	269675	602363	650836	177242	373197	378680	893149	372548	352968	257391	251677	204213	306566	299142	518427	287246	121991	227178	268355	321098
M535T37_1	354945	423060	440186	477248	414110	479321	366185	505341	405999		489278	469170	446870	477680	358258	393851	387896	434284	505757	180118	335136	561956	425978	458224	497537	400650	352417	487562			375486	496232	296545	469359	381963	506271	326037	467584	450623	455781	557865		404555	410879	450430	596184		623454	507317
M535T37_2		479570	1.17092e+06		1.8411e+06	539816	191219	882738	1.22356e+06	2.04983e+06	1.17532e+06	580930	628556	1.06454e+06	1.38978e+06	649349	1.18305e+06	844859	1.05383e+06	436413	1.01449e+06	987071	445136	744417	835162	1.33421e+06	225701	527494	1.9415e+06	934731	563319	681051	1.43207e+06	1.19963e+06	899823	955497	2.46148e+06	803401	1.29485e+06	1.48979e+06	1.51045e+06	1.52467e+06	818509	680427	1.10028e+06	1.37093e+06	1.45283e+06	1.25081e+06	326532
M536T372	177607	320056	103410	379776	28498.5	426877	177802	154571	296131	57964.5	107002	489940	292475	87910.7	86679.3	453864	38927.7	490791	161362	417457	206709	174849	194363	122524	71455.5	337147	207668	186976		109837	297946	213734	338237	122013	128215	214104	14608.7	126603	166786	91800.1	282187	169622	100234	112268	121857	301333	119077	121080	124488
M537T490	7.33392e+06	4.0632e+06	4.09577e+06	3.781e+06	6.84328e+06	4.07782e+06	4.99275e+06	6.73684e+06	3.07862e+06	1.54173e+06	1.97989e+06	4.93406e+06	6.09156e+06	4.44229e+06	1.8759e+06	4.91469e+06	7.15321e+06	4.02141e+06	3.72508e+06	3.91825e+06	7.12259e+06	3.61919e+06	5.28846e+06	2.26664e+06	2.28899e+06	2.87943e+06	8.27197e+06	4.79346e+06	7.16382e+06	4.23691e+06	6.4938e+06	5.56739e+06	3.06883e+06	2.251e+06	3.91492e+06	3.43714e+06	7.16479e+06	4.57055e+06	3.65549e+06	4.18505e+06	3.21953e+06	3.62047e+06	4.21206e+06	5.58377e+06	3.71177e+06	1.52124e+06	4.48779e+06	3.78954e+06	4.82798e+06
M537T37	895572	1.11626e+06	1.23163e+06	1.29711e+06	1.21045e+06	1.03925e+06	1.0585e+06	1.44267e+06	1.323e+06	1.59333e+06	1.21401e+06	1.17405e+06	1.03902e+06	1.40187e+06	1.29531e+06	1.30688e+06	1.09275e+06	1.30083e+06	1.35378e+06	1.03299e+06	1.08056e+06	1.37265e+06	996576	1.15057e+06	1.45934e+06	1.40917e+06	899644	1.13758e+06	1.23977e+06	1.28723e+06	962713	1.19248e+06	1.5234e+06	1.25009e+06	1.2966e+06	1.41062e+06	1.27673e+06	1.31758e+06	1.45734e+06	1.46906e+06	1.69286e+06	1.2932e+06	1.16315e+06	1.04329e+06	1.28507e+06	1.43604e+06	1.34877e+06	1.56562e+06	1.24486e+06
M538T490	2.57976e+06	1.47804e+06	1.39892e+06	1.39152e+06	2.46643e+06	1.46714e+06	1.82356e+06	2.51444e+06	1.13396e+06	1.19766e+06	759636	1.77433e+06	2.1362e+06	1.51381e+06	1.43299e+06	1.87644e+06	2.58967e+06	1.51436e+06	1.3427e+06	1.42446e+06	2.70255e+06	1.31234e+06	1.85176e+06	1.84935e+06	1.89525e+06	1.14644e+06	2.94142e+06	1.87094e+06	1.23052e+06	1.54673e+06	2.44773e+06	2.09148e+06	1.06586e+06	1.71854e+06	1.45995e+06	2.97237e+06	2.62778e+06	1.69645e+06	1.32798e+06	1.49533e+06	565330	1.32888e+06	1.45495e+06	867984	1.40712e+06	491974	1.69301e+06	1.37266e+06	1.76218e+06
M538T110	1.15721e+06	1.05747e+06	467140	1.001e+06	522918	556271	986983	537394	1.46275e+06	869353	367873	1.19709e+06	774488	757763	642730	1.06121e+06	737241	985052	749068	1.27507e+06	626314	616512	739647	1.35061e+06	1.42899e+06	1.49499e+06	932665	942133	395275	585724	854398	688402	1.47405e+06	1.17655e+06	1.45778e+06	597958	430663	969261	845642	743084	1.16878e+06	928529	1.32717e+06	493687	789870	1.6192e+06	498602	765275	584180
M539T490	499475		198383	215874	435464	224195	296058	466016	132161	81769.2	257718	249140	375967	294982	198793	278521	423235		215994		514634	170150	367918	299166	261650	152898	471291	247779	448456	320936	354584	333276		243059	160142	580751	498434	238281	183869	258511		200781	258759	386561	165472	133849	256082	189177	305489
M539T37_1	898067	1.27774e+06	1.25508e+06	1.16221e+06	1.16824e+06	1.05666e+06	450228	1.33653e+06	1.29213e+06	1.51838e+06	1.31013e+06	1.07206e+06	1.05587e+06	1.33205e+06	1.25221e+06	1.28499e+06	1.29024e+06	1.28568e+06	1.41908e+06	985482	1.15372e+06	1.37743e+06	946093	1.24628e+06	1.36445e+06	1.40474e+06	939851	1.06542e+06	1.20625e+06	1.31381e+06	992952	1.34212e+06	1.3986e+06	1.3562e+06	1.31918e+06	1.48573e+06	1.28863e+06	1.21227e+06	1.49898e+06	1.48838e+06	1.62035e+06	1.14253e+06	1.14775e+06	1.03102e+06	1.10051e+06	1.52001e+06	1.35514e+06	1.53889e+06	1.21341e+06
M539T37_2	586145	1.04455e+06	2.00318e+06	1.10662e+06	3.0222e+06	1.1025e+06	787776	1.60858e+06	2.47197e+06	3.37427e+06	2.09123e+06	1.11716e+06	1.22066e+06	1.74798e+06	2.47087e+06	1.29586e+06	2.33098e+06	1.54878e+06	1.90495e+06	998305	1.60146e+06	1.73689e+06	878332	1.2245e+06	1.57515e+06	2.48197e+06	608746	939435	3.51808e+06	1.78674e+06	957193	1.21571e+06	2.5388e+06	2.07617e+06	1.68328e+06	1.68217e+06	3.94994e+06	1.69975e+06	2.08332e+06	2.91955e+06	2.64515e+06	2.6929e+06	1.39369e+06	1.26242e+06	2.29208e+06	2.57897e+06	2.60541e+06	2.2581e+06	1.64387e+06
M540T35	2.8853e+06	1.80497e+06	1.52781e+06	1.88029e+06		1.92535e+06	1.26454e+06	2.21864e+06		1.46374e+06	1.58665e+06	2.28921e+06	3.17043e+06	2.1332e+06	1.38921e+06	2.26226e+06	1.39975e+06	2.64103e+06	1.53368e+06	2.3162e+06	2.67535e+06	1.50068e+06	2.69844e+06	1.51219e+06	1.40284e+06	920439	4.20262e+06	3.68012e+06	1.08382e+06	1.59e+06	4.14196e+06	3.1264e+06	1.07297e+06	1.26855e+06	2.32428e+06	2.5336e+06	1.00622e+06	2.07791e+06	1.58443e+06	1.85291e+06	1.20113e+06	1.4333e+06	2.57108e+06	3.27199e+06	2.02942e+06	1.01687e+06	1.80714e+06	1.65808e+06	1.98977e+06
M540T43	3.75361e+06	3.40497e+06	2.28351e+06	3.30894e+06	3.25174e+06	2.857e+06	1.53984e+06	3.08111e+06	1.01605e+06	2.3663e+06	1.92356e+06	2.3213e+06	2.40749e+06	2.17713e+06	1.57397e+06	2.27976e+06	1.73744e+06		1.78356e+06	2.53725e+06	1.86823e+06	1.82416e+06	3.72818e+06	1.44388e+06	1.41772e+06	917683	3.03694e+06	3.4383e+06	1.53556e+06	1.80832e+06	3.04377e+06	2.57411e+06	1.04107e+06		2.3912e+06	2.29337e+06	1.57027e+06	1.57765e+06	1.71048e+06	2.03061e+06	1.22402e+06	1.33058e+06	2.58658e+06	2.86679e+06	1.74392e+06	994096	1.90031e+06	1.8324e+06	1.87335e+06
M540T143	1.05908e+06	1.64996e+06	956613	1.69037e+06	1.00408e+06	1.9486e+06	1.61398e+06	1.00403e+06	2.56387e+06	1.53185e+06	1.06817e+06	4.86226e+06	1.30694e+06	1.17589e+06	641278	4.68766e+06	1.25346e+06	3.11548e+06	1.15313e+06	2.17146e+06	1.06577e+06	1.13351e+06	1.14189e+06	2.05663e+06	1.92841e+06	2.75337e+06	1.11028e+06	838561	1.58918e+06	776221	1.25645e+06	921644	2.44427e+06	1.75021e+06	1.65735e+06	1.14435e+06	1.76943e+06	710187	1.09873e+06	1.26266e+06	2.1714e+06	1.04939e+06	1.63567e+06	842941	1.28814e+06	2.26498e+06	1.01002e+06	1.14891e+06	765155
M540T159	7.12905e+06	1.63771e+07	3.91948e+06	1.82334e+07	4.22319e+06	2.08922e+07	1.80527e+07	6.93229e+06	2.59991e+07	8.86396e+06	4.17011e+06	6.3503e+07	1.01578e+07	4.27893e+06	4.24517e+06	5.16895e+07	3.12777e+06	4.31035e+07	6.31759e+06	2.07099e+07	8.72636e+06	6.90331e+06	7.99319e+06	1.9135e+07	2.00172e+07	2.77916e+07	8.93783e+06	6.209e+06	3.91234e+06	3.64784e+06	1.01749e+07	7.26327e+06	2.51312e+07	1.67729e+07	1.22279e+07	9.10145e+06	4.26862e+06	6.39095e+06	6.67645e+06	4.5432e+06	2.31813e+07	7.82135e+06	1.239e+07	7.42048e+06	1.03056e+07	2.20226e+07	4.76231e+06	6.07311e+06	4.0462e+06
M541T37_1	439748	635243	681087	575059	566792	498152	517257	588312	555188	820861	604351	556482	508780	698259	703502	717036	739890	637057	729278	418011	620310	765759	520958	540350	751840	768400	433632	592392	543414	761042	514445	611294	807501	661810	563542	724348	583542	661840	675297	754894	770749	603721	538214	609262	552395	638498	661788	864424	508184
M541T37_2	976016	1.83876e+06	3.49635e+06	1.83033e+06	4.98695e+06	1.72313e+06	1.58979e+06	2.67153e+06	3.85627e+06	5.73881e+06	3.32816e+06	2.08542e+06	1.9671e+06	3.10447e+06	4.09196e+06	1.99882e+06	3.99527e+06	2.5439e+06	2.98289e+06	1.71936e+06	2.78349e+06	2.78154e+06	1.4953e+06	2.03264e+06	2.73228e+06	4.03556e+06	1.06257e+06	1.72658e+06	6.04933e+06	2.99032e+06	1.69276e+06	2.17787e+06	4.34218e+06	3.35935e+06	2.83544e+06	2.88223e+06	6.00972e+06	2.93693e+06	3.46996e+06	4.52359e+06	4.43903e+06	4.0911e+06	2.56498e+06	2.01382e+06	3.49556e+06	4.54735e+06	4.75797e+06	3.73351e+06	2.61176e+06
M541T53	101715	1.1087e+08	128442	1.02704e+08	53848.7	9.08083e+07	1.49991e+08		1.36368e+08	1.3681e+08	13217.8	1.76277e+08	27200.6		150207	1.48974e+08	204206	1.69703e+08	8.62165e+07	1.10123e+08	60828	7.17003e+07		1.85298e+08	1.60851e+08	1.64955e+08	115317	35686.2	87275.7	65743.8		1.77654e+06	1.78031e+08	1.47595e+08	1.60592e+08	23598		446136	5.25804e+07	26557.8	1.92403e+08	1.01009e+08	1.57326e+08	45271.6	1.52807e+08	1.56169e+08	28698.5	7.10191e+07	1.79942e+06
M541T159	1.85701e+06	4.72108e+06	1.11274e+06	4.82469e+06	1.26003e+06	5.78557e+06	4.7395e+06	2.02468e+06	7.35892e+06	2.57144e+06	1.19752e+06	1.70258e+07	2.84555e+06	1.24102e+06	1.21965e+06	1.48604e+07	974524	1.16989e+07	1.9624e+06	5.53728e+06	2.28528e+06	2.00309e+06	2.13604e+06	5.29384e+06	5.51369e+06	7.55352e+06	2.65343e+06	1.64699e+06	823961	1.02769e+06	2.92547e+06	2.08981e+06	6.91605e+06	4.62454e+06	3.57197e+06	2.5264e+06	1.1065e+06	1.69105e+06	1.95743e+06	1.30305e+06	6.534e+06	2.19045e+06	3.57546e+06	1.78602e+06	2.91892e+06	6.19509e+06	1.2993e+06	1.68588e+06	1.42253e+06
M541T143	251196	433576		470950	224858	522819	441249	246289	710852	409055	270845	1.35407e+06	332890	297401		1.25755e+06	333910	802461	324166	565484	281812	290212	301956	552696	545726	733504	285684	227599	407950	194262	348474	245022	676572	507086	450765	317817	465049		288322	334258	593111	276451	404625	216753	349373	613812		312262	177328
M543T37	680248	894831	2.11679e+06	1.24962e+06	2.95067e+06	1.1412e+06	981414	1.58722e+06	2.42113e+06	3.13676e+06	2.08203e+06	1.28688e+06	1.14242e+06	1.92544e+06	2.55494e+06	1.29225e+06	2.2761e+06	1.57985e+06	1.94435e+06	1.02941e+06	1.69866e+06	1.79811e+06	993830	1.4053e+06	1.71673e+06	2.63585e+06	667524	1.03585e+06	3.91824e+06	1.83648e+06	1.05581e+06	1.28909e+06	2.50071e+06	2.1366e+06	1.77004e+06	1.6393e+06	3.87351e+06	1.63929e+06	2.1926e+06	2.60216e+06	2.88542e+06	2.78715e+06	1.66858e+06	1.20821e+06	2.23537e+06	2.67265e+06	2.7283e+06	2.445e+06	1.86106e+06
M544T88	480717	1.39771e+06	256476		466245	178151	1.11581e+06	1.01141e+06	2.20498e+06	1.23067e+06	182941	421805	575829	887726	2.58882e+06	404159	478713	1.9266e+06	361884	2.12559e+06	338533	296008	1.12612e+06	1.28799e+06	1.8422e+06	1.74324e+06	423332	1.07433e+06	275457	695750	2.28129e+06	966383	2.24819e+06	1.96309e+06	732421	224004	325165	1.87111e+06	825249	306305	1.40587e+06	362975	722730	298856	588855	1.21885e+06	303230	971775	1.20786e+06
M544T464	2.04786e+06	897819	770443	814792	751282	434679	998218	1.66933e+06	576692	654163	741917	1.28988e+06	1.67548e+06	695424	648912	1.25453e+06	796992	1.12003e+06	604821	815735	2.05054e+06	659330	1.1144e+06	810569	783237	466146	1.97549e+06	1.06341e+06	661878	686968	1.49304e+06	1.40748e+06	533425	715042	728262	1.79352e+06	612006	829526	585058	603581	454496	548276	758646	1.1557e+06	716029	489341	666805	516744	685510
M545T37_1	394481	544632	600409	628783	395248	481099	536606	573336	446051	787288	469586	546925	448249	578168	671404	693608	557726	506983	558810	490044	360414	795664	548922	547670	710568	654349	410539	528184	406954	569359	570316	595982	621528	759626	615546	623535	359337	657944	744540		840263	481289	641783	538785	591297	569055	687847	655294	400374
M545T37_2					723833		215388		625249		552435				856071	361469	521558	485624	539092	234120	507086	394399		297764	401267	779983		250090		473322	304956	309044	713380	644665	477427	518477	956196	397770	517439	844467	707771	580165	463292	283352	482910		278358	565541
M545T464	677831	279446	218835	232169	254270	318209	333544	529077	116255	160352	212558	488874	551990	234589	209043	405107	234417	386646	164755	292850	686893	172085	407288	219139	193441	115727	626783	407835	209758	187495	504336	465126	103203	208247	209328	590833	178931	273217	64479.1	194854	151089	159113	216529	382156	206214	104823	190195	149910	158642
M546T464	557526	197307	213038	272497	160457	257229	238715	462410	68006.2	125402	159756	384793	434025	196491	165699	343052	177620	268824	40413.5	197101	544863	142432	277816	204589	100869	150944	470804	118790	181367	174496	444663	414805	107000	190295	177136	552125	173704	202226	117449	165752	91860	114468	145694	299635	173987	86776.2	118636		208323
M549T37_1	815291	1.01652e+06	1.03855e+06	1.31784e+06	972308	969176	906689	1.11306e+06	1.09206e+06	1.45618e+06	1.04057e+06	928086	1.01268e+06	1.26046e+06	1.14553e+06	977628	1.07107e+06	1.0143e+06	1.24354e+06	914899	925664	1.24099e+06	1.04475e+06	1.04645e+06	503399	1.04723e+06	816432	925868	1.12483e+06	1.13167e+06	989892	1.14615e+06	1.29859e+06	1.1292e+06	1.18948e+06	1.1842e+06	1.04053e+06	1.11817e+06	1.16875e+06	1.1665e+06	1.3842e+06	1.11027e+06	1.18474e+06	1.04973e+06	1.15117e+06	1.27762e+06	1.23921e+06	1.22758e+06	1.02072e+06
M549T37_2	684077	1.15229e+06	2.24422e+06	1.3074e+06	3.18866e+06	1.12956e+06	1.08436e+06	1.68793e+06	2.40756e+06	3.34198e+06	1.97534e+06	1.18896e+06	1.20848e+06	1.97974e+06	2.54923e+06	1.33084e+06	2.39605e+06	1.50291e+06	1.93564e+06	909461	1.8023e+06	1.73271e+06	1.08712e+06	1.46948e+06	1.6239e+06	2.5308e+06	668389	1.10922e+06	3.72962e+06	1.79039e+06	1.06504e+06	1.4125e+06	2.54304e+06	2.13681e+06	1.72596e+06	1.82758e+06	3.56851e+06	1.74167e+06	2.0399e+06	2.7534e+06	2.82824e+06	2.49722e+06	1.55365e+06	1.34457e+06		2.38016e+06	2.52929e+06	2.43668e+06	1.63966e+06
M550T455	167117		175514	75715.7	228856	90214.4	194232	168373	100381	51136.7	153237	93238.4	126936	148614	168903		292190	95977.4	159862	95499.1	212443	176304		235234	205897	77094.4	205635	70529.9	222321	177006	131364	139711	144510	209062	97089	197735	253504	189178	155984	142367	111908	175389	70748	110978		155624	189958	142419	164109
M551T37_2	908234	1.48315e+06	2.45022e+06	1.74527e+06	3.96426e+06	1.45386e+06	1.32056e+06	2.17108e+06	3.1376e+06	4.40686e+06	2.64449e+06	1.57685e+06	1.57713e+06	2.51282e+06	3.29777e+06	1.78158e+06	2.96031e+06	2.07431e+06	2.51767e+06	1.30089e+06	2.18577e+06	2.25866e+06	1.23872e+06	1.76415e+06	1.01579e+06	3.35167e+06	309623	1.43256e+06	4.69763e+06	2.4041e+06	1.48259e+06	1.63534e+06	3.32923e+06	2.72152e+06	2.22328e+06	2.23363e+06	4.86846e+06	2.1591e+06	2.79064e+06	3.49228e+06	3.48716e+06	3.24514e+06	2.24157e+06	1.6386e+06	2.6855e+06	3.35592e+06	3.39885e+06	2.89996e+06	2.05065e+06
M552T112	655052	864001	1.35941e+06	688244	358852	398735	329217	838145	182934	874411	583975	260320	504831	620703	539877	140913	681388	661433	1.3993e+06	534705	783385	853795	559607	643875	661839	429458	437774	928168	646999	837389	511662	539348	661710	423531	839916	557055	656609	191799	701389	1.28518e+06	659829	545048	736259	689701	654539	462394	725150	455457	724537
M553T480	361452	236426	322346	218186	517455	231237	297393	494747	267154		365698	301620	188937	308676	281142	261980	601577	192354	386503	280909	427881	283057	225797	240700	394878	288483	459734	248477	645874	297220	426622	291299	266338	376591	270767	498353	526822	356767	306951	273643	272043	1.44499e+06	262209	321664	309510	246203	357895	315929	402564
M553T37	389450	672555	1.26237e+06	627447	1.62437e+06	576045	524133	972393	1.31557e+06	1.9596e+06	1.05436e+06	647223	689866	1.07351e+06	1.54276e+06	774560	1.27491e+06	823185	1.20011e+06	585793	843501	1.07003e+06	545005	750822	1.03054e+06	1.5782e+06	349764	670828	2.29024e+06	1.13001e+06	642593	714434	1.64752e+06	1.3024e+06	998694	946276	2.3556e+06		1.45665e+06	1.59317e+06	1.50048e+06	1.54817e+06	1.0837e+06	719792	1.12814e+06	1.47942e+06	1.45252e+06	1.40898e+06	979263
M553T112	190414	115863	417674	194915	90789	109829	201570	252584	91519.1	229560	429994	143191	141956	86125.6	165468	44377.8	189498	201783	438078	71447.6	237158	117475	175522	186078	169609	115673	107212	286600	201782	268721	154158	158390	174385	109190	251796	76403.4	204304	41470.2	212481	384650	81424.5	145470	191670	104347	192208	116929	215733	280432	98163.7
M554T130	132901	467799	1.06695e+06	376331	616681	99837	800687	347806	199266	379611	1.07108e+06	367545	255383	260845	423523	206247	936703	402762	1.23126e+06	285220	356912	736418	291051	825167	362497	515872	154814	457445	1.06366e+06	650604	138444	268546	774549	492118	636578	245604	558173	139333	604521	496042	815316	479391	588568	173295	496443	507550	565333	741935	602805
M554T464	6.19696e+06	1.37429e+06	2.48824e+06	2.74233e+06	2.232e+06	1.58821e+06	3.20984e+06	5.42868e+06	1.73383e+06	2.09339e+06	2.52401e+06	4.8443e+06	5.68612e+06	2.54583e+06	2.43045e+06	4.70989e+06	2.69156e+06	3.99751e+06	2.11082e+06	3.11942e+06	6.67384e+06	2.03187e+06	3.58249e+06	3.01386e+06	2.97374e+06	1.66496e+06	2.96624e+06	3.8528e+06	2.1057e+06	2.28871e+06	5.34418e+06	5.12753e+06	776208	2.73513e+06	2.86881e+06	6.5146e+06	2.03008e+06	2.91286e+06	1.95979e+06	2.3558e+06	1.71129e+06	1.99209e+06	2.67688e+06	3.76243e+06	2.61356e+06	1.86745e+06	2.48375e+06	1.78389e+06	2.71682e+06
M555T130	81164.1	133368	336381	43296	93144.8	56614.2	243285	98501.1	52250.8	109232	338029	53330.2	29362.9	134579	50832.3	49913.6	278835	108134	373589	34447.5	103960	217326	52204.8	251427	203294	156510	43500.7	140113	302464	185198	61252.4	71225.3	111708	66710.9	93595.2	64712.2	153524	25981.4	168216	317610	221856	57864.1	82635.7	87177.5	147988	151285	170953	229947	65413.9
M555T464	2.20257e+06	976289	864510	893885	844133	1.14801e+06	1.21838e+06	1.89351e+06	580317	695793	925387	1.755e+06	2.04068e+06	977734	796589	1.57392e+06	937095	669003	669104	1.09031e+06	2.34778e+06	781355	1.40115e+06	1.08677e+06	1.04387e+06	620643	1.06058e+06	1.34032e+06	731598	868883	1.93404e+06	1.79698e+06	560833	995202	994544	2.24881e+06	695804	1.04919e+06	649587	875917	567629	361247	885073	1.28495e+06	923118	627345	815094	591427	910315
M557T37_1	116332	532395	1.65928e+06	771204	3.03309e+06	792681	607602	1.21207e+06	1.84717e+06	2.83744e+06	1.58981e+06	963809	951320	1.4201e+06	1.89193e+06	1.22277e+06	2.11809e+06	1.27471e+06	1.54393e+06	572486	1.52263e+06	1.26303e+06	527009	899680	1.09228e+06	1.82217e+06	328707	653091	2.86003e+06	1.70557e+06	732183	987114	1.77011e+06	1.6247e+06	1.19873e+06	1.41643e+06	3.3771e+06	1.25264e+06	1.64056e+06	1.09622e+06	2.28523e+06	2.39936e+06	1.14614e+06	373436	1.88334e+06	2.27904e+06	2.58512e+06	1.92044e+06	1.51377e+06
M558T478	1.06441e+06	478227	648729	426477	916959	478010	606860	951144	424459	289257	585099	681974	798648	630992	569773	655907	873133	533399	531550	436666	1.04726e+06	518151	669731	630522	615453	379770	938795	506872	910387	597792	838012	681906	440865	631174	412215	465128	811013	597805	431814	504245	398048	443116	442489	623399	378270	418486	589674	512821	278956
M559T37_1	1.18712e+06	2.1628e+06	5.71592e+06	2.87921e+06	9.48087e+06	2.68411e+06	1.94978e+06	4.2308e+06	6.40634e+06	9.44495e+06	5.79633e+06	2.9198e+06	3.40324e+06	4.97702e+06	7.46133e+06	3.69257e+06	6.96119e+06	4.56962e+06	5.06113e+06	2.05392e+06	5.24351e+06	4.44838e+06	1.73043e+06	3.10113e+06	3.98554e+06	6.08795e+06	970920	2.34067e+06	1.03564e+07	5.81342e+06	2.49581e+06	3.48574e+06	6.54358e+06	5.34206e+06	4.46917e+06	4.83533e+06	1.10325e+07	4.37406e+06	6.15875e+06	7.88375e+06	7.64145e+06	8.26334e+06	4.24248e+06	2.87031e+06	6.51262e+06	7.29979e+06	3.75282e+06	6.66174e+06	4.96351e+06
M559T37_3	614101	1.04587e+06	1.79029e+06	1.26614e+06	2.66325e+06	1.06567e+06	960091	1.54461e+06	2.25783e+06	2.79652e+06	1.77629e+06	1.03695e+06	1.08765e+06	1.66124e+06	2.14988e+06	1.16259e+06	1.97789e+06		1.63846e+06	940143	1.24716e+06	1.54319e+06	1.00898e+06	1.22243e+06	1.5226e+06	2.26062e+06	691522	996990	3.33664e+06	1.6117e+06	1.06364e+06	1.07941e+06	2.23319e+06		1.67827e+06	1.38953e+06	3.00417e+06	1.44885e+06	1.8686e+06	2.36698e+06	2.24771e+06	2.26141e+06	1.47651e+06	1.06501e+06	1.86291e+06	2.25831e+06	2.37469e+06	2.13962e+06	1.39356e+06
M561T37_1	1.90637e+06	3.42167e+06	8.00489e+06	4.35184e+06	1.35714e+07	3.947e+06	3.01032e+06	6.1332e+06	9.55885e+06	1.32677e+07	8.42745e+06	4.23934e+06	4.7251e+06	7.23363e+06	1.04942e+07	5.07532e+06	1.00908e+07	6.68893e+06	7.49357e+06	2.97064e+06	7.83041e+06	6.71632e+06	2.70865e+06	4.58916e+06	5.71944e+06	9.50049e+06	1.5929e+06	3.42855e+06	1.52835e+07	8.19168e+06	3.48361e+06	5.21713e+06	9.58277e+06	8.16253e+06	6.61372e+06	7.04568e+06	1.62386e+07	6.47021e+06	8.35656e+06	1.15353e+07	1.09464e+07	1.21051e+07	5.59285e+06	4.0213e+06	9.24054e+06	1.09843e+07	5.32631e+06	1.02041e+07	7.49203e+06
M561T37_2	558924	1.17265e+06	1.69208e+06	1.11508e+06	2.49526e+06	1.01065e+06	848137	1.39598e+06	1.95037e+06	3.10093e+06	1.67862e+06	1.07626e+06	979005	1.5739e+06	1.98969e+06	1.24112e+06	2.0638e+06	1.24368e+06	1.66828e+06	946192	1.28948e+06	1.47708e+06	968055	1.31187e+06	1.55157e+06	2.05938e+06	572759	1.06753e+06	3.15382e+06	1.61909e+06	937670	1.10132e+06	2.17178e+06	1.69078e+06	1.42017e+06	1.46135e+06	3.19356e+06	1.58253e+06	1.83011e+06	2.50786e+06	2.21674e+06	1.14568e+06	1.38263e+06	1.07095e+06	1.85178e+06	1.94815e+06	2.28785e+06	1.86442e+06	1.47789e+06
M563T492	791612	438709	258926	418242	275183	443834	245622	796256	157753	275736	317263	623869	891648	262489	277492	626679	304597	581482	217916	473892	863962	192107	699688	285879	321360	150028	894820	647718	243724	304565	854991	705442	159103	281781	335152	397745	280547	273427	236451	265601	201899	189544	330157	728634	229220	158911	245988	147366	149137
M563T37	1.60539e+06	2.68445e+06	7.12199e+06	3.4722e+06	1.16561e+07	3.15202e+06	2.68534e+06	5.20351e+06	8.04036e+06	1.16789e+07	7.04578e+06	3.81754e+06	4.12091e+06	6.43953e+06	9.30815e+06	4.1518e+06	8.42267e+06	5.49499e+06	6.11357e+06	2.44884e+06	6.70594e+06	5.63389e+06	2.43035e+06	3.65428e+06	4.78153e+06	8.02453e+06	1.35065e+06	2.98522e+06	1.28986e+07	7.40018e+06	3.05185e+06	4.16792e+06	8.40871e+06	6.96758e+06	5.15141e+06	6.22517e+06	1.38431e+07	5.50579e+06	7.06357e+06	9.73399e+06	9.15666e+06	1.03453e+07	4.97519e+06	3.41035e+06	7.54621e+06	9.0813e+06	9.93841e+06	7.94208e+06	6.23534e+06
M564T419	546131	963501	171880	1.06453e+06		1.28647e+06	265979	525089	570164	85663.4	154499	1.29396e+06	814024	179551	144958	1.24032e+06	27448	1.25392e+06	257463	1.17065e+06	694324	270214	636764	231112	251384	340792	326569	554146		192581	809212	646314	288026	179610	334521	318316	25470.8	183722	216992	168795	543762	248620	271176	679589	293101	512357	173016	238633	83508.6
M565T513	2.68564e+06	1.61131e+06	1.26847e+06	1.50012e+06	1.77661e+06	1.68085e+06	1.58843e+06	2.60738e+06	967284	1.14152e+06	1.44953e+06	2.24051e+06	2.55665e+06	1.41294e+06	1.35683e+06	2.34069e+06	1.83129e+06	1.96305e+06	1.18848e+06	742529	2.78436e+06	1.16799e+06	2.05908e+06	1.59303e+06	1.62494e+06	973407	3.01057e+06	1.96746e+06	1.85836e+06	1.49327e+06	2.97445e+06	2.40855e+06	1.02351e+06	673681	603082	3.23004e+06	1.84682e+06	1.63033e+06	1.18911e+06	1.30951e+06	1.0476e+06	1.18714e+06	1.55051e+06	2.27668e+06	1.39898e+06	1.03594e+06	650462	1.1309e+06	1.48224e+06
M565T37_1	857331	1.49723e+06	3.81155e+06	1.9042e+06	6.13046e+06	1.67837e+06	1.34705e+06	3.07074e+06	4.33529e+06	6.35041e+06	3.92279e+06	2.02102e+06	2.24419e+06	3.80911e+06	4.97738e+06	2.33737e+06	4.3484e+06	3.03077e+06	3.46663e+06	1.4318e+06	3.61112e+06	2.90459e+06	538752	2.08398e+06	2.63101e+06	4.30669e+06	711794	1.56003e+06	6.87389e+06	3.8274e+06	1.59283e+06	2.30427e+06	4.72304e+06	3.78815e+06	2.90376e+06	3.41049e+06	7.45484e+06	3.21561e+06	3.77298e+06	2.38953e+06	5.25016e+06	5.79553e+06	2.63812e+06	1.8065e+06	4.29028e+06	2.09507e+06	5.64931e+06	4.53384e+06	3.32715e+06
M565T37_2	629781	768167		763825	543095	706346	576769	589092	528475	647623	501914	699593	423758	742279	515963	601368	442335	547287	737066	670122		740038	840604	687096	915488	638038	588564	712342		640446	608697	586739	849244	695601	635191		515698	631125	758701	523184	830155	626178	644364	673511	575978		533500	625018	606873
M565T35	1.12087e+07	8.59594e+06	9.37655e+06	7.3127e+06	4.52558e+06	6.86546e+06	9.76227e+06	1.12228e+07	6.57031e+06	8.05235e+06	1.35351e+07	1.65967e+07	1.5163e+07	1.20367e+07	1.0224e+07	1.41298e+07	1.05939e+07	1.6208e+07	1.45299e+07	1.0465e+07	1.63084e+07	1.40524e+07	1.25648e+07	1.83688e+07	1.81277e+07	1.24022e+07	1.77429e+07	1.36672e+07	5.51577e+06	1.27848e+07	1.28354e+07	1.80527e+07	1.29304e+07	1.39237e+07	1.2832e+07	1.49425e+07	4.74696e+06	1.72229e+07	1.47682e+07	1.63771e+07	1.86248e+07	1.19865e+07	1.67335e+07	1.47616e+07	1.57048e+07	1.29819e+07	1.35177e+07	1.65157e+07	1.40835e+07
M566T513	1.01642e+06	581997	448468	509947	679154	657841	597990	1.0176e+06	398373	396897	540974	900787	1.03834e+06	560625	543369	857304	735155	757654	419523	651894	1.11794e+06	454725	846021	265103	662457	349943	1.25401e+06	817127	734731	491094	1.10922e+06	994091	348662	602013	588164	1.23051e+06	705525	621126	408853	512578	373727	424001	574329	955289	594187	392195	571040	415376	561951
M566T158	1.1637e+06	1.44153e+06	1.26034e+06	1.45335e+06	979700	1.19538e+06	2.38186e+06	1.22304e+06	2.45517e+06	2.0743e+06	1.80411e+06	2.88484e+06	1.10837e+06	1.47334e+06	737518	2.23648e+06	1.42902e+06	3.07322e+06	1.5478e+06	1.41285e+06	1.11331e+06	1.47987e+06	1.124e+06	2.07138e+06	2.88421e+06	2.90402e+06	954886	1.0055e+06	1.80409e+06	1.12348e+06	1.16421e+06	831135	3.17618e+06	1.88587e+06	1.95351e+06	946816	2.07271e+06	726478	1.71739e+06	1.87852e+06	2.28723e+06	944220	1.98332e+06	852188	1.44976e+06	1.89105e+06	346000	1.66997e+06	1.10602e+06
M566T175	3.31593e+06	5.06553e+06	2.80605e+06	6.14463e+06	3.175e+06	7.42318e+06	8.15419e+06	2.56235e+06	1.38161e+07	4.76207e+06	3.06351e+06	1.61362e+07	3.992e+06	4.10945e+06	4.35133e+06	1.56232e+07	2.73442e+06	1.22547e+07	4.61211e+06	7.24135e+06	3.06085e+06	5.17904e+06	3.2317e+06	9.73245e+06	1.01621e+07	1.44559e+07	3.75181e+06	2.16136e+06	2.70241e+06	2.5053e+06	3.27989e+06	3.04456e+06	1.27578e+07	9.09322e+06	6.24406e+06	2.80242e+06	2.80376e+06	6.27045e+06	5.66273e+06	6.09484e+06	1.0692e+07	6.39838e+06	6.20547e+06	2.58456e+06	5.30884e+06	1.39644e+07	4.17924e+06	4.07879e+06	3.21084e+06
M567T37_1	386930	530191	1.36977e+06	782257	2.19009e+06	612158	530895	997045	1.56537e+06	2.40908e+06	1.47086e+06	739807	770089	1.18148e+06	2.12812e+06	899263	1.75698e+06	1.09971e+06	1.24231e+06	168242	1.2306e+06	1.03599e+06	387705	790212	969441	1.64857e+06		541802	2.68238e+06	1.38903e+06	574444	758950	1.63031e+06	1.39393e+06	1.11762e+06	1.26679e+06	2.56733e+06	1.06284e+06	1.69307e+06	1.85174e+06	1.98399e+06	1.95451e+06	945419	620902	1.49074e+06	1.96333e+06	2.08258e+06	1.66445e+06	1.24157e+06
M567T37_2		359132	824706	409094	1.58875e+06	383338		630600	918230	1.70195e+06	1.06051e+06	608020	581508	846402	1.37533e+06	588619	1.23722e+06	702236	889677	105416	961398	737709	324350	425919	612967	1.27436e+06	160750	133730	1.67257e+06	916880	446143	579099	1.10271e+06	999064	803492	877847	1.87124e+06	754767	981680	1.43287e+06	1.26961e+06	1.61513e+06	594865	460992	1.13393e+06	1.37673e+06	1.47056e+06	1.1166e+06	890921
M567T37_3	883779	1.25055e+06	835753	1.09175e+06	913291	952019	951371	955484	787570	1.07827e+06	829897	905470	774417	1.11175e+06	912914	888874	741140	839369	1.09404e+06	919136	657867	1.1406e+06	1.15657e+06	924998	1.15558e+06	1.03099e+06	939379	1.04187e+06	942750	714525	881382	818876		1.06738e+06	997022	942300	625247	839287	1.15687e+06	1.03093e+06	1.16667e+06	730833	975571	966556	903557	1.05928e+06	899796	1.27978e+06	839584
M567T175	1.00174e+06	1.83985e+06	817670	1.7835e+06	1.0582e+06	1.98835e+06	2.39187e+06	715612	4.10941e+06	1.50456e+06	944614	4.65901e+06	1.29724e+06	1.2021e+06	1.27831e+06	4.71009e+06	769699	3.68507e+06	1.40417e+06	2.55163e+06	984196	1.66615e+06	658749	2.93463e+06	3.35619e+06	4.25729e+06	1.19181e+06	1.26343e+06	500873	775856	1.22447e+06	782683	4.00636e+06	2.72553e+06	1.61523e+06	935363	958023	1.91109e+06	1.60545e+06	1.02373e+06	3.15857e+06	1.9536e+06	1.84652e+06		1.2403e+06	4.23833e+06	1.07132e+06	1.36384e+06	995326
M567T158	332757	426725	355048	413948	285752	334940	670157	303073	719553	329988	499543	890052		526927		667682	220365	948628	450536	386438	317506	426189	329974	594115	885050	816124	272041	288812	549477	338865	311219		986575	591394	624779	386157	591719	198565	433450	581171	641600	278483	602008		431342	582344	373351	525241	309289
M568T84	63420.3	46018.7	113371	51676.3	77445.7	59748.4	159776	30465.7	121897	80255	157091	113584	64078.6	158320	151064	121151	79298.5	130650	103125	69449.9	71896.1	121707	67730.9	176712	209095	279731	76149.4	37534.2	40285.1	163099	87124.4	60420.5	293004	184137		48992.7	97884.7	236487	151610	190653		140322	103358	41433.7	68403.3	286178	159616	99590.6	96743.7
M568T106	277029	329615	372900	320354	364668		267117	363627	267388	557145	500761	130075	291442	486347	137702	150249	603165	467339	372735	231627	238018	314371	422976	279880	396186	317378	177884	398934	1.04611e+06	411202	337490	167775	490545	253071	407176	409941	1.0932e+06	97243.9	421152	626026	326402		471371	242680	251151	102433	332517	444018	275495
M568T114	163346	173004	297050		1.10146e+06	133329	126931	133728	699382	294395	187364	164022	305606	346900	761896	416360	432800	191912	191774	563173	177896	261945	373572	729441	290648	410370	502439	185655	403083	227120	445393	453347	364584	702639	284419	183866	444560	684196	326521	263734	306326	553500	262959	222521	178315	592564	264257	230814	700960
M568T245	2.75009e+06	7.45413e+06	3.27738e+06	8.98113e+06	4.8399e+06	1.08225e+07	1.38162e+07	2.86765e+06	2.85925e+07	7.24571e+06	3.90509e+06	2.88571e+07	4.23217e+06	3.81783e+06	3.66198e+06	2.38199e+07	3.16304e+06	2.00273e+07	6.95598e+06	9.979e+06	3.60149e+06	8.37142e+06	2.4366e+06	1.50193e+07	1.68762e+07	2.93485e+07	3.68088e+06	2.19185e+06	4.18999e+06	3.39431e+06	4.34155e+06	2.99095e+06	2.59414e+07	1.36132e+07	8.20194e+06	3.90286e+06	4.39634e+06	4.404e+06	6.93602e+06	3.59432e+06	2.31575e+07	7.59379e+06	8.21482e+06	3.03431e+06	7.10712e+06	2.43848e+07	4.61558e+06	6.43207e+06	3.32258e+06
M568T478	4.59659e+06	2.75018e+06	2.27831e+06	2.43853e+06	3.74364e+06	2.7347e+06	2.96324e+06	4.75649e+06	1.99474e+06	1.84773e+06	2.5987e+06	3.50345e+06	3.74748e+06	2.62067e+06	2.61253e+06	3.36186e+06	3.95669e+06	2.66355e+06	2.21466e+06	2.91033e+06	4.5185e+06	2.18404e+06	3.37464e+06	3.19464e+06	3.05778e+06	1.89311e+06	4.93154e+06	3.30797e+06	3.74587e+06	2.82811e+06	4.3032e+06	3.79971e+06	1.94901e+06	2.85995e+06	904450	4.82804e+06	3.88891e+06	2.76279e+06	2.1961e+06	2.69013e+06	2.04034e+06	2.31221e+06	2.04536e+06	3.79565e+06	2.03294e+06	1.93274e+06	2.66694e+06	2.1719e+06	2.80079e+06
M569T37_1	704986	1.25339e+06	3.05849e+06	1.62223e+06	5.01031e+06	1.39014e+06	1.11547e+06	2.35897e+06	3.50217e+06	4.72225e+06	3.19434e+06	1.66364e+06	1.73564e+06	2.87313e+06	4.04161e+06	1.94525e+06	3.58979e+06	2.54117e+06	2.70824e+06	1.01561e+06	3.00942e+06	2.31184e+06	1.01316e+06	1.6126e+06	2.14135e+06	3.61915e+06	582322	1.22284e+06	5.33255e+06	3.04704e+06	1.46047e+06	2.05565e+06	3.82331e+06	3.2296e+06	2.48644e+06	2.71045e+06	6.28101e+06	2.48913e+06	3.12684e+06	4.15569e+06	4.02826e+06	4.52789e+06	1.98892e+06	1.38892e+06	3.21088e+06	4.12258e+06	4.41901e+06	3.47316e+06	2.57916e+06
M569T82	105593	98917.8		60275.6	56969.7	102285	125255	46535.9	49839.1	53327.8	104322	139089	125579	120815		118073	81064.1	152109	63517.7	57281.2	108237	80535.8	137475	126109	166825	142792	122338	146287	50920.6	114254	161648	108509		134517	81771.1	91839.4	71097.1	159338	72040.3	155761	24040	68547.7	94788.7	117555	78266.4			46696.8	60179.8
M569T245	726228	2.49501e+06	1.04151e+06	1.94747e+06	1.36717e+06	3.27196e+06	4.4223e+06	617413	8.96855e+06	2.0951e+06	1.09201e+06	8.98215e+06	1.31378e+06	942417	1.23004e+06	7.6086e+06	991226	5.92333e+06	2.15797e+06	2.94159e+06	1.0454e+06	2.08602e+06	824935	4.5108e+06	5.4633e+06	8.85897e+06	1.11066e+06	527230	1.30423e+06	1.03286e+06	1.20364e+06	885955	7.57575e+06	4.59434e+06	2.84709e+06	1.12955e+06	1.26793e+06	1.22553e+06	1.98824e+06	1.19108e+06	7.46772e+06	2.22002e+06	2.25894e+06	855080	2.1696e+06	6.98193e+06	1.31204e+06	2.00483e+06	1.20059e+06
M569T478	1.70393e+06	910776	816910	932912	1.39403e+06	944007	994068	1.77998e+06	621495	569689	990761	1.27678e+06	1.38734e+06	982036	872617	1.27489e+06	1.46664e+06	847728	795727	864402	1.59797e+06	713623	1.27144e+06	1.15314e+06	995970	664720	1.82272e+06	1.20472e+06	1.49045e+06	974745	1.52655e+06	645012	681310	1.07252e+06	883901	1.86084e+06	1.51235e+06	1.00775e+06	875380	888051	667651	827663	725493	1.28715e+06	715127	687999	958047	738063	1.12036e+06
M570T467	3.32388e+06	1.45729e+06	1.22057e+06	1.35764e+06	1.41625e+06	626607	1.49195e+06	2.99081e+06	745960	957372	1.12931e+06	2.14387e+06	2.56566e+06	1.13006e+06	981861	2.23891e+06	1.47428e+06	1.97666e+06	787134	1.24679e+06	3.49668e+06	911397	1.70639e+06	1.41755e+06	1.2685e+06	700826	2.90607e+06	1.82685e+06	1.24775e+06	934409	2.28168e+06	1.09267e+06	780060	1.21076e+06	446375	2.98607e+06	1.21968e+06	533358	356274	457426	822092	839682	1.04101e+06	1.70771e+06	977308	774619	991368	786638	1.02766e+06
M571T37	900317	1.65567e+06	4.1584e+06	1.95076e+06	6.46017e+06	1.89186e+06	1.6607e+06	3.08182e+06	4.6596e+06	6.44136e+06	4.28023e+06	2.02951e+06	2.25443e+06	3.52462e+06	5.29582e+06	2.6174e+06	4.74876e+06	3.2737e+06	3.39558e+06	1.52008e+06	3.94072e+06	3.12712e+06	1.42592e+06	2.02602e+06	2.69094e+06	4.60494e+06	794623	1.52892e+06	7.3193e+06	4.12196e+06	1.7816e+06	2.52855e+06	4.80791e+06	4.1459e+06	3.13203e+06	3.66905e+06	8.00376e+06	3.4449e+06	4.23968e+06	5.67331e+06	5.28606e+06	5.95924e+06	2.6923e+06	1.87726e+06	4.24128e+06	5.17357e+06	5.82592e+06	4.51091e+06	3.37283e+06
M571T111	741649	730617	296872	770984	242580	757922	637104	593206	665964	1.05362e+06	387665	1.73422e+06	800461	320016	315346	1.33514e+06	272176	1.21642e+06	326218	884123	917416	389358	667541	885626	903886	702819	848833	628601	280200	256292	829658	626395	603661	591330	852642	920195	308704	537461	360964	276142	645697	340609	750553	698944	843355	560517	333030	311081	294955
M571T466	1.29199e+06	520044	375085	502326	610949	571164	537075	1.10118e+06	261275	223244	402718	912104	1.15449e+06	412070	369715	778087	564932	705999	318874	577593	1.25747e+06	311665	626093	526849	520136	231787	1.15747e+06	662207	496368	308039	956310	907981	209636	435806	341742	1.14403e+06	403690	359693	283675	305192	243648	306130	344947	733679	315434	241746	308053	299064	421908
M572T111	165448	189472	79683.9	152656	51682.1	147742	150300	179825	172971	146005	71751.1	393652	226255	80982.6	72832.9	363265	46523.3	270155	56891.9	191262	224684	75412.5	172954	199025	202843	191987	221075	121232	34475.3	57545.4	208010	155257	154350	161851	224158	240352	39991.7	143347	63549.9	60523.4	154511	87816	186364	154146	223774	130596	69953.8	68883.4	72255.9
M572T466	781559	308082	276421	366244	323114	155674	340107	698739	146489		263825	528481	698048	243069	157200	536911	305156	383540	191342	348064	866959	279893	390868	353318	312420		787448	487320	276342		571303	608191		278276	205626	328074	292751	270672		70932.3	115119	187155	240748	410655	198912	147371	173608		191048
M572T490	2.16684e+07	1.23594e+07	1.22253e+07	1.17592e+07	1.62319e+07	1.33153e+07	1.44893e+07	1.97111e+07	8.94534e+06	9.14171e+06	1.23707e+07	1.60787e+07	1.96849e+07	1.20114e+07	4.77194e+06	1.58447e+07	1.58961e+07	1.37555e+07	9.91729e+06	1.18614e+07	2.3047e+07	9.77173e+06	1.45578e+07	1.31419e+07	1.30596e+07	8.18268e+06	2.29211e+07	1.3563e+07	1.5149e+07	1.09987e+07	1.86626e+07	1.71963e+07	8.53025e+06	1.24843e+07	1.09202e+07	1.03598e+07	1.47832e+07	1.23882e+07	9.15457e+06	4.94033e+06	8.36345e+06	9.57877e+06	1.12262e+07	1.48716e+07	9.89003e+06	3.65554e+06	1.08034e+07	8.73932e+06	1.20029e+07
M573T37_1	504002	571507	860989	623550	787414	662320	672968	788055	735951	889023	815836	655138	679032	876628	939881	762483	840176	777973	804642	576097	804607	854141	577931	608929	862756	931833	375978	632076	553019	918210	621842	323097	962972	951852	852255	897267	864514	745083	751119	884687	932334	842277	773742	747718	851427	874803	1.12066e+06	1.06361e+06	788284
M573T37_2	685392	1.13567e+06	3.08867e+06	1.4167e+06	4.66799e+06	1.26558e+06	1.09834e+06	2.32026e+06	3.13521e+06	4.6477e+06	3.03079e+06	1.54637e+06	1.82847e+06	2.57519e+06	4.00462e+06	1.81537e+06	3.35661e+06	2.39315e+06	2.57034e+06	992327	2.79083e+06	2.16374e+06	1.03218e+06	1.46115e+06	2.03399e+06	3.43242e+06	629001	1.10074e+06	5.26351e+06	2.7309e+06	1.44046e+06	1.7747e+06	3.44909e+06	3.01688e+06	2.4091e+06	2.52053e+06	5.83693e+06	2.51288e+06	2.90377e+06	3.9052e+06	3.9545e+06	4.12385e+06	1.89895e+06	1.43992e+06	3.21725e+06	3.90804e+06	4.22342e+06	3.46661e+06	2.46223e+06
M573T490	8.29307e+06	4.48944e+06	4.50805e+06	4.27116e+06	6.01012e+06	5.10161e+06	5.40627e+06	7.43842e+06	3.22459e+06	1.49799e+06	4.57519e+06	5.94095e+06	7.27114e+06	4.50562e+06	4.14053e+06	5.89315e+06	5.95914e+06	2.37265e+06	3.61395e+06	4.51131e+06	8.532e+06	3.67598e+06	5.18681e+06	5.0679e+06	2.01848e+06	1.28112e+06	8.47574e+06	5.09207e+06	5.67583e+06	4.16748e+06	7.0863e+06	6.17977e+06	2.97582e+06	4.55929e+06	3.9351e+06	3.81477e+06	5.68236e+06	4.70787e+06	3.2566e+06	1.91917e+06	1.40646e+06	3.45388e+06	4.11832e+06	5.47253e+06	3.79118e+06	2.97914e+06	1.69529e+06	3.17731e+06	2.15303e+06
M574T490	6.41809e+06	3.72566e+06	3.67864e+06	3.61182e+06	4.76514e+06	3.95568e+06	4.33627e+06	5.99853e+06	2.68673e+06	2.64659e+06	3.90324e+06	4.53859e+06	5.9864e+06	3.60837e+06	3.41614e+06	4.82658e+06	4.78117e+06	1.85805e+06	3.03797e+06	3.59319e+06	6.92481e+06	2.8763e+06	4.16668e+06	4.05198e+06	4.10455e+06	2.46738e+06	6.84932e+06	4.15355e+06	4.52178e+06	1.49644e+06	5.56256e+06	2.50421e+06	2.4262e+06	3.74581e+06	3.2893e+06	6.60758e+06	4.39882e+06	3.82824e+06	2.6687e+06	3.21689e+06	2.47934e+06	2.77846e+06	3.45301e+06	1.81557e+06	2.98851e+06	2.44478e+06	3.19603e+06	2.61239e+06	3.68171e+06
M575T37_1	1.65741e+06	2.21005e+06	2.71857e+06	2.40015e+06	3.01337e+06	2.27882e+06	2.09975e+06	2.6602e+06	2.98355e+06	3.19369e+06	2.87762e+06	2.25925e+06	2.41183e+06	2.76856e+06	2.93009e+06	2.62549e+06	3.05497e+06	2.86013e+06	3.11662e+06	2.05838e+06	2.61425e+06	1.2446e+06	2.06245e+06	2.58754e+06	2.89254e+06	3.08895e+06	1.57158e+06	2.18948e+06	3.15826e+06	3.20691e+06	2.09121e+06	2.66714e+06	3.33598e+06	3.15377e+06	1.20603e+06	2.90465e+06	3.22969e+06	2.6741e+06	3.30189e+06	3.16549e+06	3.78365e+06	2.77688e+06	2.58672e+06	2.22161e+06	2.96108e+06	3.38344e+06	3.31606e+06	3.26782e+06	3.20829e+06
M575T37_2	226347	478418	1.42339e+06	619182	2.11064e+06	559919	426840	1.03627e+06	1.68336e+06	2.1848e+06	556826	662902	744477	1.14618e+06	1.79553e+06	777043	1.46777e+06	933628	1.22076e+06	412778	1.29506e+06	1.06707e+06	397558	679803	905141	670947	91442.5	575458	2.48682e+06	1.22156e+06	638878	802920	1.53373e+06	1.28473e+06	1.1257e+06	1.28551e+06	2.64285e+06	1.14438e+06	1.27934e+06	1.87419e+06	1.81349e+06	1.89163e+06	402326	687785	1.32713e+06	1.72569e+06	2.08629e+06	1.40351e+06	1.17646e+06
M575T490	2.56946e+06	1.41418e+06	1.36423e+06	1.36777e+06	1.89243e+06	1.5622e+06	1.5893e+06	2.27476e+06	1.03554e+06	1.01185e+06	1.53307e+06	1.75273e+06	2.39098e+06	1.4089e+06	570940	2.05236e+06	1.78418e+06	1.61525e+06	1.17123e+06	1.39927e+06	2.60951e+06	1.06635e+06	1.52499e+06	1.45108e+06	1.56794e+06	415048	2.57252e+06	1.53811e+06	1.70445e+06	1.25724e+06	2.11821e+06	906968	983416	1.36657e+06	1.22399e+06	1.1769e+06	1.64487e+06	1.54243e+06	1.03963e+06	546606	911677	997876	1.26496e+06	1.75275e+06	1.17926e+06	911378	1.2703e+06	1.02674e+06	1.33846e+06
M577T37_1	2.42581e+06	3.51148e+06	4.39155e+06	3.89376e+06	4.87366e+06	3.47812e+06	3.43633e+06	4.56318e+06	4.21849e+06	4.94466e+06	4.29368e+06	3.48433e+06	3.37738e+06	4.36755e+06	4.23013e+06	3.9445e+06	4.41683e+06	4.10048e+06	4.45699e+06	3.19562e+06	3.88916e+06	4.62894e+06	2.97603e+06	3.90158e+06	4.40544e+06	4.4601e+06	2.20715e+06	3.54078e+06	4.54952e+06	4.8564e+06	2.98536e+06	4.00616e+06	4.7045e+06	4.60063e+06	3.92382e+06	4.52524e+06	4.85712e+06	4.00925e+06	4.93478e+06	4.76158e+06	5.37348e+06	4.73423e+06	3.82198e+06	3.33097e+06	4.33916e+06	5.17259e+06	4.94204e+06	5.45047e+06	4.48287e+06
M577T37_3	220388	133425	1.11115e+06	590621	1.66586e+06	137317		825441	1.3783e+06	1.59806e+06	1.0834e+06	586348	566422	862674	1.26995e+06	605354	1.17377e+06	817079	832355	308644	904159	892318	277452	482446	625485	1.28731e+06	156185	390001	2.00352e+06	888354	528034	644331	584116	863936	776559	821778	2.12555e+06	757398	1.01297e+06	1.53322e+06	1.43459e+06	1.54496e+06	724323	438865	1.10811e+06	1.42689e+06	1.36782e+06	1.11907e+06	888606
M579T37_1	2.17717e+06	3.01597e+06	3.78406e+06	3.48591e+06	4.20687e+06	2.87261e+06	2.92839e+06	3.92364e+06	3.54738e+06	4.7674e+06	1.72505e+06	3.27999e+06	3.20726e+06	3.91613e+06	4.01961e+06	3.46577e+06	3.8584e+06	3.51768e+06	4.04573e+06	2.57375e+06	3.27788e+06	4.03294e+06	2.62355e+06	3.34579e+06	3.96178e+06	3.95925e+06	1.95238e+06	3.01668e+06	3.9521e+06	1.70659e+06	2.84697e+06	3.52282e+06	4.36584e+06	4.24407e+06	3.53527e+06	3.95221e+06	3.79728e+06	3.69186e+06	4.25916e+06	4.31764e+06	4.8904e+06	4.33695e+06	3.35413e+06	3.15486e+06	3.92264e+06	4.35268e+06	4.14863e+06	4.57065e+06	4.04059e+06
M579T37_2	605681	1.13655e+06	2.83462e+06	1.30482e+06	4.46024e+06	1.37907e+06	1.11756e+06	2.25333e+06	3.14341e+06	4.74779e+06	1.21154e+06	1.51762e+06	1.77137e+06	1.14143e+06	3.78522e+06	1.7018e+06	3.41999e+06	2.35209e+06	2.55838e+06	1.05943e+06	2.96911e+06	2.26187e+06	1.01099e+06	1.43911e+06	2.10292e+06	3.15208e+06	520851	1.06822e+06	5.22971e+06	2.67621e+06	1.31116e+06	1.78929e+06	3.33891e+06	2.76916e+06	2.35176e+06	2.54177e+06	5.85019e+06	2.38249e+06	2.92534e+06	4.16903e+06	3.72501e+06	3.91346e+06	2.03445e+06	1.39472e+06	3.12944e+06	3.70821e+06	4.07406e+06	3.14933e+06	2.45882e+06
M580T467	9.84145e+06	4.70251e+06	3.92411e+06	4.44425e+06	5.15794e+06	4.71074e+06	4.69293e+06	8.79848e+06	2.94682e+06	1.46567e+06	4.1106e+06	6.70054e+06	7.3124e+06	3.83288e+06	3.30026e+06	6.73688e+06	5.5888e+06	5.53375e+06	3.41607e+06	2.22595e+06	9.54249e+06	3.56707e+06	6.2933e+06	4.8654e+06	4.51698e+06	1.19819e+06	9.10304e+06	2.95279e+06	5.07285e+06	3.66748e+06	3.10538e+06	7.01229e+06	1.35842e+06	4.27478e+06	1.94902e+06	9.19142e+06	5.08653e+06	4.28197e+06	1.45156e+06	1.39709e+06	2.91879e+06	1.4397e+06	4.02574e+06	6.10146e+06	3.52197e+06	2.79416e+06	3.90637e+06	3.40187e+06	4.00025e+06
M581T37_1	1.25716e+06	1.82339e+06	2.02456e+06	1.96515e+06	2.50478e+06	1.65991e+06	1.67666e+06	2.01694e+06	2.08043e+06	2.5852e+06	2.10154e+06	1.80193e+06	1.87592e+06	2.19928e+06	2.20786e+06	2.00129e+06	2.21156e+06	2.1324e+06	2.22982e+06	1.55891e+06	1.85033e+06	2.26808e+06	1.44474e+06	1.91164e+06	2.28754e+06	2.14173e+06	1.2328e+06	1.69507e+06	2.4617e+06	2.26136e+06	1.54998e+06	1.91415e+06	2.46858e+06	2.22249e+06	2.14236e+06	2.33953e+06	2.43572e+06	1.95934e+06	2.33125e+06	2.49666e+06	2.59855e+06	2.37953e+06	1.92223e+06	1.67822e+06	2.25729e+06	2.44922e+06	2.58806e+06	2.71436e+06	2.12506e+06
M581T37_2	782801	1.30703e+06	3.38397e+06	1.5057e+06	5.21437e+06	1.43166e+06	1.17124e+06	2.3356e+06	3.93242e+06	5.47589e+06	3.41405e+06	1.74584e+06	1.95542e+06	2.8466e+06	4.65431e+06	1.94612e+06	3.78507e+06	2.37678e+06	2.77566e+06	1.15848e+06	3.24311e+06	2.68417e+06	1.20623e+06	1.63945e+06	2.26332e+06	3.89905e+06	730664	1.39446e+06	6.01492e+06	2.88796e+06	1.59951e+06	1.92324e+06	3.786e+06	3.29371e+06	2.47034e+06	1.23706e+06	6.77493e+06	2.60827e+06	3.33945e+06	4.38913e+06	4.32472e+06	4.67792e+06	2.15981e+06	1.6478e+06	3.34152e+06	4.02881e+06	4.67809e+06	3.52411e+06	2.56268e+06
M583T466	632182	187992	223059	223734	302291	316092	261217	539500	73152.6		206411	516195	425085	208130		484169	349627	278436			568725	183600	327464	297969	250297	159334	546569	408285	320258	182538	433736	543453		285167	270254	566729	308209	266646	63601.2			130356	172210	206624	168315	138408			165478
M583T490	6.9334e+07	3.92624e+07	4.24419e+07	3.93567e+07	6.84111e+07	4.21703e+07	4.83657e+07	6.88507e+07	3.2317e+07	3.34181e+07	4.51074e+07	4.9504e+07	6.12507e+07	4.36366e+07	4.2527e+07	5.15118e+07	7.33551e+07	4.21301e+07	3.68624e+07	4.11766e+07	7.51443e+07	3.60349e+07	5.13447e+07	5.0626e+07	4.8937e+07	3.03011e+07	7.90317e+07	4.95448e+07	7.08612e+07	4.25152e+07	6.54747e+07	5.47103e+07	1.40058e+07	4.72929e+07	3.88781e+07	7.81887e+07	6.97194e+07	4.56222e+07	3.64661e+07	4.2218e+07	3.14832e+07	3.7067e+07	4.0683e+07	5.43996e+07	3.63397e+07	1.45818e+07	4.31776e+07	3.57897e+07	4.64729e+07
M583T37_1	413188	312579	756285	771525	807311	307092	559603	878636	586430	919087	771815	587783	723563	772614	722006	737907	847641	817615	672119	527429	759797	808845	553917	656944	691923	765800	454511	700714	770474	851163	587582	804918	814084	798451	706002	855147	706769	632923	961576	680177	867563	917899	745991	665299	798760	925355	939724	974975	835735
M583T37_3	456011	844893	2.16457e+06	894390	3.19537e+06	897984	694476	1.5277e+06	2.39363e+06	3.39057e+06	2.17413e+06	1.0697e+06	1.17816e+06	1.80998e+06	2.57184e+06	1.17617e+06	2.28928e+06	1.60188e+06	1.84606e+06	678618	1.86187e+06	1.563e+06	584003	1.00657e+06	1.49475e+06	2.29459e+06	424362	780916	3.73276e+06	1.96225e+06	930688	1.20952e+06	2.3214e+06	2.14754e+06	1.44908e+06	1.76893e+06	3.8827e+06	1.54674e+06	1.98012e+06	3.12442e+06	2.50648e+06	2.88907e+06	1.47746e+06	1.02108e+06	2.1605e+06	2.59837e+06	2.78615e+06	2.24406e+06	1.56468e+06
M584T490	2.73134e+07	1.53977e+07	1.61863e+07	1.5077e+07	2.64735e+07	1.66909e+07	1.88485e+07	2.64211e+07	1.26118e+07	6.02981e+06	8.11346e+06	1.90842e+07	2.34671e+07	1.74937e+07	1.60871e+07	2.00396e+07	2.85998e+07	1.64945e+07	1.43955e+07	1.59892e+07	2.86235e+07	1.40252e+07	2.02034e+07	1.97957e+07	1.94046e+07	1.1759e+07	3.08886e+07	1.91081e+07	1.28344e+07	1.68117e+07	1.19108e+07	2.17826e+07	5.58234e+06	8.47177e+06	1.50922e+07	3.03312e+07	2.71085e+07	1.79242e+07	1.45936e+07	1.64517e+07	1.22485e+07	6.29352e+06	1.56686e+07	2.09977e+07	1.40879e+07	1.1962e+07	1.64688e+07	1.41384e+07	1.83668e+07
M585T490	5.54418e+06	3.23867e+06	3.40658e+06	3.05417e+06	5.62983e+06	3.27077e+06	3.92369e+06	5.35715e+06	2.499e+06	1.22105e+06	3.63378e+06	3.97642e+06	4.92427e+06	3.5699e+06	1.57876e+06	4.2644e+06	5.829e+06	3.2598e+06	2.9105e+06	1.42137e+06	6.15586e+06	2.88761e+06	4.10759e+06	4.11944e+06	1.76475e+06	2.42445e+06	6.59104e+06	3.98116e+06	2.75902e+06	3.52138e+06	2.39045e+06	4.40358e+06	2.57875e+06	1.69992e+06	3.09906e+06	2.65111e+06	5.78405e+06	3.67371e+06	3.01547e+06	3.39625e+06	2.55689e+06	2.95591e+06	3.26258e+06	1.92604e+06	2.95622e+06	2.48917e+06	1.56791e+06	2.8898e+06	4.04001e+06
M585T37_1	797539	1.23302e+06	1.52338e+06	1.35476e+06	1.55828e+06	1.24442e+06	1.11228e+06	1.62654e+06	1.54351e+06	1.7629e+06	1.41394e+06	1.18459e+06	1.257e+06	1.58836e+06	1.64774e+06	1.35348e+06	1.45773e+06	1.32226e+06	1.67958e+06	1.10617e+06	1.43414e+06	1.65346e+06	1.04413e+06	1.35478e+06	1.5685e+06	1.51332e+06	920568	1.20188e+06	1.47386e+06	756427	1.15777e+06	1.30554e+06	1.70604e+06	1.49985e+06	1.45083e+06	1.56418e+06	1.71558e+06	1.37977e+06	1.62218e+06	1.76977e+06	2.01122e+06	1.50175e+06	1.34887e+06	1.32808e+06	1.49129e+06	1.74529e+06	1.59451e+06	1.73765e+06	1.59435e+06
M585T37_2	139431	234557	761198	262356	1.21543e+06	324658	250518	550762	823986	1.20031e+06	581359	443244	347097	602262	757371		953985	481080	697483	198556	650314	529504	209359	425433	521867	818635			1.40318e+06	614062	336420	410477	937316	628332	512685	639711	1.51912e+06	500093	670148	1.00318e+06	926207	1.03968e+06	487377		810743	1.00109e+06	1.10874e+06	849125	271662
M586T490	789269	340531	383113	358649	870400	471283	489521	791598	303416	181102	471821	485273	667051	535665	451179	520327	863659	417630	402514	361186	878739	388176	620183	531592	487056	264340	866807	577998	428622	480693	701725	619818	322736	508498	439109	809890	818053	519764	371154	400741	337625	423414	416108	583439	380095	310037	441690	294371	594647
M586T502	435413		511150	207776	1.0205e+06		577920	447647	409941	239354	630550	215339	312861	547851	631997	209246	1.03286e+06	190679	347823	216999	348479	342202	371230	690187	519922	363585	467338	275800	757015	529586	305048	328274	256889	650184		477054	853457	579794	427043	469552	381716	433879	151152	296448	247675	309494	477591	343942	452955
M587T37_1	1.21236e+06	1.644e+06	2.22837e+06	1.91128e+06	2.18369e+06	1.52726e+06	1.75741e+06	2.23686e+06	2.04784e+06	2.46206e+06	2.05202e+06	1.75695e+06	1.73237e+06	2.1148e+06	1.99185e+06	1.94352e+06	2.04105e+06	2.0312e+06	2.17741e+06	1.35017e+06	2.01918e+06	2.00532e+06	1.47333e+06	1.80106e+06	2.19865e+06	1.99325e+06	1.15021e+06	1.53665e+06	2.03526e+06	2.15188e+06	1.50829e+06	1.786e+06	2.1753e+06	2.28267e+06	1.85748e+06	2.24844e+06	2.14124e+06	2.08013e+06	2.12786e+06	2.42928e+06	2.61215e+06	2.29868e+06	1.68548e+06	1.47796e+06	2.17461e+06	2.25395e+06	2.26381e+06	2.20275e+06	2.25963e+06
M587T37_2	266318	541487	1.26209e+06	438944	1.88861e+06	603491	448547	953284	1.50679e+06	2.12189e+06	1.26365e+06	600266	773792	1.04999e+06	1.61769e+06	687540	1.56685e+06	1.01001e+06	1.17434e+06	394669	1.16384e+06	951537	497527	709046	935338	1.51248e+06		413597	2.23679e+06	999437	570910	802587	1.46819e+06	1.27231e+06	1.05361e+06	1.18353e+06	2.47332e+06	1.21936e+06	1.10737e+06	1.87351e+06	1.81392e+06	1.59429e+06	977579	596409	1.37448e+06	752418	1.87051e+06	1.3482e+06	959467
M587T35	1.2037e+06	1.6553e+06	1.27803e+06	1.59283e+06	1.00424e+06	1.47929e+06	1.30098e+06	1.59002e+06	888943	1.56121e+06	1.59077e+06	1.59986e+06	1.68229e+06	1.58507e+06	1.29763e+06	1.36858e+06	1.96565e+06	1.44596e+06	1.80297e+06	1.51414e+06	1.59534e+06	1.94099e+06	1.89538e+06	1.66409e+06	2.17952e+06	1.37777e+06	1.89289e+06	1.99674e+06	1.18096e+06	1.5466e+06	1.44858e+06	1.57081e+06	1.45065e+06	1.73543e+06	1.94759e+06	1.56675e+06	1.04468e+06	1.71095e+06	1.91606e+06	1.9892e+06	2.18248e+06	1.3674e+06	1.76264e+06	1.99074e+06	1.63893e+06	1.64573e+06	1.67087e+06	2.25088e+06	1.93291e+06
M589T37_1	835087	1.29546e+06	1.53925e+06	1.35442e+06	634902	1.22526e+06	1.30499e+06	1.72492e+06	1.37192e+06	1.71045e+06	1.55392e+06	1.30151e+06	1.35592e+06	1.5886e+06	1.66828e+06	1.40832e+06	1.63988e+06	1.49396e+06	1.50212e+06	1.05925e+06	1.4205e+06	1.55825e+06	1.14952e+06	605612	1.44915e+06	1.79274e+06	899037	1.12585e+06	1.62325e+06	1.70255e+06	1.08704e+06	1.47126e+06	1.75297e+06	1.66052e+06	1.50693e+06	1.61904e+06	1.40211e+06	1.54243e+06	1.79955e+06	1.58557e+06	1.94057e+06	1.55435e+06	1.41074e+06	1.33205e+06	1.52261e+06	1.51061e+06	1.685e+06	1.77421e+06	1.57743e+06
M589T37_2	722776	1.30889e+06	2.92664e+06	1.48055e+06	4.49585e+06	1.2709e+06	1.27673e+06	2.23909e+06	3.31278e+06	4.96627e+06	2.99234e+06	1.55992e+06	1.9045e+06	2.68007e+06	3.85707e+06	1.72923e+06	3.42907e+06	2.40837e+06	2.70089e+06	1.25154e+06	2.71648e+06	2.31505e+06	1.15274e+06	1.65627e+06	2.23241e+06	3.29366e+06	670048	1.25605e+06	5.71756e+06	2.78466e+06	1.45906e+06	1.82778e+06	3.49713e+06	2.9521e+06	2.38432e+06	2.54792e+06	5.90673e+06	2.5763e+06	3.15802e+06	4.52319e+06	4.07689e+06	4.10002e+06	2.10932e+06	1.48634e+06	3.3392e+06	3.93287e+06	3.88465e+06	3.65705e+06	2.43695e+06
M591T38	943468	977490	517766	1.05732e+06		837389	886259	680873	519394	409152	437777	770503	589857	668164	317741	798739	377382	569940	716485	836246	481541	854085	900868	921820	815792	518970	946209	915088		598371	697250	876612	543421	605561	668002	655272		597447	576436	482051	595362		680188	727704	462431	493698	419038	651114	764058
M591T37_1	407241	522920	729961	314417	536642	518792	611026	775823	589972	781794	672020	630042	509696	679095	819021	688975	670505	741551	717496	553440	676115	739366	464904	603817	696606	670305	407595	515887	725467	748616	581101	698020	700932	708074	670108	773348	560790	731031	714657	722315	868469	602978	654782	601688	671239	701756	717649	804677	650997
M591T37_2	685125	1.32029e+06	2.9012e+06	1.38831e+06	4.41824e+06	1.39927e+06	1.26656e+06	2.16602e+06	3.59725e+06	4.96383e+06	2.95715e+06	1.56316e+06	1.73881e+06	2.4091e+06	3.59799e+06	1.85571e+06	3.20785e+06	1.98423e+06	2.41707e+06	1.04374e+06	2.48832e+06	2.18094e+06	1.10487e+06	1.68698e+06	2.06733e+06	3.39696e+06	265518	1.22364e+06	5.52398e+06	2.4943e+06	1.31383e+06	1.76817e+06	3.46397e+06	3.03515e+06	2.20639e+06	2.52806e+06	5.5019e+06	2.56619e+06	3.0597e+06	4.09344e+06	3.71771e+06	4.23192e+06	1.97471e+06	1.65792e+06	2.93604e+06	3.73147e+06	4.03875e+06	3.11337e+06	2.42406e+06
M592T106	137472		217369		344664	121755		99786.3	423166	221447	139767	92887.9	199051	275087	420965	212341	188030	130426	157310	348891	108607		281075	308963	161664	247292	227891	138133	133538	165681	476263	221558	224266	289868	210962	144276		492064	259100	206756	204258	378256	244689	131515	139452	351124	165743	172199	324573
M593T38	1.27362e+06	1.6653e+06	910922	754227	744958	1.30457e+06	1.54462e+06	1.31654e+06	599445	722404	775441	1.19096e+06	1.12719e+06	1.26206e+06	565322	1.43938e+06	624869	1.02543e+06	515796	1.38813e+06	857329	1.27179e+06	1.48295e+06	1.27933e+06	1.29857e+06	970952	1.33657e+06	1.38277e+06	431632	1.19513e+06	1.06344e+06	1.26793e+06	956428	989336	1.14781e+06	1.1408e+06		1.20717e+06	1.04691e+06	907374	1.13343e+06	577790	1.03125e+06	1.22588e+06	793317	979441	829754	1.08123e+06	1.19692e+06
M593T532	203516	118317	161200		427317	98754.1	237561	217157	130724		180140	149661	201003	201316	177981	173517	431415	159869	148189	112013	214179	154488	143872	275330	248994	109609	212470	117107	383315	77071.9	195320	204806	116532	286633	136175	211184	402419	211632	161354	158401	144556	171525	123005	120425	127435	142796	207945	122927	230170
M593T37_2	343329	628219	1.42213e+06	773248	2.15266e+06	711177	459061	975871	1.50048e+06	2.44019e+06	1.42138e+06	735024	898000	1.20934e+06	2.00583e+06	876830	1.73671e+06	1.22041e+06	1.21694e+06	434991	1.34122e+06	1.10624e+06	483178	900611	1.02916e+06	1.58785e+06	316419	667689	2.64088e+06	1.12449e+06	740590	1.05845e+06	1.82637e+06	1.50413e+06	1.157e+06	1.35779e+06	2.83753e+06	1.1284e+06	1.50886e+06	2.11562e+06	1.79286e+06	1.95785e+06	1.03644e+06	751430	1.63969e+06	774719	2.13935e+06	1.55701e+06	1.11949e+06
M593T443	2.55267e+06	4.57938e+06	2.66733e+06	2.6203e+06	2.63705e+06	2.69488e+06	3.04527e+06	2.51446e+06	3.04973e+06	3.06136e+06	2.63276e+06	2.56069e+06	2.49926e+06	2.72362e+06	4.34475e+06	2.65797e+06	2.83779e+06	2.84635e+06	2.95141e+06	2.90342e+06	2.69761e+06	2.92204e+06	2.86456e+06	3.12404e+06	3.06232e+06	2.92323e+06	4.10617e+06	2.61799e+06	2.93121e+06	2.86258e+06	2.624e+06	2.54305e+06	3.09773e+06	2.93394e+06	3.24073e+06	2.36244e+06	3.41584e+06	2.84477e+06	3.24052e+06	2.764e+06	3.04068e+06	3.06373e+06	3.55232e+06	4.34344e+06	2.96077e+06	3.03936e+06	2.63456e+06	2.93494e+06	2.73721e+06
M593T486	7.91399e+06	8.77426e+06	8.8785e+06	1.00678e+07	9.33778e+06	4.5493e+06	8.76404e+06	7.76261e+06	9.31903e+06	1.09021e+07	9.71163e+06	6.99922e+06	6.20639e+06	7.83475e+06	9.48157e+06	8.48058e+06	8.9589e+06	7.06434e+06	1.06501e+07	9.45509e+06	7.5331e+06	1.00708e+07	1.02377e+07	9.35072e+06	8.53784e+06	9.69673e+06	7.36936e+06	8.69203e+06	1.14587e+07	9.71705e+06	7.67008e+06	6.99242e+06	9.44423e+06	8.49866e+06	9.85872e+06	7.36928e+06	1.05294e+07	7.91157e+06	9.95738e+06	9.97384e+06	1.07349e+07	9.93584e+06	1.04661e+07	8.70703e+06	8.39727e+06	8.97896e+06	9.48704e+06	9.85248e+06	9.42279e+06
M593T632	2.51699e+06	3.01898e+06	2.4493e+06	2.79404e+06	2.82266e+06	2.53528e+06	2.09507e+06	2.75201e+06	2.35353e+06	3.2303e+06	2.46768e+06	2.22688e+06	2.22258e+06	2.53092e+06	2.70658e+06	2.70805e+06	2.71216e+06	2.21345e+06	2.79667e+06	2.90983e+06	2.10685e+06	2.94686e+06	2.79591e+06	2.04306e+06	2.00027e+06	2.19508e+06	2.38823e+06	2.52588e+06	3.18174e+06	2.79658e+06	2.48759e+06	2.42988e+06	2.25884e+06	2.00164e+06	2.97217e+06	2.42228e+06	3.29875e+06	2.34991e+06	2.68577e+06	2.62454e+06	2.14502e+06	2.50643e+06	2.63405e+06	2.68559e+06	2.592e+06		2.43037e+06	2.5874e+06	2.45385e+06
M595T38	1.19059e+06	1.4618e+06	831038	1.42658e+06		1.16038e+06	585571	1.0048e+06	614051	643280	689241	1.12915e+06	976295	908274	786156	1.1476e+06	637928	980290	420942	1.07238e+06	713874	1.1957e+06	1.17121e+06	1.23755e+06	1.25863e+06	762046	1.18246e+06	1.3261e+06	357810	1.01548e+06	1.07071e+06	1.25336e+06	799161	987363	969391	939128		932319	987400	547019	866139	626324	984989	1.10875e+06	654002	814280	722648	899307	1.00517e+06
M595T37	792250	1.17252e+06	1.42899e+06	1.28767e+06	1.35355e+06	452452	1.17498e+06	1.42199e+06	1.29103e+06	1.59744e+06	1.25934e+06	1.19942e+06	1.11355e+06	1.37339e+06	1.34499e+06	1.2808e+06	1.30868e+06	1.24023e+06	1.49084e+06	941394	1.13723e+06	1.45537e+06	1.03856e+06	1.23296e+06	1.48118e+06	1.57223e+06	873557	1.18638e+06	1.30732e+06	1.43575e+06	1.01615e+06	1.1554e+06	1.60166e+06	1.66442e+06	1.42892e+06	1.48524e+06	1.47824e+06	1.44088e+06	1.53857e+06	1.56216e+06	1.6088e+06	1.40663e+06	1.38724e+06	1.16749e+06	1.52889e+06	1.60378e+06	1.49103e+06	1.66153e+06	1.35824e+06
M595T490	1.33684e+06	1.04522e+06	912552	1.04222e+06	640488	1.24036e+06	938706	1.28736e+06	815655	895285	1.11074e+06	1.17567e+06	1.38159e+06	922153	473736	1.29288e+06	1.19536e+06	1.00602e+06	938643	1.10139e+06	1.35651e+06	846406	1.24772e+06	1.04331e+06	975964	830725	1.30185e+06	1.13811e+06	1.28449e+06	940254	1.41371e+06	1.21279e+06	820931	955342	963592	1.36703e+06	544084	937343	903424	885027	722793	760816	870675	1.07332e+06	857991	823280	403555	776035	886696
M596T490	504423	379114	376758	372797	402618	407932	307683	540192	275290	314661	357844	471488	469644	354386	346821	398563	433080	334327	326790	411653	418296	282520	495189	377544	303664	197982	490763	450841	487928	341468	459832	429530	272676	311236	377954	471520	514954	289180	278841	349109		249532	333876	406752	322705	263612	269126	269195	261501
M596T455	148719	69064.5	137066		207805	87830.4	162292	136019	86078.1		134647			147029	126435	66708.8	242640		146087	94550	158746	105227	59978.6	164030	129736	105541	146068		231456	125672	128699	96902.3	118757	181208	77796.9	125565	208650	147264	136411	116511	106707	152706	68758.7	115360	81572.6	103097	117331	118691	140816
M597T502	2.98625e+06	1.99728e+06	2.14802e+06	1.78683e+06	4.36854e+06	2.22354e+06	2.53873e+06	3.26397e+06	1.80142e+06	1.51624e+06	2.45885e+06	2.20744e+06	2.72956e+06	2.43307e+06	2.31858e+06	2.49809e+06	4.70398e+06	1.79844e+06	1.98602e+06	2.10753e+06	2.75759e+06	2.12975e+06	2.60977e+06	2.72041e+06	1.23197e+06	1.6465e+06	3.47773e+06	2.59838e+06	4.51106e+06	2.47703e+06	3.14113e+06	2.79891e+06	1.73716e+06	2.67936e+06	1.55018e+06	3.2216e+06	4.28742e+06	2.5017e+06	2.04694e+06	2.49201e+06	1.82592e+06	2.31523e+06	1.63725e+06	1.2305e+06	1.49297e+06	1.798e+06	1.04862e+06	1.89785e+06	2.47185e+06
M597T37_1	925608	1.30795e+06	1.57885e+06	1.48651e+06	1.68151e+06	1.27748e+06	1.24624e+06	1.46402e+06	1.6615e+06	2.03919e+06	1.55902e+06	1.2063e+06	1.48732e+06	1.68051e+06	1.76546e+06	1.38805e+06	1.65681e+06	1.58239e+06	1.74244e+06	1.32198e+06	1.4759e+06	1.72346e+06	1.12274e+06	1.55264e+06	1.88451e+06	1.84749e+06	994155	1.21242e+06	1.87958e+06	1.52645e+06	1.2391e+06	1.42285e+06	1.83277e+06	1.78082e+06	1.48085e+06	1.68146e+06	1.85195e+06	1.61808e+06	1.70959e+06	1.62082e+06	2.00664e+06	1.81189e+06	1.58297e+06	1.43911e+06	1.69266e+06	1.79484e+06	1.8624e+06	1.79069e+06	1.55854e+06
M597T37_2	344998	620602	1.21867e+06	733929	1.94145e+06	700656	452216	831180	1.69184e+06	2.21956e+06	1.45613e+06	705885	785618	1.27567e+06	1.75875e+06	887803	1.62953e+06	1.03524e+06	1.27406e+06	512893	1.12764e+06	1.06902e+06	533329	820140	1.02511e+06	1.77399e+06	306206	606556	2.48027e+06	1.21348e+06	743740	775442	1.59348e+06	1.3505e+06	1.01488e+06	1.22268e+06	2.49886e+06	1.13581e+06	1.31122e+06	2.09726e+06	1.60788e+06	1.97795e+06	1.0321e+06	886570	1.3685e+06	1.77081e+06	1.87677e+06	1.53662e+06	1.14966e+06
M597T122	1.10451e+06	1.68403e+06	1.1833e+06	1.13154e+06	746620	1.2013e+06	1.8569e+06	1.0514e+06	1.45762e+06	1.56771e+06	1.09357e+06	2.14591e+06	1.92442e+06	1.753e+06	1.5017e+06	1.85954e+06	732481	1.60856e+06	1.28158e+06	1.46468e+06	1.66678e+06	1.14347e+06	1.43405e+06	2.08979e+06	2.29587e+06	1.79541e+06	1.38591e+06	1.12665e+06	665733	1.05173e+06	1.68329e+06	1.36649e+06	2.0396e+06	1.77588e+06	1.58573e+06	1.229e+06	717323	1.98032e+06	1.01064e+06	1.30626e+06	1.32962e+06	1.27999e+06	1.44487e+06	1.23647e+06	1.60361e+06	1.63885e+06	1.36026e+06	1.28938e+06	1.43101e+06
M598T502	1.20306e+06	650839	715387	717813	1.69231e+06	693053	952826	1.09358e+06	710474	572349	871102	868202	1.01314e+06	841724	886403	981863	1.83538e+06	669292	677359	741245	1.07891e+06	755058	965524	1.10378e+06	960559	608977	1.31166e+06	931940	1.6386e+06	854173	1.16519e+06	963433	649847	990955	575033	568095	804333	957418	786250	956688	655898	879226	598933	888372	580769	641924	988094	662674	979451
M598T122	327019	476438	431915	334568	208157	368391	383628	319468	439091	456240	318303	636247	545073	366186	421216	590811	236167	484294	344461	423770	376929	332544	427869	495664	643647	527837	414024	328695	261961	410480	501714	385241	444653	447650	489210	350726	176881	295557	365707	382533	384213	387550	433729	360615	489099	463847	394256	240340	370367
M599T480	410365	235835	267107	177689	448592	214672	315316	342039	194148		250129	263087	206277	272028	290206	161719	481773	210719	346198	188106	364106	246684	200612	339757	358687	184699	440748	222519	572039	270102	284766	259177	243317	298571	205427	354991	505148	325330	236067	277212	239218	1.26735e+06	240867	239355	208666	225389	297588	249318	404234
M599T37_1	773884	870678	1.0155e+06	1.02704e+06	1.01059e+06	766606	839302	1.09162e+06	807442	1.12488e+06	1.02381e+06	908987	888395	1.00936e+06	1.02086e+06	934864	862510	974614	1.00428e+06	736168	1.01129e+06	974594	734309	953638	1.1143e+06	1.09474e+06	689675	864861	1.01747e+06	1.0704e+06	762709	1.0494e+06	1.17887e+06	1.164e+06	970406	1.11657e+06	1.04935e+06	963711	1.17658e+06	1.19693e+06	1.10138e+06	1.10626e+06	870062	806504	1.10818e+06	1.26677e+06	1.28522e+06	1.25517e+06	1.03269e+06
M599T37_2	662653	1.38505e+06	2.84258e+06	1.55366e+06	4.13657e+06	1.39439e+06	1.25026e+06	2.02727e+06	3.19293e+06	4.50748e+06	2.9466e+06	1.44167e+06	1.63117e+06	2.5659e+06	3.66986e+06	1.7382e+06	3.33474e+06	2.10346e+06	2.44032e+06	1.18587e+06	2.44421e+06	2.12348e+06	1.19949e+06	1.77921e+06	2.11207e+06	3.28285e+06	749808	1.36426e+06	4.91139e+06	2.45141e+06	1.32057e+06	1.77284e+06	3.51622e+06	3.01113e+06	2.1687e+06	2.44122e+06	5.25592e+06	2.27812e+06	2.92508e+06	4.00229e+06	3.77741e+06	3.49277e+06	2.02639e+06	1.55183e+06	3.03475e+06	3.56594e+06	3.71699e+06	2.84128e+06	2.17645e+06
M599T177	2.85493e+06	3.46679e+06	2.58635e+06	3.54734e+06	1.56214e+06	3.07048e+06	5.10791e+06	3.1651e+06	6.81572e+06	7.58955e+06	2.88005e+06	7.55735e+06	3.48337e+06	2.67328e+06	2.2256e+06	6.95235e+06	1.56883e+06	5.67032e+06	3.056e+06	3.58471e+06	3.81962e+06	3.30496e+06	2.70798e+06	6.24011e+06	6.3737e+06	6.89244e+06	3.3857e+06	2.34156e+06	1.46554e+06	1.68908e+06	3.15551e+06	2.49958e+06	6.30793e+06	4.82727e+06	6.11116e+06	3.81098e+06	801259	3.83531e+06	2.83787e+06	2.25632e+06	6.42594e+06	3.24316e+06	5.89416e+06	2.47702e+06	6.93757e+06	5.01358e+06	2.15648e+06	2.72225e+06	2.31359e+06
M600T491	3.22206e+06	1.8318e+06	1.60635e+06	1.79269e+06	1.58834e+06	2.04399e+06	1.77311e+06	2.9804e+06	1.00501e+06	1.14829e+06	724440	2.59922e+06	3.52267e+06	1.48719e+06	602040	2.72851e+06	1.65374e+06	2.42716e+06	1.18905e+06	1.88437e+06	3.47485e+06	1.21897e+06	2.25394e+06	724295	703805	1.00983e+06	3.38305e+06	2.31846e+06	1.54376e+06	1.38236e+06	3.11986e+06	2.93057e+06	1.00232e+06	707521	704495	1.75115e+06	1.41238e+06	1.58547e+06	1.14817e+06	1.34623e+06	485072	1.24131e+06	1.44786e+06	2.39887e+06	1.41249e+06	978482	667891	1.11799e+06	1.47449e+06
M600T177	433655	1.02232e+06	769835	1.06733e+06	483573	945941	1.5246e+06	987475	2.03671e+06	2.2204e+06	879274	2.25625e+06	1.09301e+06	836995	686336	2.09588e+06	482153	1.7014e+06	901905	1.0953e+06	1.16177e+06	986607	405884	1.85031e+06	1.90484e+06	2.0564e+06	1.01942e+06	716743	426528	518019	449145	757019	1.87605e+06	1.47348e+06	1.84363e+06	1.19373e+06	462539	1.14887e+06	863139	654126	1.96823e+06	451398	1.71261e+06	363772	2.03241e+06	729061	617186	829566	670431
M601T490	491709	307130	291514	300600	347815	424174	394516	572756	189483	250897	388397	517651	635454	337837	289175	451890	379060	473783	205062	398285	620201	271660	400613	431626	355731		605537	406213	272173	248731	688104	467753	249851	370704	249015	546858	393297	375222	242467	404012	181584	330140	374705	448293	372743	263614	293669	244331	375002
M601T37	541406	360957	2.29756e+06	1.15185e+06	3.37902e+06	1.00644e+06	843592	1.85792e+06	2.67435e+06	3.82711e+06	2.28729e+06	1.18313e+06	1.35377e+06	1.99333e+06	2.49788e+06	1.42022e+06	2.49559e+06	1.63304e+06	1.89509e+06	877789	1.86761e+06	1.64311e+06	860456	1.21967e+06	1.66626e+06	2.62597e+06	560912	1.10677e+06	4.19032e+06	1.96012e+06	1.04621e+06	1.3185e+06	2.65322e+06	2.23949e+06	1.59197e+06	1.91061e+06	4.40696e+06	2.00897e+06	2.48443e+06	3.19064e+06	3.06557e+06	2.98622e+06	1.65918e+06	1.1454e+06	2.37576e+06	1.27066e+06	2.84944e+06	2.46231e+06	1.77438e+06
M601T316	420010	335809	372383	353224	352916	380696	183381	365711	161581	345447	374448	352702	436517	385182	345073	323790	361577	381468	391890	394438	340509	347463	330428	312295	300375	340963	432372	341302	236357	273780	457860	393187	317079	321377	363375	377127	351531	169203	131246	326692	140841	435599	320139	380297	299962	302168	368001	165399	409833
M601T177	174065	218921	146637	216866	86462.5	189503	333720	181380	196616	235408	183973	449659	213930	150394	136979	430604	74541.8	374484	190950	105638	252779	213463	70176.4	401910	403299	455526	211883	129006	60982.4	80634.4	91240.8	142474	403009	146941	401232	241869	35063.1	105173	157583	129216	417478	216608	370245	149790	444423	317470	122314	176424	71955
M602T513	2.80945e+06	708706	1.21362e+06	1.52574e+06	1.75911e+06	1.73373e+06	1.42407e+06	2.43714e+06	981357	1.13599e+06	1.20696e+06	2.19076e+06	2.44257e+06	1.23151e+06	1.19074e+06	2.22467e+06	1.71099e+06	869357	1.04131e+06	635072	2.68758e+06	1.07987e+06	1.78121e+06	1.41555e+06	1.24791e+06	824318	2.69782e+06	1.81344e+06	1.64061e+06	1.07846e+06	2.47097e+06	2.24109e+06	846011	1.28079e+06	1.31614e+06	2.62839e+06	1.58367e+06	1.29524e+06	985473	1.07725e+06	805766	953325	1.3639e+06	746904	1.17183e+06	776969	522284	850277	1.20481e+06
M602T316	106321	72568	115067	103629	83750.5	116412	107165	103566	98312.8	97163.2	104371	50443.7	129496	120688	94464.3	109739	104637	115478	101628	123736	103987	93272.7	102280	78569.8	95061.9	95900.1	128567	96818.6	59818.7	80800.6	138133	123719	97227.6	87478.2	110358	122280	107277	106659	86205.6	97971.8	84425.4	132230	102591	116936	80956.9	99089.1	97774.1	106060	136694
M603T513	2.01629e+06	1.18631e+06	910875	1.07443e+06	1.35466e+06	1.31236e+06	1.10174e+06	1.87728e+06	688426	932806	963377	1.73241e+06	1.95072e+06	982623	895980	1.69429e+06	1.31189e+06	1.3989e+06	766626	1.24308e+06	2.23489e+06	656165	1.50152e+06	1.01484e+06	913096	573797	2.10255e+06	1.30352e+06	1.33833e+06	857463	1.94188e+06	1.5952e+06	594567	968115	957700	854805	1.24637e+06	998278	700058	366423	579072	706992	939060	1.43191e+06	877108	603735	834443	649060	828125
M603T37_1	647072	812699	379324	820813		675846	724090	645213			405432	640391	598260	660486		530475	446350	575750	580662	757040	362842	671057	639221	665084	644489	541696	702298	676901		528416	516595	563773			466337	610790		581566	569791		468539		526369	643547	383864	456884	403032	582285	631428
M603T37_2	137079	487595	530906	533370	477641	446898	184734	529118	475681	547999	345983	471397	465679		495243	463726	380088	459479	534609	438677	438132	569812	470187	509976	631568	412083	343196	494076		431025	383235	500565	654459	459926	484773	434345	514914	461948		442229	441182	478973	433045	444734	428072	313135	443165	530024	484106
M603T37_3	62318.2	410518	825820		1.24488e+06	362219		564005	994546	1.52314e+06	880643	380693	518733	629558	1.09619e+06	557333	997832	621952	678120	355296	681863	701817	324498	404304	637762	925455		356488	1.49995e+06	814590	430031	413278	945717	858998	717278	700797	1.54623e+06	621156	868524	1.32332e+06	1.10944e+06	1.22262e+06	583520	544956	838515	981045	1.15092e+06	878460	571010
M604T513	814914	442979	362292	433925	558166	502513	407074	687984	248672	346962	330850	633052	798774	380775	339177	684370	460286	532017	268037	454928	843970	278704	587889	390088	363599	259221	785917	467986	450637	301552	326737	651943	216997	372866	350460	732545	520439	338868	275545	348611	210541	224284	368517	547971	315854	205891	322105	229594	352372
M605T37_2	899119	1.27565e+06	1.3892e+06	1.29245e+06	1.4576e+06	1.18436e+06	1.15029e+06	1.39818e+06	1.47381e+06	1.75001e+06	1.2777e+06	1.15349e+06	1.13194e+06	1.38677e+06	1.42284e+06	1.33631e+06	1.38004e+06	1.32821e+06	1.55122e+06	1.08943e+06	1.30703e+06	1.58984e+06	1.15889e+06	1.21061e+06	1.55485e+06	1.55212e+06	927937	1.21501e+06	1.33194e+06	1.47399e+06	1.18679e+06	1.39966e+06	1.62578e+06	1.55219e+06	1.37564e+06	1.63148e+06	1.64791e+06	1.39787e+06	1.55611e+06	1.59035e+06	1.80956e+06	1.47849e+06	1.21961e+06	1.35642e+06	1.48259e+06	1.39379e+06	1.50908e+06	1.67213e+06	1.3917e+06
M607T541	118888	51060.2	69913		159092	63725.4	140657	101203	59673.4		93272.6	107867	108006	77596	61073.1	102806	172565	94321.2	70896.8	73834.5	132333	60549.3	54742.2	123659	46023.8	57335.1	140171	69077.8	70747.8	69145.4	113465	108911	57583.3	122141	38247.1	133978	152116	98564.1	57529.9	75455.4	55275.9	79916.7	69814.1	38443.6	46988.1	58864.9	99931.7	58071.4	97794.9
M607T37_1	884742	1.22871e+06	1.29056e+06	1.43476e+06	1.35446e+06	1.07466e+06	1.19759e+06	1.52846e+06	1.33565e+06	1.82244e+06	1.39952e+06	1.23932e+06	1.14939e+06	1.55637e+06	1.56641e+06	1.3441e+06	1.30737e+06	1.33417e+06	1.5338e+06	1.17844e+06	1.19861e+06	1.54427e+06	1.05733e+06	1.19433e+06	1.46949e+06	1.46214e+06	976387	1.19339e+06	1.58546e+06	1.43645e+06	1.14739e+06	1.42544e+06	1.75505e+06	1.619e+06	1.3353e+06	1.33681e+06	1.45036e+06	1.27368e+06	1.52816e+06	1.63039e+06	1.65386e+06	1.33112e+06	1.4757e+06	1.16569e+06	1.33634e+06	1.51133e+06	1.48363e+06	1.50039e+06	1.32045e+06
M607T37_2	376427	647357	1.43062e+06	792592	1.92228e+06	718974	624737	887505	1.71937e+06	2.169e+06	1.44785e+06	677321	619586	1.25111e+06	1.5241e+06	709117	1.56103e+06	1.0311e+06	1.21869e+06	404635	1.03965e+06	1.19075e+06	593259	801863	1.05981e+06	1.6415e+06	376569	566376	2.33726e+06	1.18191e+06	738040	838173	1.54636e+06	1.50704e+06	1.01706e+06	1.17056e+06	2.56279e+06	1.06313e+06	1.38019e+06	1.87088e+06	1.64591e+06	1.75309e+06	1.08775e+06	780540	1.41958e+06	1.6959e+06	1.8834e+06	1.46206e+06	1.00837e+06
M609T492	1.13639e+07	5.93109e+06	3.97299e+06	5.84461e+06	4.23009e+06	6.15427e+06	4.24039e+06	1.05902e+07	2.62786e+06	3.50769e+06	4.1798e+06	7.82975e+06	1.08411e+07	4.20829e+06	3.76154e+06	8.11789e+06	4.6766e+06	6.77148e+06	3.09976e+06	5.93157e+06	1.0905e+07	3.49286e+06	8.47625e+06	4.19922e+06	3.97292e+06	2.28132e+06	1.137e+07	8.60358e+06	4.21404e+06	1.7771e+06	1.02232e+07	9.98451e+06	2.65285e+06	4.02129e+06	1.86283e+06	5.15078e+06	4.01904e+06	4.44896e+06	1.36363e+06	4.00084e+06	2.64908e+06	3.64298e+06	4.0096e+06	8.81639e+06	3.92741e+06	2.58203e+06	4.06336e+06	3.02993e+06	2.05903e+06
M609T37_1	475435	764020	661016	771004	746843	628068	532230	686661	698323	881285	539383	464385	633846	795367	696665	604512	608311	717474	860790	509149	519840	698362	575677	696879	317920	796409	476401	539401	502396	787342	574353	707587	709977	852045	679547	697167	816099	689804	782860	820545	688729	780365	653720	704351	691729	918896	841591	887910	604803
M609T37_2	665868	1.18908e+06	2.27601e+06	1.30898e+06	3.48237e+06	1.16576e+06	1.02343e+06	1.66028e+06	2.60179e+06	3.6128e+06	2.04993e+06	1.24463e+06	1.21833e+06	2.01884e+06	2.70624e+06	1.42449e+06	2.46443e+06	1.65156e+06	2.01721e+06	1.04909e+06	1.94661e+06	1.92057e+06	971119	1.24665e+06	1.69821e+06	2.8243e+06	611873	1.13331e+06	3.9972e+06	1.8038e+06	1.22049e+06	1.38785e+06	2.67658e+06	2.39113e+06	1.75166e+06	1.93489e+06	4.32104e+06	1.8972e+06	2.51572e+06	3.04984e+06	2.97254e+06	3.14311e+06	1.56918e+06	1.32591e+06	2.48659e+06	2.79979e+06	2.97295e+06	2.45689e+06	1.67521e+06
M610T492	4.4125e+06	1.14705e+06	1.53822e+06	2.42961e+06	1.62382e+06	2.50995e+06	740400	4.29983e+06	463554	1.38495e+06	1.73607e+06	3.13319e+06	4.46401e+06	1.55483e+06	1.54748e+06	3.21094e+06	1.87413e+06	2.76374e+06	1.33905e+06	2.41953e+06	4.49212e+06	1.37591e+06	3.44784e+06	1.74021e+06	1.62124e+06	977472	4.74809e+06	3.42665e+06	1.67097e+06	1.64663e+06	4.18317e+06	4.04624e+06	1.02463e+06	1.55158e+06	1.5707e+06	4.66776e+06	1.64875e+06	1.76403e+06	1.3331e+06	631108	1.10452e+06	1.32464e+06	1.5554e+06	3.49161e+06	1.63799e+06	1.05773e+06	1.63107e+06	1.21515e+06	736006
M611T492	927395	439406	317874	475220	314388	548288	169197	954803	162109	258559	270957	610949	883992	287257	328252	604611	329570	583172	239008	420856	910679	238744	687843	273393	301610	163977	983566	649858	308630	312782	877029	843814	134989	284795	297488	910418	269875	324786	240598	290078	212720	274230	269335	760143	310664	150612	252102	209098	317959
M611T513	3.25276e+07	8.75197e+06	1.60035e+07	1.80952e+07	2.15116e+07	2.07963e+07	2.01853e+07	3.21933e+07	1.24306e+07	1.4632e+07	1.77558e+07	2.66766e+07	3.1569e+07	1.72351e+07	1.69365e+07	2.7958e+07	2.21658e+07	2.34611e+07	1.41759e+07	2.1224e+07	3.28645e+07	1.41578e+07	2.5936e+07	2.01209e+07	1.96322e+07	1.2089e+07	3.54689e+07	2.40029e+07	2.16703e+07	1.67223e+07	3.39153e+07	2.95836e+07	1.19671e+07	8.09253e+06	1.78303e+07	3.6636e+07	2.27581e+07	1.87957e+07	1.41703e+07	1.58132e+07	1.19967e+07	1.4294e+07	1.79336e+07	2.69648e+07	1.68982e+07	1.19405e+07	1.68445e+07	1.30333e+07	1.81849e+07
M611T37	382838	645128	1.48278e+06	717212	2.20551e+06	659416	543525	1.11912e+06	1.63548e+06	2.20148e+06	1.40697e+06	795903	808085	1.27308e+06	1.75684e+06	892631	1.66217e+06	1.09425e+06	1.38227e+06	548029	1.01877e+06	1.2953e+06	642146	797821	1.15767e+06	1.66246e+06	362716	737303	2.69587e+06	1.14999e+06	781247	853594	1.77134e+06	1.47901e+06	1.18455e+06	1.16987e+06	2.72764e+06	1.16979e+06	1.50099e+06	1.84977e+06	1.66256e+06	1.77386e+06	1.1726e+06	996412	1.37616e+06	1.71234e+06	1.87727e+06	1.51447e+06	1.03187e+06
M612T513	1.32885e+07	8.10428e+06	6.57198e+06	7.38985e+06	8.8747e+06	8.59826e+06	8.29316e+06	1.30336e+07	5.00514e+06	6.04325e+06	7.38697e+06	1.09694e+07	1.30614e+07	7.09151e+06	6.85244e+06	1.15442e+07	9.23363e+06	9.71632e+06	5.82204e+06	8.74673e+06	1.34795e+07	5.74711e+06	1.05701e+07	8.14113e+06	8.04608e+06	4.85195e+06	1.46254e+07	9.99342e+06	9.16073e+06	6.96186e+06	1.38452e+07	1.23884e+07	4.9634e+06	7.83286e+06	3.2311e+06	1.49617e+07	9.42416e+06	7.909e+06	5.77196e+06	2.87842e+06	5.06549e+06	5.96271e+06	7.49691e+06	1.11254e+07	6.92899e+06	5.01873e+06	6.83896e+06	5.29013e+06	7.54546e+06
M612T110	223126	155239	253194		863582	197486	408572	132733	712781	262780	234229	394099	227662	321107	475818	281932	474270	468698	231235	95127.5	294910	291143	315436	618291	613360	659077	338533	120658	352498	172382	314897	184726	666237	485226	256700	66126.1	453115	525838	324096	268520	352752	390408	223618		301216	537513	298505	245356	135006
M613T513	2.93938e+06	1.73072e+06	1.37821e+06	1.55046e+06	1.85524e+06	1.75691e+06	1.76895e+06	2.82359e+06	1.10444e+06	1.24449e+06	1.59918e+06	2.28364e+06	2.89948e+06	1.57506e+06	1.53533e+06	2.50353e+06	1.98624e+06	2.17543e+06	1.28013e+06	1.93656e+06	2.97761e+06	1.19059e+06	2.28085e+06	1.79135e+06	1.69523e+06	973896	3.1693e+06	2.00923e+06	1.99969e+06	1.52287e+06	3.07742e+06	2.73707e+06	1.08312e+06	723658	1.52273e+06	3.11068e+06	2.05941e+06	1.70475e+06	1.28175e+06	639022	1.00985e+06	1.28937e+06	1.56231e+06	970463	1.53127e+06	1.07953e+06	1.46204e+06	1.11431e+06	728044
M614T513	421226	185701	197793	196454	237279	217025	239982	374229	129706	171582	185169	332960	412448	209535	175339	340159	314078	325926	152890	262466	415023	158865	314521	236453	226386	103057	425115	287126	273845	190148	475849	355947	102571	203058	218640	439172	319674	220515	135329	204571		142705	183183	310382	176496	132897	73569.3	111809	200310
M615T37	969902	1.15914e+06	1.29055e+06	1.12084e+06	1.46217e+06	1.11758e+06	1.07747e+06	1.33677e+06	1.38179e+06	1.49372e+06	1.0628e+06	1.24484e+06	1.03203e+06	1.25362e+06	1.17637e+06	1.20513e+06	1.08025e+06	1.20655e+06	1.35428e+06	455488	1.05687e+06	1.36989e+06	1.17286e+06	1.18527e+06	1.41979e+06	1.33393e+06	875832	1.10918e+06	1.32981e+06	1.11226e+06	1.08066e+06	1.20144e+06	1.50991e+06	1.29969e+06	1.38712e+06	1.23073e+06	1.32179e+06	1.16426e+06	1.64143e+06	1.48566e+06	1.7065e+06	1.15381e+06	1.21797e+06	1.11892e+06	1.17485e+06	1.46291e+06	1.40034e+06	1.46745e+06	1.32238e+06
M616T233	197534	685535	157474	762650	94438.4	445925	1.29457e+06	176680	2.45952e+06	233211	103880	2.1454e+06	327841	182076	200509	1.8783e+06	99209.9	1.63695e+06	563543	808824	270084	646658	274192	1.26684e+06	1.59598e+06	2.85561e+06	159809	236579	70638.2	121074	426487	230109	2.32138e+06	1.00729e+06	724010	300126	104699	313484	538707	121063	2.55247e+06	658075	690696	322380	668550	2.00181e+06	246503	525669	236465
M617T37_1	243407	464620	1.06339e+06	652559	2.19833e+06	482426	399168	908928	1.51666e+06	2.3175e+06	1.18073e+06	576607	587645	1.21756e+06	1.56285e+06	783650	1.4414e+06	935000	1.02175e+06	137756	1.13688e+06	812653	383499	595421	850464	1.38649e+06	211567	516077	2.56855e+06	1.19517e+06	431620	734615	1.54613e+06	1.29126e+06	916797	1.10841e+06	2.94025e+06	789112	1.37282e+06	1.73545e+06	1.67522e+06	1.81697e+06	792846	606285	1.45277e+06	1.75488e+06	1.97339e+06	1.38472e+06	1.03376e+06
M617T37_2	735776	905768	998747	988693	977762	896886	960785	1.18671e+06	1.13619e+06	1.25295e+06	882491	908095	870895	1.06604e+06	1.11507e+06	958445	1.04035e+06	911710	1.2439e+06	804485	856890	1.10683e+06	902264	1.00002e+06	1.23615e+06	1.09877e+06	299656	995645	1.05672e+06	1.18994e+06	866133	1.00176e+06	1.16306e+06	1.12448e+06	1.01468e+06	1.19379e+06	933052	1.08777e+06	1.25819e+06	1.1685e+06	1.19882e+06	969348	1.05121e+06	1.00484e+06	973605	1.13317e+06	1.11568e+06	1.22e+06	1.00349e+06
M619T37_1	498312	277567	2.25827e+06	881184	4.04211e+06	936158	756198	1.59866e+06	2.57069e+06	3.96297e+06	2.32392e+06	1.04496e+06	1.22234e+06	1.86212e+06	2.84803e+06	1.4012e+06	2.83113e+06	1.64425e+06	1.97929e+06	707119	2.10109e+06	1.60311e+06	618099	976541	1.49242e+06	2.55664e+06	270070	934839	4.64551e+06	2.21746e+06	848240	1.37188e+06	2.78613e+06	2.2246e+06	1.56866e+06	1.84625e+06	5.00515e+06	1.50652e+06	2.19084e+06	2.97639e+06	3.16435e+06	3.25633e+06	1.50316e+06	1.02928e+06	2.35993e+06	2.87673e+06	3.40818e+06	2.62114e+06	1.76212e+06
M619T533	784700	377883	422885	411889	756387	359099	594516	749358	282002	267792	451405	561227	725204	218069	441835	517676	784516	501056	348457	399547	752746	366220	574419	573311	516644	299135	788761	584894	675738	392249	686429	647487	312312	531860	380136	372683	710598	468976	346896	462353	300180	357258	352969	621244	372081	338606	423659	384235	445600
M619T37_2	524320	969403	1.5327e+06	935343	2.27315e+06	848219	742070	1.19239e+06	1.9421e+06	2.66335e+06	1.48683e+06	865629	898814	1.41762e+06	1.9818e+06	882811	1.97825e+06	1.21364e+06	1.455e+06	740319		1.3163e+06	705738	916941	1.3929e+06	1.86909e+06	462730	792026	2.72608e+06		835234	976622	1.81017e+06	1.4913e+06	1.26733e+06	1.23526e+06	2.7521e+06	1.24102e+06	1.6685e+06	2.10915e+06	1.73339e+06	1.82485e+06	1.17961e+06	971452	1.55145e+06	1.88994e+06	1.91166e+06	1.52869e+06	1.10347e+06
M620T533	314121	134227	120865	162602	273494	125080	197123	295375	71490.1	61170.8	152155	179997	302831	140486	140518	197468	312660	178371	132700	154902	300726	119535	202472	229312	214240	33091.8	338852	235535	293486	187596	306007	260735	117526	218706	112454	320018	301201	184600		157023		113196	109018	252553	116640	120214	166792	152150	195000
M620T88	45532.7	22742.5	188109		198046	22878.5	194515		101193	63838.9	201159	65946.3	45330.3	246772	251267	67145.6	202819	93318.1	119108	49873.4	51845.3	169584		197119	282688	233479	53395.7	28074.6	194854	272693	58588.5	57031.9	194220	243011	96655.6	46366	240363	303456	165744	310535	96352.8	156958	78567.2		81297	249006	258742	146867	139303
M621T37_1	436993	844834	2.24004e+06	979259	3.88826e+06	817772	738938	1.53352e+06	2.6196e+06	4.04578e+06	2.28849e+06	1.02981e+06	1.14284e+06	1.64012e+06	2.9143e+06	1.28196e+06	2.59411e+06	1.65122e+06	1.91959e+06	654199	1.96899e+06	1.71384e+06	544805	982185	1.549e+06	2.43815e+06	418584	697041	4.58015e+06	2.20242e+06	782596	1.15471e+06	2.67287e+06	2.23333e+06	1.42029e+06	1.82413e+06	4.82708e+06	1.65105e+06	2.25072e+06	3.24262e+06	2.95084e+06	3.13095e+06	1.31779e+06	962779	2.48872e+06	2.95638e+06	3.56137e+06	2.65774e+06	1.92462e+06
M621T549	1.72479e+06	1.15564e+06	1.0741e+06	1.10306e+06	1.93582e+06	1.30144e+06	1.72265e+06	1.77112e+06	1.0967e+06	1.09704e+06	1.23247e+06	1.62118e+06	1.70518e+06	1.29365e+06	1.19607e+06	1.65055e+06	1.9401e+06	1.62037e+06	1.0728e+06	1.42123e+06	1.91572e+06	1.06632e+06	1.25457e+06	1.61989e+06	726036	982879	2.09254e+06	1.30612e+06	1.83353e+06	1.27719e+06	1.85254e+06	1.62213e+06	984058	1.62197e+06	694356	2.00665e+06	948801	617679	971042	1.12506e+06	1.00732e+06	1.03042e+06	1.58866e+06	1.43205e+06	1.54705e+06	1.0318e+06	1.35639e+06	1.01094e+06	1.38672e+06
M622T490	793132	494123	507554	475753	673695	556590	623862	713790	362499	380521	604336	563468	708792	512765	504352	588655	683446	511691	463614	480235	716548	418249	609751	550747	561574	410185	829535	436629	652289	517724	753363	582605	355562	559320	476046	783714	642963	533060	394063	224231	335848	415369	485408	589908	416865	334360	403767	380709	538763
M622T549	754093	540126	495245	521245	926789	563341	732479	768509	464245	501432	525007	746485	693356	486318	474872	745407	838479	694282	441090	538301	815061	450639	495250	698854	748155	424145	975648	510752	827592	494592	813209	737457	453259	728617	637780	851800	444529	553814	186905	468677	432392	461260	644643	615913	621476	452084	532342	419579	578410
M622T464	4.45687e+06	2.26072e+06	2.1375e+06	2.34379e+06	2.23035e+06	2.79825e+06	2.53113e+06	3.99297e+06	1.60084e+06	1.79297e+06	2.11038e+06	3.21833e+06	3.83834e+06	2.1749e+06	2.04409e+06	3.29199e+06	2.30134e+06	2.81849e+06	1.80013e+06	2.42226e+06	4.51974e+06	1.69786e+06	3.19367e+06	2.64716e+06	2.33347e+06	1.43366e+06	4.71244e+06	2.89113e+06	1.93887e+06	1.97815e+06	3.73671e+06	3.70088e+06	1.48336e+06	2.19266e+06	2.19386e+06	4.52436e+06	1.8674e+06	1.06205e+06	1.69673e+06	1.98983e+06	1.48638e+06	1.62828e+06	2.19161e+06	1.51938e+06	2.03924e+06	1.50869e+06	2.00625e+06	1.5404e+06	2.16414e+06
M623T37_1	260213	407915	1.24097e+06	604011	2.32805e+06	504177	382296	1.04212e+06	1.56235e+06	2.22072e+06	1.25435e+06	577236	635463	1.16352e+06	1.64885e+06	782113	1.37765e+06	1.03941e+06	1.12966e+06	376717	1.25377e+06	982239	370296	605498	883148	1.56101e+06		194643	2.48886e+06	1.13199e+06	501653	697167	1.49014e+06	1.18657e+06	906193	1.08923e+06	2.98081e+06	939800	1.44041e+06	1.61311e+06	1.66115e+06	1.76348e+06	853092	540630	1.37142e+06	1.84997e+06	2.21901e+06	1.46055e+06	982000
M623T464	1.60923e+06	868406	859418	897366	795596	1.0009e+06	969988	1.43644e+06	553974	687470	778147	1.19948e+06	1.43426e+06	840389	773436	1.07851e+06	816149	1.04722e+06	681069	874072	1.71706e+06	663966	1.12545e+06	428837	900266	531371	1.71398e+06	1.03959e+06	721834	753432	1.43869e+06	1.36132e+06	567121	806030	801653	744475	702408	834585	642271	776999	489390	598601	868287	1.05415e+06	759027	552953	759608	519740	768434
M624T513	495484	411427	237022	353323	383522	381142	298105	583314	201351	279131	311670	428784	481973	278422	244659	548948	396033	395147	212592	370747	502336	243709	420694	314656	302323	193342	581681	367111	371075	271652	552261	462063	167304	276785	324828	284476	429034	275841	222076	199207	185136	244035	296192	403723	298739	146488	261538	161725	246062
M625T522	687222	354388	439874	338089	1.04782e+06	391772	653026	680845	414241	241141	527819	479706	609328	549758	462709	491965	1.12024e+06	390343	443810	378138	648829	454709	279224	694122	708407	357239	728543	353778	1.07509e+06	508027	589061	546456	360199	652636	328447	716189	1.11787e+06	580214	412799	435661	369620	736551	312431	476095	308642	362094	419596	411184	499778
M625T37_2	824334	1.05697e+06	1.02801e+06	461062	888662	816234	924951	997335	1.05945e+06	1.3145e+06	943688	859077	795116	1.04745e+06	997578	431596	863673	821460	1.11231e+06	861310	714692	1.10471e+06	1.06092e+06	1.12053e+06	1.25276e+06	1.05151e+06	731678	949511	1.03183e+06	823716	801158	975162	1.10784e+06	949133	966410	998804	981107	1.00624e+06	1.03464e+06	815769	1.18706e+06	823367	955553	1.04682e+06	681378	1.10996e+06	1.0027e+06	1.17135e+06	897289
M625T505		905210	862305	1.11488e+06	1.21205e+06	788651	747121	800280	1.19704e+06	1.40758e+06		498279	256245	900509	1.22583e+06	659425	1.05742e+06	444931	1.06458e+06	960939	412739	1.11233e+06	1.31795e+06	1.01537e+06	942426	1.0701e+06	373100	1.05831e+06	1.22453e+06	1.07745e+06	567172	492978	1.42127e+06	1.03467e+06	1.00737e+06	637726	1.45104e+06	846623	1.24191e+06	1.28499e+06	1.30024e+06	1.10897e+06	980046	1.02571e+06	800238	1.36702e+06	1.07616e+06	1.2496e+06	992255
M626T523	118976	92290.4	153700	79578.5	367253	128820	230222	226817	114679	79652.5	171820	143774	222150	154691	165965	145409	463486	128507	143855	141010	255267	131893	123344	248045	257382	115352	246177	67311.6	441556	137561	208191	176263	111209	243418	100273	267426	424900	212817	122798	131142	118831	245505	122068	144121	135001	106396	168875	120482	177631
M627T37_2	244767	347518	1.09932e+06	436023	1.94568e+06	510623	368117	895542	1.3445e+06	1.87998e+06	1.12613e+06	591973	641206	903573	1.39656e+06	586245	1.33505e+06	732658	854141	426351	967908	735189	304057	493847	663110	1.34524e+06	205713	194932	2.16723e+06	1.01329e+06	368705	583013	1.47996e+06	998928	913571	910168	2.40267e+06	970100	1.06471e+06	1.64858e+06	1.54388e+06	1.69289e+06	868501	487251	1.21338e+06	1.43099e+06	1.71777e+06	1.21803e+06	963174
M627T37_3	486786	669418	514924	611935	470054	549388	592527	572964	593488	624990	497094	538777	450063	545358		395936	512357		631847	520880	497709	771894	684770	739966	605607	674300	461471	297180		541118	526671	579905	414281	735959	613659	469220	587328	498167		309185	912107	370515	642841	658039	529264	556710	462334	554828	478847
M628T513	552300	321384	236483	294309	451647	357943	326401	535311	178842	226119	285017	453775	517815	236831	209034	496507	432973	382354	195430	314927	589204	178661	380821	284560	242927	183197	597204	387312	423392	230676	505621	460971	186332	271718	242810	592082	409063	216260	60482.6	214603	43116.2	206100	286383	365940	234811	132369	230419	147675	248080
M628T35	5.82697e+06	5.11254e+06	5.96364e+06	5.38104e+06	5.3821e+06	4.49721e+06	6.20001e+06	5.63471e+06	4.68877e+06	8.24226e+06	7.08208e+06	7.67526e+06	5.02799e+06	6.93076e+06	7.29088e+06	6.39976e+06	7.00757e+06	5.8134e+06	7.47769e+06	5.10599e+06	5.66553e+06	8.46639e+06	6.71424e+06	9.1722e+06	9.11387e+06	8.33066e+06	7.08798e+06	5.88076e+06	5.71416e+06	7.53106e+06	4.92278e+06	5.0885e+06	8.57715e+06	8.59884e+06	7.16741e+06	5.73235e+06	4.82539e+06	8.82585e+06	7.35306e+06	8.70257e+06	9.23724e+06	5.70646e+06	9.26116e+06	5.65207e+06	7.82477e+06	7.93667e+06	7.77308e+06	7.68603e+06	6.19857e+06
M629T532	570524	386055	506745	392444	1.40579e+06	448873	729726	574644	463591	367130	551342	390921	491236	524529	537593	496475	1.34499e+06	384281	529659	382130	573019	443285	470249	731083	666808	392941	611343	415042	1.54513e+06	536475	524884	458002	389870	693738	367573	522796	1.49169e+06	492324	462521	497624	398148	507013	321779	396025	343486	352902	467167	459740	520828
M629T37	293709	612443	1.73136e+06	871743	2.87085e+06	719232	587990	1.42737e+06	1.87749e+06	2.79772e+06	1.95646e+06	896220	946907	1.26152e+06	2.24519e+06	1.06362e+06	2.01676e+06	1.22559e+06	1.43936e+06	425857	1.70796e+06	1.31785e+06	583881	866137	1.06275e+06	1.8045e+06	316085	583135	3.37833e+06	1.67769e+06	675587	1.0037e+06	2.16889e+06	1.65714e+06	1.24656e+06	1.51973e+06	3.73567e+06	1.29482e+06	1.86533e+06	2.48559e+06	2.24364e+06	2.77958e+06	1.13165e+06	753687	1.85842e+06	2.23369e+06	2.63485e+06	1.97917e+06	1.45963e+06
M629T35	998885	393199	1.1697e+06	979457	920127	785676	1.00816e+06	1.03995e+06	885339	1.55157e+06	1.37252e+06	1.47506e+06	907502	1.11755e+06	1.40807e+06	1.23275e+06	1.20063e+06	1.17015e+06	1.33334e+06	909701	1.07684e+06	1.4571e+06	1.12057e+06	1.63899e+06	1.67728e+06	1.59695e+06	1.25728e+06	1.01089e+06	1.10914e+06	1.30626e+06	902682	949646	1.61401e+06	1.60504e+06	1.34188e+06	1.07827e+06	940953	1.7085e+06	1.38748e+06	1.50205e+06	1.74159e+06	1.07906e+06	1.57279e+06	440333	1.53019e+06	1.51357e+06	634961	1.43482e+06	997862
M630T532	229961	148596	213001	110834	570649	168463	278799	219852	148698	108882	181029	181166	193103	180735	223645	135652	557060	166501	191372	124695	231045	144698	186452	259589	239186	147119	204662	178874	617104	200965	168549	192465	145870	273784	128672	167062	587892	197526	148835	173931	129395	173892	131851	167918	119643	124061	204930	135792	182096
M631T532	178422	32786.6	164087	89202.1	430170	69620.3	198625	131127	126041	102713	142097	105807	109900	153792	146978	122040	350714	111412	134804	103040	163297	79744.6	114999	216405	182232	108722	161912	90140.2	457360	140204	149016	139912		79185.7	88749.2	125481	450797	133277	138707	133056		124445	89060.6	108122	87194.6	100650	121100	103604	138214
M631T538	108332	64682.3	106032	54908	490074	57050.9	169337	97565.1	144307	68869.3	124761	81848.8	73409.8	135875	130810	69532.6	448887	61306.6	124896	28685.4	124022	129605	81526.5	219468	189545	93349.5	97035.5	73240	415053	44307.8	81168.5	71685.2	110343	198471	85425.3	95954.8	462619	108128	55386.1	101569	97247	139770	76594.6	63302	79319.2	112292	90710.2	105289	116601
M631T37	265315	474735	1.49675e+06	658526	2.38575e+06	563333	450174	1.07786e+06	1.76209e+06	2.38161e+06	1.56548e+06	753405	781744	1.21737e+06	1.65715e+06	840787	1.79737e+06	1.24051e+06	1.12337e+06	431701	1.50555e+06	955469	442798	708854	1.00708e+06	1.51062e+06	224131	494213	2.97005e+06	1.29579e+06	599226	875727	1.73815e+06	1.34557e+06	1.01927e+06	1.15072e+06	3.17279e+06	1.1577e+06	1.39937e+06	1.72542e+06	1.8024e+06	2.14907e+06	948752	279874	1.76201e+06	1.89025e+06	2.25021e+06	1.73623e+06	1.22876e+06
M633T37_1	310966	354305	695421	648171	688177	464084	500624	719187	592043	973291	634128	538681	463004	558605		575051	661882	593262	733386	354379	587314	743333	376573	482888	524641	725154	217634	477093		675774	407555	571200	684522	753825	218776	720054	718691	591706	643741	662896	880424	713108	551497	535280	765987	637172	645837	760103	597509
M633T541	500964	306527	256287	258166	370671	282081	348102	490756	174872	168244	280533	415698	478427	274002	260195	382263	453131	347532	238905	261521	492098	223116	347904	324628	307018	165895	514199	396720	394498	264461	505226	502446	199249	317340	113577	508319	408100	288319	246814	261120	198596	229810	272913	400981	254181	205498	271295	230269	309289
M635T37_1	585740	802152	1.12203e+06	1.23825e+06	1.15994e+06	852030	781695	1.09376e+06	1.1042e+06	1.53118e+06	1.06236e+06	889518	990174	1.30374e+06	1.2383e+06	1.09744e+06	1.27259e+06	1.10906e+06	1.30423e+06	392988	1.08266e+06	1.19695e+06	804748	973428	493382	1.3278e+06	600769	837157	1.39801e+06	1.45877e+06	740730	1.16656e+06	1.45808e+06	1.2607e+06	1.1727e+06	1.30705e+06	1.4994e+06	889668	1.55708e+06	1.28164e+06	1.68732e+06	1.23689e+06	1.11761e+06	995492	1.29224e+06	602357	1.35705e+06	1.43127e+06	1.29822e+06
M635T557	729143	536637	349001	480927	470588	554107	550333	712801	376507	427136	406507	671616	734769	428505	391335	738547	484492	642060	342259	564843	777118	381594	518817	500911	509095	337268	828097	527164	478294	425497	754823	726804	153065	524995	510431	820163	522652	464742	325319	397305	360022	377261	536752	631075	500880	326641	189140	347467	454079
M636T557	312763	231187	153493	219999	196469	221483	246132	324281	142481	171581	179920	291034	334466	184871	169291	293197	213357	305801	156006	270142	347760	159437	217746	229193	212661	70672.6	358037	225618	201923	183217	356456	318806	122765	206585	219287	159140	199055	105873	146819	168911	152967	163321	249105	262797	236615	143757	174349	134256	173496
M636T478	3.44538e+06	1.74449e+06	2.01716e+06	1.9018e+06	2.69088e+06	1.98026e+06	1.99049e+06	3.01278e+06	1.54772e+06	1.57832e+06	2.02385e+06	2.29399e+06	2.64758e+06	2.0115e+06	1.88914e+06	2.36763e+06	2.98726e+06	1.722e+06	1.72267e+06	1.90049e+06	3.12662e+06	1.7269e+06	2.67231e+06	2.26688e+06	2.14113e+06	1.3728e+06	3.2659e+06	2.37351e+06	2.9023e+06	2.00307e+06	2.94337e+06	2.48672e+06	1.49263e+06	2.05276e+06	1.57358e+06	1.35854e+06	2.98062e+06	2.35666e+06	1.61738e+06	1.94783e+06	1.45693e+06	1.63692e+06	1.55807e+06	2.48666e+06	1.32389e+06	1.41966e+06	1.79974e+06	1.59583e+06	2.04253e+06
M637T37_1	580780	829953	1.31616e+06	1.08648e+06	1.5102e+06	928706	874361	1.16316e+06	1.30278e+06	1.62918e+06	1.15506e+06	960040	1.03209e+06	1.1261e+06	1.35425e+06	1.19568e+06	1.25705e+06	1.03248e+06	1.26041e+06	779075	1.15781e+06	1.21832e+06	791748	871276	1.10239e+06	1.11271e+06	555024	808395	1.49468e+06	1.49126e+06	365481	509896	1.39476e+06	1.27384e+06	1.01159e+06	1.28232e+06	1.4429e+06	977091	1.49572e+06	1.45398e+06	1.60519e+06	1.33815e+06	918297	886167	1.30482e+06	1.32744e+06	1.33265e+06	1.40076e+06	1.29606e+06
M637T514	501094	320511	425497	271102	1.07217e+06	246247	567745	535530	342361	205204	460467	358524	561172	397155	426824	387963	1.20714e+06	336394	340610	299150	538036	387391	418344	655762	230103	135534	510747	362332	1.15018e+06	418968	521998	484774	370114	560810	275314	487052	502497	228674	345597	414153	334025	469161	284363	186466	250316	309961	396782	281498	428289
M637T37_2	292850	405643	1.05282e+06	426098	1.76997e+06	422086	399435	804072	1.26299e+06	2.04338e+06	1.24387e+06	510382	603810	847449	1.42672e+06	584960	1.29481e+06	735799	857500	472491	1.12583e+06	893308	320840	603306	604363	1.14827e+06		311253	2.14074e+06	975283	438683	681330	1.19655e+06	1.04504e+06	697057	378786	2.35875e+06	752278	1.09804e+06	1.63471e+06	1.48782e+06	1.71504e+06	733322	496389	1.17774e+06	1.39513e+06	1.58777e+06	1.26925e+06	816475
M637T478	1.19472e+06	733198	655975	730157	1.04274e+06	755515	792266	1.13028e+06	597781	541993	699634	870852	1.01948e+06	695099	653557	865015	1.06572e+06	651138	595538	682627	1.11213e+06	587131	889195	757791	777929	569459	1.24941e+06	754680	1.14769e+06	731365	1.08715e+06	948530	556753	824386	499195	1.23241e+06	1.16783e+06	367313	672442	591384	606511	666868	539115	940982	537220	494341	813398	534360	717597
M638T514	223779	77509.3	134485		430766	75628.7	214484	171977	95620		211180	141882	167915	121652	165459	130764	447140	112823		68056	231367	131100	117555	242363	240339	102078	96216.5	126102	422009	109535	178110	162225	79201.3	205393	92151.4	201292	442939	174081	107375	129030	104385	134672	91847.8	116528	71838.2		170399	130574	178341
M639T37_1	355028	585585	741146	623154	899285	512990	528994	692446	812093	851312	725212	535879	656161	699050	644279	537714	771601	706164	818987	196548	626678	768842	455450	495519	761037	704301	343245	579934	753753	821524	476474	760870	859654	787664	241525	838803	779967	639728	930011	973546	907533	674145	602652	505567	903901	774242	814044	928783	771342
M639T532	3.1919e+06	1.99125e+06	2.91655e+06	1.92528e+06	5.90605e+06	2.19181e+06	4.10274e+06	3.233e+06	2.56022e+06	1.78531e+06	3.16735e+06	2.78312e+06	3.32882e+06	3.06166e+06	2.9755e+06	2.76945e+06	6.33904e+06	2.46687e+06	2.6341e+06	1.00586e+06	3.45954e+06	2.58292e+06	2.41746e+06	4.11687e+06	3.85801e+06	2.44559e+06	1.76236e+06	2.39535e+06	6.25796e+06	3.14892e+06	1.49369e+06	2.96143e+06	2.38219e+06	4.00259e+06	2.17319e+06	3.59986e+06	2.70501e+06	3.2217e+06	1.21702e+06	1.29297e+06	2.33795e+06	2.9616e+06	2.17676e+06	2.54005e+06	2.19082e+06	2.50997e+06	1.38212e+06	2.4695e+06	3.35731e+06
M639T37_2	382403	276492	1.39184e+06	626416	2.64865e+06	817631	516395	1.04252e+06	1.76943e+06	2.36592e+06	1.46226e+06	661888	707523	1.32254e+06	1.74362e+06	886638	1.75258e+06	1.11497e+06	1.27476e+06	458383	1.41849e+06	1.05898e+06	531114	733049	980418	1.8182e+06	253436	545696	2.65426e+06	1.41627e+06	584441	967892	1.67289e+06	1.43837e+06	1.00748e+06	1.17856e+06	3.01768e+06	1.20175e+06	1.48412e+06	2.11265e+06	2.00629e+06	2.11761e+06	952825	729317	1.69062e+06	2.00356e+06	2.28432e+06	1.67418e+06	1.1504e+06
M640T532	1.39063e+06	844553	1.27745e+06	812172	2.53238e+06	904277	1.72659e+06	1.44005e+06	1.08986e+06	341535	1.39034e+06	1.23148e+06	1.39214e+06	1.30111e+06	1.36407e+06	1.15812e+06	2.86501e+06	964458	1.05516e+06	1.00579e+06	1.48954e+06	1.16249e+06	1.0852e+06	1.66576e+06	1.6863e+06	477791	1.59186e+06	1.04309e+06	2.71515e+06	585524	1.42328e+06	1.24228e+06	1.0055e+06	1.75001e+06	957256	1.49842e+06	2.76759e+06	1.4559e+06	1.16047e+06	569903	976276	1.33346e+06	861606	1.13322e+06	882498	1.00963e+06	1.31162e+06	1.01488e+06	1.38369e+06
M641T532	300558	168277	263973	125366	563101	203341	368591	331286	197066	160927	258385	249375	298851	271423	250599	224689	621905	218189	186339	208646	349369	203661	202266	380243	372241	205288	373459	193446	606358	265923	311409	234437	203999	390509	170333	313342	574277	125327	221319	204356	206909	253097	180251	217281	166146	191475	249374	178874	255169
M641T37	220039	380520	1.09232e+06	401386	1.70046e+06	379200	381076	719755	1.16699e+06	1.69097e+06	1.14593e+06	577395	604491	815933	1.24816e+06	628379	1.2936e+06	704295	1.00557e+06	405052	1.00167e+06	744329	383944	563744	754631	1.19107e+06		355228	2.00913e+06	982444	485824	656454	1.32288e+06	1.03302e+06	922301	917057	2.10173e+06	771815	992595	1.59234e+06	1.33623e+06	1.47592e+06	773749	417971	1.18682e+06	1.42156e+06	1.60894e+06	1.06982e+06	1.02147e+06
M642T538	202026	120245	220755	108150	709250	62198.5	359112	220678	266097	149316	250423	148894	164012	245703	239005	135955	791626	120205	269245	64470.6	217836	200791	115529	402037	376082	190518	214816	125824	711890	242870	171464	160886	220013	391771	73357.8	204264	733315	122581	240777	217342	228007	291628	137713	136307	176264	238493	235213	224543	274442
M643T37_1	278119	392880	448326	392193	664018	451780	340277	501636	414333	674533	517311	387553	478315	577089	428439	482241	509290	401718	632378	291609	545038	509351	282882	423703	554269	580990	223268	315138	614596	538703	269619	501455	575135	563822	586960	602649		462167	523929	575472	757007	482845	495135	366975	584882	475075	558739	565162	532037
M643T541	522003	367075	421886	338157	868838	171119	609396	521973	356480	265210	433262	188576	477107	409773	421597	451452	864257	350486	366914	367154	521431	367130	402640	548799	571417	343845	548970	387431	915338	421160	228575	426636	363410	535126	294692	516167	872634	412438	331737	404504	323201	382244	265994	381786	250535	326967	383516	312351	413398
M644T541	219371	131720	159995	131278	362558	147236	242170	211329	139169	80459.5	173906	188379	202400	172685	174199	178804	354943	143167	150519	160389	221850	150313	169399	260554	226909	121473	189258	151978	369588	153508	100149	178704	129429	223878	108838	202711	171172	154088	125912	147027	128282	149683	87045.6	172281	96181.7	117726	167054	137955	173119
M645T37	177873	666511	886979	738966	982391	631877	272731	1.00559e+06	873446	974404	745459	762912	726155	1.01445e+06	735008	809752	823931	826032	888166	580433	860266	930131	517333	809135	852750	981107	509963	636604	922228	1.03036e+06	237918	669638	1.12452e+06	940694	777528	955941	830993	746813	915047	991170	1.20783e+06	1.02015e+06	730225	794755	885812	1.07361e+06	1.05018e+06	1.17083e+06	944568
M645T541	152781	85652.4	130054	99869.6	276267	88484.4	187266	143179	97485.2	65773.8	115213	125954	148319	114575	103997	112760	248048	102504	91775.7	91830.4	151538	106669	109996	172702	135849	60885	142721	93081.5	255385	113174	154389	130760	99961.8	155474	69828	159894	259320	100929	82021.9	118482	81832.1	107522	71171.5	115823	58994.1	94846.4	114745	89929.9	134199
M645T533	1.51906e+06	823970	477878	742692	719539	756004	613337	1.36581e+06	330760	624532	574463	1.08406e+06	1.30256e+06	521764	509013	941769	789297	941143	437288	809859	1.40344e+06	445973	972738	630784	606557	338188	1.46398e+06	1.1863e+06	751693	469499	1.23389e+06	1.30079e+06	359182	572124	757100	1.45029e+06	695001	562004	410620	566852	394864	426464	781747	1.08854e+06	840416	371864	525877	472878	607449
M646T533	683630	347768	237759	344448	282329	358481	250070	620529	112408	122360	216824	493728	504288	180017	241337	399061	346942	417378	226244	353035	605199	177744	459790	280992	267827	99700.5	695603	563444	304828	208731	519662	605434	129970	246246	308601	668537	294117	222583	123101	214664	177574	173991	359593	512800	328548	91410.2	253689	207949	231869
M647T37_1	136490	613945	729388	757464	685423	590834	399091	812014	611450	826595	746923	535410	499757	724558		646954	608877	299130	687627	452146	619943	666999	422963	584836	737708	681746	359149	574801	598937	836038	489343	607623	798759	724329	721971	932419	654367	679349	818225	839139	1.14733e+06	758578	704812	582499	764861	792950	672793	877305	847955
M647T549	6.09752e+06	4.04219e+06	2.70405e+06	3.65532e+06	3.53088e+06	4.06438e+06	3.34877e+06	5.80957e+06	2.04752e+06	1.72449e+06	2.83726e+06	5.20278e+06	5.37219e+06	2.94975e+06	2.6053e+06	4.97495e+06	3.79628e+06	4.91701e+06	2.47344e+06	4.41044e+06	6.23284e+06	2.4186e+06	3.91046e+06	3.34196e+06	1.56648e+06	1.95962e+06	6.57113e+06	4.6371e+06	3.60509e+06	2.59833e+06	5.72865e+06	5.59082e+06	850855	3.0407e+06	4.68572e+06	6.12799e+06	3.78365e+06	2.96042e+06	2.40196e+06	2.59207e+06	2.05613e+06	2.45079e+06	4.74945e+06	4.85347e+06	4.78755e+06	2.04118e+06	2.74429e+06	2.43455e+06	2.8893e+06
M647T37_2	309814	522662	1.41158e+06	531232	1.89785e+06	545506	417001	1.04383e+06	1.47851e+06	2.2359e+06	1.38793e+06	673504	793711	1.04931e+06	1.53371e+06	759558	1.5362e+06	879993	1.20552e+06	390883	1.13818e+06	1.04894e+06	388919	635063	832729	1.53998e+06		571746	2.63991e+06	1.1349e+06	525011	838221	1.4775e+06	1.31598e+06	937944	1.05373e+06	2.68453e+06	921253	1.43743e+06	1.89964e+06	1.66931e+06	1.74093e+06	876519	617307	1.4273e+06	1.71331e+06	1.87694e+06	1.30888e+06	896015
M648T549	2.79492e+06	1.82309e+06	1.25735e+06	1.73773e+06	1.60733e+06	1.87452e+06	1.52338e+06	2.79077e+06	981249	740304	1.25443e+06	2.43544e+06	2.66047e+06	591065	1.1807e+06	2.36139e+06	1.84159e+06	2.21532e+06	1.16229e+06	943271	2.8886e+06	1.06912e+06	1.86179e+06	1.50578e+06	712268	958230	3.19888e+06	2.13896e+06	1.62762e+06	1.22301e+06	2.57657e+06	2.80442e+06	972532	661725	2.231e+06	1.34428e+06	1.75533e+06	1.44479e+06	1.08024e+06	1.18543e+06	952976	1.14278e+06	2.25981e+06	2.15421e+06	2.20743e+06	957938	1.26662e+06	1.09886e+06	1.35193e+06
M648T467	7.40727e+06	4.77098e+06	3.61667e+06	4.83419e+06	5.06359e+06	1.8661e+06	1.33824e+06	7.66259e+06	2.83891e+06	3.12819e+06	3.6205e+06	5.25806e+06	2.53962e+06	3.58293e+06	3.54014e+06	5.6231e+06	5.22182e+06	1.53376e+06	3.38569e+06	4.48738e+06	6.91004e+06	3.49092e+06	6.25786e+06	1.9028e+06	3.34622e+06	1.02018e+06	7.22412e+06	5.64021e+06	5.22714e+06	3.70472e+06	6.20718e+06	1.97102e+06	2.85153e+06	3.57144e+06	3.57343e+06	7.27515e+06	4.85876e+06	3.58142e+06	1.29779e+06	3.69941e+06	2.66677e+06	3.16091e+06	3.58218e+06	5.65898e+06	3.28589e+06	2.84212e+06	1.43145e+06	2.90315e+06	3.60072e+06
M649T549	624633	377016	250243	377804	375092	452565	320447	630061	151882	357852	270426	549308	568400	306370	223244	513994	370650	517440	187772	397280	644552	196356	392019	356044	293418	186592	641597	505193	297019	255759	596955	583412	136829	284908	538815	613757	361131	281893	220890	297083	187536	222656	493082	462564	440674	139417	215582	164247	284792
M649T565	5.26516e+06	4.10206e+06	2.23756e+06	4.12056e+06	2.74096e+06	4.69417e+06	3.53722e+06	5.29416e+06	2.50736e+06	4.29521e+06	2.51789e+06	5.8301e+06	4.93245e+06	2.59445e+06	2.3987e+06	5.9278e+06	2.81227e+06	5.85284e+06	2.29148e+06	2.13151e+06	5.58864e+06	2.32066e+06	3.78884e+06	3.14701e+06	3.44792e+06	2.36372e+06	6.2397e+06	3.69603e+06	2.72752e+06	2.52238e+06	5.57238e+06	4.95532e+06	1.1163e+06	3.27281e+06	5.47203e+06	6.01025e+06	3.10969e+06	2.93351e+06	2.398e+06	996902	2.36587e+06	2.35862e+06	5.33872e+06	4.16886e+06	5.4458e+06	1.09034e+06	2.49909e+06	2.19121e+06	2.67029e+06
M649T37	374108	614505	1.33325e+06	654454	2.38168e+06	708620	566278	1.08395e+06	1.64884e+06	2.48332e+06	1.54223e+06	742358	783702	1.26961e+06	1.77029e+06	984041	1.57115e+06	1.07776e+06	1.19616e+06	520365	1.40548e+06	1.07397e+06	475836	741966	1.04082e+06	1.92962e+06	332923	610766	2.89846e+06	1.31673e+06	641884	791089	1.75457e+06	1.49506e+06	1.04881e+06	1.2045e+06	2.97187e+06	1.11776e+06	1.60226e+06	2.08297e+06	2.038e+06	2.1056e+06	971895	698747	1.53122e+06	1.85322e+06	2.176e+06	1.74429e+06	1.39186e+06
M649T467	3.05269e+06	1.5867e+06	1.33385e+06	1.61054e+06	1.93854e+06	810462	1.31513e+06	2.99038e+06	916554	1.05557e+06	1.28734e+06	904180	2.16675e+06	1.37317e+06	1.29701e+06	2.19568e+06	2.01787e+06	1.64438e+06	485800	1.64985e+06	2.67568e+06	1.16861e+06	2.39676e+06	1.34053e+06	1.21574e+06	926551	2.82922e+06	2.10934e+06	1.83407e+06	1.38373e+06	2.41801e+06	851235	966327	1.31428e+06	1.26274e+06	2.88696e+06	1.79174e+06	1.19757e+06	1.16917e+06	1.25695e+06	369515	1.05291e+06	1.22545e+06	2.16629e+06	1.19695e+06	937131	567772	1.02252e+06	1.13137e+06
M650T513	365909	88584.6	168825	156468	184981	206068	242785	378107	90055.2		179068	329741	407028	165534	184823	327762	204267	265727	165296	210640	423888	109609	285702	194220	222146		411735	265667	214422	131938	181246	364389	111566	181260	219468	428535	247575	224387	77801.1	137148	87687.1	115567	222853	300678	209175		125012	120395	169224
M650T565	2.3616e+06	2.03778e+06	1.02283e+06	1.80027e+06	1.21233e+06	2.20217e+06	1.67404e+06	2.45289e+06	1.15335e+06	2.06926e+06	1.16412e+06	2.64437e+06	2.35591e+06	1.17144e+06	1.07525e+06	2.7214e+06	1.29998e+06	2.718e+06	1.06241e+06	2.16633e+06	2.54421e+06	1.12399e+06	1.68249e+06	1.44063e+06	1.63984e+06	1.07859e+06	2.76827e+06	1.78419e+06	1.25887e+06	1.15219e+06	2.51256e+06	2.31397e+06	1.10949e+06	721584	2.63413e+06	1.24335e+06	1.40857e+06	1.32046e+06	462358	1.05613e+06	1.0828e+06	1.13317e+06	2.54915e+06	1.9528e+06	2.49949e+06	1.0683e+06	1.21404e+06	1.06282e+06	1.20268e+06
M650T35	316433	327273	371412	378179	352110	246136	311275		260660	272437	165639	462682		389464	524047	367354	410634	387976	485952	291805	348819	579490	382549	557903	485293	592604		345122	432560	404639	253622	243440	517033	643712	420108		395182	503093	461261		588847	388433	541616	315100	569486	428678	496577	453228	394699
M650T490	1.57249e+07	2.52877e+07	2.43677e+07	2.47331e+07	3.55374e+07	2.69104e+07	2.70621e+07	3.28485e+07	2.04684e+07	2.32936e+07	2.6841e+07	2.66499e+07	3.04117e+07	2.48746e+07	2.6021e+07	2.95824e+07	3.59915e+07	2.49662e+07	2.29754e+07	2.54239e+07	3.12756e+07	2.2582e+07	3.10022e+07	2.80433e+07	2.67364e+07	9.47795e+06	3.46768e+07	2.83554e+07	3.66505e+07	2.56535e+07	1.5117e+07	2.80777e+07	2.0359e+07	2.58423e+07	2.45241e+07	3.52712e+07	3.58999e+07	2.46367e+07	2.27282e+07	2.43255e+07	2.03931e+07	2.24379e+07	2.42295e+07	2.87949e+07	2.14232e+07	9.22035e+06	2.42576e+07	2.21389e+07	2.50081e+07
M651T523	283951	100929	199280	102263	471842	136860	302241	303599	136445	88401.7	247975	173312	250212	213048	198531	170335	472540	150762	178469	118665	276441	170280	158772	299812	121485	118710	275277	174586	458743	196921	248173	222039	139825	279924	110149	291039	436139	217953	182744	189101	149558	88516.3	98695.6	209636	86045.8	132628	203322	127828	254589
M651T37	203514	322477	901038	317133	1.50593e+06			269680	1.0346e+06	1.64435e+06	885994	449386	510745	732848	1.09404e+06	492924	970457	644306	729128		841588		323535	476715	582244	979780		295774	1.81073e+06	458519	342213	572503	1.05625e+06	955849	621102	704555	1.9481e+06	757757	931845	1.16384e+06	1.14622e+06	1.29737e+06	527201	352419	994876	1.02867e+06	1.18129e+06	973080	747784
M651T565	587203	445304	229221	405745	259610	493929	374675	593994	281863	466542	286221	681136	520825	252721	230849	644810	300985	606442	251266	485708	628139	264950	387015	326963	327416	265459	685628	413979	311768	262906	538140	547220	247872	334668	562178	658129	337618	297127	245929	211513	235609	238907	608660	451551	591550	235712	277769	239953	265645
M651T569	31521.5	17940.9	58889.3	32850.9	90686.2	59506.7	88143.8	67361.4	69028.5	99041.4	81515.4	84558.7	58282.1	87980.3	71619.1	65120.8	88127.2	81664.1	58245.3	47894.6	65217.4	62864.8		77228.2	67694.7	63547.1	65439.2	45618.8	83631.8	75870.5		68022	63376.1	65400	110762	58725.8	112929	85420.8	52503.5	58451.1	62304.3	71418.6	108080	38989.7	108045	64340.6	82145.4	51318.5	81757.7
M652T490	6.07236e+06	1.0277e+07	9.91441e+06	9.9958e+06	1.4608e+07	1.0683e+07	1.07561e+07	1.29221e+07	8.30842e+06	9.2227e+06	1.05986e+07	1.04265e+07	1.23351e+07	1.01053e+07	1.02287e+07	1.18031e+07	1.45299e+07	1.00306e+07	9.57612e+06	1.01618e+07	1.29039e+07	9.05796e+06	1.25359e+07	5.10202e+06	1.05725e+07	8.12003e+06	1.42279e+07	1.09218e+07	1.44636e+07	1.02067e+07	1.22522e+07	1.12987e+07	8.25328e+06	4.81937e+06	9.39426e+06	1.38517e+07	1.45122e+07	9.88467e+06	9.04957e+06	1.00914e+07	8.16791e+06	9.04978e+06	9.49632e+06	1.13882e+07	8.50349e+06	3.68576e+06	4.4632e+06	8.88708e+06	1.00022e+07
M653T490	1.33053e+06	2.21623e+06	2.04287e+06	2.05309e+06	3.0876e+06	2.23662e+06	2.20954e+06	2.6799e+06	1.72957e+06	1.94848e+06	1.07866e+06	2.18851e+06	2.51686e+06	2.14566e+06	969902	2.55853e+06	2.96373e+06	2.06147e+06	2.10987e+06	963583	2.56392e+06	1.98652e+06	2.4668e+06	2.34316e+06	2.21601e+06	1.63978e+06	2.8212e+06	2.41505e+06	1.51875e+06	2.06385e+06	2.73967e+06	2.35081e+06	1.68623e+06	2.12027e+06	2.04974e+06	2.98328e+06	3.05827e+06	2.08968e+06	2.00027e+06	2.12962e+06	780008	855249	2.03752e+06	2.48129e+06	1.85676e+06	1.62499e+06	899823	1.89449e+06	2.03975e+06
M653T37	247738	438025	489815	210591	493964	399728	220271		408930	684948	498921	470502	369973	607308	173993	473983		443031	576286	287451	472460	607903	125646	359605	478685	496113	262755	108246		397018	383699	460842	566902	543219	562325	464495		138092	463318		602469	501092	446293	277080	398179		515750		427272
M653T541	2.01174e+06	1.15677e+06	1.44918e+06	1.05088e+06	2.73169e+06	1.31477e+06	2.2136e+06	1.91904e+06	1.33552e+06	851582	1.60908e+06	1.68207e+06	1.95823e+06	1.68093e+06	1.56487e+06	1.64566e+06	2.91639e+06	1.41596e+06	1.48002e+06	1.3485e+06	2.13522e+06	1.38027e+06	1.37827e+06	2.23849e+06	2.08346e+06	1.25917e+06	2.21094e+06	1.35773e+06	2.7195e+06	1.54269e+06	968180	1.78466e+06	598254	2.00931e+06	1.02151e+06	2.07575e+06	2.82536e+06	1.75577e+06	1.28869e+06	1.50567e+06	1.1692e+06	1.47955e+06	1.04985e+06	1.50085e+06	1.00441e+06	541299	1.64072e+06	1.24292e+06	1.76202e+06
M653T561	56373.2	37445.5	38591.6	31627.5	32100.3	45202.8	54338.3		39762.9		36460.7	43498.1	73679.3		31847.1	56246	40487.7	56649.5	42986.6	45576.8	69200.1	43584.3	35682.3	41692.2	28480.4	21625.5	71840.2	37421.2		34948.6	62849.3	43744.4		41775	35275	53539.7	45077.2	55193	31026.1	33636.2	17261.6		42775.3	46598.6	32866.9	20811.4	40728.1	34005.7	50068.7
M653T147	140901	89316.8	142143	28870.6	183523	88680.5	59310.8	64724.4	200282		123013	153482	79633.5	139467	149707	82754.2	161869	26046.6	114953	117719	69871.5	97698.3	118504	256658		252017	158893		78484.9	94480.5	64356.8	125300	140313		93842.5	68327.9	112915	338268	95068.9	139414	188674	141509	135559	108580	67964.1	177337	140166	55291.6	175672
M654T490	341472	100838	200366		407812	266568	272444	372201	172240	203236	232075	236551	313761	265527	306604		444504	227035	193576	271610	279413	246514	405377	331771	306863	72973.9	372611		463610	281972		295664		266356	285077	375101	430975	259001		255146	73977.4	214080	273028	276922			215670	133269	173415
M654T541	860893	519972	634317	499225	1.22304e+06	581674	930474	884125	593014	355326	695207	712645	869321	684187	682116	717142	1.2651e+06	620615	617138	544797	912319	580334	592083	977437	894025	516236	961357	578442	1.18999e+06	651465	885916	807518	565890	380316	206459	912972	1.22646e+06	758608	563169	612940	548697	702928	456684	670439	432492	536135	690006	531245	756651
M655T533	2.29938e+06	1.49168e+06	1.38457e+06	1.35006e+06	2.75302e+06	1.42629e+06	1.74879e+06	2.0981e+06	1.05316e+06	1.11299e+06	647685	1.64134e+06	1.82206e+06	1.23715e+06	1.42662e+06	1.60554e+06	2.48376e+06	1.36424e+06	1.1405e+06	545925	1.95834e+06	1.09999e+06	1.82877e+06	1.68329e+06	1.51703e+06	1.00085e+06	1.96354e+06	1.69081e+06	2.81235e+06	646164	1.86255e+06	1.74368e+06	465361	682167	481680	1.88978e+06	2.72454e+06	566791	1.01713e+06	1.28532e+06	939339	1.06031e+06	1.02164e+06	750213	999234	985679	1.20158e+06	1.03403e+06	576736
M655T37_1	410939	442996	707135	597507	757821	523684	506910	739590	836303	862254	700431	557188	678778	698335	238257	676524	804639	696238	317985	536542	678230	667932	424656	692291	825951	745883	396852	488561	634970	593193	497484	602823	705257	761067	678099	829180	700864	738155	889938	794184	853846	634883	732260	531856	805934	837801	926163	764764	785063
M655T541	182208	86407.6	129777	91064.8	278555	121411	206601	176770	127546	59816.3	142255	136255	189338	156144	143558	165760	291504	124946	119916	114248	203072	130664	138089	208416	206134	94189.3	199513	122752	257893	147874	195927	166003	109608	198578	44308	199203	281762	166767	124259	119181	104603	136199	93483.1	145117	95307.5	83624.7	136100	86158	157747
M655T546	161408	80518.8	157078	59688.6	411506	90080.7	251988	153700	160803	88208.3	158360	99769	140717	180106	148912	110790	465307	86905.7	189120	118750	173142	184981	27497.8	270792	227681	181547	110381	108662	462829	141379	132438	130044	181535	252370	42682.5	154361	419971	203422	181220	171590	154883	248935	95514.6	120246	78612.1	172604	211285	133471	168696
M655T35	385225	430121	469446	459260	387723	374840		457128	313700	558711	434654		453675	479203	402528	502523	551190	382915	566866	447651	477015	700763	644590	455607	503586	411362	400556	601039	465411	506484	460690	507628	510267	570225	480862	500329	394091		665727	556513	618254	445039	499927	524836	485327	504443	546154	662457	521756
M656T533	990447	738274	623812	666940	1.28371e+06	667481	817622	983116	519086	515445	287689	724747	916262	261943	642087	763632	1.22978e+06	671332	520980	611765	933140	505304	842796	769606	693386	453259	965876	840843	1.34559e+06	252309	845433	823945	436332	715797	514972	847712	610823	555862	512101	256604	428974	543888	467211	846782	401505	434231	535474	464529	555126
M657T533	659026	414740	413470	430972	780679	432753	568958	661434	274479	334635	428256	526517	592936	396394	429764	484397	772779	428774	329266	406650	581928	327539	593292	494319	491507	272852	593058	538676	803298	369878	544653	538699	272025	430564	304007	274327	876282	366139	274315	360590	219910	304212	288351	533428	259463	238429	309982	269168	337738
M657T549	5.98785e+06	5.30402e+06	5.14919e+06	5.13682e+06	9.35162e+06	5.58598e+06	7.15415e+06	6.12694e+06	5.05622e+06	5.72932e+06	2.43258e+06	2.77171e+06	5.82021e+06	5.31698e+06	5.4607e+06	6.169e+06	8.71635e+06	5.28023e+06	4.78927e+06	5.36173e+06	6.0488e+06	4.7409e+06	5.53705e+06	6.77539e+06	6.50949e+06	4.61073e+06	6.28697e+06	5.0061e+06	9.14334e+06	5.4303e+06	6.06428e+06	5.36593e+06	2.1216e+06	6.58063e+06	5.70015e+06	6.03243e+06	9.57466e+06	2.55291e+06	4.50179e+06	2.18787e+06	4.53854e+06	4.56961e+06	5.58128e+06	5.34146e+06	5.2964e+06	4.36829e+06	4.96341e+06	4.32718e+06	5.15821e+06
M657T37_1	216487	391100	513913	421312	553384	354622	328639		409548	530226	500683	393697	436199	579745	332591	517387	418882	485703	619077	378822	510136	243475	460313	497463	508426	433847		390136		433885	424607	475375	603954	497139	471977	590471		490372	381294	372374	668411	394371	587069	357782	443500	532437	410562	655214	321408
M657T37_2	356514	592707	1.46863e+06	695623	2.23388e+06	586356	560152	1.10213e+06	1.76696e+06	2.46796e+06	1.39348e+06	692870	823763	1.23494e+06	1.92818e+06	793018	1.51466e+06	1.03245e+06	1.26233e+06	553359	1.25274e+06	1.10244e+06	466997	902028	1.04151e+06	1.67964e+06	331483	639243	2.75902e+06	1.37177e+06	703077	850261	1.66819e+06	1.53166e+06	1.12123e+06	1.17656e+06	2.87814e+06	1.12751e+06	1.3182e+06	1.9511e+06	1.9275e+06	1.97011e+06	981369	775305	1.55288e+06	1.82611e+06	2.04005e+06	1.66491e+06	989097
M658T533	219379	160764	187448	172034	334530	143577	174559	253940		94933.6	131106	173911	248795	127444	156678	187559	321963	117985	101919	130200	229523	66416	241669	199777	152447	80251.1	246914	207340	301135	151089	101038	192980	95356.8	161081	109363	219862	354329	107644	76484.8	102399	89152.6	111771	67307.9	189962	96948.8	71209.3	99895.6	78163.4	60154.3
M659T549	1.94857e+06	1.70824e+06	1.5912e+06	1.65849e+06	2.96318e+06	1.74705e+06	2.21311e+06	1.97163e+06	1.60245e+06	1.92403e+06	1.64172e+06	1.86838e+06	1.77357e+06	1.74711e+06	1.82689e+06	1.96019e+06	2.78062e+06	1.57606e+06	1.5459e+06	800177	1.89723e+06	1.43673e+06	1.7732e+06	2.15983e+06	1.99453e+06	1.52307e+06	1.94935e+06	1.52327e+06	2.87903e+06	1.7111e+06	1.91735e+06	1.6718e+06	1.44544e+06	2.11658e+06	1.7696e+06	1.98233e+06	3.06747e+06	1.69642e+06	673957	1.6283e+06	1.41443e+06	1.38938e+06	1.7721e+06	1.72424e+06	1.63363e+06	623458	733414	1.37887e+06	1.58265e+06
M659T555	289136	246433	415403	235639	1.15793e+06	271201	586539	298815	454872	385732	202186	290618	251136	423815	438459	272700	991605	243282	423716	254392	314743	423540	212361	585575	518950	400434	299843	230306	1.06735e+06	410013	271579	246888	356074	543606	369468	301356	1.11449e+06	479808	204842	381865	407556	461458	382311	218657	342725	371140	192507	359982	444569
M659T37	329815	548054	1.4037e+06	628899	2.05441e+06	620457	443585	1.1554e+06	1.54244e+06	2.37065e+06	1.44827e+06	713043	779930	1.05179e+06	1.772e+06	853677	1.68609e+06	954965	1.16493e+06	554865	1.17581e+06	1.07263e+06	460389	798309	974448	1.76594e+06		652281	2.47376e+06	1.15256e+06	629570	824203	1.56585e+06	1.43956e+06	893474	1.16417e+06	2.96839e+06	1.13206e+06	1.50556e+06	806092	1.85418e+06	1.86036e+06	974461	638436	1.47023e+06	1.66896e+06	1.77515e+06	1.47866e+06	1.12636e+06
M660T549	833390	664564	668472	733791	1.28096e+06	704604	968730	877208	720249	793326	747090	840412	734046	336303	741326	860410	1.20023e+06	699529	628380	367322	748395	640187	731339	906388	881197	626130	388820	603349	1.31711e+06	783208	895823	783838	602118	853181	800268	363215	1.309e+06	682220	617488	630535	592075	554961	781109	758220	691497	569985	665903	593655	696778
M660T555	108453	100421	174587	78891.9	482297	89784.6	233150	110528	79374.1	149725	82776.9	99984.8	86824.3	190121	147358	94207.5	452383	94395.8	197147	96836.5	123951	174896	71483.8	240433	107967	76177.8	98693.4	78323.2	469367	76317.9	106288	88409.9	144338	221859	145599	78831.4	482439	192525	64164.2	166419	157652	168520	148906	78163.6	130292	148305	74780.8	166869	178638
M661T549	128131	120172	111085		247094		185528	144272	93919.6	164517	123625	128683	121417	116555	141923	142325	222407	163911	101690	117836	157090	109041	133111	117913	189255	64025.5	107348		278428	115760	135301	129669	93321.8	176630	118978	152835	191454	91937.6	93326.7	98350.3	72829.7	87448.4	110423	153232	129638	118097	118207	82455.6	138858
M661T555	87299.4	64299.8	133829	64942.1	349006	77797.4	168960	85969.5	133830	109037	113321	83917.3	53283.7	126129	129983	59777.7	314410	66694.8	127218	60887.5	97514.3	109995	31791.8	161952	163509	54013.1	83677.1	52907.2	334565	124232	78987.3	57602.1	115120	74523.8	92056.6	69248.6	331985	148334	141437	123571	104288	143369	99705.1	68202.7	98885.1	105930	109067	107526	126864
M663T515	369265	133946	195535		512514	119542	252996	360149	109525	107945	177807	220845	320295	198915	170320	209040	560258	180323	163081	121773	306501	106827	213147	134654	261513	137455	323007	289952	519401	139019	248085	300687	122187	248528	137409	331657	472640	207607	121504	212065	131430		129035	251846	123918	140639	205637	143297	198032
M663T37	371207	485084	689666	571664	782419	481127	234958	649914	521321	592438	619657	231211	474214	503212	736601	513710	434564	468233	603272	432323	523378	479860	380997	261544	721229	570066	363127	520510	558539	599845	444867	499971	592337	621707	560360	254317		582560	719292	683008	858749	520283	468931	558374	657908	752717	605932	654330	493053
M663T572	114399	95871	33905.6	71060.7	63839.5	99367.3	68412.3	125334	44700	64989.7	38785.1	127883	94678.3	42317.6	45937.5	105779	57015.5	132099	55033.2	97308	115262	50453.3	63352.3	63437.6	64488.6	61055.9	133447	89951.3	63604.1		130736	52784.3	43909.7	59113.2	119515	127016	57705.6	57208.9	50430.4	33593.5	49026.8	42046.5	118382	93843.2	120141	51887.2	34518.1	38632.7	48029.3
M664T455	652703	181461	678621	336349	911118	415975	897400	592769	498388	268483	686429	532112	675964	652609	625507	471948	963298	493966	626877	409819	846589	546726	363206	874494	745698	541600	688636	363098	767271	560742	539750	233364	467538	776934	434259	290733	771214	684477	588710	621344	479833	628390	331108	433910	385122	256491	246786	532891	307585
M665T502	1.61784e+06	1.05872e+06	1.30991e+06	1.03447e+06	3.07748e+06	1.15753e+06	1.50055e+06	1.83413e+06	1.22276e+06	940598	1.33468e+06	1.16474e+06	1.40548e+06	1.49725e+06	1.60296e+06	1.39348e+06	2.93055e+06	795694	1.3476e+06	1.0746e+06	1.47503e+06	1.18955e+06	1.56521e+06	1.65884e+06	1.56298e+06	1.2151e+06	1.66813e+06	1.42433e+06	3.17672e+06	1.57481e+06	1.64203e+06	1.36648e+06	1.17004e+06	1.60984e+06	1.0723e+06	1.75128e+06	3.29293e+06	1.50734e+06	1.32273e+06	655570	1.21003e+06	1.33228e+06	1.00299e+06	1.39797e+06	826009	1.09044e+06	1.4601e+06	1.20564e+06	1.31461e+06
M665T533	1.18076e+07	3.37591e+06	7.45391e+06	6.33558e+06	1.13415e+07	6.94945e+06	9.40428e+06	1.15135e+07	5.48385e+06	2.30734e+06	7.71414e+06	9.04766e+06	1.15287e+07	7.24595e+06	7.13768e+06	8.9351e+06	1.24933e+07	8.29566e+06	6.46188e+06	7.03215e+06	1.179e+07	6.1912e+06	8.80611e+06	9.37689e+06	8.47918e+06	5.29303e+06	1.24873e+07	9.17289e+06	1.15993e+07	7.1974e+06	1.08466e+07	1.07301e+07	5.33472e+06	8.40777e+06	6.04807e+06	1.17466e+07	5.79391e+06	3.70272e+06	5.99427e+06	7.12334e+06	5.24483e+06	6.00825e+06	5.97979e+06	9.27782e+06	5.99334e+06	5.49998e+06	7.14595e+06	5.7618e+06	3.78677e+06
M665T37_1	416078	525691	744791	265543	740040	530175	520963	691613	723127	887530	791799	634264	647462	738255	972675	285105	763869	615846	841627	550433	577047	762697	530947	595568	812025	860721	429476	578362		689785	574323	727510	710223	723933	610679	872846	633447	624208	893890	954197	884404	592609	637129	684860	733520	812258	711755	770973	578187
M665T455	263226		233028	93416.9	301911	148456	293183	247216	168366	80555.9	245890	130171	223416	253980	218881	133287	376688	151144	219676	130528	261043	193805	82369.6	305605	294306	174831	125337	132623	243952	184101	175662	172108	180363	261164	151498	253617	254291	262586	183781	234711	167648	129072	112220	147636	114051	160541	220821	172431	238880
M666T502	549956	395706	506173	204070	1.27209e+06	404052	514398	644806	502338	309358	569123	382256	528324	613358	596203	492825	1.23169e+06	359670	511684	457702	478772	493885	631807	596778	526513	501034	640664	519979	1.27622e+06	655227	566550	519158	438644	564292	417554	604483	1.3556e+06	609620	489680	580907	451454	497762	349750	589422	294699	421943	608026	496394	593502
M666T541	93979.2	30090.7	76517.3	65264.1	270547	62472	123650	67613.9	80245.9		81592.4	69437.8	77555.1	90046.4	98789.8	79904.1	253496	52417.9	86029.4	70517.3	70581.1	65084	70790	119551	130457	76830.1	72166.7	66474.5	335950	84202.1	89973.1	51323.2	54217.2	129040	37958.5	80566.5	311944	89326.2	70272.6	74747.3	56712.6	82021.3	30112.7	70365.6	39120.8	51830.8	62951.3		84701.8
M666T533	5.37566e+06	2.99558e+06	3.22805e+06	2.78152e+06	5.01767e+06	3.13547e+06	4.17628e+06	5.1156e+06	2.46458e+06	2.30031e+06	3.55321e+06	4.211e+06	5.1719e+06	3.25356e+06	3.22574e+06	4.06078e+06	5.70778e+06	3.83492e+06	2.86423e+06	3.25652e+06	5.42605e+06	2.80337e+06	4.14967e+06	4.37425e+06	3.96907e+06	1.02305e+06	5.64945e+06	4.11044e+06	5.39422e+06	3.39089e+06	5.04893e+06	4.90407e+06	2.43661e+06	3.8658e+06	2.73846e+06	5.16616e+06	5.44897e+06	3.40227e+06	2.8293e+06	3.27585e+06	2.43767e+06	2.79056e+06	2.76367e+06	4.22163e+06	2.68937e+06	1.24582e+06	3.30396e+06	2.65009e+06	3.6727e+06
M666T428	65953.4		149240		437295	53086.1	236029	43038.1	181904	62299	143625	52329.7	87456.4	187665	114955	73371.1	267137		129600	57763.5	96838.4	153384	38196.8	142839	195439	155961	91425.1	35672.6	367176	175411	65941.1	61723.3	157006	265349	69632.8	81951.3	472568	190652	140438	147893	153349	122823	83956.2	50767.3		155930	182460	111402	177953
M666T480	681880	484394	668424	418743	1.08168e+06	430480	660512	714580	672095	489086	701864	406878	434141	735266	746022	374891	1.20595e+06	346006	745223	404861	667193	649066	479762	803379	739479	642324	814867	440733	1.37302e+06	736678	568020	427126	621228	683973	531677	767955	1.32642e+06	725169	705254	788534	580418	2.73549e+06	465494	462580	429371	621643	664179	692177	914414
M667T533	1.32132e+06	727041	814206	714114	1.21555e+06	751703	973368	1.21981e+06	506846	460182	795098	953883	1.26063e+06	744844	758420	957005	1.38056e+06	866331	698844	792164	1.22122e+06	643753	971744	1.01939e+06	922239	569592	1.33045e+06	1.02865e+06	1.29151e+06	751795	1.16149e+06	1.16779e+06	637492	905801	629069	583898	1.26188e+06	839042	606150	723349	486449	599173	633613	973496	613908	609623	743588	577884	362899
M667T549	2.76877e+07	1.90398e+07	1.90694e+07	1.82498e+07	3.07902e+07	2.15098e+07	2.75149e+07	2.81288e+07	1.78839e+07	1.93221e+07	2.06298e+07	2.76369e+07	2.86432e+07	2.07491e+07	1.95893e+07	2.76195e+07	3.23995e+07	2.46831e+07	1.7718e+07	2.2263e+07	3.11864e+07	1.75681e+07	2.00427e+07	2.72876e+07	2.61851e+07	1.6829e+07	3.33828e+07	1.97642e+07	3.13747e+07	9.6941e+06	2.94504e+07	2.6359e+07	1.63143e+07	2.56752e+07	2.43294e+07	3.18639e+07	3.31437e+07	2.22152e+07	1.68945e+07	1.82248e+07	1.63813e+07	1.719e+07	2.42482e+07	2.3009e+07	2.37945e+07	7.936e+06	2.03567e+07	1.59584e+07	2.14543e+07
M667T37_2	403217	556927	1.31103e+06	640843	1.97004e+06	750497	475411	933928	1.69808e+06	2.31585e+06	1.32766e+06	731322	736517	1.1248e+06	1.78528e+06	790807	1.51171e+06	945364	1.09573e+06	560136	1.04025e+06	1.04757e+06	599859	704372	947577	1.60406e+06	334983	646535	2.41429e+06	1.22757e+06	621628	753179	1.73981e+06	1.43679e+06	997640	1.11178e+06	2.69665e+06	1.05574e+06	1.3485e+06	1.8302e+06	1.82708e+06	1.56991e+06	936480	846557	1.28944e+06	1.50436e+06	1.79105e+06	1.41039e+06	912871
M667T177	165868	193747	116736	189540	79331.3	167066	272404	193695	424865	463834	204189	366167	201933	156575	63449.1	170133	82837.1	309369	192059	200670	236649	227140	78013.8	394355	417141	451358	220006	142551	77900	81851.9	205310	117508	442680	286084	386874	218266	41746	243385	181710	124453	423562	191098	385434	149049	422382	293609	116776	169685	122615
M668T549	1.26018e+07	8.54946e+06	8.6629e+06	8.13968e+06	1.44314e+07	9.88326e+06	1.25867e+07	1.2977e+07	8.09556e+06	8.85554e+06	9.28628e+06	1.24772e+07	1.30253e+07	9.56907e+06	8.81019e+06	1.2667e+07	1.48675e+07	1.11967e+07	7.87311e+06	1.04825e+07	1.42781e+07	8.08175e+06	8.9671e+06	1.25523e+07	1.20913e+07	7.66838e+06	1.5331e+07	9.03694e+06	1.43668e+07	4.22764e+06	1.33644e+07	1.21213e+07	7.64671e+06	1.1632e+07	1.10723e+07	1.46637e+07	6.71084e+06	1.02004e+07	7.63852e+06	8.39364e+06	7.50929e+06	7.90629e+06	1.11529e+07	1.03939e+07	1.07214e+07	7.45197e+06	9.35538e+06	7.38592e+06	9.84687e+06
M669T541	2.47473e+06	1.56955e+06	1.36374e+06	1.43359e+06	2.40421e+06	1.59795e+06	1.72421e+06	2.29282e+06	1.03321e+06	1.18427e+06	624616	1.78275e+06	2.13942e+06	1.35093e+06	1.35507e+06	1.69185e+06	2.28491e+06	1.55921e+06	1.23898e+06	1.4775e+06	2.20593e+06	1.14136e+06	1.84886e+06	1.60545e+06	1.49347e+06	964138	2.17089e+06	1.88098e+06	2.32375e+06	1.29029e+06	2.03554e+06	2.02792e+06	1.00368e+06	1.48233e+06	1.22582e+06	894702	1.07414e+06	625229	505126	578487	442389	533523	1.19757e+06	1.79576e+06	1.13484e+06	956865	1.22809e+06	1.09385e+06	1.31231e+06
M669T577	31236.9	42040.9	27871.2	31631.8		43588.5	43514.7	32535.2	34072.2		39091.3	33072.6	40620.2	27574.5	49676	30828.7	36763.7	23830.5	46442.2	35677.9	23184	37392.2	50733.1	40737.7	40734.7	42070.9	27985.6	40893.7	54886	58638.2	17957.8	37642.8	54606.1	35029.2	43461.9	25828.3	54560.9	47463.2	58333.6	53817	30801.3	51322.8	39531.9	10854.6	40673.4		25110.5	35924.9	42697.4
M669T549	3.04734e+06	1.97215e+06	1.93263e+06	1.93988e+06	3.39847e+06	2.29315e+06	3.02e+06	3.06059e+06	1.88321e+06	2.07033e+06	2.17695e+06	2.93421e+06	3.04254e+06	2.17352e+06	2.10229e+06	2.89727e+06	3.62989e+06	2.56489e+06	1.85802e+06	2.34158e+06	3.36748e+06	1.91395e+06	2.1364e+06	2.90166e+06	2.83979e+06	1.89654e+06	3.59393e+06	2.14883e+06	3.48279e+06	2.19336e+06	3.08404e+06	2.81626e+06	1.82585e+06	2.84647e+06	2.47672e+06	3.37889e+06	3.63346e+06	2.30578e+06	1.75114e+06	2.02212e+06	1.74724e+06	1.84745e+06	2.61037e+06	2.43864e+06	2.57525e+06	785204	2.05184e+06	1.75553e+06	2.25626e+06
M669T555	1.15192e+06	808865	1.32906e+06	743610	3.13789e+06	934926	1.8853e+06	1.12798e+06	1.4536e+06	1.17033e+06	668718	679783	1.01324e+06	1.47875e+06	1.41625e+06	1.00846e+06	3.13283e+06	971782	1.43499e+06	470041	1.21046e+06	1.46632e+06	757065	1.86216e+06	744931	1.33026e+06	1.20837e+06	790394	3.2599e+06	605650	544585	1.00926e+06	1.24171e+06	1.90189e+06	652094	481336	3.43331e+06	680883	1.37585e+06	1.31273e+06	1.27305e+06	1.48838e+06	1.34629e+06	890772	1.30107e+06	1.28259e+06	578365	1.36791e+06	1.59406e+06
M669T37	217164	535737	1.11614e+06	549723	1.58996e+06	466747	425409	788523	1.37846e+06	1.81845e+06	1.11457e+06	534819		1.11724e+06	1.49008e+06	538429	1.25028e+06	826888	873535	368716	899146	751549	451515	573110	762836	1.33084e+06	276785	539677	2.08291e+06	1.02087e+06	498966	647526	1.33482e+06	1.05318e+06	875668	981030	2.03264e+06	1.11427e+06	1.10789e+06	1.43805e+06	1.42372e+06	1.36742e+06	807206	580493	1.11047e+06	1.34398e+06	1.54685e+06	1.21518e+06	741932
M669T316	139119	96289.4	123503	116771	130001	144036	139682	119270	131575	150417	143112	141277	156658	138716	144050	135998	133182	143980	154752	151922	119528	138946	134056	109426	119934	116810	177511	126193	89486.7	103709	196279	135280	129395	124968	142811	151197	144768	144810	107293	112092	104758	182535	141441	165497	120567	71151.8	176991	118713	169693
M670T541	1.13737e+06	763645	654641	663744	1.1545e+06	753191	812865	1.07069e+06	499148	559103	669121	866699	983423	636880	690830	827858	1.1264e+06	758063	594916	727081	1.04804e+06	549804	878198	770296	352903	457816	1.02522e+06	863917	1.16814e+06	614065	469937	914981	212553	690650	558285	424285	1.10823e+06	615772	514745	264463	209211	538842	572295	862697	569145	413526	288618	499953	615707
M670T549	498786	283418	289056	290664	506095	347067	488359	464326	293202	281295	306727	470373	514164	352378	294892	448199	566563	464803	271584	376491	507920	295106	296682	497331	445535	243142	556724	325518	501047	329453	425017	449611	254549	410737	448736	578642	600400	356206	271400	280592	226175	269646	401658	350012	386213	254711	348641	274279	329090
M670T555	552618	373049	624343	336260	1.393e+06	394533	878501	531721	673530	481083	682138	510140	440529	717278	664534	495791	1.46139e+06	446304	688002	239527	538276	675564	313597	887286	811906	622856	559191	354699	1.50279e+06	665098	498585	458995	246605	857601	243956	297180	1.5608e+06	734322	621930	550802	579767	701275	577156	381640	626163	238692	613681	624948	722530
M671T441	613621	265880	440971	283005	147952	441128	509619	514296	279798	155118	417670	700164	727947	377720	327246	522079	227921	701531	421617	384631	731250	352545	250058	436839	498814	360508	668148	306628	128658	311810	568356	601032	347995	414086	391170	606422	106361	562318	327808	362049	286774	334481	387446	317895	410097	389904	441244	325700	465766
M671T541	766439	516590	427241	446026	798234	501421	557901	758780	322631	391856	221374	553324	722192	424784	419043	572482	773782	507851	383542	486321	700845	346493	618670	471305	493306	295087	698535	574953	763554	197811	302895	659909	283079	456956	383260	319423	717490	412143	319560	395481	282395	345375	389463	612273	360427	274325	391361	331441	407222
M671T557	4.37153e+06	3.56803e+06	2.51515e+06	3.35595e+06	3.59599e+06	3.72536e+06	3.69223e+06	4.42464e+06	2.46008e+06	2.83155e+06	2.6623e+06	4.08686e+06	4.26681e+06	2.74108e+06	2.75812e+06	4.32785e+06	3.51563e+06	3.81101e+06	2.41845e+06	3.64043e+06	4.39494e+06	2.38222e+06	3.37876e+06	3.38591e+06	3.27561e+06	2.24134e+06	4.4625e+06	3.26258e+06	3.40235e+06	2.60082e+06	4.2637e+06	3.82002e+06	2.17297e+06	1.37224e+06	1.42868e+06	4.29826e+06	3.53577e+06	2.73863e+06	2.24499e+06	2.42982e+06	2.12086e+06	2.25449e+06	3.04117e+06	1.68024e+06	2.88597e+06	2.09486e+06	2.46467e+06	2.09642e+06	2.54748e+06
M671T554	75667.6	42484.8	111365	44217.8	288048	63043	165492	101679	110412	92957	126487	88787.6	64416	122238	110630	76974.2	303879	78480.2	108126	54810.5	86521.2	122460	46682.7	162716	151249	113418	90948.7	53376	338628	101451	88673.1	76492.4	96670	163111	129173	75417.6	340964	140520	107035	102665	85184.1	127577	118094	58814	103348	88895.2	95858.4	111059	124282
M671T575	110241	103256	69117.3	97182.8	54531.1	112938	77797.8	112488	78167.8	51495.2	85412.8	113912	119322	81696.1	81745.2	121756	56510	112305	73830.5	119526	127558	74049.1	79926	66063.2	69465.1	68855.7	109811	84568.8		75156.1	60096.5	101146	63857	60314.9	83105	112389	42712.1	98246.6	74731.7	64098.8	62746.9	67717.8	69601.1	101311	85670.4	58257.8	73950.9	48302	85701.1
M672T541	329917	186711	165509	185336	317811	195761	239027	320232	124041	155403	158741	242022	286102	75678.1	185553	212787	321490	202538	135543	192151	295252	138965	236334	206450	176650	100136	284778	260265	304116	158128	267086	263401	143795	185680	160961	152392	305491	167116	136472	177064	118578	141354	149161	242643	141230	103877	158511	115287	175103
M672T557	1.93209e+06	1.60418e+06	1.14526e+06	1.4854e+06	1.61897e+06	1.71144e+06	1.68423e+06	1.96311e+06	1.09692e+06	1.25894e+06	1.21543e+06	1.82023e+06	1.94632e+06	1.22349e+06	1.22148e+06	1.92346e+06	1.60502e+06	1.71439e+06	1.09989e+06	1.68561e+06	1.97033e+06	1.13202e+06	1.53668e+06	1.49793e+06	1.46179e+06	1.06338e+06	2.05297e+06	1.43448e+06	1.58823e+06	549816	1.89021e+06	1.74183e+06	967967	1.39046e+06	1.37857e+06	1.91856e+06	1.65763e+06	1.24391e+06	999299	1.07107e+06	1.0113e+06	1.03578e+06	1.38503e+06	730112	1.30068e+06	953821	1.14954e+06	959956	1.18154e+06
M672T505	523870	914587	810046	968030	925789	835421	746061	698430	1.15105e+06	955848	708585	444722	326451	662342	903341	665408	931871	241303	1.03803e+06	856120		1.02519e+06	1.09097e+06	515877	873583	1.24701e+06	362764	537895	1.42234e+06	877353	618413	459199	1.19453e+06	799480	580338	569326	1.30645e+06	743709	1.01709e+06	1.06358e+06	987110	765529	798428	834019	110823	1.22177e+06		1.0177e+06	877526
M672T486	2.08912e+07	1.21716e+07	4.90351e+06	2.50162e+07	2.00476e+06	2.62677e+07	1.02948e+07	1.77302e+07	5.46344e+06	8.39971e+06	5.34185e+06	3.4503e+07	2.8549e+07	5.00384e+06	4.22181e+06	2.97421e+07	2.08216e+06	3.09499e+07	5.20608e+06	1.02787e+07	1.96084e+07	5.27992e+06	2.55273e+07	8.32309e+06	9.26073e+06	3.03567e+06	2.01637e+07	2.69277e+07	2.01755e+06	4.63629e+06	2.91241e+07	2.87582e+07	6.07975e+06	7.36499e+06	2.69255e+07	9.23906e+06	1.86724e+06	5.36303e+06	2.26591e+06	1.9375e+06	6.4257e+06	2.43994e+06	2.38486e+07	2.75102e+07	2.66061e+07	5.97012e+06	2.27557e+06	5.24316e+06	5.05333e+06
M673T557	1.43868e+06	1.15671e+06	881243	1.05986e+06	1.1211e+06	1.19447e+06	1.19136e+06	1.37252e+06	806981	896488	873383	1.35722e+06	1.38527e+06	862209	897557	1.38491e+06	1.15069e+06	1.2316e+06	769148	1.12742e+06	1.42677e+06	790147	1.08028e+06	1.07209e+06	1.05525e+06	751928	1.45005e+06	1.06865e+06	1.09264e+06	863971	1.39176e+06	1.25608e+06	663032	450102	987035	1.41154e+06	1.13456e+06	874609	694335	748563	692635	712316	980672	1.16281e+06	922905	661626	801986	688029	823174
M673T562	51635.5	43991.8	79256.6	42288.4	177330	41491.8	85260.6	50241.6	81514.3	44850.6	84518.4	48017.2	41787.7	88489.7	86384.8	27543	131005	44547.1	76933.4	47077.8	55993.7	65437	18954.5	88780.4	78510	61913.3	49900.1	29910.2	154865	70587.5	50513.9	38954.6	69173.4	66831	54128.7	31031.9	188315	90512.5	57587.3	65180.5	57893.6	103634	65338.7	37993	55365.1	50254.9	70517	47017.1	82460.6
M674T486	8.78021e+06	4.90873e+06	1.8967e+06	1.06994e+07	812880	1.10789e+07	4.15315e+06	7.38391e+06	2.36547e+06	3.84711e+06	2.04521e+06	1.39831e+07	1.17713e+07	1.89711e+06	1.61504e+06	1.2201e+07	731477	1.28119e+07	1.98584e+06	5.01083e+06	7.99436e+06	1.92429e+06	1.04545e+07	3.30004e+06	1.5699e+06	1.13882e+06	8.21489e+06	1.06661e+07	749712	1.89495e+06	1.20099e+07	1.19284e+07	2.51464e+06	3.05369e+06	4.62399e+06	3.62971e+06	750668	1.95892e+06	1.83711e+06	1.89782e+06	2.32238e+06	2.08296e+06	9.81225e+06	4.90996e+06	1.04634e+07	2.31085e+06	873810	2.0043e+06	1.02142e+06
M674T557	601773	511626	344226	442172	477357	522308	518841	617995	353627	361913	385143	596440	617276	356068	373632	612535	472474	518847	321465	525353	600300	354482	495263	450670	463221	316074	626424	447203	487590	356035	585650	528424	306810	377635	421828	595016	477311	376563	310192	331771	296973	313509	411241	512398	414300	294414	361634	286864	365604
M675T507	5.53086e+06	4.95248e+06	3.32754e+06	4.31359e+06	1.03865e+06	5.14703e+06	2.65222e+06	4.8238e+06	2.36106e+06	5.20099e+06	3.62437e+06	2.0949e+06	3.98212e+06	3.45682e+06	2.92477e+06	3.82994e+06	2.15888e+06	4.0842e+06	4.43971e+06	5.06987e+06	5.03899e+06	4.25744e+06	3.27026e+06	2.28468e+06	1.35374e+06	2.45059e+06	5.27076e+06	4.33557e+06	2.139e+06	2.98527e+06	2.0901e+06	4.30663e+06	2.24613e+06	2.10576e+06	6.23293e+06	4.73041e+06	1.02781e+06	3.95832e+06	4.04723e+06	3.24248e+06	2.36139e+06	4.43458e+06	5.9442e+06	3.80984e+06	6.18864e+06	2.41203e+06	1.59633e+06	3.93642e+06	3.56877e+06
M675T37_1			885241	331390	1.90969e+06	327788		584394	1.23114e+06	1.7318e+06	1.00358e+06	151799	388017	836130	1.29445e+06	472084	1.06491e+06	780882	805573	294795	985016	257628	181018	324305	556853	1.23139e+06			1.94354e+06	880580	368763	193697	1.26196e+06	896072	514986	734866	2.17545e+06	780360	1.00331e+06	1.42175e+06	1.46507e+06	1.44754e+06	678389	339266	1.02041e+06	1.25512e+06	1.59441e+06	1.13336e+06	836711
M675T557	133487	106723	75085.7	100716	90860.7	102818	114700	128590	48588.1	59315.5	73461.8	131466	134654	68904.3	72766.8	124418	102974	102189	63284.1	105235	116279	55260.6	91686.9	102746	77158	55745.7	125501	94114.9	93157.5	71512.5	133476	48302.4	56877.8	81739.2	95119.6	134540	100047	76772.7	63665.3	64863	52416.5	55988.1	87561.3	110830	79579.5	48773.2	62477.4	57930.1	62775.3
M675T37_2	317310	493193	642948	586720	688960	478872	534075	601885	503239	609955	599092	499836	628219	656825	586211	619597	571949	557927	723529	429898		911442	518887	616720	736290	835873		636099		551700	507286	476513	580608	656325	555549	651047	689516	520178	722839		610996	578871	618750		558109	703632	532034	748259	579364
M677T37_1	351100	585132	1.77076e+06	813191	3.19838e+06	316503	610117	1.38741e+06	2.22392e+06	3.51641e+06	2.11076e+06	817368	982154	1.58947e+06	2.35526e+06	1.05269e+06	2.10146e+06	1.46949e+06	1.60231e+06	655662	1.90682e+06	1.5059e+06	434133	792857	1.26073e+06	2.23473e+06	246374	591382	4.16474e+06	1.95932e+06	678436	1.01691e+06	2.47139e+06	1.89244e+06	1.32884e+06	1.49533e+06	4.30359e+06	1.33031e+06	1.99395e+06	2.62131e+06	3.00776e+06	2.98409e+06	1.21551e+06	868039	2.0845e+06	2.49976e+06	2.9198e+06	2.10296e+06	1.48857e+06
M677T492	7.46288e+06	4.99582e+06	2.98676e+06	5.1345e+06	2.80925e+06	5.35687e+06	3.14473e+06	7.46323e+06	2.12451e+06	3.10077e+06	3.14338e+06	5.8428e+06	7.48584e+06	2.93781e+06	3.00534e+06	6.38969e+06	3.01905e+06	5.3679e+06	2.61898e+06	5.01808e+06	6.94063e+06	2.68579e+06	6.86314e+06	3.05575e+06	3.04381e+06	2.01757e+06	7.30673e+06	6.65408e+06	2.66448e+06	3.09788e+06	7.17101e+06	6.89689e+06	2.14084e+06	2.72184e+06	3.4112e+06	7.35942e+06	2.8505e+06	3.13393e+06	2.69039e+06	2.94204e+06	2.10096e+06	2.6013e+06	3.20807e+06	6.55735e+06	3.17367e+06	1.96654e+06	2.9073e+06	2.54501e+06	3.16454e+06
M677T510	2.02905e+06	1.33139e+06	532758	1.26751e+06	265426	1.58881e+06	500650	2.02466e+06	271981	954809	621203	1.01671e+06	1.32543e+06	672356	474570	1.16928e+06	285946	1.21165e+06	513691	1.72231e+06	2.04251e+06	606384	1.44721e+06	362912	355509	297860	2.05296e+06	1.68507e+06	194417	670720	1.44811e+06	1.67447e+06	104325	264340	1.13868e+06	1.61532e+06	326723	790840	645670	252041	181777	512592	1.21431e+06	1.6062e+06	1.24089e+06	268789	711914	563089	647690
M677T524	1.01359e+06	474383	475848	403405	699379	475873	569000	968696	129289	288962	475816	656096	854342	470907	410114	612112	783972	597948	370940	465768	941407	369959	641556	517140	506459	253497	928629	725233	698847	437483	834065	875005	290999	489950	352925	935760	685636	543261	336562	218304	262647	386342	327213	705597	381770	129516	214686	312536	489355
M677T546	315459	264427	157932	199118	76344.7	254207	168296	285285	103765	216968	77006	296108	332967	127061	144608	250814	97870	321618	168785	262510	296314	134041	209548	144165	163412	123770	300647	285199	108273	127610	291439	312634	118476	122676	304237	117398	87925.1	157929	153345	125108	117965	164233	253223	227147	298337	112811	124029	151302	139994
M678T492	3.02023e+06	1.98784e+06	1.1832e+06	2.11679e+06	1.13759e+06	2.09282e+06	1.21737e+06	3.08188e+06	840883	1.19544e+06	1.23354e+06	2.37218e+06	3.30588e+06	1.12735e+06	1.13889e+06	2.65083e+06	1.14444e+06	2.08328e+06	1.1191e+06	2.02837e+06	2.94178e+06	1.06547e+06	2.649e+06	1.27175e+06	1.15409e+06	775154	2.86408e+06	2.66916e+06	1.08642e+06	1.21303e+06	3.02861e+06	2.70436e+06	679180	1.05789e+06	1.30922e+06	3.01139e+06	1.04339e+06	1.1491e+06	1.0866e+06	467483	337238	1.05407e+06	1.34615e+06	1.31482e+06	1.24009e+06	803540	1.12991e+06	920694	1.23385e+06
M678T533	320921	235017	210215	222439	581028	174851	283881	298113	140014	168896	211528	203968	233540	191041	232344	224330	596410	179989	160295	224861	257350	198565	324323	282089	230564	81435.4	290601	242643	626811	201334	280586	289629	130002	237325	139571	279324	645139	181494	132838	206826	109452	144540	147001	257871	111865	120162	165441	133129	145482
M678T524	476052	209504	184099	167354	299221	220074	245611	406711	114511	101987	89444.1	276509	389563	181271	165689	272269	370326	234608	167587	182493	428745	143316	242682	109500	169027	111253	450780	325753	295862	175555	378722	416191	120212	199983	165547	197763	297439	205851	152957	142382	95173	127930	133949	270107	136168	105922	189055	115013	187393
M679T37_1	351424	652519	1.85851e+06	869588	3.9998e+06	784712	658795	1.33184e+06	2.28786e+06	4.00846e+06	2.21305e+06	955637	1.04249e+06	1.70219e+06	3.04391e+06	539336	2.57921e+06	1.55919e+06	1.65391e+06	645047	2.06165e+06	1.54705e+06	634245	869375	1.4212e+06	2.59677e+06	301243	821982	4.42613e+06	2.09629e+06	828647	448653	2.67333e+06	2.08422e+06	1.51381e+06	1.66724e+06	5.1029e+06	1.57365e+06	2.2178e+06	3.07473e+06	2.97926e+06	3.19855e+06	1.35291e+06	834052	2.43452e+06	3.00723e+06	3.49347e+06	2.45395e+06	1.78827e+06
M679T492	545698	363503	233496	367548	135985	429664	202168	608291	165781	173188	204879	489448	715795	199000	205311	532367	201842	459780	136596	387344	572861	227904	559337	204849	176083	117648	582261	537388	155880	249590	597677	553314	74783.7	238157	235160	571463	201142	183796	169424	212918	126067	222803	244096	469760	255978		201131
M679T513	1.91269e+07	1.40309e+07	1.09659e+07	1.28451e+07	1.49705e+07	1.4676e+07	1.32808e+07	1.9447e+07	9.00764e+06	1.09825e+07	1.19754e+07	1.66161e+07	1.89065e+07	1.17622e+07	1.1874e+07	1.77716e+07	1.5003e+07	1.47289e+07	9.66346e+06	1.40748e+07	1.82173e+07	9.99609e+06	1.71096e+07	5.76026e+06	1.21597e+07	8.3985e+06	2.01153e+07	1.54162e+07	1.49982e+07	1.1294e+07	1.95181e+07	1.72018e+07	8.31017e+06	5.27169e+06	5.51144e+06	2.01117e+07	1.53711e+07	1.17e+07	9.55065e+06	4.63412e+06	8.0088e+06	9.55943e+06	1.2464e+07	1.6479e+07	1.10366e+07	8.26949e+06	4.71237e+06	8.86321e+06	1.15967e+07
M679T541	8.82614e+06	5.01379e+06	4.75381e+06	4.47087e+06	7.09284e+06	5.36588e+06	5.97713e+06	8.28032e+06	3.42385e+06	3.61375e+06	5.08309e+06	6.67479e+06	8.34052e+06	4.96441e+06	4.79248e+06	6.34599e+06	7.74307e+06	5.86166e+06	2.05363e+06	5.29563e+06	8.63502e+06	4.10444e+06	5.9907e+06	5.7643e+06	5.65465e+06	1.61357e+06	8.75919e+06	6.4867e+06	7.17748e+06	4.66608e+06	7.82488e+06	8.00866e+06	1.69756e+06	5.31217e+06	2.11546e+06	8.37569e+06	7.14922e+06	2.40045e+06	3.91882e+06	2.05854e+06	1.66289e+06	3.96332e+06	4.49211e+06	6.67247e+06	4.25692e+06	3.5635e+06	4.72595e+06	3.80843e+06	5.23359e+06
M679T561	467834	350022	291051	338828	170062	389536	274706	406567	219443	222848	302581	413391	512746	297960	293716	397041	211242	419147	285035	179216	460582	283546	323075	246828	222477	223442	445489	345082	208063	252177	198240	464721	221372	212874	349736	420328	177155	145334	267565	251443	222011	423406	306165	393133	335740	108217	246072	250368	301208
M680T513	8.1912e+06	2.5563e+06	4.64114e+06	5.52346e+06	6.09549e+06	6.16662e+06	5.66621e+06	8.35261e+06	3.77645e+06	4.62964e+06	4.81636e+06	6.95173e+06	8.02745e+06	5.05686e+06	5.01253e+06	7.31754e+06	6.47093e+06	6.16154e+06	4.20933e+06	5.82044e+06	7.63333e+06	4.14975e+06	7.1293e+06	2.4935e+06	5.15946e+06	3.58349e+06	8.51343e+06	6.5344e+06	6.53842e+06	4.82058e+06	8.1097e+06	7.27736e+06	3.55821e+06	5.14125e+06	2.21968e+06	8.52016e+06	6.62673e+06	4.98553e+06	3.96019e+06	1.94019e+06	3.56741e+06	4.12175e+06	5.4468e+06	6.99852e+06	4.63387e+06	3.44699e+06	4.45472e+06	3.7492e+06	4.91417e+06
M680T549	1.19648e+06	1.52805e+06	1.47799e+06	1.56912e+06	3.09149e+06	1.60648e+06	1.93041e+06	1.41788e+06	1.84701e+06	1.78809e+06	1.57891e+06	1.22751e+06	1.16506e+06	1.69162e+06	2.02225e+06	1.4869e+06	2.76587e+06	1.14159e+06	1.72849e+06	1.61841e+06	1.07971e+06	1.67517e+06	1.72856e+06	2.03961e+06	1.91061e+06	1.7746e+06	1.19845e+06	1.38464e+06	3.41361e+06	1.92431e+06	1.37367e+06	1.18399e+06	1.75925e+06	870848	1.56548e+06	1.16257e+06	1.67751e+06	1.52545e+06	763741	1.70295e+06	1.60656e+06	1.54629e+06	1.41041e+06	1.42786e+06	1.26998e+06	1.71344e+06	689623	1.65324e+06	1.6738e+06
M680T541	4.2766e+06	2.36227e+06	2.18965e+06	2.08737e+06	3.23933e+06	2.45375e+06	2.83134e+06	3.85023e+06	1.62258e+06	1.66738e+06	2.37957e+06	3.07394e+06	3.90466e+06	2.33784e+06	2.23121e+06	2.97971e+06	3.64108e+06	2.75622e+06	949349	2.46402e+06	4.0546e+06	1.83286e+06	2.87919e+06	2.74355e+06	2.6245e+06	1.57133e+06	4.11489e+06	3.02353e+06	3.29545e+06	2.13805e+06	1.84501e+06	3.79884e+06	1.65746e+06	2.48672e+06	990390	3.94862e+06	3.33303e+06	1.19461e+06	1.79225e+06	2.12914e+06	760494	914016	2.12246e+06	3.12752e+06	2.06863e+06	1.69802e+06	964397	1.78185e+06	2.44629e+06
M680T561	214204	156035	129397	172705	71729.2	179901	113550	181091	95790.4	87298.1	134444	201356	229135	128724	119467	192491	81596.3	196539	136142	190930	205648	140239	141754	90019.1	105616	104517	200691	145765	72448.2	129682	209829	219108	93590.2	83729.2	155313	181728	68556.2	153480	120034	97685.1	80737.5	164983	133025	179124	151514	99526.9	117690	108215	128841
M681T37	192341	440714	1.31254e+06	585091	2.54387e+06	488244	469957	876930	1.56723e+06	2.74689e+06	1.42464e+06	659594	771379	1.01969e+06	1.87115e+06	817417	1.44842e+06	921226	1.16596e+06	430505	1.23095e+06	1.02166e+06	371443	747504	882866	1.65632e+06	170192	401738	2.99129e+06	1.42114e+06	495073	835769	1.76403e+06	1.47295e+06	887309	1.22494e+06	3.01793e+06	915782	605364	2.08047e+06	2.11879e+06	2.10045e+06	934094	595984	1.62028e+06	1.81601e+06	2.17907e+06	1.53103e+06	1.11771e+06
M681T520	852846	861918	1.21835e+06	757161	2.4715e+06	897940	1.64328e+06	938230	1.16502e+06	577137	1.3257e+06	967324	911288	1.33479e+06	1.15761e+06	953493	2.37738e+06	864720	1.30024e+06	365263	851274	1.24346e+06	778670	1.6512e+06	769906	456858	932290	779993	2.65403e+06	1.2093e+06	929156	851329	458488	660166	606180	392814	2.72893e+06	1.24289e+06	1.15979e+06	559259	1.09228e+06	591945	1.2714e+06	806094	1.16377e+06	1.08105e+06	1.20745e+06	1.14034e+06	1.23405e+06
M681T534	4.80749e+06	3.40102e+06	1.99942e+06	2.9607e+06	3.09499e+06	1.31049e+06	2.20858e+06	4.49583e+06	1.3868e+06	1.21869e+06	862433	3.37214e+06	3.75525e+06	1.72345e+06	1.93808e+06	3.14158e+06	2.94447e+06	2.93916e+06	1.75202e+06	2.87292e+06	3.96052e+06	1.63642e+06	3.88526e+06	2.07163e+06	1.94973e+06	559878	3.93054e+06	4.12226e+06	3.20232e+06	1.78339e+06	3.64701e+06	3.77415e+06	491506	1.95232e+06	1.09712e+06	1.82731e+06	3.02229e+06	739196	1.43227e+06	713529	555378	1.45108e+06	2.45259e+06	3.51761e+06	2.3725e+06	1.2995e+06	662007	1.51278e+06	802848
M681T549	620579	692297	638060	685954	1.3689e+06	704647	864682	662237	849793	848496	663939	542588	537728	759121	874816	670800	1.30198e+06	500076	792910	685296	491126	766471	775128	886968	828527	751371	531751	623947	1.5281e+06	851371	614413	538798	779696	354252	341903	541354	1.68404e+06	304173	729403	759222	706405	661579	637717	687470	554313	769473	707783	786914	799794
M681T541	955610	531378	524165	493936	798856	584631	695332	899610	380941	407497	241033	740325	898702	537443	526459	716940	889399	649904	491152	570135	983602	440685	691178	664966	643560	390807	916776	728095	782328	522884	909209	868970	383932	603986	496050	952260	802660	234657	416461	495733	367843	459363	469654	745674	474117	400254	532992	381761	601653
M681T557	1.20739e+07	8.77347e+06	7.01599e+06	8.10835e+06	8.40481e+06	9.61851e+06	9.68163e+06	1.23472e+07	6.36122e+06	6.67794e+06	7.16362e+06	1.17031e+07	1.2663e+07	7.26558e+06	7.02426e+06	1.22223e+07	9.78456e+06	1.11645e+07	6.36093e+06	1.00988e+07	1.29453e+07	6.33938e+06	8.94442e+06	8.98452e+06	8.89759e+06	6.04263e+06	1.39993e+07	8.92787e+06	8.55017e+06	7.17342e+06	1.29527e+07	1.17439e+07	5.82397e+06	8.35202e+06	8.5577e+06	1.33364e+07	8.91393e+06	7.88933e+06	6.17164e+06	6.50635e+06	5.77749e+06	6.32519e+06	8.61987e+06	1.00663e+07	8.35109e+06	5.57003e+06	7.13635e+06	5.65984e+06	7.5699e+06
M681T575	184804	171929	122608	138745	84630.4	195934	142872	181262	113475	99953.8	141964	212525	232055	127391	130424	230248	92679.8	215225	126966	190391	194244	131158	142026	117980	117818	126884	214421	136554	34938.1	139634	244416	209959	105296	105469	127293	207643	83576.2	76154.4	121005	100688	114542	124095	126782	186434	146350	114133	141385	93869	152589
M682T513	254947	166335	137251	131876	188170	205451	168747	293416	70213.6		156892	175685	225970	99368.4	124573	210185	181687	180204	78864.4		266150	119119	249678	133423	124434		265524	192676	204938		279427	166846	99123.6	143403	130993	111059	193375	134275	100330	112236	57587.2	95587.6	145209	216321	110162		115836		152256
M682T533	2.49436e+06	1.70383e+06	1.04367e+06	1.52171e+06	1.76165e+06	1.49806e+06	1.19644e+06	2.32848e+06	721786	1.29195e+06	930966	1.74327e+06	1.92859e+06	972985	1.07815e+06	1.59809e+06	1.68674e+06	1.48641e+06	914177	635923	2.11662e+06	867605	1.90704e+06	581326	1.03978e+06	636998	1.9959e+06	2.11144e+06	1.80753e+06	966000	1.84302e+06	1.91869e+06	719390	1.07312e+06	1.30552e+06	1.97063e+06	732973	411860	808507	394143	667381	731629	1.24823e+06	1.76608e+06	1.16521e+06	266021	868606	835184	855689
M682T554	125065	134007	243062	120074	884216	134184	331155	124941	314439	288511	241421	95160.9	75712	238183	241506	101470	798415	98035.5	284076	127706	79847.1	300621	132720	347345	280618	246656	88663.6	108605	944948	244850	115419	80188.3	261063	323202	186907	82197.2	1.02876e+06	242238	283254	239922	252458	267061	181180	102588	171856	253333	239378	289220	245733
M682T541	160253	63316.1		62091.5	104488	78506.5	100910	159039		36290.9	74362.6	122144	137868	68472.1	71205.3	104165	124002	97015.2	65399.1	88608.8	164950	35910.7	84053.9	96578.1	84669.6	39664.4	158517	104933	122977	78920.5	137329	128801	58909.9	76349.7	72032.4	80811.8	125881	84676.5		60766	31129.9	35615.6	56185.9	121353	52416.4	37985.3	68927.5		52197.8
M682T557	5.64603e+06	4.09902e+06	3.00942e+06	3.81087e+06	3.9586e+06	4.52292e+06	4.45361e+06	5.7744e+06	2.92025e+06	3.09709e+06	3.44695e+06	5.47197e+06	6.03448e+06	3.43596e+06	3.29812e+06	5.60933e+06	4.5048e+06	5.19188e+06	2.95429e+06	2.00316e+06	6.10727e+06	2.95645e+06	4.17164e+06	4.25497e+06	4.10348e+06	2.87172e+06	6.46022e+06	4.13169e+06	4.01683e+06	3.38183e+06	5.99192e+06	5.53263e+06	2.70318e+06	3.86702e+06	4.0035e+06	6.21804e+06	1.8066e+06	3.68591e+06	2.83393e+06	3.04063e+06	2.7016e+06	2.86981e+06	3.9956e+06	4.69111e+06	3.88661e+06	2.63651e+06	3.2015e+06	2.64959e+06	3.53955e+06
M682T575	83801.5	63597	53635.9	65044.2		88944.6	62120.9	68368.5	50175.9		57485.2	40981.1	104730	53438.2	53265.4	100276	33731	97315.1	47899.3	87761.6	104997	62291.9	63239	44850.6	43357.2	54157.6	105761	55531.7	33137.4	61684.7	97099.4	79733.9	37314.7	24669.4	60022.3	106223	25989.8	68332.5	50097.8	47261.4	40134.7	47881.1	65103.8	82799.4	63693.9	40507.9	50800.3	26414.5	66881.7
M682T37			623157	235007	1.21123e+06	284593		384788	757509	1.06757e+06	632558	293039	326411	549073	925922	356989	778170	377471	662394		583377	600491	144688	265339		724705			1.37514e+06	642829	191554		732544	580015	370893	651087	1.58358e+06	409772	638027	677969	254993	931358	438525	136056	828340	878059	983551	757696	497003
M683T533	1.55665e+06	1.07388e+06	637661	1.00621e+06	1.02655e+06	951125	749179	1.4881e+06	394441	789317	585330	1.11624e+06	1.26264e+06	598420	673228	1.04341e+06	1.0678e+06	963577	512553	918556	1.33853e+06	472197	1.28956e+06	719360	616349	362265	1.33048e+06	1.41765e+06	1.00522e+06	539744	1.25463e+06	1.26711e+06	402175	613184	872063	537189	1.00058e+06	525077	465423	602505	369137	470743	783974	1.24502e+06	780420	366983	524494	393787	543071
M683T549	2.39692e+07	1.97413e+07	1.319e+07	1.86368e+07	1.92492e+07	1.9803e+07	1.58144e+07	2.28976e+07	1.07208e+07	1.8807e+07	1.34104e+07	2.02047e+07	2.05189e+07	1.26591e+07	1.3568e+07	2.02653e+07	1.87171e+07	1.83016e+07	1.23011e+07	1.90114e+07	2.12123e+07	1.16378e+07	2.04075e+07	1.48862e+07	1.41275e+07	9.9237e+06	2.15309e+07	2.04341e+07	1.92359e+07	1.29376e+07	2.07545e+07	2.08665e+07	1.01715e+07	1.35403e+07	9.19423e+06	2.12033e+07	1.88427e+07	1.24903e+07	1.12902e+07	1.25008e+07	9.67144e+06	1.09845e+07	1.8623e+07	2.00837e+07	1.82788e+07	4.52784e+06	1.18806e+07	1.138e+07	1.25311e+07
M683T522	452281	334808	270508	304358	310681	393980	375027	457399	232142	276337	319459	424995	522087	273604	284688	444421	356765	439386	358784	416976	510031	293134	339396	362310	344403		482546	343827	311783	243261	483650	466118	219938	321145	319580	449814	280655	350935	246104	287733	234557	589056	327796	396168	309519	205380	242007	247890	320799
M683T557	1.39724e+06	955988	695902	959106	884578	1.08041e+06	1.07677e+06	1.42386e+06	674408	729280	764917	1.31646e+06	1.45836e+06	808801	772932	1.37887e+06	935155	1.2724e+06	718759	1.13759e+06	1.50043e+06	731168	963628	984264	969026	688111	1.5852e+06	1.00203e+06	988499	803576	1.4553e+06	1.36706e+06	681749	932902	930333	1.4991e+06	421372	866885	667851	681597	625502	707937	961186	1.10693e+06	933362	627752	777180	604635	870488
M683T562	254962	201114	332315	178964	527535	180750	329107	240528	344529	218890	342302	264460	234285	351757	338620	338872	556714	226541	356188	236601	269883	334560	186335	369148	168763	280807	286392	307833	527899	362470	283611		132813	353351	273877	308659	606289	396424	337122	300928	271415	265525	261436	233330	308186	257046	147099	311071	227986
M684T533	704754	426910	218111	420518	412377	422433	286702	697670	143789	290866	238320	456542	568143	218799	258098	419097	408469	401098	209209	339722	610598	160781	543856	128600	219513	123006	575826	588980	457282	201059	524624	561455	126754	243283	369150	206470	403837	146542	171498	234796	135915	196515	325997	523883	297531	152981	170827	167534	192126
M684T549	1.19123e+07	9.68922e+06	6.9041e+06	8.96472e+06	1.01836e+07	9.90052e+06	8.13342e+06	1.15148e+07	5.53117e+06	9.3076e+06	6.77384e+06	1.01372e+07	1.01462e+07	2.88333e+06	7.13641e+06	1.00905e+07	9.73792e+06	8.94187e+06	3.04158e+06	9.37721e+06	1.05099e+07	6.00304e+06	1.01959e+07	7.78573e+06	7.36937e+06	5.34242e+06	1.05382e+07	1.00548e+07	9.78348e+06	6.52907e+06	1.01593e+07	1.02808e+07	5.28422e+06	7.09357e+06	9.8378e+06	1.04454e+07	9.71853e+06	6.51587e+06	2.62591e+06	6.2209e+06	5.06808e+06	5.699e+06	9.59521e+06	9.80944e+06	9.05611e+06	2.4455e+06	6.15381e+06	5.67199e+06	6.44678e+06
M684T522	189286	141498	101498	124463	112073	138211	147968	182573	68910.2	67364.1	86958.3	163134	204480		100001	173338	143552	168156	104447	145238	205076	92970.2	108289	127469	118646	60472.5	206902	157925	97394.3	71183.3	183797	185136	83057.5	118629	116929	192966	110440	131969		88006.5	81229.6	265300	120927	151127	136087	68112.7	86310.2	52839	115524
M684T557	219344	144348	98794.2	157395	131913	170682	188200	214356	114255	97871.9	137250	199572	257870	133230	124774	228712	150605	206687	114105	180522	246455	107114	169282	164656	157566	110848	261034	152384	160173	132804	234096	219815	92590.2	146145	149425	223070	146730	134772	108441	108882	93749.1	108493	130389	188045	147402	92897.2	135199	102043	161977
M684T562	101646	69784.9	145204	46783.1	247336	112650	141202	100525	89692.3	83974	150427	105217	101910	128870	155177	94244.3	254914	167423	136513	98601.6	123940	100321	70933.7	155101	149762	142434		83102.7	228246	57206.7	138595	94560	116351	162176	126124	107294	234188	185781	163668	118650	110750	183621	110831	90518.9	124020	118197	125513	107241	191093
M684T233	104688	418099	92366.7	445676	46621.3	289528	383218	96393.4	1.4437e+06	261402	121302	1.27666e+06	198672	123683	53748	1.07347e+06	39670.7	995511	324252	498583	174519	426537	158332	801552	977635	1.76693e+06	182388	132702	31780.4		265494	151617	1.43132e+06	601235	427329	84285.2	46454.3	201821	331134	79462.8	1.53623e+06	414202	450685	184421	434205	1.21465e+06	143285	354086	157027
M685T463	236233	239568	206213	142853	150986	241363	150529	216221	139748	130932	240610	157325	285436	215961	179331	309505	207478	307824	253362	296499	254965	212330	209788	174001	161434	151687	247823	287081	157236	196836	277663	237932	158077	176656	212666	300444	179210	239298	129867	193401	163580		168324	262950	242496	131066	198919	167914	94189.5
M685T549	8.23887e+06	6.60216e+06	4.5042e+06	6.36049e+06	6.41271e+06	6.58959e+06	5.3827e+06	7.70205e+06	3.54146e+06	6.19916e+06	1.95312e+06	6.89798e+06	6.92825e+06	4.18267e+06	4.55202e+06	6.93698e+06	6.32301e+06	6.18386e+06	4.21308e+06	2.87737e+06	7.32812e+06	3.85876e+06	6.89675e+06	4.94322e+06	4.6284e+06	3.40589e+06	7.11622e+06	6.95428e+06	6.52382e+06	1.85466e+06	6.88219e+06	7.06245e+06	1.58705e+06	4.55487e+06	3.0559e+06	3.41056e+06	2.94862e+06	4.21839e+06	3.78548e+06	1.76885e+06	1.55456e+06	3.69189e+06	6.4768e+06	6.92635e+06	6.19817e+06	3.35703e+06	1.77091e+06	3.72802e+06	4.24591e+06
M685T565	2.98751e+07	2.79645e+07	1.64618e+07	2.66335e+07	1.98204e+07	2.94075e+07	2.31654e+07	2.96946e+07	1.78607e+07	2.73892e+07	1.76399e+07	3.11884e+07	2.72397e+07	1.7433e+07	1.70864e+07	3.18312e+07	1.93073e+07	2.95611e+07	1.6541e+07	2.91971e+07	2.88507e+07	1.66676e+07	2.37757e+07	2.0159e+07	2.13257e+07	1.62527e+07	2.98044e+07	2.29267e+07	1.92658e+07	1.71851e+07	2.82253e+07	2.58125e+07	1.57086e+07	1.96432e+07	3.12874e+07	2.98122e+07	2.03587e+07	1.77334e+07	1.54642e+07	1.48791e+07	1.53693e+07	1.52764e+07	2.99106e+07	2.43342e+07	2.91299e+07	6.85164e+06	1.56564e+07	1.43739e+07	1.63091e+07
M685T540	232737	185468	167675	173508	223385	213713	248602	254993	143165	67072.7	194014	278985	264041	167939	157821	239028	233978	234011	181222	214656	258493	158669	174916	204315	192167	132715	274098	183824	225965	184784	283092	249767	140312	175762	216046	261177	247399	197491	154978	147593	134612	312685	186422	228049	193244	146704	172790	136668	190666
M686T447	844833	417084	541802	648366	533359	639597		590769	546199	687826	476975	598357	742424	494457	437358	656675	579124	720423	506232	674224	735727	565626	315973	534731	546204	456115	798881	674416	663597	515865	715291	707256	569094			774271	597742	629186	570855	468823	566510	558022	786484	721231	877681	489433	515357	435067	588786
M686T549	3.60054e+06	2.91521e+06	1.91239e+06	2.84636e+06	2.80129e+06	2.8309e+06	2.28998e+06	3.40653e+06	1.54281e+06	2.75107e+06	893469	3.05297e+06	2.98507e+06	820158	2.0373e+06	3.0304e+06	2.74291e+06	2.66049e+06	845922	2.80422e+06	3.1799e+06	1.69568e+06	3.02005e+06	2.22486e+06	2.0968e+06	1.48953e+06	3.26239e+06	2.98886e+06	2.77907e+06	810773	3.01945e+06	3.03867e+06	1.49325e+06	2.11602e+06	1.34801e+06	1.40181e+06	2.74121e+06	844831	739637	868955	1.44225e+06	1.74386e+06	2.72843e+06	2.93625e+06	2.64879e+06	1.49946e+06	1.76338e+06	1.60877e+06	1.8021e+06
M686T565	1.3698e+07	1.28782e+07	7.63075e+06	1.25087e+07	9.30692e+06	1.37487e+07	1.08758e+07	1.39382e+07	8.23355e+06	1.26974e+07	8.2521e+06	1.43096e+07	1.27768e+07	7.9244e+06	7.65999e+06	1.49196e+07	9.11885e+06	1.36468e+07	7.53689e+06	5.97451e+06	1.34329e+07	7.74718e+06	1.09271e+07	9.30738e+06	9.75117e+06	7.53637e+06	1.37709e+07	1.07047e+07	9.06106e+06	7.98996e+06	1.29168e+07	1.20109e+07	3.39202e+06	9.21376e+06	1.44176e+07	1.38207e+07	9.60372e+06	8.25728e+06	3.20636e+06	6.96305e+06	7.19527e+06	7.04697e+06	1.36888e+07	1.15009e+07	1.37389e+07	3.18256e+06	7.22276e+06	6.56458e+06	7.63282e+06
M686T540	89791.4	64386.6		65987.1	89890.8	80656.1	72408.4	84103.8		50729.5	60288	94927.3	105352	51221.1		98222.5	102824	98821.8	88405.4	95090.9	113593		87356.7	65219.4	81641.7	69853.5	100454	67327.5	93851.2	62556	111960	93541	56706.7	72630.8	72505.6	55651.9	89398.7	69276.6	62915.2	39539		130215	75814.3	88085	71609.4	45870.6	59715.1	48007.6	71222.4
M686T448	1.47537e+06	2.90193e+06	932725	2.62316e+06	353675	1.47146e+06	1.75538e+06	2.50462e+06	770140	645724	990516	1.37307e+06	3.28611e+06	912353	812174	2.7179e+06	393532	3.02581e+06	943809	2.8018e+06	2.55814e+06	863764	3.23177e+06	1.54079e+06	1.66421e+06	849486	1.14513e+06	1.43565e+06	319641	902888	1.59292e+06	1.58852e+06	958822	1.26402e+06	2.07777e+06	1.22305e+06	327959	977322	790905	908192	895460	892175	1.73808e+06	3.44224e+06	2.1668e+06	882920	824106	870651	980821
M687T498	5.47456e+06	2.64148e+06	2.44605e+06	6.09462e+06	1.10223e+06	3.14403e+06	3.93126e+06	4.81291e+06	3.13282e+06	5.90177e+06	2.47978e+06	7.99728e+06	7.01558e+06	2.76653e+06	2.41799e+06	7.27239e+06	1.18916e+06	7.13233e+06	2.65508e+06	6.1016e+06	5.11309e+06	2.6576e+06	5.84063e+06	1.50317e+06	3.94778e+06	1.46504e+06	5.28368e+06	5.97635e+06	1.09179e+06	1.27507e+06	6.99856e+06	6.47293e+06	3.2113e+06	3.07424e+06	7.20463e+06	5.20654e+06	1.21595e+06	2.57095e+06	2.52495e+06	1.16056e+06	2.9328e+06	2.61572e+06	6.80297e+06	6.27541e+06	6.88477e+06	3.10891e+06	2.40257e+06	2.52265e+06	2.48768e+06
M687T37	197558		1.0095e+06	497506	1.88346e+06		264768	744688	1.23181e+06	1.71617e+06	1.0788e+06	478575	510806	782224	1.27592e+06	624302	1.21153e+06	752528	772407	288990	1.05567e+06	606340	256496	457853	615057	1.07422e+06	108165	307407	2.10356e+06	1.05811e+06	394594	637948	1.00316e+06	879755	707939	820834	2.30292e+06	720131	1.073e+06	1.37156e+06	1.46101e+06	1.48367e+06	672172		1.1008e+06	1.37483e+06	1.53412e+06	1.07641e+06	906608
M687T549	823106	646705	424598	647951	604608	717311	503992	784745	345132	602693	422691	688707	710162	400022	459701	704891	696743	611363	370587	645554	710993	369810	628470	481714	488087	302795	810882	676931	653256	389426	730571	729753	304078	443293	712431	758100	685644	375861	363178	422194	320742	377889	597227	629157	587212	131534	382390	311836	416885
M687T565	9.88256e+06	9.32872e+06	5.47292e+06	8.66241e+06	6.63498e+06	9.95854e+06	7.93762e+06	9.87881e+06	5.84105e+06	9.20086e+06	5.88982e+06	1.01983e+07	9.21877e+06	5.82173e+06	5.56403e+06	1.04533e+07	6.47064e+06	9.8968e+06	5.5265e+06	9.62618e+06	9.58717e+06	5.43834e+06	7.83173e+06	6.77658e+06	6.82624e+06	5.32845e+06	9.86571e+06	7.72906e+06	6.69579e+06	5.70446e+06	9.52824e+06	8.53896e+06	5.30852e+06	6.52558e+06	1.04036e+07	9.89681e+06	6.82869e+06	6.00619e+06	5.16426e+06	2.20676e+06	5.06394e+06	5.06327e+06	9.66347e+06	8.24951e+06	9.67456e+06	2.21859e+06	5.32296e+06	4.7757e+06	5.45918e+06
M687T570	369360	399238	574798	350158	822898	425990	617248	363749	583881	732462	579656	521033	364511	589514	566980	472598	775901	467102	531551	416176	338334	570520	279094	533248	547261	502476	362749	310234	799042	575133	409356	362176	513078	557877	720302	329682	409966	634773	500810	189596	469524	526357	754168	336424	672888	442521	471846	431060	629705
M687T448	1.22032e+06	519417	370310	1.08924e+06	69824	556765	696406	1.01301e+06	255991	243664	359049	598120	1.38191e+06	332527		1.04087e+06	97096	1.12363e+06	297015	1.13402e+06	1.09319e+06	246375	1.41143e+06	618347	646516		1.10012e+06	1.49084e+06	83764.5	297421	1.50184e+06	707201	324140	497270	486975	1.15104e+06		348606		295115	231803	267176	654208	1.36229e+06	799002	279031	306661
M688T498	2.0603e+06	1.08726e+06	926480	2.34312e+06	364567	2.59202e+06	1.39166e+06	2.03479e+06	1.15524e+06	2.07733e+06	991616	3.0564e+06	2.6382e+06	811040	821653	2.92454e+06	357295	2.90124e+06	1.00786e+06	2.38859e+06	1.95759e+06	1.06924e+06	2.56975e+06	1.31097e+06	1.35842e+06	580670	2.09983e+06	2.48134e+06	454242	951657	1.23053e+06	2.5748e+06	1.20327e+06	1.20564e+06	2.92193e+06	2.15608e+06	306123	983502	435460	986094	1.26541e+06	989134	2.55119e+06	2.47632e+06	2.91761e+06	1.11128e+06	1.00178e+06	960296	938656
M688T474	6.75866e+06	6.69358e+06	5.05269e+06	5.9196e+06	6.03411e+06	6.08647e+06	4.53077e+06	6.4857e+06	4.62758e+06	7.48246e+06	4.77911e+06	5.78996e+06	5.87268e+06	5.09708e+06	4.76717e+06	5.64072e+06	5.55502e+06	2.69117e+06	4.84606e+06	6.35963e+06	6.51698e+06	5.18185e+06	6.38019e+06	2.68939e+06	4.96594e+06	4.62608e+06	6.81766e+06	5.95888e+06	6.2105e+06	4.88966e+06	6.18058e+06	6.47494e+06	4.83426e+06	4.91316e+06	7.37994e+06	6.45974e+06	6.20873e+06	5.56592e+06	5.02806e+06	5.47117e+06	5.5048e+06	5.35827e+06	7.74276e+06	5.94766e+06	6.74063e+06	5.47351e+06	5.39507e+06	5.53406e+06	5.11555e+06
M688T565	4.30634e+06	3.99833e+06	2.38139e+06	3.91828e+06	2.94375e+06	4.3319e+06	3.36813e+06	4.35587e+06	2.54219e+06	4.01392e+06	2.55976e+06	4.56448e+06	4.03731e+06	2.59646e+06	2.37502e+06	4.66085e+06	2.91707e+06	4.2865e+06	2.37059e+06	1.95064e+06	4.30075e+06	2.43941e+06	3.43122e+06	3.02655e+06	3.12169e+06	2.40202e+06	4.37458e+06	3.36431e+06	2.73086e+06	2.54442e+06	4.19701e+06	3.76547e+06	1.09337e+06	1.36349e+06	4.55612e+06	4.38641e+06	3.07668e+06	2.67512e+06	2.31928e+06	904228	2.26547e+06	2.18983e+06	4.37296e+06	3.66422e+06	4.17141e+06	2.22486e+06	2.25569e+06	2.03291e+06	2.38236e+06
M688T570	157825	187719	246732	140063	366065	172205	280827	168878	249418	297828	263167	232545	151475	258818	247002	206009	345808	220642	111888	181838	146016	233109	125089	224039	243966	232666	181133	128106	355628	262038	161728	176946	231981	278259	344245	154461	398569	298075	233217	197320	214730	232425	343928	143381	288834	192441	232511	201781	272391
M688T473	2.66088e+07	3.10956e+07	1.13138e+07	2.95192e+07	7.783e+06	3.157e+07	3.06479e+07	2.43833e+07	1.47844e+07	2.4972e+07	1.14463e+07	4.4466e+07	2.99473e+07	1.09494e+07	9.88754e+06	3.87364e+07	7.95477e+06	4.08609e+07	1.18372e+07	3.02467e+07	2.38284e+07	1.19694e+07	2.8062e+07	2.78911e+07	2.81607e+07	1.56536e+07	2.51838e+07	3.1091e+07	7.38355e+06	1.05631e+07	3.16672e+07	3.0105e+07	1.64597e+07	2.31299e+07	3.48793e+07	2.59343e+07	7.37259e+06	1.15734e+07	1.11414e+07	1.09449e+07	1.65686e+07	1.16898e+07	2.98008e+07	3.03514e+07	3.26489e+07	1.6208e+07	1.07558e+07	1.20071e+07	1.10605e+07
M689T37	240524		947399	160960	1.73681e+06	329659	222316	600005	1.1229e+06	1.5416e+06	1.06376e+06	392926	518479	715200	1.30828e+06	585216	1.12009e+06	778230	799820	288680	898582	580242	215342	462132	538310	1.15271e+06		101483	1.98008e+06	941117	323198	519454	539142	866484	643778	817298	2.03392e+06	652715	1.02574e+06	1.41634e+06	1.23133e+06	1.54633e+06	549925	434926	952171	1.19218e+06	1.43395e+06	1.04852e+06	758423
M689T475	1.34835e+06	2.44708e+06	2.16043e+06	2.51805e+06	2.56812e+06	2.20825e+06	1.66418e+06	2.51855e+06	1.91339e+06	2.85073e+06	2.00677e+06	2.27712e+06	2.19007e+06	1.99481e+06	1.91909e+06	2.01066e+06	2.44448e+06	2.1325e+06	1.9723e+06	2.21505e+06	2.59048e+06	2.06585e+06	2.28646e+06	1.82988e+06	1.50432e+06	1.65245e+06	2.5684e+06	2.42024e+06	2.67173e+06	2.0692e+06	2.58435e+06	2.53533e+06	2.02618e+06	1.73614e+06	2.80657e+06	2.66219e+06	2.62832e+06	2.48293e+06	2.10545e+06	2.31071e+06	1.99735e+06	2.25919e+06	2.95437e+06	2.42335e+06	3.06685e+06	2.39073e+06	2.28289e+06	2.1773e+06	2.24586e+06
M689T518	1.35651e+06	650185	607085	518824	1.08186e+06	655416	724687	1.13798e+06	153597	575875	600403	881785	949747	510150	258483	883808	1.19071e+06	825710	530022	651435	1.12781e+06	387358	873671	742967	683319	334197	610414	444682	1.15383e+06	505331	1.09892e+06	1.02474e+06	222923	327781	372098	1.16073e+06	1.08396e+06	552635	459017	228988	339469	470998	723677	957275	692845	160879	233578	376712	554577
M689T565	1.02936e+06	963925	531112	932052	655090	988583	775216	1.01203e+06	617619	922617	592050	1.09302e+06	964742	582842	608712	1.17661e+06	623835	1.01268e+06	568331	487521	957484	547648	839461	700158	625260	544988	966302	741246	655448	556265	1.00141e+06	861401	533591	690083	455194	1.04083e+06	674861	641952	516360	247832	543906	521899	996537	808519	1.03507e+06	250684	522200	498775	537569
M689T569	123337	120299	214261	132754	305864	157007	209149	141055	197786	265972	207576	198110	124866	204057	204762	148845	276988	183543	194092	160222	145199	177315	93093.5	192284	202862	191039	144377	132250	292370	191521	149116	139822	174319	181830	298898	117746	303977	106598	172513	162344	180454	179285	290545	108175	251567	139926	190405	157252	237159
M689T473	1.09766e+07	1.22324e+07	4.47397e+06	1.23284e+07	3.04822e+06	1.28043e+07	1.25503e+07	9.96392e+06	6.18406e+06	5.42168e+06	4.54754e+06	1.83376e+07	5.44501e+06	4.41579e+06	3.92642e+06	1.5801e+07	3.15007e+06	1.67169e+07	4.82289e+06	1.23051e+07	1.01139e+07	4.92286e+06	1.15229e+07	1.13303e+07	1.16505e+07	6.45979e+06	1.02657e+07	1.22988e+07	3.06041e+06	4.40225e+06	1.31177e+07	1.24177e+07	6.71072e+06	9.55923e+06	1.44469e+07	1.09242e+07	3.00304e+06	4.8816e+06	4.6388e+06	4.5135e+06	6.90001e+06	4.64504e+06	1.16635e+07	5.57283e+06	1.34592e+07	6.61077e+06	4.50197e+06	4.80668e+06	4.64885e+06
M690T569	63122.4	44521	75002.6	40205.9	119158	57918.3	111959	48579.2	85648.1	116711	76429	41497.6	46586.8	74615.7	81085.6	73874.6	118450	71038.1	66205	60234.2	48627.7	67532.2	32904.1	73758.3	65926	71533.4	53281.5	49545.4	106413	63810.7	54758.9	50036	77751.1	65055.3	99807.9	46529.8	113688	97347.9	70222.6	73484	57725	68343.4	116212	46918.1	96542.2	60979.6	64548.9	57725.4	77867
M690T37	208421	350263	445152			466235	308187	500850	618535	679631	462212	338201	339310	510857	462401	501408	518499	226366	470430		466037	434135	258349	304931	521193	546092		297366		548431	127054	395417	563934	539501	454600	501098	514810	401958	607231	555539	838606	468129			547374	756157	631445	604385	592384
M690T473	2.35556e+06	2.80649e+06	822290	2.67697e+06	374823	2.66177e+06	2.63647e+06	2.33453e+06	1.29788e+06	2.22804e+06	968667	4.3459e+06	2.65095e+06	681056	501735	3.46029e+06	236617	3.92141e+06	1.05837e+06	2.80138e+06	1.84615e+06	984834	2.65854e+06	2.41394e+06	2.73645e+06	1.57701e+06	1.92964e+06	3.03033e+06	662529	821709	2.99606e+06	2.16351e+06	1.35648e+06	2.00897e+06	3.08687e+06	2.38693e+06	870408	821766	945748	1.03907e+06	1.37488e+06	1.01785e+06	2.38764e+06	2.50962e+06	2.88992e+06	1.37062e+06	749624	1.07084e+06	826835
M691T495	3.54932e+06	3.79556e+06		3.64622e+06	1.79542e+06	3.6924e+06	1.99495e+06	3.67194e+06	1.60547e+06		1.95595e+06	3.80459e+06	3.45718e+06	2.26825e+06		3.66218e+06	2.00867e+06	4.00493e+06	2.23425e+06	3.76226e+06	3.4666e+06	2.13791e+06	3.36065e+06			1.67545e+06		3.63776e+06	2.08374e+06	2.21539e+06	3.87705e+06	3.57901e+06			2.99263e+06	3.67703e+06		1.98683e+06	2.38745e+06	2.05382e+06	1.73479e+06	2.22497e+06	2.96739e+06	3.38448e+06	2.92958e+06		2.10539e+06	2.38713e+06	2.31255e+06
M691T478	5.23492e+06	6.00177e+06	4.40634e+06	5.51251e+06	2.67095e+06	5.66759e+06	3.07751e+06	5.46037e+06	2.50186e+06	3.76274e+06	3.7617e+06	3.36718e+06	5.02001e+06	4.55333e+06	3.89654e+06	3.83158e+06	2.70468e+06	4.25731e+06	4.75983e+06	5.79304e+06	5.16864e+06	4.65999e+06	4.94494e+06	3.49265e+06	3.28224e+06	2.22061e+06	5.62704e+06	5.3157e+06	2.7216e+06	4.17163e+06	5.48852e+06	5.81499e+06	2.51815e+06	3.05272e+06	4.53674e+06	6.68931e+06	2.59649e+06	5.08587e+06	4.68834e+06	4.38066e+06	2.84395e+06	4.64568e+06	4.5068e+06	4.68372e+06	4.72703e+06	2.86487e+06	4.51301e+06	5.07892e+06	5.08506e+06
M691T533	2.56389e+07	6.68198e+06	9.90762e+06	1.28307e+07	1.26205e+07	1.38235e+07	1.18524e+07	2.39728e+07	6.52903e+06	1.09381e+07	4.62265e+06	1.76813e+07	2.15034e+07	9.35642e+06	9.69851e+06	1.65937e+07	1.42751e+07	1.64642e+07	8.69458e+06	6.7811e+06	2.27881e+07	8.07223e+06	1.77335e+07	1.13883e+07	1.06178e+07	6.42119e+06	2.39807e+07	2.08703e+07	1.29923e+07	9.41918e+06	2.0809e+07	2.17266e+07	6.5327e+06	1.01259e+07	1.36559e+07	2.30738e+07	1.32073e+07	9.93985e+06	7.9742e+06	9.3592e+06	6.41431e+06	7.94266e+06	1.29471e+07	1.87781e+07	1.33317e+07	7.07765e+06	8.91909e+06	7.84286e+06	1.02611e+07
M692T478	2.51929e+06	2.28268e+06		2.01969e+06	915059	2.0538e+06		2.12066e+06	782698	1.60954e+06	1.65182e+06	1.49942e+06	1.74475e+06	1.6521e+06	1.83845e+06			1.86065e+06	1.77307e+06	2.05989e+06	2.37811e+06	1.85165e+06	1.91322e+06	1.31233e+06	1.20328e+06		2.291e+06	2.08732e+06		1.66245e+06	2.31844e+06	2.16682e+06	921667	1.14149e+06	1.89195e+06	2.42768e+06		1.88904e+06	1.8258e+06	1.82767e+06	1.50861e+06	1.69042e+06	2.08764e+06	2.02314e+06	1.73206e+06	1.12146e+06	1.89751e+06	1.94572e+06	1.88135e+06
M692T541	558405	449272	391408	424508	999186	422399	500884	591569	349297	182949	164728	430441	555838	169687	457730	436454	466834	322718	392234	203033	477011	348360	566697	521050	187163	136085	517396	567493	1.16673e+06	405334	231947	497165	151332	482458	334244	196087	515637	364960	357812	426147	327795	154106	329211	504726	294879	312418	374360	351621	367737
M692T534	1.22096e+07	7.04508e+06	4.64468e+06	6.02551e+06	5.96113e+06	6.54104e+06	5.68869e+06	1.14533e+07	3.08804e+06	2.30387e+06	4.75989e+06	8.40413e+06	1.0276e+07	4.67144e+06	4.65829e+06	7.91205e+06	6.86177e+06	7.85624e+06	4.19186e+06	6.63747e+06	1.0828e+07	3.85147e+06	8.39563e+06	5.46654e+06	5.17528e+06	3.1726e+06	1.15266e+07	9.85422e+06	6.47705e+06	4.31551e+06	9.97549e+06	1.05063e+07	3.25126e+06	4.82504e+06	6.53899e+06	4.90806e+06	3.13299e+06	4.85037e+06	3.76527e+06	4.44621e+06	3.0606e+06	3.85792e+06	6.15861e+06	4.06986e+06	6.24299e+06	3.33692e+06	4.34662e+06	3.86093e+06	4.91436e+06
M692T37	476062	769849	1.00307e+06	734675	1.3406e+06	757316	726479	952891	1.08382e+06	1.37157e+06	1.00561e+06	837898	734757	1.05463e+06	1.00237e+06	1.0611e+06	1.12264e+06	892097	1.08648e+06	675797	955018	1.1231e+06	581552	749548	1.06999e+06	1.29782e+06	406826	692489	1.41619e+06	1.15553e+06	681740	926142	1.22133e+06	1.13659e+06	924578	1.07539e+06	1.19725e+06	850472	1.17971e+06	1.26651e+06	1.56859e+06	1.11149e+06	907340	763107	1.16113e+06	1.36465e+06	1.09888e+06	1.11318e+06	1.00555e+06
M693T522	650891	376861	540775	383260	1.23231e+06	368213	762394	628972	410794	278675	552563	489172	604698	511796	510175	475674	1.29718e+06	397830	526936	362995	653376	468678	440399	756210	752631	411770	635067	430090	1.28036e+06	535220	620346	488388	395032	729312	370898	665985	1.27762e+06	585028	457810	460291	368434	752272	367360	479231	336485	395740	516159	418840	526195
M693T541	242293	210244	179648	194068	455248	182035	104714	245282	153208	172006	194995	174189	229306	169828	206387	198260	479566	154734	157374	201188	232168	154745	268817	227938	191434	150975	231057	262588	549499	186200	219204	230028	104937	211522	162910	213652	514850	150180	154911	194473	124240	160122	62484.8	221542	128489	157046	161528	154483	162968
M693T534	3.05933e+06	824527	1.13301e+06	1.46771e+06	1.36937e+06	1.6873e+06	1.3873e+06	2.92564e+06	790244	1.24989e+06	1.17857e+06	2.14661e+06	2.55577e+06	1.11124e+06	1.17471e+06	2.04499e+06	1.75752e+06	1.9573e+06	1.01024e+06	1.72001e+06	2.65089e+06	978019	2.17239e+06	1.42299e+06	1.2333e+06	724078	2.95228e+06	2.46376e+06	1.53354e+06	1.00164e+06	2.4733e+06	2.54784e+06	368311	544872	1.67933e+06	1.26238e+06	1.43776e+06	509937	952705	1.12109e+06	703695	973585	1.62483e+06	2.26178e+06	1.5721e+06	818784	473061	917225	562758
M693T549	1.05308e+08	6.79427e+07	4.76882e+07	6.31347e+07	6.06123e+07	7.29123e+07	5.96645e+07	1.01275e+08	3.64867e+07	2.88743e+07	4.99405e+07	9.01541e+07	9.95313e+07	4.83968e+07	4.67106e+07	8.67434e+07	6.78692e+07	8.35799e+07	4.39519e+07	7.46105e+07	1.07327e+08	4.21029e+07	7.1615e+07	5.72197e+07	5.51633e+07	3.52353e+07	1.11654e+08	7.88719e+07	6.30108e+07	4.55794e+07	9.59565e+07	9.70962e+07	3.57084e+07	5.24311e+07	8.25304e+07	1.05994e+08	6.39141e+07	2.33638e+07	3.99751e+07	4.51132e+07	3.49053e+07	4.1429e+07	7.8455e+07	8.0957e+07	7.91482e+07	3.54675e+07	4.65855e+07	3.99122e+07	5.00204e+07
M694T522	236977	141507	166817	110953	534405	128534	264855	208011	150181	106493	209686	166267	103349	202372	182946	173490	574209	137207	199585	136418	231764	149891	124988	279337	252582	163039	266287	120561	490717	198794	189411	209936	154893	290318	108268	225613	529289	200022	161987	165904	127451	292125		157852	127543	133767	154238	148876	188263
M694T557	1.7234e+06	2.02868e+06	1.39214e+06	1.84118e+06	2.62666e+06	1.88672e+06	1.90275e+06	1.80401e+06	1.54174e+06	1.94901e+06	1.41181e+06	1.6815e+06	1.62885e+06	1.36625e+06	1.70692e+06	1.77773e+06	2.39264e+06	1.48341e+06	1.47566e+06	833352	1.37194e+06	1.44717e+06	2.0645e+06	1.99639e+06	1.74489e+06	1.52076e+06	1.62773e+06	1.7275e+06	2.81533e+06	1.50851e+06	1.65298e+06	1.49945e+06	1.47909e+06	1.70309e+06	1.5536e+06	1.50373e+06	3.03643e+06	588426	1.43359e+06	1.56901e+06	1.39063e+06	1.34834e+06	1.58302e+06	1.88008e+06	1.51324e+06	650604	1.33101e+06	1.34151e+06	1.31652e+06
M694T533	479388	289618	152215	222448	216419	219815	209062	461699	79191.1	158069	158905	347602	405093	127067	127920	279796	269096	291939	120449	235581	472874	109410	324533	183281	129477		460279	461123	215942	137955	390647	406662	90009.8	205188	100603	508024	223460	134167	91334	139298	89512	111712	257024	397539	236630				154700
M694T549	5.03572e+07	3.24617e+07	2.28813e+07	2.99724e+07	2.94128e+07	3.49702e+07	2.86006e+07	4.90074e+07	1.75445e+07	2.91843e+07	2.38069e+07	4.33925e+07	4.73849e+07	2.3357e+07	2.26052e+07	4.19081e+07	3.20108e+07	3.97411e+07	2.07296e+07	3.61779e+07	5.15278e+07	2.0225e+07	3.43371e+07	2.76488e+07	1.2969e+07	1.71046e+07	5.38774e+07	3.77233e+07	3.01832e+07	1.06615e+07	4.61323e+07	4.70304e+07	1.70937e+07	1.16631e+07	3.9174e+07	5.09109e+07	3.09112e+07	2.49802e+07	1.95945e+07	2.16597e+07	1.69338e+07	1.96906e+07	3.76489e+07	3.87919e+07	3.79771e+07	1.69051e+07	2.2114e+07	1.8871e+07	2.41406e+07
M694T459	427916	314437	456291	301554	771093	365259	671957	358735	434052	633418	464525	520608	433133	501415	379789	438547	722378	432724	462161	357134	490940	454061	317206	646940	617811	466937	431532	344536	833483	488333	447035	174538	509909	270806	704590	387400	838928	560452	429357	493896	227087	434724	686092	361300	656513	445785	226197	417396	539445
M694T37	616300	835307	1.16375e+06	933986	1.28056e+06	359965	735001	1.2637e+06	1.36453e+06	1.66501e+06	1.19968e+06	956049	977424	1.38247e+06	1.45694e+06	969992	1.31517e+06	1.07902e+06	1.29598e+06	633329	1.19586e+06	1.17514e+06	652219	988286	1.21053e+06	1.24846e+06	176024	810939	1.2696e+06	1.43422e+06	760071	1.02486e+06	1.26404e+06	1.34718e+06	1.04554e+06	1.25284e+06	1.35053e+06	1.02538e+06	1.44257e+06	1.28562e+06	1.46727e+06	1.41111e+06	1.11513e+06	824248	1.18907e+06	1.25536e+06	1.29192e+06	1.31327e+06	1.45037e+06
M695T557	821245	937737	651924	924885	1.28729e+06	912284	941515	847543	758936	945798	654699	797200	776388	629247	840646	863127	1.11148e+06	686162	706746	874828	654966	691755	1.00399e+06	908436	797157	713176	755350	808309	1.33441e+06	708141	815220	721684	724364	785405	734607	323555	1.44726e+06	602217	300485	730145	662608	658449	757720	891671	694016	642784	644011	603264	623880
M695T549	1.26784e+07	8.10164e+06	5.56609e+06	7.51444e+06	7.38203e+06	8.83105e+06	7.17898e+06	1.19761e+07	4.43057e+06	3.43379e+06	5.79722e+06	1.08396e+07	1.19239e+07	5.71274e+06	5.65507e+06	1.02997e+07	7.85368e+06	9.95163e+06	5.25895e+06	8.90243e+06	1.31629e+07	5.04239e+06	8.45794e+06	7.03517e+06	3.04694e+06	4.16839e+06	1.36432e+07	9.49434e+06	7.55451e+06	2.63097e+06	1.16021e+07	1.20019e+07	4.18897e+06	6.18406e+06	9.7625e+06	1.26763e+07	7.58007e+06	6.13421e+06	4.7029e+06	5.39329e+06	4.15565e+06	4.90462e+06	4.45315e+06	9.66891e+06	9.66275e+06	4.20697e+06	5.54235e+06	4.81382e+06	6.08132e+06
M695T565	9.26913e+07	7.49111e+07	4.12754e+07	6.99309e+07	4.78882e+07	8.3917e+07	6.42666e+07	9.4973e+07	4.50965e+07	7.34854e+07	4.67974e+07	1.01774e+08	9.25223e+07	4.5368e+07	4.29148e+07	1.03847e+08	5.02691e+07	9.99802e+07	4.27694e+07	8.76477e+07	9.65648e+07	4.37096e+07	6.56903e+07	5.69268e+07	5.91521e+07	4.29217e+07	1.05191e+08	6.61093e+07	4.8416e+07	4.48123e+07	9.47411e+07	8.61527e+07	4.15437e+07	5.41363e+07	9.73293e+07	1.01936e+08	5.32629e+07	2.32553e+07	4.11701e+07	3.93946e+07	4.0147e+07	4.14805e+07	9.3596e+07	7.37935e+07	9.32303e+07	4.03294e+07	4.31052e+07	3.76822e+07	4.62051e+07
M695T554		1.05804e+06	1.84267e+06	912554	3.21958e+06	1.07544e+06	1.86589e+06	1.42137e+06	1.47181e+06	1.62503e+06	1.88609e+06	1.33271e+06	1.40905e+06	1.84012e+06	1.6784e+06	1.23912e+06	3.38233e+06	1.25071e+06	1.76083e+06	1.11925e+06	1.40455e+06	1.65443e+06	1.04459e+06	1.88813e+06	1.84012e+06	1.38189e+06	1.42199e+06	995751	3.385e+06	1.63211e+06	1.25538e+06	1.45001e+06	1.38795e+06	1.90606e+06	2.01175e+06		3.45345e+06	1.95511e+06	1.65347e+06	1.52696e+06	1.32689e+06	1.67532e+06	1.97734e+06	1.13581e+06	1.80743e+06	1.30494e+06	1.49897e+06	1.56215e+06	1.89391e+06
M695T459	145400		135260	105289	312826	95212.3	260904	146545	173737	208767	62353.7	171211	159136	207053	159980	151964	269284	159788	168371	95311.3	168253	166303		249289	262218	153202	163477	126568	277465	143575	135617	104898	158462	214585	268214	161394	286200	187183	135400	152001	163963	132591	213421	117420	237010	174115	170814	133605	140182
M696T541	316646	206205	162452	173675	132062	214238	232327	305030	117418	151715	171233	239829	259566	151751	172267	192190	349153	196296	138107	195515	263367	130579	233624	184357	173568	93644.7	260262	264364	305644	145665	253802	275871	126913	191020	171455	272000	297062	150654	121062	152706	67423.9	105933	155065	247588	141069	110881	154304	112876	151314
M696T557	191335	222648	147106	201199	296838	192452	203866	187813	169208	201573	156168	181426	181761	135515	178475	178236	265182	155864	162794	191462	164619	155126	227212	209891	175011	160226	159725	189664	271027	164243	189343	173088	153004	192609	170366	163615	329568	114349	135490	150039	139801	144115	166610	205992	151317	143858	142341	144961	140186
M696T549	2.10169e+06	1.48808e+06	993413	1.28131e+06	1.23549e+06	1.50857e+06	1.18772e+06	2.06256e+06	793711	1.25953e+06	970881	1.83864e+06	2.04973e+06	462678	982915	1.7715e+06	1.33792e+06	1.69618e+06	823081	1.50093e+06	2.29837e+06	829514	1.48307e+06	1.17422e+06	1.12781e+06	662588	2.42563e+06	1.65208e+06	1.27427e+06	928207	1.98686e+06	2.03334e+06	754957	474912	781860	2.18362e+06	1.23764e+06	1.02536e+06	846414	903681	711920	869681	1.62163e+06	1.6528e+06	1.62983e+06	685956	438370	785981	496322
M696T565	4.45787e+07	3.59382e+07	1.98942e+07	3.31966e+07	2.28466e+07	4.02423e+07	3.10543e+07	4.58765e+07	2.16418e+07	3.52588e+07	2.2437e+07	4.88312e+07	4.43206e+07	2.17102e+07	2.04925e+07	5.01579e+07	2.43899e+07	4.81245e+07	2.03968e+07	4.18386e+07	4.63963e+07	2.08167e+07	3.14223e+07	2.72926e+07	2.84721e+07	2.05726e+07	5.06611e+07	3.15233e+07	2.33677e+07	2.1636e+07	4.59552e+07	4.16764e+07	1.96891e+07	2.58912e+07	4.64599e+07	4.90974e+07	2.56432e+07	2.39338e+07	1.97282e+07	1.87951e+07	1.92405e+07	1.99415e+07	4.47921e+07	3.52791e+07	4.48986e+07	1.93784e+07	2.07694e+07	1.82588e+07	2.23041e+07
M696T554	671308		858969	484147	1.54609e+06	550751	899184	691762		818443	896506	726783	691072	913435	763445	619258	1.62303e+06	600337	839926	584095	715669	782052	444647	1.16246e+06	873393	651892	685580	500122		786689	625904	654900	653117	892082	985202	708494	1.74699e+06	995854	785091	735446	660100	847945	977623	593850	916119	620096	768834		961616
M696T35	1.36067e+06	1.32672e+06	1.51379e+06	1.37789e+06	1.39701e+06	1.13331e+06	1.55046e+06	1.48025e+06	1.26645e+06	2.22805e+06	1.81956e+06	1.91994e+06	1.26904e+06	1.68005e+06	1.8532e+06	1.42579e+06	1.7202e+06	1.47835e+06	1.87747e+06	1.31523e+06	1.3729e+06	2.08e+06	1.66036e+06	2.05959e+06	2.33527e+06	2.06079e+06	1.65092e+06	1.52317e+06	1.60778e+06	1.75709e+06	1.2585e+06	1.2399e+06	2.22551e+06	2.24688e+06	1.85165e+06	1.47373e+06	1.44097e+06	2.10479e+06	1.87179e+06	1.94122e+06	2.14906e+06	1.48172e+06	2.13089e+06	1.5174e+06	2.00695e+06	1.90747e+06	1.94201e+06	1.88029e+06	1.52415e+06
M696T37	342670	612946	857601	331121	991956	588805	567620	844235	901408	1.11225e+06	848138	603532	637122	824881	752594	728570	887094	913274	353356	498975	708134	950563	509970	631165	820822	840595	380936	522503	1.04378e+06	806912	489747	733125	988859	873727	652517	800795	858391	766959	1.03201e+06	1.124e+06	977557	896857	682305	602706	852465	1.10058e+06	1.01153e+06	1.03116e+06	885501
M697T557	1.01236e+06	769517	485353	721841	808121	753740	649700	895350	421389	723928	498653	816187	807642	438462	494516	799685	782527	786947	532720	739162	892914	451658	657745	601974	591296	442968	864943	693134	778917	459753	765201	740752	215581	513996	806272	393637	783533	461521	432230	455742	429322		771914	704707	757581	418106	416807	410451	447381
M697T532	609400	564492	498557	523123	394306	572142	490761	570692		307875	564513	614939	725125	489028	544937	652700	487201	613247		596294	668501	509755	544829	470472	455328	505235	695647	527928	414614	497823	704096	658888	449725	452528	484157	657910		609355	431566	395586	419450	794939	430112	590100	438692	444084	451953	442485	560821
M697T565	1.11454e+07	8.93955e+06	4.94943e+06	8.44505e+06	5.70976e+06	9.99466e+06	7.93944e+06	1.13374e+07	5.38191e+06	8.7507e+06	5.57527e+06	1.22604e+07	1.08986e+07	5.42059e+06	5.07224e+06	1.22194e+07	6.11524e+06	1.20175e+07	5.12231e+06	1.04022e+07	1.17176e+07	5.12928e+06	7.96154e+06	6.80711e+06	7.06247e+06	5.06506e+06	1.26586e+07	7.89205e+06	5.7782e+06	5.33802e+06	1.13512e+07	1.02495e+07	4.94642e+06	2.97777e+06	1.1373e+07	1.22506e+07	6.54498e+06	6.02311e+06	2.11031e+06	4.78684e+06	4.78999e+06	4.89303e+06	1.11303e+07	8.90515e+06	1.08365e+07	2.10995e+06	5.18872e+06	4.39948e+06	5.54014e+06
M697T570	1.36259e+06	1.30624e+06	1.59875e+06	1.16291e+06	2.20897e+06	1.54488e+06	1.86244e+06	1.44657e+06	1.76145e+06	2.2376e+06	1.72346e+06	2.00022e+06	1.45114e+06	1.79824e+06	1.70482e+06	1.85042e+06	2.25295e+06	1.85603e+06	1.61528e+06	1.5196e+06	1.39584e+06	1.6036e+06	1.09484e+06	1.73954e+06	1.69383e+06	1.6357e+06	1.53375e+06	1.18695e+06	2.37434e+06	1.75603e+06	1.62212e+06	1.49697e+06	716636	1.81618e+06	2.51809e+06	676771	2.52062e+06	1.9852e+06	1.60734e+06	1.52061e+06	1.50972e+06	1.71012e+06	2.68432e+06	1.26702e+06	2.48801e+06	1.44009e+06	1.60982e+06	1.50021e+06	1.9598e+06
M697T35	298812	261128	326423	245964	300532	219901			282025	477487	313789		214826	434451	332019	337369	339056	221388	353154	248016	246558	345925	297366	465300		410483		260800	315121	348135	250732		407786	427654	359356	277990	303586	344345	327682	424173	425014	276042	427759	266362	328054	432031	410513	324017	225653
M698T557	984971	812229	533174	724370	838636	821186	768372	945002	519453	301903	568839	849381	836726	541256	601918	874017	839182	762301	559152	376320	860980	542960	727765	686246	663286	494678	426778	715980	825319	531032	849795	786063	464679	622041	325824	873623	841741	264086	227064	495517	464354	506418	753324	779332	721336	462437	472294	465696	540634
M698T565	1.97157e+06	1.52779e+06	881155	1.50768e+06	977107	1.77063e+06	1.29994e+06	1.9506e+06	1.00287e+06	1.51129e+06	429798	2.01861e+06	1.95089e+06	976727	876426	2.18289e+06	1.0308e+06	2.13127e+06	850511	1.79874e+06	1.94963e+06	889982	1.39551e+06	1.21108e+06	1.22179e+06	872004	2.23645e+06	1.39561e+06	945640	902672	1.96337e+06	1.81353e+06	871107	538182	2.00105e+06	2.09403e+06	1.07901e+06	1.02597e+06	831300	810567	790990	827368	1.95616e+06	1.51841e+06	1.95695e+06	391277	817834	778663	923223
M698T570	657311	611627	780436	594527	1.04699e+06	702681	902086	634297	835456	1.0308e+06	876614	946776	693358	859757	822476	859623	1.12198e+06	882823	386190	735989	674545	809130	500406	830560	838921	805127	707432	551581	1.16323e+06	822415	814250	715411	754636	844804	1.21336e+06	319837	543915	938943	780100	679902	732736	846023	1.26018e+06	572097	1.1643e+06	664807	754581	705650	921377
M699T490	1.85107e+07	2.2413e+07	9.15575e+06	2.25262e+07	3.70793e+06	2.38949e+07	1.22356e+07	1.70434e+07	1.0319e+07	1.91896e+07	9.61799e+06	2.90472e+07	2.5596e+07	9.54724e+06	8.00595e+06	2.76433e+07	3.84404e+06	2.62934e+07	9.62458e+06	2.24208e+07	1.92351e+07	9.80283e+06	2.16585e+07	1.03078e+07	1.19991e+07	5.35641e+06	1.90588e+07	2.21284e+07	3.74706e+06	4.40408e+06	2.52037e+07	2.40687e+07	1.06197e+07	9.36851e+06	2.42489e+07	1.8866e+07	3.69544e+06	9.94841e+06	9.21423e+06	8.5219e+06	5.45941e+06	9.65839e+06	2.36569e+07	2.32401e+07	2.35195e+07	1.0758e+07	8.91752e+06	9.12401e+06	9.67035e+06
M699T471	4.59718e+06	3.63068e+06	5.05623e+06	3.24804e+06	3.7204e+06	3.58362e+06	3.14223e+06	4.53509e+06	3.30824e+06	2.99755e+06	5.36179e+06	3.16793e+06	3.69674e+06	5.39209e+06	4.85814e+06	3.18561e+06	3.83503e+06	2.88633e+06	4.69229e+06	3.48907e+06	4.69461e+06	4.80757e+06	3.79658e+06	3.29078e+06	3.40753e+06	3.27673e+06	2.05766e+06	3.54947e+06	3.3864e+06	5.24347e+06	4.27312e+06	3.82165e+06	3.39432e+06	3.1073e+06	3.39371e+06	4.84132e+06	3.56061e+06	5.82524e+06	4.70052e+06	5.66283e+06	3.71198e+06	4.8783e+06	3.47512e+06	1.69891e+06	3.46449e+06	3.95901e+06	5.42802e+06	4.73596e+06	5.86063e+06
M699T557	444800	359605	228402	324689	342480	309101	324257	420442	230813	290132	205460	369253	380161	219176	213192	385087	353227	358874	244982	341993	379759	213682	318883	314791	284191	217070	440881	322688	346270	225660	362178	371397	196751	196446	337559	414169	355200	231065	217192	214561	207437	199381	321823	339329	332526	199695	184114	187592	213718
M699T571	1.00044e+06	852291	497549	837427	692042	944372	786958	955577	584094	805101	534260	1.02291e+06	868131	491821	513102	990768	686338	1.03833e+06	523672	925500	927511	540617	649563	664852	670339	556747	1.01114e+06	675574	614143	513658	900280	825932	576166	603630	952722	950087	671241	537731	479202	435333	514769	575165	858068	688181	915623	509144	468325	443382	476354
M699T549	234803	159231	142449	192350		186672	158272	235409	144078	84232.1	160703	248614	277254	130384	183524	283678	152577	220722	179654	265840	268404	167504	189484	161779	159288	180024	275736	187846	89971.4	148964	267101	272925	136008	118425	187060	235532	117802	215301	131974	163649	133804	301591	88206.2	199851		155672	215014	129992	190224
M699T565	219482	173724	65676.8	120364		220925	181522	228346	80958	166096	110710	295898	260411	108121	99089.7	273439	134307	246617	58142.6	197217	271773	82858.4	168584	168155	158823	100222	253598	178413	110811	86471.8	256597	247477	97087	147529	224916	283887	137407	106667	108208		66070.3	82714	259634	187060	239020	94862.3	91138.7	61188.3	105265
M699T569	147598	129539	190272	127951	248124	153546	225883	151909	195521	234332	217936	210079	171838	198311	189366	190379	262238	206697	178253	165544	156900	196664	115053	185179	218909	203585	154896	121181	275635	175490	178956	164557	177316	197988	283136	160375	308240	247479	203557	178079	180228	187323	317458	143213	276083	149285	169400	165403	216008
M700T490	3.87322e+06	4.66988e+06	3.89614e+06	9.23246e+06	1.46569e+06	1.05841e+07	5.33428e+06	7.03532e+06	4.70262e+06	8.241e+06	4.04241e+06	1.28884e+07	1.09588e+07	4.19552e+06	3.36763e+06	1.18212e+07	1.62921e+06	1.17535e+07	4.03581e+06	9.3982e+06	8.268e+06	4.30632e+06	9.43372e+06	2.23485e+06	5.21842e+06	2.14967e+06	8.18673e+06	9.4822e+06	1.47596e+06	3.84224e+06	1.09383e+07	1.04279e+07	4.61577e+06	4.22156e+06	1.05044e+07	4.15156e+06	1.4558e+06	4.23228e+06	3.65446e+06	1.69421e+06	4.70602e+06	4.03641e+06	1.00736e+07	1.0125e+07	1.01387e+07	2.249e+06	3.87307e+06	3.92008e+06	4.2278e+06
M700T471	2.03924e+06	1.37796e+06	2.22697e+06	1.37787e+06	1.60088e+06	1.50586e+06	1.24011e+06	1.95703e+06	1.49242e+06	1.14759e+06	2.20427e+06	1.34499e+06	1.6634e+06	2.36104e+06	2.12918e+06	1.23048e+06	1.69826e+06	1.28807e+06	2.24356e+06	1.54931e+06	2.02039e+06	2.09912e+06	1.65326e+06	1.4581e+06	1.46827e+06	1.4439e+06	2.05723e+06	1.44572e+06	1.36517e+06	2.28665e+06	1.80541e+06	1.6237e+06	1.42154e+06	1.32977e+06	1.3931e+06	957111	1.59815e+06	2.63239e+06	1.95374e+06	2.50822e+06	1.58218e+06	1.93999e+06	1.44737e+06	1.70404e+06	1.4252e+06	1.73201e+06	2.4671e+06	2.18973e+06	1.053e+06
M700T557	143186	100133	55972.3	102553	112706	95071.7	89088	146789	30147.7	64023.6	61298.2	114651	60354.6	66515.4	54362.7	114796	125994	108335	48646.9	100949	128609	48546.8	77559.6	76092	73457.6		128281	97162.5	75048.4	37707.2	121312	100871		56462.1	102792	122257	94943.2	56750.2	27394.6	57201.5	35296.6	42233.6	99386.1	84532.7	100073	45514.9	55639.2	41003.1	72726.1
M700T571	446826	436301	248588	354394	289857	441546	340930	450517	272869	364126	258183	470347	411526	219371	229255	514965	344094	490991	235803	433016	472124	267639	286436	303012	331466	273148	470184	327952	299872	224917	413452	391415	247736	289383	458786	453483	319682	240159	234171	205940	254521	269599	425832	335264	430009	235307	216997	211689	232061
M700T462	1.05178e+06	853152	559653	861288		853212	852292	881637	390731	624985	594086	1.0514e+06	990569	538130	489247	839747	255740	941686	565658	399747	885085	501504	1.01508e+06	769307	771141	484103	389751	991931	245002	554625	975010	477895	514284	664249	374596	903746	243654	520097	476910	561346	429769	523889	703936	942323	839176	466806	500857	549779	607047
M701T490	1.80457e+06	2.32013e+06	900020	2.22366e+06	221452	2.50133e+06	1.06491e+06	1.8091e+06	966265	1.87707e+06	885546	3.01945e+06	2.64493e+06	850335	799119	2.86939e+06	276540	2.80115e+06	912932	2.26273e+06	2.09459e+06	876646	2.25999e+06	991065	1.08867e+06	1.03468e+06	1.95129e+06	2.17317e+06		667052	2.61114e+06	2.40373e+06	931992	914602	2.62224e+06	1.93614e+06	229099	1.0726e+06	393270	846989	987384	903453	2.5374e+06	2.31278e+06	2.40976e+06	976606	887890	772354	986310
M701T509	1.50637e+08	1.61368e+08	5.84714e+07	1.6106e+08	2.42562e+07	1.82279e+08	7.12582e+07	1.33489e+08	5.59667e+07	1.23078e+08	6.15398e+07	1.91115e+08	2.00986e+08	5.99343e+07	5.27676e+07	1.78263e+08	2.51048e+07	1.8671e+08	6.223e+07	1.68961e+08	1.49536e+08	6.44386e+07	1.62629e+08	5.82385e+07	6.80064e+07	5.95549e+07	1.52479e+08	1.67795e+08	2.40849e+07	5.69325e+07	1.94756e+08	1.9351e+08	5.82132e+07	5.43805e+07	1.53486e+08	1.49324e+08	2.39704e+07	6.96257e+07	5.95579e+07	5.57128e+07	6.16637e+07	6.20712e+07	1.51135e+08	1.74299e+08	1.50713e+08	6.05539e+07	5.83586e+07	5.69251e+07	6.26852e+07
M701T471	423028	250318	444740	293488	313070	301023	223966	370835	266490		520944		367177	581445	480910	203048	319947	186059	388033	317505	385899	391631	334664	258219		231805	410775	329105		519114	430226	354044	285022	249195	248753	515878	365724	731786	418140	569415	387345	477526	312701	373316	323696	141927	499976	475023	487822
M701T539	263163	264578	137927	226355	222146	248548	166335	311979	133926	197677	145858	336144	256320	136469	132876	264249	229080	244439	147800	249300	274233	140655	238596	148834	145888	119985	248560	233764	214813	129753	279009	246421	98521.4	151712	226654	245087	198247	126193	125969	137362	86943.5	257325	167381	251888	213385	109236	119263	110865	129000
M701T571	329899	272686	143863	246976	221059	297836	256427	311003	163034	237654	166224	325471	280610	154186	154233	318259	218834	337147	161824	286179	311549	164592	187465	197491	197578	190459	315201	217219	185248	140685	288681	271659	175556	204999	303756	321897	194066	163723	147542	130248	144036	180026	294366	229941	300387	152040	155057	144874	167599
M702T497	2.4182e+06	1.9316e+06	1.80325e+06	1.76973e+06	1.22281e+06	2.12527e+06	1.78375e+06	2.36734e+06	1.62013e+06	1.53149e+06	2.12324e+06	2.20371e+06	2.82614e+06	2.09013e+06	1.6632e+06	1.81959e+06	1.3281e+06	2.32623e+06	1.8142e+06	2.20251e+06	2.89653e+06	1.89329e+06	2.13772e+06	1.55499e+06	1.92803e+06	1.4336e+06	2.90665e+06	2.12254e+06	1.22999e+06	1.86262e+06	2.94791e+06	2.89447e+06	1.62381e+06	1.79223e+06	2.10078e+06	2.91133e+06	1.27195e+06	2.39541e+06	893310	1.95936e+06	1.64433e+06	2.01986e+06	2.15911e+06	2.42517e+06	2.20409e+06	1.70545e+06	2.10409e+06	1.96499e+06	2.25016e+06
M702T509	6.49844e+07	6.94836e+07	2.55965e+07	7.10342e+07	1.05837e+07	7.8983e+07	3.14211e+07	5.75783e+07	2.43106e+07	5.35878e+07	2.65985e+07	8.30864e+07	8.66058e+07	2.56929e+07	2.29e+07	7.7767e+07	1.05884e+07	8.11841e+07	2.69786e+07	7.27562e+07	6.53303e+07	2.81837e+07	6.96419e+07	2.46958e+07	2.93474e+07	1.21353e+07	6.58046e+07	7.26046e+07	1.05957e+07	2.44394e+07	8.49779e+07	8.31848e+07	2.5044e+07	1.17586e+07	6.64375e+07	6.51962e+07	1.01728e+07	2.96898e+07	2.53504e+07	2.39376e+07	2.64538e+07	2.6814e+07	6.49375e+07	7.60031e+07	6.51862e+07	1.29385e+07	2.53581e+07	2.44262e+07	2.64918e+07
M702T572	132342	115846	45734.6	111115	85718.9	125035	93852.3	136921	73137.6	78377.8	53492.9	132771	111022	44984.6	49336.7	135684	72849.3	134847	54083	121571	133453	63465.5	78205.5	80511	74099.5	53404.7	137502	78251.6	62671.6	54884.7	123325	104412	55310.3	65884.6	120911	125422	79245.4	53909.4	56030	46329.6	59449.5	64991.9	116750	88239	118992	51177.8	43687.5		55096
M703T485	6.27972e+06	6.50346e+06	4.72813e+06	6.23089e+06	4.12312e+06	6.28625e+06	8.85237e+06	5.73474e+06	4.89749e+06	6.35318e+06	4.55199e+06	8.66257e+06	6.58321e+06	4.62329e+06	4.16209e+06	7.55625e+06	4.35739e+06	8.16143e+06	5.05619e+06	2.85688e+06	6.27181e+06	4.71068e+06	5.91621e+06	8.04991e+06	8.32229e+06	5.11277e+06	3.13774e+06	6.17249e+06	4.19693e+06	4.36838e+06	6.59012e+06	6.53377e+06	5.36733e+06	7.37004e+06	3.65562e+06	6.2031e+06	4.04334e+06	4.85845e+06	4.59684e+06	4.49577e+06	2.738e+06	4.78368e+06	7.18502e+06	6.32057e+06	7.39674e+06	5.36423e+06	4.70657e+06	4.76382e+06	4.73254e+06
M703T37	267459	353984	404771		537102	365271	311199	485530	476509	562877	567236	364648	87091.6	554501	557492		468561	491492	446416		424098	512586		480754	531871	163452	262103	314325		658943	170491	525330	518745		345518	517647		379597	565302		569902	733934	437626	395778	472092	319192	412597	528160	578832
M703T509	1.74477e+07	1.8079e+07	6.8628e+06	1.83331e+07	2.3803e+06	2.03194e+07	7.80467e+06	1.42229e+07	6.17484e+06	1.27255e+07	7.07001e+06	2.0991e+07	2.21375e+07	7.02633e+06	5.98244e+06	1.92304e+07	2.88131e+06	2.04655e+07	7.15352e+06	1.87284e+07	1.72966e+07	6.96397e+06	1.86604e+07	6.70794e+06	7.57496e+06	6.39939e+06	1.70888e+07	1.88383e+07	2.757e+06	6.43987e+06	2.18202e+07	2.18743e+07	6.55394e+06	6.05492e+06	1.73145e+07	1.71992e+07	2.73095e+06	7.84517e+06	6.83353e+06	6.6043e+06	6.57854e+06	6.47438e+06	1.75586e+07	1.97347e+07	1.75996e+07	6.53451e+06	6.40748e+06	6.28741e+06	7.23955e+06
M703T527	3.59699e+06	3.54115e+06	6.4339e+06	2.59729e+06	4.46742e+06		2.22785e+06	3.40398e+06	2.5205e+06	3.47433e+06	5.23999e+06		2.47906e+06	6.32804e+06	4.33483e+06	2.08801e+06	5.37477e+06	2.31326e+06	5.54457e+06	2.94246e+06	3.45955e+06	5.50283e+06	2.24608e+06	2.12825e+06	2.24708e+06	2.26577e+06	3.47967e+06	1.78535e+06	4.37711e+06	6.32746e+06	3.54573e+06	2.55875e+06	2.21497e+06	1.96207e+06	3.67064e+06	3.29298e+06	4.83419e+06	6.9394e+06	6.41843e+06	4.49028e+06	2.22949e+06	5.4398e+06	3.88947e+06	2.99876e+06	3.72126e+06	2.40534e+06	4.87718e+06	6.90015e+06	7.16426e+06
M703T556	178782	159757	73225.1	175400	85885.4	186771	99805.5	188933	93999.2	146868	73396.8	201117	196653	82982.9	86765.7	248213	120409	195328	86893.1	190749	177562	73989.7	161906	97981.3	87257.6	86273.7	169333	147773	95028.8	61900.7	185022	188696	87978.1	94132.3	183391	174630	94322.2	84362.6	84015.1	56594.9	81107.1	94874	189533	156497	178431	67595.1	73043.5	67756.7	69514.9
M704T485	1.30875e+06	2.65044e+06	1.95786e+06	2.39659e+06	1.65646e+06	2.625e+06	3.67748e+06	2.31489e+06	2.05006e+06	2.62487e+06	1.8864e+06	3.64962e+06	2.75839e+06	1.80521e+06	1.85652e+06	3.17028e+06	1.71575e+06	1.66551e+06	1.95241e+06	2.2767e+06	2.54555e+06	1.89785e+06	2.38274e+06	3.46479e+06	3.25603e+06	968484	2.56212e+06	2.59174e+06	1.63214e+06	1.73046e+06	2.80338e+06	2.69309e+06	2.36184e+06	3.05108e+06	1.59071e+06	2.4201e+06	1.61763e+06	1.84763e+06	1.73339e+06	1.70563e+06	2.17782e+06	1.79302e+06	2.99555e+06	2.69251e+06	3.00171e+06	2.30384e+06	1.83092e+06	1.90456e+06	901209
M704T527	1.50544e+06	1.80251e+06	2.15155e+06	1.14907e+06	2.03716e+06	1.24959e+06	1.13389e+06	1.46345e+06	1.01284e+06	1.51263e+06	2.25657e+06	959149	1.20405e+06	2.89965e+06	1.84294e+06	572722	1.80784e+06	957798	2.44328e+06	1.27783e+06	1.51335e+06	2.83967e+06	904641	911209	970034	902461	1.48441e+06	1.14077e+06	1.93557e+06	2.52653e+06	1.10904e+06	1.11218e+06	858911	834248	1.58638e+06	1.55824e+06	2.09039e+06	2.39722e+06	2.27527e+06	2.0174e+06	884665	2.3293e+06	1.7782e+06	1.01637e+06	1.58272e+06	999117	2.04335e+06	2.22112e+06	2.29425e+06
M704T509	2.59947e+06	2.59581e+06	857069	2.96004e+06	339371	3.02004e+06	1.25002e+06	2.20223e+06	1.00911e+06	1.81271e+06	901158	3.12046e+06	3.45233e+06	829168	981039	2.90597e+06	335189	3.26797e+06	1.02038e+06	2.97028e+06	2.49717e+06	993074	2.78036e+06	966219	1.13845e+06	985448	2.53675e+06	2.95244e+06		1.00852e+06	3.17489e+06	3.43377e+06	930955	714290	2.59126e+06	2.89643e+06	341511	1.16037e+06	942594	927661	937971	1.07504e+06	2.55236e+06	2.83961e+06	2.70013e+06	873826	968821	963555	847840
M704T534	1.07917e+06	844339	482686	718146	966243	692812	545728	1.03887e+06	284353	687358	417272	672210	831647	404249	494128	752468	964437	645001	422292	675566	854045	394821	1.02311e+06	481065	476110	233524	938531	1.01863e+06	1.08844e+06	417234	781652	805678	356343	433290	669745	841906	1.08391e+06	378265	397143	434683	233334	362349	568908	859515	524367	250479	375137	384780	394433
M705T485		509221	488656	494869	204439	502697	913794	399440	432222	158084	248557	730931	614117	363818	323614	670473	277705	858124	490534	511619	416435	359141	422417	730373	740322	451902	516009	512202		314393	580161	684693	488488	634140	753119	614085	238689	415642	299336	290653	606198	392845		465901	689177	450426	276974	340182
M705T513	831934	510329	499212	522998	1.02709e+06	885609	593499	857870	392491	461243	514481	603035	783562	527067	466091	585553	989273	531640	540708	619418	791787	523419	688124	543994	567851	355106	757671	650507	1.02916e+06	453728	747075	740931	414971	518668	650227	879252	1.01308e+06	492194	299866	464246	400382	450806	699071	784471	600186	337215	234569	392084	490166
M705T530	3.49265e+06	2.19985e+06	2.16736e+06	1.99825e+06	1.13673e+06	2.0652e+06	1.12577e+06	3.91717e+06	891399	1.84321e+06	2.17758e+06	1.78307e+06	2.2381e+06	2.45943e+06	1.86852e+06	1.61249e+06	1.59259e+06	1.76266e+06	2.17926e+06	2.07727e+06	3.54006e+06	2.06121e+06	2.29676e+06	1.03539e+06	1.04749e+06	884618	4.27745e+06	2.20428e+06	1.54592e+06	2.32482e+06	2.49641e+06	2.34566e+06	868189	836059	2.01895e+06	3.52756e+06	1.74808e+06	2.62252e+06	2.16218e+06	2.01002e+06	822599	1.94437e+06	2.27879e+06	2.2101e+06	2.18523e+06	966670	2.22618e+06	2.19823e+06	2.42435e+06
M705T542	706510	365331	203596	323777	312575	400956	287329	647758	161823	288903	223584	213577	543715	191034	239503	449983	379065	471941	107973	395045	633415	181225	422450	254366	275231	148277	622816	452308	338302	215874	498157	533281	163291	260080	408214	571642	346934	101311	184500	189785	140968	179163	350388	448880	345677	149328	180181	188555	210125
M706T530	1.5165e+06	826156	788069	759685	521372	801360	305538	1.46291e+06	215732	666357	789076	565872	983157	866719	708231	653263	483799	684295	704337	794276	1.50392e+06	783353	764082	300471	272637	152941	1.4832e+06	872408	501905	752731	1.01196e+06	917886	229292	291632	709772	1.40995e+06	505011	884953	741830	739599	236001	734425	892855	911679	720529	257016	787915	687754	889635
M706T549	6.80061e+06	7.74444e+06	5.40647e+06	7.63507e+06	8.23376e+06	7.51236e+06	5.86512e+06	6.87503e+06	5.09847e+06	8.10625e+06	5.26407e+06	5.88227e+06	5.82519e+06	5.30819e+06	6.45518e+06	6.62097e+06	7.72845e+06	5.37926e+06	5.95204e+06	7.18275e+06	5.50568e+06	5.67585e+06	8.86806e+06	5.97883e+06	5.61343e+06	5.03754e+06	5.95924e+06	7.68682e+06	9.34516e+06	5.81052e+06	6.17325e+06	6.07148e+06	2.26274e+06	2.70325e+06	3.50778e+06	5.94026e+06	4.36375e+06	2.3972e+06	5.65914e+06	5.74784e+06	4.56286e+06	5.16604e+06	6.60921e+06	7.29174e+06	6.14005e+06	5.00033e+06	5.03508e+06	5.3888e+06	5.27348e+06
M706T542	311170	165467	87555.9	164045	137775	168437	110613	274321	56959.4	116355	83857.7	223030	232138	74878.2	86215.4	199899	161281	208451	83317.4	158142	293158	74298.3	175878	113791	101275	60596.6	272756	209859	162927	74486	233585	243915	75464.9	102108	165184	291843	130543	80209	72834.9	27833.8	61089.6	74154.7	157186	196436	165685	64429.5	69947.4	63432.9	93451.2
M706T452	172633	121478	225758		224929	141173	290936	159523	171958	146107	233178	170116	157162	239288	192774	124366	213968	173865	207903	123339	175832	206993	122486	287381	277158	157660	151953	104561	191588	218259	138311	153082	192254	205879	178073	172060	227467	278252	216456	198790	183414	180344	189409	115089	183729	149704	265665	181866	257831
M707T442	1.70666e+06	933612	1.25049e+06	908602	530534	1.19166e+06	1.50507e+06	1.27942e+06	826287	596489	1.17713e+06	1.68556e+06	1.7717e+06	1.12754e+06	896821	1.44296e+06	573171	1.60091e+06	1.07385e+06	989484	1.95421e+06	1.01694e+06	761196	1.21658e+06	1.21727e+06	977541	1.71796e+06	834506	390147	908478	1.40914e+06	1.43392e+06	840163	953195	946226	1.47966e+06	336058	1.314e+06	776067	943192	757775	911195	913456	895400	943534	888625	924858	773476	1.16738e+06
M707T532	2.21539e+06	1.55031e+06	2.33549e+06	1.49128e+06	5.07942e+06	1.647e+06	2.86622e+06	2.37162e+06	1.84915e+06	1.53938e+06	2.4364e+06	1.77003e+06	2.00854e+06	2.31652e+06	2.3797e+06	1.80261e+06	4.6655e+06	1.61163e+06	2.04159e+06	1.62338e+06	2.19103e+06	1.98085e+06	1.81711e+06	2.78041e+06	2.68273e+06	1.755e+06	2.44783e+06	1.62778e+06	4.65309e+06	2.14393e+06	2.13491e+06	1.89235e+06	803289	2.8137e+06	1.66609e+06	2.29435e+06	5.02888e+06	2.29605e+06	2.09737e+06	2.1857e+06	1.63658e+06	2.25172e+06	1.63362e+06	1.70249e+06	1.48468e+06	1.64279e+06	2.20515e+06	2.00804e+06	2.34901e+06
M707T549	3.25362e+06	3.84413e+06	2.58944e+06	3.70556e+06	4.06375e+06	3.59164e+06	2.87307e+06	3.36709e+06	2.58802e+06	4.04911e+06	2.55731e+06	2.85371e+06	2.79967e+06	2.58706e+06	3.15177e+06	3.2691e+06	4.07294e+06	2.62546e+06	2.896e+06	3.53698e+06	2.77886e+06	2.72886e+06	4.30503e+06	2.83624e+06	2.65796e+06	2.35988e+06	2.88838e+06	3.61993e+06	1.9744e+06	2.86856e+06	3.02897e+06	2.8664e+06	2.43497e+06	1.3217e+06	3.38852e+06	2.83865e+06	2.08842e+06	1.11647e+06	2.61671e+06	2.79558e+06	2.2477e+06	2.44532e+06	3.16962e+06	3.6009e+06	3.08918e+06	2.37292e+06	2.47039e+06	2.68284e+06	2.53414e+06
M707T557	2.5742e+06	1.83601e+06	1.13892e+06	1.59058e+06	1.79111e+06	1.83832e+06	1.60075e+06	2.53181e+06	1.07833e+06	1.64832e+06	1.22385e+06	2.2483e+06	2.27955e+06	1.19025e+06	1.14785e+06	2.14106e+06	1.91747e+06	2.14877e+06	1.29133e+06	1.92389e+06	2.56456e+06	1.17821e+06	1.60649e+06	1.5226e+06	678320	1.09433e+06	2.62548e+06	1.85727e+06	1.85426e+06	547625	2.20464e+06	2.28237e+06	501869	625092	1.05491e+06	2.50658e+06	1.86327e+06	595422	1.1396e+06	1.13021e+06	1.08652e+06	1.19715e+06	2.06878e+06	1.86876e+06	2.14626e+06	460288	530919	1.11813e+06	1.30016e+06
M708T441	633097	341832	489210	298465	181222	458491	559825	439518	343001	196044	528224	578849	719344	449890	408023	520075	218222	543416	370098	350456	748488	421790	263570	449598	440153	384758	663543	285642	121124	377936	437993	509087	335049	385629	354192	564149	139255	209957	313360	345721	285595	389277	375077	310351	382858	311017	353843	321031	453661
M708T532	857431	287837	848237	580947	1.96583e+06	695921	1.21694e+06	994268	779544	612020	963014	749844	810154	907984	970119	731817	1.9956e+06	674743	907124	639606	874670	813310	795154	1.28249e+06	1.174e+06	763864	926301	642881	2.01078e+06	412755	813871	757683	701784	1.22627e+06	621464	865543	2.19679e+06	969393	767921	414309	667251	946644	676183	708458	605089	745440	901171	782233	1.01421e+06
M708T549	836999	928119	609717	879597	878112	921849	705286	935715	611449	958690	557406	672964	624607	622207	729857	782865	943412	611605	711826	892828	661645	624079	1.10215e+06	700105	615187	558173	759828	896770	1.1253e+06	698335	721336	695150	297958	582520	839198	715061	1.07207e+06	589106	624461	595906	511357	573330	736684	926385	729700	585888	585858	661052	643560
M708T565	1.02183e+07	1.35643e+07	1.04983e+07	1.33754e+07	1.32561e+07	1.32154e+07	1.15979e+07	1.16105e+07	1.15769e+07	1.58795e+07	1.06815e+07	1.05046e+07	1.00181e+07	1.06122e+07	1.24577e+07	1.22192e+07	1.29261e+07	1.02431e+07	1.15497e+07	1.36633e+07	8.85251e+06	1.16964e+07	1.34e+07	5.58294e+06	1.11605e+07	1.13177e+07	1.01492e+07	1.1745e+07	1.50923e+07	1.20097e+07	4.73293e+06	9.58054e+06	1.13803e+07	1.06315e+07	1.39957e+07	9.75545e+06	1.6e+07	9.88757e+06	1.17998e+07	1.1002e+07	1.07305e+07	1.02597e+07	1.33618e+07	1.20546e+07	1.20938e+07	1.07507e+07	1.04755e+07	1.05275e+07	9.97776e+06
M708T557	1.2547e+06	864920	515658	719742	720894	844076	740364	1.1719e+06	481427	703735	266025	1.02813e+06	1.04781e+06	228231	515367	991680	825441	1.02158e+06	568402	932181	1.27664e+06	520783	764148	702920	667794	497780	1.2703e+06	856228	759394	515425	1.04182e+06	1.0726e+06	503149	634438	1.02978e+06	1.1794e+06	772505	590250	529083	497421	467831	525389	1.00021e+06	864307	994702	211863	245605	512687	556215
M708T472	697591	499541	1.00058e+06	502006	1.76918e+06	521540	1.28522e+06	698017	940688	908989	981727	842586	636883	994998	1.00236e+06	713622	1.56838e+06	764670	920549	530738	785803	1.10576e+06	562421	1.21298e+06	1.1725e+06	841103	772469	609861	1.55842e+06	994721	729097	695817	986635	1.20476e+06	1.05396e+06	773995	1.91294e+06	1.01793e+06	976461	1.09787e+06	1.09392e+06	856925	996370	665020	977851	1.11536e+06	1.02429e+06	852424	1.03482e+06
M709T441	530487	236392	427183	253720	170449	435458	441368	451739	286810	175989	392415	460503	632684	327704	288622	431830	146267	558476	299774	353930	599680	325344	242556	404219	348415	217277	541438	235726		285471	450265	427559	259912	246508	312116	423443	76738	404833	246044	276179	198618	299097	284110	308994	295195	259915	322043	241864	371370
M709T532	159404	102822	183220	79885.9	444121	127835	235130	212266	112387	122123	211036	134384	158504	212677	174770	134849	442977	121679	188705	119134	164269	131217	142384	244165	258522	52803.7	198608	129044	385036	179427	150019	155641	136818	219427	148845	214987	463935	202680	165933	192085	132552	177592	115997	120925	120770		226030	152842	207641
M709T538	498455	343997	604667	302725	1.96733e+06	156403	1.02583e+06	522440	643753	341339	656574	176420	415622	680102	625424	381441	2.10351e+06	333620	716148	353687	535822	644668	299113	1.09219e+06	1.01611e+06	594503	512184	287075	1.92126e+06	595275	426660	398229	292214	1.00558e+06	442973	241972	2.08043e+06	661246	667473	616015	604167	783108	374142	144515	386384	622444	666322	633556	649590
M709T550	335923	387854	149727	306502	292349	328703	225657	348417	141421	357149	160396	217413	218214		174444	303247	322374	260082	178137	307645	208800	121311	346154	209676	189660	106526	253926	348857	295698	100006	244423	271724	168728	178524	351886	289946	283131	99677.7	165153	158212	148101	161576	350527	324122	320835	129664	102822	164267	156241
M709T565	4.96125e+06	6.44218e+06	5.18786e+06	6.30717e+06	6.64215e+06	6.54189e+06	5.66664e+06	5.6779e+06	5.71944e+06	7.79354e+06	5.30305e+06	5.18568e+06	4.96828e+06	5.12978e+06	6.12062e+06	6.00332e+06	6.27991e+06	4.9805e+06	5.58027e+06	6.52491e+06	4.32957e+06	5.6902e+06	6.61046e+06	5.67515e+06	5.49326e+06	5.41394e+06	4.98608e+06	5.5777e+06	7.32943e+06	5.97311e+06	5.13373e+06	4.71328e+06	5.60666e+06	5.24511e+06	6.70806e+06	4.82382e+06	7.81982e+06	4.80509e+06	5.69779e+06	5.49144e+06	5.33835e+06	4.93845e+06	6.61398e+06	6.02965e+06	5.89523e+06	5.29083e+06	5.06827e+06	5.12847e+06	4.85256e+06
M709T557	311576	204601	118784	159693	161921	216231	158400	314879	97379	166823	134000	278532	256856	114330	124919	231263	197127	264513	124016	226956	334383	121088	172048	157493	172679	84222	326990	213752	190127	131097	273216	278248	108513	145255	91980	153749	159139	134544	121895	94924.2	81623.2	129480	204252	221725	245637	107314	105127	90412.9	126570
M709T571	2.48132e+06	2.02155e+06	1.1664e+06	1.79432e+06	1.49735e+06	2.26247e+06	1.80477e+06	2.44887e+06	1.42698e+06	1.87166e+06	1.25892e+06	2.65795e+06	2.34298e+06	1.2517e+06	1.25933e+06	2.73448e+06	1.64155e+06	2.69206e+06	1.38805e+06	2.43245e+06	2.55197e+06	1.30652e+06	1.68944e+06	1.64537e+06	1.63815e+06	1.43914e+06	2.725e+06	1.72607e+06	1.55239e+06	1.27075e+06	2.4955e+06	2.18492e+06	1.37819e+06	1.52069e+06	2.48832e+06	2.71701e+06	1.62608e+06	1.40217e+06	1.22306e+06	1.12143e+06	1.33389e+06	1.48497e+06	2.30093e+06	1.91146e+06	2.46816e+06	1.23649e+06	1.18837e+06	1.19027e+06	1.33447e+06
M710T442	583163	314750	418562	340561	104373	495680	427528	453097	278090	257414	369045	568608	531213	333785	291852	455782	227857	456901	288578	363879	609172	319923	278746	408144	358511	301476	468917	328866	164934	216846	471028	467282	309428	315308	203862	484154	154074	360591	263176	254893	273337	270494	339465	332901	443986	311175	255157	191892	314898
M710T538	182495	96904.3	260192	106235	853010	120247	437302	228465	259467	157323	291239	156697	140936	267795	280539	137251	878002	133143	307965	152345	203880	266199	119613	451113	439115	243457	201659	120361	850637	261205	161534	154789	238026	417339	157326	181007	916613	264068	285275	246368	104056	314601	144137	151138	147679	251328	245542	245956	262254
M710T549	2.5915e+06	2.42677e+06	1.58782e+06	2.28629e+06	2.27236e+06	2.25036e+06	1.96918e+06	2.60001e+06	1.4429e+06	2.23644e+06	1.61215e+06	2.24312e+06	2.21359e+06	689074	1.75427e+06	2.26078e+06	2.2821e+06	1.99773e+06	1.64661e+06	1.11415e+06	2.09112e+06	1.54937e+06	2.51207e+06	1.78338e+06	1.68525e+06	1.31696e+06	2.34127e+06	2.51595e+06	2.47005e+06	1.57638e+06	2.3579e+06	2.2929e+06	1.36878e+06	1.6814e+06	1.22354e+06	1.09547e+06	2.40835e+06	1.57677e+06	1.49345e+06	1.57408e+06	1.30909e+06	1.38749e+06	2.29701e+06	2.47314e+06	2.24078e+06	706205	771149	1.42352e+06	1.68742e+06
M710T565	1.19329e+06	1.62671e+06	1.28175e+06	1.62131e+06	1.60239e+06	1.60385e+06	1.40541e+06	1.42412e+06	1.36243e+06	1.88992e+06	1.32911e+06	1.27182e+06	1.2129e+06	1.29699e+06	1.51042e+06	1.46864e+06	1.55617e+06	1.23749e+06	1.38379e+06	1.67064e+06	1.03212e+06	1.41759e+06	1.68415e+06	1.39678e+06	1.33684e+06	1.34181e+06	1.22519e+06	1.42542e+06	1.86714e+06	1.43145e+06	1.26646e+06	1.15092e+06	1.43423e+06	1.2786e+06	1.65172e+06	1.25464e+06	1.93175e+06	1.20177e+06	1.41993e+06	1.34352e+06	1.34534e+06	1.22393e+06	1.58199e+06	1.51643e+06	1.43301e+06	1.28549e+06	1.27823e+06	1.29303e+06	1.21182e+06
M710T569	377443	507160	854623	484959	1.53142e+06	542873	805841	406125	942026	1.18402e+06	345224	434078	328683	885725	978872	507887	1.33426e+06	444003	863836	216230	263272	882554	454291	770154	755496	876996	323387	427258	1.64852e+06	440499	401001	174465	851185	800159	360426	291188	761829	843915	425805	345408	768811	828194	976296	197557	792005	349995	366323	775816	884206
M710T572	1.11897e+06	425288	504737	829963	595399	1.02976e+06	842748	1.13942e+06	615851	828321	551587	1.21695e+06	1.06675e+06	516820	516355	1.19357e+06	689571	1.21945e+06	592653	1.07624e+06	1.15839e+06	571855	745755	744603	730394	609464	1.29104e+06	798734	636373	528089	1.14953e+06	1.04295e+06	591177	686483	1.06186e+06	1.2338e+06	656651	583943	528604	435519	578673	668081	1.06378e+06	876467	1.12493e+06	549331	509986	493647	569682
M710T445	238016	372281	278335	349130	111509	389897	408118	263580	378755	94370.4	262271	460716	453962	313508	254657	459772	198761	528773	199694	322077	341854	229577	400908	379466	439745	365427	393563	399112	133112	293538	540161	521503	445973	355166	290868	352767	141382	114856	282273	293269	398538	226292	173010	431769	170294	350548	110335	199142	314900
M711T549	1.15939e+06	1.04302e+06	671865	1.00872e+06	985584	1.01229e+06	820818	1.1137e+06	583276	995581	333344	947569	941180	634428	769603	1.031e+06	984301	880776	677612	996153	932009	618595	1.12316e+06	810867	766551	298970	1.00218e+06	1.01406e+06	1.06746e+06	312350	994026	1.01219e+06	600288	324704	1.03802e+06	1.02485e+06	989225	263005	243917	735204	573133	539407	1.00214e+06	1.09771e+06	1.00032e+06	524488	697604	625837	692990
M711T564	1.18078e+06	1.05298e+06	598458	1.0238e+06	829444	1.11708e+06	1.03135e+06	1.07033e+06	740929	1.13031e+06	645186	1.16412e+06	953197	585021	706877	1.09082e+06	858120	1.07867e+06	752196	532144	1.07749e+06	705732	909821	753403	679277	709371	1.00692e+06	1.00121e+06	907681	599334	893439	890191	708116	709542	1.42963e+06	1.06774e+06	912644	572010	669765	570077	687806	677286	1.25249e+06	891148	1.22642e+06	666953	799964	673171	572998
M711T539	1.04213e+06	754467	573567	741798	688605	929288	713063	1.03582e+06	497919	650684	619982	1.024e+06	1.06223e+06	577038	582218	1.02948e+06	843284	968488	633304	911243	1.07844e+06	553355	780779	653544	674283	495286	1.11677e+06	814406	719857	536227	1.04006e+06	1.03393e+06	477165	604314	850737	1.07728e+06	765019	654274	518355	498723	497267	1.05008e+06	800346	970630	833650	515337	533386	519634	649853
M711T572	304166	224623	100948	213572	143915	257496	197635	293709	166196	186246	127579	298636	269312	150550	116100	305148	166370	289449	136896	256300	312030	137575	168077	185448	197983	154443	321719	185811	152344	139188	283320	250667	135875	195637	286639	313471	134213	146141	121182	111931	161207	174753	258606	225503	263145	133798	117720	127102	138064
M711T576	36066.1	26752.7	47049.6		65696		56753.9		40631.9	47511.3	39327.1	38165.1	39280.6	37444.4	59940.5	44646.7	73875.1	34322	48042.4	52695.6	39593.7	43269.2	23604.5	41710.5	40717.7	50976.3		24616	74908.9		36460.2	32000.8	49240.4	56619.7	65247.6	45598.3	91633	44075.2	37305.8	31380.3		97851.6	55267.8			44129.4	39411.2	33908.7	60074.5
M712T549		215094	159525	174660	149956	219350	187511	196641	131417	175584	127373	217769	156658	130492	181355	187155	190967	173708	128250	169736	190672	122952	228726	121122	163517	97280.4	134444	241430	186909	212689	197157	85031.3	110591	103763	216913	193965	226183	129082	122562	137808	122883	104597	128299	225960	180054	102830	137999	105990	137359
M712T565	3.39414e+06	3.47399e+06	2.20367e+06	3.22152e+06	2.6053e+06	3.51185e+06	2.87324e+06	3.35205e+06	2.34013e+06	3.53789e+06	2.35548e+06	3.45473e+06	3.19836e+06	1.13414e+06	2.26097e+06	3.53179e+06	2.5542e+06	3.24172e+06	2.26901e+06	1.64751e+06	2.98438e+06	2.34555e+06	2.9975e+06	2.60849e+06	2.67623e+06	2.31712e+06	3.26418e+06	2.92971e+06	2.65587e+06	2.36082e+06	3.15078e+06	2.98199e+06	1.04543e+06	2.44927e+06	3.76086e+06	3.24063e+06	2.88147e+06	1.08744e+06	999072	2.06345e+06	2.10006e+06	2.06452e+06	3.52408e+06	3.10632e+06	3.60519e+06	1.02218e+06	2.13288e+06	2.07341e+06	2.27964e+06
M712T539	491291	339721	225212	333909	278307	402831	282921	457580	202882	317850	239919	452324	475976	226440	260461	479591	374413	403942	267189	402996	509681	235713	355123	309958	287199	233009	499290	348914	298303	233991	494329	445576	167091	260940	377190	483944	323295	262458	218909	230380	166442	459461	345696	409153	367252	216125	223328	226445	262416
M713T501	1.45329e+06	2.54486e+06	2.0965e+06	2.41731e+06	752702	2.84355e+06	2.63666e+06	2.44468e+06	1.21278e+06	1.21062e+06	2.29221e+06	1.82332e+06	3.38225e+06	2.16996e+06	1.02934e+06	3.28813e+06	954878	1.47936e+06	2.09326e+06	1.38499e+06	2.58333e+06	2.16358e+06	2.4654e+06	2.02241e+06	2.31419e+06	1.24907e+06	2.90246e+06	2.45404e+06	703148	1.95282e+06	3.34274e+06	3.17686e+06	2.26616e+06	1.89495e+06	3.09232e+06	2.58767e+06	726095	2.37618e+06	2.06417e+06	1.99372e+06	2.40185e+06	1.04626e+06	3.02544e+06	2.98743e+06	3.08465e+06	1.06899e+06	2.00557e+06	1.93955e+06	2.18119e+06
M713T565	1.42601e+06	1.58272e+06	962695	1.50886e+06	1.13268e+06	1.53842e+06	1.2631e+06	1.57735e+06	1.03782e+06	1.55705e+06	1.0124e+06	660260	1.39555e+06	1.01505e+06	1.05782e+06	1.59469e+06	1.17732e+06	1.46792e+06	1.06937e+06	1.57667e+06	1.33568e+06	1.02232e+06	1.3058e+06	1.1621e+06	1.19756e+06	1.05257e+06	1.38515e+06	1.2845e+06	1.1738e+06	1.0224e+06	618558	1.32261e+06	974005	1.07762e+06	1.68257e+06	653592	1.26398e+06	1.04056e+06	464639	434423	994702	904480	1.60657e+06	1.39273e+06	1.63432e+06	468876	945270	873031	985931
M713T579	659735	653635	272153	582022	311215	714931	548772	662901	543194	599554	292200	897193	596983	288924	294222	876258	319960	825661	364035	685747	683558	368630	423101	461664	470423	513170	682007	413156	296266	299644	594746	526173	522627	440912	839435	665133	306936	307909	333025	243315	433650	470060	750848	463362	788795	443212	231993	320331	280735
M713T556	608643	498575	264900	514020	277499	550880	337922	615078	276493	450087	299731	282929	676264	278508	265123	680665	301714	634788	301210	261206	592781	286886	482706	316270	313387	261504	700795	462188	312701	289087	616594	614633	268094	284859	228995	667200	277591	281512	277378	259996	260893	403440	575869	544620	563379	254432	244156	259626	304476
M714T565	351660	380720	251343	319843	276065	391562	326588	417809	248724	368769	244553	357120	319304	226172	221574	419641	256921	376230	233410	347443	305793	240941	360854	276333	274421	234751	330273	317161	286121	250257	348411	318550	225662	257553	424959	340981	310318	227904	213995	208595	200993	215187	413564	333715	403068	213062	213397	239737	233762
M714T556	256348	210470	115620	206586	128624	264657	163457	274588	122983	211752	119354	333017	316324	111841	109957	313967	135285	283519	142943	283020	280805	134421	204403	134882	139546	134564	304062	218924	127463	114534	302097	277842	114818	54909.2	253530	315779	136139	151741	102965	50815.6	116356	176338	282221	239797	256948	100406	104163	110699	142354
M715T475	5.34435e+07	5.08399e+07	2.9004e+07	4.83454e+07	1.77283e+07	2.50335e+07	4.73963e+07	4.85304e+07	2.40153e+07	4.00489e+07	2.88689e+07	5.73942e+07	5.41995e+07	2.83733e+07	2.58835e+07	5.00641e+07	1.87072e+07	5.57368e+07	2.8177e+07	4.97092e+07	4.70966e+07	2.75377e+07	5.17337e+07	4.27225e+07	4.46487e+07	2.45949e+07	4.7767e+07	5.92822e+07	1.82559e+07	2.73162e+07	5.58862e+07	5.54788e+07	2.69777e+07	3.63368e+07	2.60678e+07	2.325e+07	1.75635e+07	3.06683e+07	2.69351e+07	2.86934e+07	2.76606e+07	2.7516e+07	4.54938e+07	5.44189e+07	5.12374e+07	2.67842e+07	2.73762e+07	2.80966e+07	2.86025e+07
M715T518	7.76531e+06	7.7507e+06	5.40872e+06	7.75813e+06	2.46671e+06	8.55346e+06	5.54873e+06	7.58936e+06	5.33378e+06	6.7517e+06	5.74069e+06	9.23813e+06	1.00157e+07	5.55242e+06	4.71692e+06	8.77513e+06	2.50799e+06	9.65618e+06	5.41732e+06	7.97806e+06	8.40034e+06	5.86795e+06	7.66691e+06	5.02669e+06	5.29436e+06	5.67365e+06	8.36125e+06	7.89378e+06	2.48804e+06	5.47425e+06	9.36067e+06	9.40467e+06	5.4162e+06	4.48032e+06	8.37745e+06	8.38945e+06	2.44564e+06	6.24231e+06	5.42131e+06	4.93961e+06	5.51271e+06	5.44741e+06	8.093e+06	8.5995e+06	8.33653e+06	5.7021e+06	5.43204e+06	5.32702e+06	5.72638e+06
M715T579	218367	206195	94001.6	176097	101063	251219	190938	206370	175079	193900	81830.7	127076	186485	92678.7	94365.8	291433	83128.9	279112	97793.3	223810	216534	122031	123806	136338	146952	162356	233215	129375	86445.9	85825.4	194114	158525	167699	158289	279586	233076	84218.3	96442.3	112302	68495.2	137897	141044	240274	138364	263517	133234	71600.9	101831	72962.2
M716T475	2.27022e+07	2.22781e+07	1.24894e+07	2.0938e+07	7.88735e+06	2.18553e+07	2.04376e+07	2.106e+07	1.0492e+07	1.69719e+07	1.26869e+07	2.48758e+07	2.33631e+07	1.25673e+07	1.10183e+07	2.12007e+07	8.07237e+06	2.40823e+07	1.23308e+07	2.13277e+07	2.04355e+07	1.19961e+07	2.28339e+07	1.82436e+07	1.93222e+07	1.07563e+07	2.04574e+07	1.27825e+07	7.79985e+06	1.15438e+07	2.47586e+07	2.37749e+07	1.19575e+07	1.57963e+07	2.31789e+07	2.11586e+07	7.63394e+06	1.31017e+07	1.13078e+07	1.22121e+07	1.22314e+07	1.19061e+07	1.9404e+07	2.37359e+07	2.24679e+07	1.16571e+07	1.18476e+07	1.19307e+07	1.25803e+07
M716T518	3.44339e+06	3.34488e+06	2.34995e+06	3.46008e+06	955475	3.79109e+06	2.38175e+06	3.22877e+06	2.30717e+06	3.00994e+06	2.48467e+06	4.18566e+06	4.27266e+06	2.39567e+06	2.06441e+06	3.89201e+06	1.10824e+06	4.08495e+06	2.41506e+06	3.6361e+06	3.70552e+06	2.54777e+06	3.39206e+06	2.14122e+06	2.33684e+06	2.34213e+06	3.70043e+06	3.40507e+06	951336	2.28961e+06	4.22898e+06	4.01546e+06	2.36968e+06	1.87312e+06	3.62111e+06	3.65273e+06	1.04592e+06	2.70279e+06	2.25665e+06	2.12824e+06	2.46497e+06	2.47286e+06	3.58718e+06	3.64078e+06	3.61702e+06	2.45709e+06	2.32606e+06	2.22103e+06	2.46158e+06
M716T501	1.2281e+06	1.70041e+06	796234	1.56693e+06	1.0697e+06	1.58818e+06	911615	1.21625e+06	968040	1.48884e+06	827823	1.61855e+06	1.31071e+06	780233	760436	1.6512e+06	951006	1.60755e+06	948692	1.58075e+06	1.20391e+06	863025	1.34298e+06	1.15835e+06	892002	959127	1.35103e+06	1.45682e+06	1.05417e+06	821708	1.53429e+06	1.60578e+06	1.07416e+06	1.02461e+06	1.52889e+06	1.41447e+06	1.0842e+06	946515	895218	927570	1.01849e+06	1.03213e+06	1.75633e+06	1.68893e+06	1.63958e+06	990569	972657	933086	1.10435e+06
M716T579	86800.1	101506	28612.2	80654.8		99643.6	68943.9	94546.1	58865.4	76761.9	29412.4	129846	73506.9		22530.2	116587	37152.9	125495	37970.5	96825.2	92342.5		47751.3	49432.4	66081.5	66778.1	89981.8	49842.7	18688.4		72997.7	76799.7	58008.6	47087.3	115327	103489			29283.1		56708.2	48392.4	93213.3	59221.7	120871	57930.7	23853.5	27661	35874
M717T476	5.03965e+06	7.00665e+06	2.54249e+06	5.44588e+06	2.20498e+06	5.55886e+06	4.89579e+06	4.94342e+06	2.30748e+06	3.71484e+06	2.70917e+06	5.02991e+06		2.42483e+06	4.7742e+06		1.68742e+06	4.81828e+06	4.75003e+06	6.19793e+06	6.77022e+06	2.49512e+06	4.57643e+06	4.55341e+06		2.33027e+06	5.13411e+06	5.35247e+06	1.37567e+06	2.44583e+06	5.94886e+06	4.70929e+06	4.51645e+06	3.47439e+06	5.6949e+06	4.09777e+06	1.56672e+06		2.49875e+06	2.13037e+06	3.38946e+06	2.73448e+06	4.53135e+06	5.01453e+06	7.09994e+06	3.00374e+06	2.69239e+06	3.04029e+06	2.33247e+06
M717T497	1.4916e+08	1.61488e+08	9.5686e+07	1.54024e+08	7.50971e+07	1.6225e+08	1.70514e+08	1.37003e+08	1.03537e+08	1.51161e+08	9.83003e+07	1.96327e+08	1.53514e+08	9.87557e+07	8.83298e+07	1.83067e+08	7.83106e+07	1.87397e+08	1.05374e+08	1.61595e+08	1.36514e+08	1.06835e+08	1.47979e+08	1.52899e+08	1.60418e+08	1.00664e+08	1.46303e+08	1.579e+08	7.76959e+07	9.45081e+07	1.58205e+08	1.57033e+08	1.07202e+08	1.47186e+08	1.89417e+08	1.45275e+08	7.62135e+07	1.00697e+08	1.02015e+08	9.55378e+07	1.0688e+08	1.03104e+08	1.76016e+08	1.55421e+08	1.8419e+08	1.05518e+08	9.63441e+07	1.02636e+08	1.02472e+08
M717T442	3.48332e+06	1.64768e+06	2.70768e+06	1.67016e+06	960822	2.21776e+06	3.15872e+06	2.63883e+06	1.82809e+06	1.09457e+06	2.58927e+06	1.67221e+06	4.00334e+06	2.5358e+06	1.97247e+06	3.15906e+06	1.27352e+06	3.6359e+06	2.25924e+06	2.19707e+06	4.22227e+06	2.30452e+06	1.57611e+06	2.70507e+06	2.83368e+06	2.07234e+06	3.96341e+06	1.83832e+06	803553	1.9466e+06	3.09213e+06	3.44357e+06	1.93896e+06	2.32817e+06	2.38934e+06	3.52551e+06	762323	1.32985e+06	1.84581e+06	2.0547e+06	1.89939e+06	2.04255e+06	2.01552e+06	2.01662e+06	2.46432e+06	2.0157e+06	2.19699e+06	1.80069e+06	2.86565e+06
M717T480	1.58361e+07	1.60965e+07	9.2727e+06	1.73285e+07	6.02665e+06	1.68185e+07	1.2506e+07	1.40084e+07	1.13151e+07	1.26705e+07	9.48108e+06	2.14187e+07	2.05148e+07	9.58437e+06	9.21815e+06		6.4154e+06	1.79795e+07	1.03493e+07	1.54859e+07	1.40199e+07	1.02303e+07	1.61844e+07	1.34434e+07	1.36521e+07	1.18281e+07	1.4902e+07	1.57274e+07	7.21113e+06	9.48151e+06	1.63214e+07	1.59862e+07	1.22184e+07	1.22403e+07	1.62115e+07	1.61827e+07	6.43368e+06	1.07033e+07	9.89368e+06	9.95201e+06	1.22573e+07	1.00871e+07	1.52235e+07	1.79329e+07	1.53948e+07	1.22597e+07	1.05882e+07	1.0694e+07	1.08199e+07
M717T518	926272	933977	540928	817979	86766	1.0106e+06	569966	831577	507682	726076	551151	1.025e+06	1.15165e+06	548435	442504	924144	213793	1.02892e+06	581379	907909	1.17637e+06	614648	841481	457378	531168	486795	1.0001e+06	959535	162059	562264	1.08412e+06	1.02597e+06	498089	384156	802821	1.00014e+06	114477	613324	533689	479746	536059	545092	995372	1.01803e+06	1.00474e+06	520061	580095	414823	642429
M718T497	6.41322e+07	7.0163e+07	4.15558e+07	6.70341e+07	3.31307e+07	7.03972e+07	7.49002e+07	5.99022e+07	4.48806e+07	6.63005e+07	4.27609e+07	8.53512e+07	6.66347e+07	4.34138e+07	3.84756e+07	7.94896e+07	3.46592e+07	8.13334e+07	4.55982e+07	6.98709e+07	5.98306e+07	4.66866e+07	6.39388e+07	6.54378e+07	6.95941e+07	4.32728e+07	6.33759e+07	6.9128e+07	3.42275e+07	4.09924e+07	6.8508e+07	6.79172e+07	4.69127e+07	6.36984e+07	8.16111e+07	6.35113e+07	3.37047e+07	4.3323e+07	4.37674e+07	4.15955e+07	4.62622e+07	4.48161e+07	7.60129e+07	6.76124e+07	8.02236e+07	4.67747e+07	4.2217e+07	4.47555e+07	4.33411e+07
M718T441	1.46948e+06	743530	1.15509e+06	630383	397249	884142	1.33142e+06	1.15425e+06	714027	454008	1.14281e+06	1.68334e+06	1.68394e+06	1.16166e+06	791267	1.45629e+06	573711	1.58121e+06	946927	899612	1.75505e+06	977083	656820	1.14921e+06	1.30445e+06	884056	1.53112e+06	723479	285762	905639	1.35468e+06	1.41496e+06	875912	938902	938836	1.50227e+06	324417	1.25664e+06	893011	856171	844929	875215	899308	860288	1.00523e+06	900799	937782	305659	1.20104e+06
M718T35	758802	700078	770444	780013	897209	620365	770284	750673	749530	1.28244e+06	967017	967526	540911	916631	1.03279e+06	800990	872524	763833	1.01245e+06	684675		1.09067e+06	876890	1.08611e+06	1.17581e+06	1.10941e+06	849036	814989	921406	927689	647152	672057	1.1303e+06	1.07124e+06	797894	736194	829108		1.10096e+06	1.17173e+06	1.36346e+06	794001	1.09228e+06	754032	851048	947238	976135	1.10253e+06	757563
M718T449	318967	196115	473336	182607	279500	242420	519467	386984	137909	453351	430205	404719	329547	488502	393242	242680	352780	122614	420184	181196	374820	375545	181328	453513	444584	342631	359807	272297	290875	374919	390748	325278	239343	408988	497537	331093	298828	526555	354547	410466	361866	336043	599922	301650	587306	349912	501413	312340	417880
M719T497	1.63951e+07	1.75242e+07	1.05483e+07	1.67216e+07	8.10915e+06	1.72692e+07	1.82191e+07	1.531e+07	1.1078e+07	1.64388e+07	1.04967e+07	2.15018e+07	1.66082e+07	1.04283e+07	9.7789e+06	1.94497e+07	8.52857e+06	1.99778e+07	1.13879e+07	1.73668e+07	1.54537e+07	1.17033e+07	1.58089e+07	1.66107e+07	1.71192e+07	1.09069e+07	1.60469e+07	1.71588e+07	8.43655e+06	1.04333e+07	1.73349e+07	1.70473e+07	1.14709e+07	1.58323e+07	2.03266e+07	1.63328e+07	8.46284e+06	1.03486e+07	1.06091e+07	1.03072e+07	1.16651e+07	1.11671e+07	1.95642e+07	1.67014e+07	1.97519e+07	1.15101e+07	1.02526e+07	1.14013e+07	1.1129e+07
M719T515	3.76872e+06	3.94846e+06	3.6315e+06	3.74235e+06	5.16758e+06	3.96226e+06	3.28047e+06	3.63843e+06	3.67886e+06	3.34484e+06	3.79381e+06	4.62666e+06	3.75465e+06	3.98426e+06	3.46537e+06	3.99882e+06	4.11219e+06	4.54709e+06	4.0997e+06	4.07166e+06	3.60878e+06	4.09018e+06	3.69574e+06	3.2406e+06	3.18721e+06	3.10274e+06	3.87015e+06	3.81048e+06	7.89202e+06	4.29338e+06	4.23318e+06	3.67776e+06	3.12228e+06	3.24236e+06	3.58899e+06	3.98449e+06	5.65568e+06	4.74893e+06	4.0598e+06	4.34667e+06	3.51598e+06	4.6633e+06	4.16895e+06	3.74572e+06	3.6542e+06	3.05813e+06	4.57385e+06	4.28451e+06	4.58872e+06
M719T523	238014	91219.3	199562	70848.3	508235	90943.9	249719	190397	146422		233992	157183	225517	205577	185480	155325	531293	100869	195238	92624.2	228594	147977	121397	287346	254151	139238	201866	127378	508845	189373	214617	171020	137502	244531	81720	222699	497545	188391	144329	201688	136839	171387	66468.9	179096		105286	181041	144235	185763
M719T550	1.10014e+06	693103	295875	597654	445010	668391	475001	1.01281e+06	285170	694789	288078	1.02399e+06	798398	278700	262553	840618	584641	879353	350469	361488	1.03686e+06	303396	673552	451852	401730	309784	461551	808665	558829	198262	335056	876380	315205	167336	1.03552e+06	996448	527391	254528	343968	279901	311825	249755	816354	718247	946348	339061	251202	306548	307505
M719T450	1.57851e+06	1.44381e+06	718535	1.44444e+06	446712	1.45438e+06	1.88068e+06	1.37963e+06	1.16e+06	1.0481e+06	867112	2.17309e+06	1.79306e+06	1.29072e+06		2.391e+06	472412	3.85371e+06	1.22716e+06	1.5238e+06	1.52662e+06	1.21593e+06	1.43468e+06	1.15734e+06	1.17038e+06	1.15242e+06	1.54549e+06	1.48676e+06	218179	753572	1.72689e+06	1.70366e+06	981113	936439	1.39371e+06	1.59924e+06	454623	864620	629035	699106	958645	793268	1.41208e+06	1.45642e+06	2.32505e+06	1.18853e+06	1.16541e+06	1.11351e+06	1.49041e+06
M720T497	2.88764e+06	3.1368e+06	1.72326e+06	2.93196e+06	1.42567e+06	3.0774e+06	3.3547e+06	2.71238e+06	2.00634e+06	2.88631e+06	1.94642e+06	3.62384e+06	2.91279e+06	1.78726e+06	1.84995e+06	3.29056e+06	1.47966e+06	3.60549e+06	2.28567e+06	3.27903e+06	2.50418e+06	2.05825e+06	3.01917e+06	2.95597e+06	3.09755e+06	1.90707e+06	2.59641e+06	3.01292e+06	1.53084e+06	1.91417e+06	3.0145e+06	3.06704e+06	1.98937e+06	2.92479e+06	3.40465e+06	2.84438e+06	1.48334e+06	2.0443e+06	1.8942e+06	1.98616e+06	1.97339e+06	1.86136e+06	3.49342e+06	3.21208e+06	3.51852e+06	1.88888e+06	1.93718e+06	1.94358e+06	1.94274e+06
M720T444	5.9328e+06	5.05807e+06	4.26455e+06	4.93214e+06	4.56909e+06	5.53003e+06	4.36933e+06	5.38299e+06	4.1455e+06	5.85338e+06	4.70052e+06	5.84508e+06	5.79716e+06	4.77969e+06	4.37334e+06	5.46679e+06	4.92935e+06	5.63033e+06	4.44874e+06	5.54597e+06	6.04204e+06	4.76873e+06	5.7835e+06	4.37883e+06	4.43897e+06	4.31306e+06	5.80939e+06	4.88738e+06	4.74383e+06	4.28556e+06	5.61555e+06	5.55894e+06	4.40552e+06	4.15524e+06	7.43406e+06	6.44186e+06	4.45179e+06	4.55416e+06	4.39525e+06	4.54124e+06	3.97333e+06	4.57e+06	6.93777e+06	5.62354e+06	5.90053e+06	4.41117e+06	4.18066e+06	4.59578e+06	4.9506e+06
M720T557	434694	493537	276785	443267	641608	417557	383271	437936	301538	560924	285986	402010	350216	247702	334571	401528	639943	343485	352338	408604	310435	304195	455961	391444	320049	311100	377114	473697	753349	261014	334167	345867	317315	325894	223224	335193	760491	239657	325339	141715	294442	317894	458240	416967	431471	294297	234386	291192	254888
M720T550	497931	331765		276566		337897	193171	443347		254575	108226	498928	405768	89968.3	108194	344898	214980	360630		401934	484837	98641.7	299964	161307	179571	120693	515312	398632	171411		346590	410844		60365.1	475396	455621	196573			122149			397376	295930	483431	101871	82916.1	83460.5	80432.8
M720T466	4.12025e+07	1.39471e+07	3.05785e+07	3.076e+07	1.69615e+07	3.28737e+07	2.29248e+07	3.74003e+07	1.77498e+07	2.37586e+07	3.14255e+07	2.65222e+07	3.87012e+07	3.19692e+07	2.53402e+07	2.73258e+07	1.8037e+07	2.85974e+07	2.67058e+07	3.00019e+07	4.22867e+07	2.87518e+07	3.46876e+07	2.2386e+07	2.2942e+07	1.73277e+07	1.95066e+07	3.46099e+07	1.61119e+07	2.98008e+07	3.7953e+07	3.74093e+07	1.75696e+07	2.07724e+07	2.48226e+07	1.7756e+07	1.63606e+07	3.34674e+07	2.67021e+07	2.94806e+07	1.80921e+07	2.64304e+07	2.53927e+07	3.35091e+07	2.28656e+07	1.7741e+07	3.02472e+07	2.61637e+07	3.15094e+07
[truncated: 1,843 more rows]
[truncated: 23 more columns]

## Sheet: sample_metadata
	cell_line	ClassQC	Original.order	Extraction.order	Extraction.batch	Replicate	Plate.no	Sample.group	Cell.density.(from.Dan)	Density.relative.to.most.dense	Vol.3:1.IPA:H2O.to.add.(mL).-.TOTAL	Vol.3:1.IPA:H2O.to.add.(mL):.2.additions	Resuspension.volume.(uL.-.3:1.IPA:H2O)	Vial	Run.order	Class	time_point	treatment	injection_order	batch
[truncated: 72 more rows]

## Sheet: variableMetaData
index	name	namecustom	mz	mzmin	mzmax	rt	rtmin	rtmax	npeaks	.	drug_A922500
[truncated: 5,116 more rows]

[truncated: 3 more sheets: ANOVA, fold change, Lipids_search_annotation]
