# Supplementary material for: Oxidative stress from DGAT1 oncoprotein inhibition in melanoma suppresses tumor growth when ROS defenses are also breached
Source: Cell Rep. 2022 Jun 21;39(12):110995. doi: 10.1016/j.celrep.2022.110995 (PMC9638004; doi:10.1016/j.celrep.2022.110995)
Supplement: Table S7. List of oligonucleotides used in this study, related to STAR Methods [file mmc8.xlsx]

## Sheet: Sheet1
Oligonucleotides	SOURCE	IDENTIFIER
SIRNA UNIV NEGATIVE CONTROL #02	Sigma-Aldrich	SIC002
DGAT1 #07; UCAAGGACAUGGACUACUC	Dharmacon	N/A
DGAT1 #08; GCUGUGGUCUUACUGGUUG	Dharmacon	N/A
DGAT1 smart pool	Dharmacon	#J-009333-00-0005
DGAT2 #01; GAACACACCCAAGAAAGGU	Dharmacon	N/A
DGAT2 #02; GGAGGUAUCUGCCCUGUCA	Dharmacon	N/A
DGAT2 #03; UCAUGGAGCUGACCUGGUU	Dharmacon	N/A
DGAT2 #04; GAAUGCCUGUGUUGAGGGA	Dharmacon	N/A
SESN2 #19;	Dharmacon	J-019134-19
SESN2 #20;	Dharmacon	J-019134-20
SOD1 #09;	Dharmacon	J-008364-09
SOD1 #10;	Dharmacon	J-008364-10
DGAT2 smart pool	Dharmacon	#J-009333-08
hSCD_F; TCCAGAGGAGGTACTACAAACCT	This study	N/A
hSCD_R; GCACCACAGCATATCGCAAG	This study	N/A
hACOX2_F; GCACCCCGACATAGAGAGC	This study	N/A
hACOX2_R; CTGCGGAGTGCAGTGTTCT	This study	N/A
hIREB1_F; AACCCATTCGCACACCTTG	This study	N/A
hIREB1_R; ATGGTAAGCGCCCATATCTTG	This study	N/A
hTOMM40L_F; GACATGGCAGTTTGATGGCG	This study	N/A
hTOMM40L_R; GATCACCGACTCCCCAATCAG	This study	N/A
hACOT2_F; CGTCCCGGCTGTACCAATG	This study	N/A
hACOT2_R; GGAACCCTAATGATCTGACCAAC	This study	N/A
hCPT1C_F; TTTGCCTCGTGTTTGTGGG	This study	N/A
hCPT1C_R; CAGCCGTGGTAGGACAGAA	This study	N/A
hHMOX1_F; AGGGAATTCTCTTGGCTGGC	This study	N/A
hHMOX1_R; GCTGCCACATTAGGGTGTCT	This study	N/A
hLONP2_F; CAGGCAACGTACGACAGGAT	This study	N/A
hLONP2_R; GGGACATCTTGCATACCCCTA	This study	N/A
hGYG1_F; CAAACGATGCCTACGCCAAA	This study	N/A
hGYG1_R; TCGCCACTGTCCAAGACATC	This study	N/A
hSESN2_F; CCCGCTACATGACCTGACTC	This study	N/A
hSESN2_R; CTGCACATCACACACAAGCC	This study	N/A
hFDFT1_F; GAAGCACCTACTCCACAGGTC	This study	N/A
hFDRT1_R; GCGAGTCCTGGTCCATCTTG	This study	N/A
hTIMM8B_F; GAAGCCGATGAAGCGGAGT	This study	N/A
hTIMM8B_R; GCGAGAGTCTAGGCGATTCC	This study	N/A
hSLMO2_F; CAGGTGTAGCCTCTGTGCC	This study	N/A
hSLMO2_R; CTGTGGCTGTGCAACTTTCC	This study	N/A
hTIMM17A_F; CCCATGGCGAATTGTGGATG	This study	N/A
hTIMM17A_R; TATGGCTCCCGTTAAGGCAC	This study	N/A
hECH1_F; CTACTGACCCGGCGACTGA	This study	N/A
hECH1_R; TGACAAGGTCCACACCTCCG	This study	N/A
hACADM_F; CGTTTTCATTGGAGATCACAGC	This study	N/A
hACADM_R; CCAAGACCTCCACAGTTCTCT	This study	N/A
hHADHA_F; GCCGACATGGTGATTGAAGC	This study	N/A
hHADHA_R; CCAGCTTCTTCGGGTCAACT	This study	N/A
hGCDH_F; CCCCCGAGATGGTTTCTCTG	This study	N/A
hGCDH_R; AGGATCAGGGCGTGAATGTC	This study	N/A
hABCD1_F; GCCTATGGAGCCCACAAAGT	This study	N/A
hABCD1_R; CAGGTAACGGATGGCACTGT	This study	N/A
hETFA_F; AAGCTCCAATTTTCCAAGTGGC	This study	N/A
hETRA_R; GGCTGGTGGAGACAATCATGT	This study	N/A
hCRAT_F; GACACAGTCAGCAACTTCAGC	This study	N/A
hCRAT_R; GCTGCACAAAGATCTGATCCG	This study	N/A
hCPT2_F; CTGTAGCACTGCCGCATTCA	This study	N/A
hCPT2_R; AGAGCAAACAAGTGTCGGTCAA	This study	N/A
hIREB2_F; CCATCCTGCTTGTCCGACAG	This study	N/A
hIREB2_R; CACAAGATCCTCGGCAGGTAG	This study	N/A
hACOX1_F; TTGTGGGCGCATACATGAAG	This study	N/A
hACOX1_R; ATCCGACATGCTTCAATGCC	This study	N/A
hPEX2_F; TAACCTGCAGTGTCTCTGAGC	This study	N/A
hPEX2_R; CGAGCTAACAGCCCAGGTTT	This study	N/A
hNFE2L2_F; TCAGCGACGGAAAGAGTATGA	This study	N/A
hNRE2L2_R; CCACTGGTTTCTGACTGGATGT	This study	N/A
hNQO1_F; GAAGAGCACTGATCGTACTGGC	This study	N/A
hNQO1_R; GGATACTGAAAGTTCGCAGGG	This study	N/A
hGSTM1_F; TCTGCCCTACTTGATTGATGGG	This study	N/A
hGSTM1_R; TCCACACGAATCTTCTCCTCT	This study	N/A
hSOD1_F; GGTCCTCACTTTAATCCTCTATCCAG	This study	N/A
hSOD1_ R; CCAACATGCCTCTCTTCATCC	This study	N/A
hSOD2_F; CTGATTTGGACAAGCAGCAA	This study	N/A
hSOD_R CTGGACAAACCTCAGCCCTA	This study	N/A
mApple_BspEI_F; GACAGATCCGGAGTGAGCAAG	This study	N/A
mApple_XhoI_R; GACAGACTCGAGTCACTTGTACAGCTCGTC	This study	N/A
WPRE_X XhoI _F;	This study	N/A
GACAGACTCGAGAGCTGAATCTAAGTCGAC
WPRE_KpnI_R; GACAGAGGTACCAGGCGGGGAGGCGGCCCAAAGGGAGATC	This study	N/A
hDGAT1_EcoRI_F; GACAGAGAATTCGCCACCATGGGCGACCGCGGCAGCTC	This study	N/A
hDGAT1_NotI_R; GACAGAGCGGCCGCGGCCTCTGCAGAGGCC	This study	N/A
hDGAT1_XbaI_R; GACAGATCTAGATCAGGCCTCTG	This study	N/A
zDgat1_EcoRI_F; GACAGAGAATTCGCCACCATGGGCGACAGAAACGAGAAG	This study	N/A
zDgat1_SpeI_R; GACAGAACTAGTTCACGGCGCTGCGGCCTCAGAC	This study	N/A
zDgat2_EcoRI_F; GACAGAGAATTCGCCACCATGAAGACCATACTTGCTGC	This study	N/A
zDgat2_SpeI_R; GACAGAACTAGTTCAGTGAATGATAAGGGTATCG	This study	N/A
